# Supplementary material for: Potential circadian rhythm-related pathogenic genes in diabetic nephropathy: a multi-omics Mendelian randomization study
Source: Ren Fail. 2026 May 24;48(1):2663248. doi: 10.1080/0886022X.2026.2663248 (PMC13202663; doi:10.1080/0886022X.2026.2663248)
Supplement: Supplemental Material [file IRNF_A_2663248_SM8816.xlsx]

## Sheet: Table S4
Table S4. Replication SMR analysis results of eQTLs with the FinnGen dataset
GWAS ID	probeID	SYMBOL	p_SMR	p_SMR_multi	fdr_SMR	OR_SMR	95% CI_SMR
FinnGen_R5_DM_NEPHROPATHY	ENSG00000001629	ANKIB1	0.017215	0.016395	0.787587	1.269	1.043 - 1.544
FinnGen_R5_DM_NEPHROPATHY	ENSG00000122870	BICC1	0.044181	0.048588	0.850159	1.395	1.009 - 1.929
FinnGen_R5_DM_NEPHROPATHY	ENSG00000231852	CYP21A2	2.83e-05	2.4e-13	0.022179	1.531	1.254 - 1.869
FinnGen_R5_DM_NEPHROPATHY	ENSG00000114353	GNAI2	0.044279	0.044279	0.850159	0.503	0.258 - 0.983
FinnGen_R5_DM_NEPHROPATHY	ENSG00000138160	KIF11	0.013708	0.0227	0.749198	0.426	0.216 - 0.84
