# Supplementary material for: Potential circadian rhythm-related pathogenic genes in diabetic nephropathy: a multi-omics Mendelian randomization study
Source: Ren Fail. 2026 May 24;48(1):2663248. doi: 10.1080/0886022X.2026.2663248 (PMC13202663; doi:10.1080/0886022X.2026.2663248)
Supplement: Supplemental Material [file IRNF_A_2663248_SM8814.xlsx]

## Sheet: Table S5
Table S5. SMR analysis for association between circadian rhythm-related gene expression and diabetic nephropathy in replicated stage
GWAS ID	probeID	SYMBOL	p_SMR	p_SMR_multi	fdr_SMR	OR_SMR	CI_SMR	ProbeChr	Gene	Probe_bp	topSNP	topSNP_chr	topSNP_bp	A1	A2	Freq	b_GWAS	se_GWAS	p_GWAS	b_eQTL	se_eQTL	p_eQTL	b_SMR	se_SMR	p_HEIDI	nsnp_HEIDI
FinnGen_R5_DM_NEPHROPATHY	ENSG00000187546	AGMO	0.0068215	0.025821	0.651867	0.592	0.405 - 0.865	7	ENSG00000187546	15420791	rs7812160	7	15284032	G	A	0.411531	-0.0707	0.0257	0.00594186	0.134828	0.00903019	2.0776e-50	-0.524372	0.193822	0.324701	20
FinnGen_R5_DM_NEPHROPATHY	ENSG00000001629	ANKIB1	0.0172153	0.016395	0.787587	1.269	1.043 - 1.544	7	ENSG00000001629	91953123	rs28365965	7	91875310	T	C	0.0735586	0.1107	0.0463	0.0168058	0.464863	0.0167768	5.48526e-169	0.238135	0.0999694	0.761342	20
FinnGen_R5_DM_NEPHROPATHY	ENSG00000166710	B2M	0.0152136	0.0152136	0.749198	2.137	1.157 - 3.947	15	ENSG00000166710	45007375	rs1690313	15	45005660	G	C	0.0357853	-0.1566	0.0629	0.0127863	-0.206168	0.0188992	1.04631e-27	0.759575	0.312936	0.0589954	17
FinnGen_R5_DM_NEPHROPATHY	ENSG00000242252	BGLAP	0.0247306	0.0247306	0.818719	0.444	0.219 - 0.902	1	ENSG00000242252	156212432	rs56048102	1	156332537	G	A	0.501988	0.0599	0.0257	0.0197671	-0.0738405	0.0088071	5.10718e-17	-0.811208	0.361246	0.0585916	17
FinnGen_R5_DM_NEPHROPATHY	ENSG00000122870	BICC1	0.0441806	0.0485877	0.850159	1.395	1.009 - 1.929	10	ENSG00000122870	60432047	rs10740734	10	60364363	G	A	0.486083	-0.052	0.0257	0.0430375	-0.156216	0.00807359	2.07845e-83	0.332873	0.165413	0.36568	20
FinnGen_R5_DM_NEPHROPATHY	ENSG00000173992	CCS	0.0381608	0.0298305	0.850159	1.103	1.005 - 1.209	11	ENSG00000173992	66366891	rs498045	11	66362997	A	G	0.487078	-0.0533	0.0257	0.0380858	-0.545267	0.00733214	0	0.0977503	0.0471512	0.272666	20
FinnGen_R5_DM_NEPHROPATHY	ENSG00000044090	CUL7	0.0054694	0.00219863	0.613862	1.385	1.101 - 1.742	6	ENSG00000044090	43013519	rs2273918	6	43013662	C	T	0.0586481	-0.1365	0.0489	0.00524788	-0.419556	0.0147846	3.78992e-177	0.325344	0.117114	0.76313	20
FinnGen_R5_DM_NEPHROPATHY	ENSG00000231852	CYP21A2	2.8268e-05	2.39942e-13	0.0221791	1.531	1.254 - 1.869	6	ENSG00000231852	32007744	rs1150753	6	32059867	G	A	0.0755467	0.1997	0.0467	1.90084e-05	0.468653	0.0227479	2.63343e-94	0.426115	0.101771	0.0156269	20
FinnGen_R5_DM_NEPHROPATHY	ENSG00000104093	DMXL2	0.000402672	0.0124728	0.157329	0.696	0.57 - 0.851	15	ENSG00000104093	51827469	rs12592422	15	51869545	C	G	0.265408	-0.0994	0.0279	0.000367027	0.274809	0.00907367	1.7316e-201	-0.361706	0.102225	0.0147755	20
FinnGen_R5_DM_NEPHROPATHY	ENSG00000162999	DUSP19	0.0225427	0.0345888	0.799685	1.841	1.09 - 3.111	2	ENSG00000162999	183954010	rs72890349	2	183943952	T	C	0.0536779	0.2449	0.1059	0.0207469	0.401184	0.0289121	8.85497e-44	0.610444	0.26761	0.0625791	20
FinnGen_R5_DM_NEPHROPATHY	ENSG00000204371	EHMT2	7.1824e-05	2.59991e-06	0.0433485	0.237	0.116 - 0.482	6	ENSG00000204371	31856500	rs3020644	6	31894626	G	A	0.392644	0.1271	0.0266	1.76875e-06	-0.0882345	0.0123664	9.67869e-13	-1.44048	0.362826	0.472457	20
FinnGen_R5_DM_NEPHROPATHY	ENSG00000172071	EIF2AK3	0.000627221	0.00129983	0.205049	0.337	0.181 - 0.628	2	ENSG00000172071	88891676	rs867529	2	88913273	C	G	0.298211	-0.0983	0.0271	0.000286393	0.090337	0.00881199	1.16401e-24	-1.08815	0.318213	0.211338	20
FinnGen_R5_DM_NEPHROPATHY	ENSG00000106633	GCK	0.0203706	0.0265228	0.788697	1.827	1.098 - 3.04	7	ENSG00000106633	44210820	rs2537184	7	44172278	A	G	0.531809	-0.0617	0.026	0.0176406	-0.102395	0.00933184	5.1762e-28	0.602571	0.25979	0.0590463	18
FinnGen_R5_DM_NEPHROPATHY	ENSG00000114353	GNAI2	0.0442792	0.0442792	0.850159	0.503	0.258 - 0.983	3	ENSG00000114353	50280255	rs2097247	3	50290902	T	C	0.101392	0.0789	0.0379	0.0373613	-0.114887	0.0147234	6.04531e-15	-0.686762	0.341428	0.90872	20
FinnGen_R5_DM_NEPHROPATHY	ENSG00000172354	GNB2	0.0175235	0.0175235	0.788697	0.236	0.072 - 0.777	7	ENSG00000172354	100273975	rs221790	7	100278282	G	C	0.409543	-0.0671	0.0257	0.00903056	0.0464782	0.00811817	1.0331e-08	-1.44369	0.607732	0.596503	14
FinnGen_R5_DM_NEPHROPATHY	ENSG00000233822	H2BC15	0.0310411	0.0310411	0.836106	0.508	0.275 - 0.94	6	ENSG00000233822	27813148	rs112586220	6	27806827	T	C	0.0119284	0.1614	0.0719	0.024782	-0.23865	0.0307222	7.9735e-15	-0.676305	0.313606	0.194327	17
FinnGen_R5_DM_NEPHROPATHY	ENSG00000204257	HLA-DMA	0.000385365	2.75459e-05	0.157329	0.625	0.482 - 0.81	6	ENSG00000204257	32926630	rs1050391	6	32917857	A	G	0.0675944	-0.169	0.0463	0.00026213	0.359763	0.0235827	1.51561e-52	-0.469753	0.132328	0.0255257	20
FinnGen_R5_DM_NEPHROPATHY	ENSG00000177733	HNRNPA0	0.00952549	0.0108728	0.701756	0.303	0.123 - 0.747	5	ENSG00000177733	137088557	rs13169262	5	137338426	C	A	0.236581	0.0848	0.0305	0.0054304	-0.0710988	0.0099062	7.11537e-13	-1.19271	0.460044	0.0596646	20
FinnGen_R5_DM_NEPHROPATHY	ENSG00000164171	ITGA2	0.0359524	0.0192988	0.850159	1.204	1.012 - 1.431	5	ENSG00000164171	52337882	rs3212418	5	52316172	C	T	0.44334	-0.0542	0.0258	0.0356607	-0.292517	0.00782526	7.92524e-306	0.185288	0.0883392	0.182487	20
FinnGen_R5_DM_NEPHROPATHY	ENSG00000096433	ITPR3	0.000102036	4.26903e-15	0.059302	0.787	0.697 - 0.888	6	ENSG00000096433	33626436	rs9469532	6	33601132	A	G	0.342942	0.1137	0.0292	9.86715e-05	-0.474528	0.00789113	0	-0.239606	0.0616637	0.22196	20
FinnGen_R5_DM_NEPHROPATHY	ENSG00000138160	KIF11	0.0137084	0.0226931	0.749198	0.426	0.216 - 0.84	10	ENSG00000138160	94384096	rs10882098	10	94444793	T	C	0.422465	-0.0654	0.0256	0.0106283	0.0766605	0.00817694	6.90448e-21	-0.853112	0.346116	0.033043	20
FinnGen_R5_DM_NEPHROPATHY	ENSG00000172867	KRT2	0.0046597	0.00506371	0.613862	0.564	0.379 - 0.839	12	ENSG00000172867	53042145	rs680447	12	53006138	C	A	0.321074	0.0762	0.0265	0.00403424	-0.133009	0.00835682	4.89194e-57	-0.572894	0.20246	0.371836	20
FinnGen_R5_DM_NEPHROPATHY	ENSG00000118113	MMP8	0.0398198	0.0398198	0.850159	0.541	0.301 - 0.972	11	ENSG00000118113	102590153	rs1940480	11	102567626	G	C	0.444334	0.0534	0.0255	0.0362495	-0.0869291	0.00807216	4.8221e-27	-0.614294	0.298837	0.254817	20
FinnGen_R5_DM_NEPHROPATHY	ENSG00000140398	NEIL1	0.0410852	0.00407434	0.850159	2.858	1.043 - 7.83	15	ENSG00000140398	75643444	rs11853141	15	75632867	T	C	0.435388	-0.0563	0.026	0.0303582	-0.053606	0.00870906	7.4983e-10	1.05026	0.514159	0.608532	15
FinnGen_R5_DM_NEPHROPATHY	ENSG00000156574	NODAL	0.0166039	0.0166039	0.770855	0.285	0.102 - 0.796	10	ENSG00000156574	72199889	rs12245060	10	72169888	G	C	0.266402	0.0759	0.0294	0.00983342	-0.0604701	0.00941521	1.3397e-10	-1.25517	0.523999	0.523951	11
FinnGen_R5_DM_NEPHROPATHY	ENSG00000007171	NOS2	0.00965416	0.0272683	0.704619	1.676	1.134 - 2.479	17	ENSG00000007171	26105658	rs3751972	17	26206414	C	A	0.242545	0.081	0.0309	0.00875799	0.156786	0.00963772	1.66508e-59	0.516627	0.199626	0.0131034	20
FinnGen_R5_DM_NEPHROPATHY	ENSG00000157212	PAXIP1	0.0128281	0.00205426	0.749198	0.294	0.112 - 0.771	7	ENSG00000157212	154765095	rs1357994	7	154715109	C	T	0.184891	-0.0813	0.0302	0.00710137	0.066404	0.0101787	6.85478e-11	-1.22432	0.491992	0.488058	16
FinnGen_R5_DM_NEPHROPATHY	ENSG00000197170	PSMD12	0.0466152	0.0466152	0.858551	0.47	0.223 - 0.989	17	ENSG00000197170	65348387	rs12952954	17	65352497	A	G	0.456262	0.053	0.0258	0.0399502	-0.0701791	0.00876757	1.2005e-15	-0.755211	0.379545	0.260988	14
FinnGen_R5_DM_NEPHROPATHY	ENSG00000125970	RALY	0.0308289	0.0308289	0.836106	0.33	0.12 - 0.903	20	ENSG00000125970	32638783	rs819168	20	32903845	T	G	0.0735586	0.1015	0.0441	0.0213585	-0.0914518	0.0146619	4.449e-10	-1.10987	0.514003	0.730468	20
FinnGen_R5_DM_NEPHROPATHY	ENSG00000204227	RING1	0.000432403	0.00620599	0.159107	0.48	0.319 - 0.723	6	ENSG00000204227	33178385	rs116165521	6	33152865	A	G	0.15507	-0.1273	0.0342	0.000197477	0.173623	0.0160592	3.03991e-27	-0.7332	0.208326	0.014647	20
FinnGen_R5_DM_NEPHROPATHY	ENSG00000232810	TNF	2.66482e-06	5.34538e-07	0.00298689	0.644	0.536 - 0.774	6	ENSG00000232810	31544728	rs1121800	6	31535074	A	T	0.404573	-0.1306	0.0273	1.71941e-06	0.297085	0.0121342	2.23063e-132	-0.439605	0.0936307	0.0174258	20
FinnGen_R5_DM_NEPHROPATHY	ENSG00000058673	ZC3H11A	0.0284804	0.0284804	0.832242	0.551	0.324 - 0.939	1	ENSG00000058673	203794017	rs12729443	1	203777991	C	T	0.140159	-0.0718	0.031	0.0205512	0.120637	0.0178832	1.5219e-11	-0.595176	0.271695	0.0727568	20
