# Supplementary material for: Potential circadian rhythm-related pathogenic genes in diabetic nephropathy: a multi-omics Mendelian randomization study
Source: Ren Fail. 2026 May 24;48(1):2663248. doi: 10.1080/0886022X.2026.2663248 (PMC13202663; doi:10.1080/0886022X.2026.2663248)
Supplement: Supplemental Material [file IRNF_A_2663248_SM8811.xlsx]

## Sheet: Table S2
Table S2. SMR analysis results between the GCST90018832 cohort and eQTLs
probeID	SYMBOL	p_SMR	p_SMR_multi	fdr_SMR	OR_SMR	95% CI_SMR
ENSG00000023330	ALAS1	0.016616	0.016616	0.902724	0.347	0.146 - 0.825
ENSG00000001629	ANKIB1	0.028721	0.0157	0.914688	1.358	1.032 - 1.788
ENSG00000122870	BICC1	0.001414	0.027267	0.85893	2.343	1.389 - 3.952
ENSG00000166167	BTRC	0.001655	0.001145	0.85893	2.695	1.453 - 4.997
ENSG00000108561	C1QBP	0.032111	0.014184	0.914688	49.798	1.396 - 1776.138
ENSG00000110651	CD81	0.037539	0.007725	0.914688	0.639	0.419 - 0.975
ENSG00000231852	CYP21A2	0.0402	0.0289	0.914688	1.423	1.016 - 1.994
ENSG00000114353	GNAI2	0.035098	0.035098	0.914688	0.283	0.087 - 0.916
ENSG00000144230	GPR17	0.007573	0.010862	0.85893	0.228	0.077 - 0.675
ENSG00000010818	HIVEP2	0.022786	0.003345	0.904819	0.25	0.076 - 0.824
ENSG00000170606	HSPA4	0.003794	0.043415	0.85893	1.678	1.182 - 2.381
ENSG00000158748	HTR6	0.022543	0.036211	0.902724	4	1.053 - 1.985
ENSG00000171223	JUNB	0.036049	0.036049	0.914688	0.178	0.035 - 0.894
ENSG00000172977	KAT5	0.04997	0.04997	0.914688	4.562	1 - 20.807
ENSG00000053918	KCNQ1	0.021696	0.021696	0.902724	0.281	0.095 - 0.831
ENSG00000138160	KIF11	2.79e-05	0.000266	0.415129	0.076	0.023 - 0.254
ENSG00000168389	MFSD2A	0.022087	0.019434	0.902724	6.578	1.311 - 33.007
ENSG00000187098	MITF	0.023351	0.036374	0.906522	0.257	0.079 - 0.832
ENSG00000170011	MYRIP	0.006829	0.006829	0.85893	0.201	0.063 - 0.643
ENSG00000164867	NOS3	0.009116	0.031111	0.85893	1.66	1.134 - 2.429
ENSG00000113575	PPP2CA	0.012269	0.012269	0.861442	5.387	1.442 - 20.128
ENSG00000167815	PRDX2	0.003803	0.031064	0.85893	0.578	0.399 - 0.838
ENSG00000132341	RAN	0.0205	0.0258	0.903	0.297	0.106 - 0.829
ENSG00000148396	SEC16A	0.034402	0.017404	0.914688	1.329	1.021 - 1.73
ENSG00000113558	SKP1	0.019684	0.032428	0.902724	2.05	1.121 - 3.747
ENSG00000178691	SUZ12	0.045854	0.045854	0.914688	4.61	1.029 - 20.659
ENSG00000055208	TAB2	0.017841	0.014064	0.902724	0.457	0.239 - 0.874
ENSG00000112561	TFEB	0.003787	0.025184	0.85893	0.06	0.009 - 0.403
ENSG00000177889	UBE2N	0.034131	0.034131	0.914688	4.184	1.113 - 15.726
