# Supplementary material for: Potential circadian rhythm-related pathogenic genes in diabetic nephropathy: a multi-omics Mendelian randomization study
Source: Ren Fail. 2026 May 24;48(1):2663248. doi: 10.1080/0886022X.2026.2663248 (PMC13202663; doi:10.1080/0886022X.2026.2663248)
Supplement: Supplemental Material [file IRNF_A_2663248_SM8807.xlsx]

## Sheet: Table S3
Table S3. SMR analysis for association between circadian rhythm-related gene expression and diabetic nephropathy in discovery stage
GWAS ID	probeID	SYMBOL	p_SMR	p_SMR_multi	fdr_SMR	OR_SMR	CI_SMR	ProbeChr	Gene	Probe_bp	topSNP	topSNP_chr	topSNP_bp	A1	A2	Freq	b_GWAS	se_GWAS	p_GWAS	b_eQTL	se_eQTL	p_eQTL	b_SMR	se_SMR	p_HEIDI	nsnp_HEIDI
GCST90018926	ENSG00000130402	ALAS1	0.0166164	0.0166164	0.902724	0.347	0.146 - 0.825	3	ENSG00000023330	52240222	rs411457	3	52228150	A	T	0.473161	0.1021	0.0415	0.0138844	-0.0965741	0.00921808	1.10651e-25	-1.05722	0.441412	0.139971	20
GCST90018926	ENSG00000164053	ANKIB1	0.0287208	0.0156589	0.914688	1.358	1.032 - 1.788	7	ENSG00000001629	91953123	rs28365965	7	91875310	T	C	0.0735586	0.1424	0.0649	0.028225	0.464863	0.0167768	5.48526e-169	0.306327	0.140048	0.463724	20
GCST90018926	ENSG00000123095	BICC1	0.00141448	0.0272672	0.85893	2.343	1.389 - 3.952	10	ENSG00000122870	60432047	rs10740734	10	60364363	G	A	0.486083	-0.133	0.0411	0.00121213	-0.156216	0.00807359	2.07845e-83	0.851386	0.266752	0.345419	20
GCST90018926	ENSG00000166167	BTRC	0.00165452	0.00114477	0.85893	2.695	1.453 - 4.997	10	ENSG00000166167	103215449	rs11191021	10	103231641	G	A	0.152087	0.1845	0.0574	0.00130769	0.186113	0.0121183	3.13082e-53	0.991334	0.315097	0.615601	20
GCST90018926	ENSG00000166226	C1QBP	0.0321108	0.0141839	0.914688	49.798	1.396 - 1776.138	17	ENSG00000108561	5344123	rs12601627	17	5302203	G	A	0.440358	-0.2208	0.0971	0.0229693	-0.0564998	0.00881651	1.4705e-10	3.90798	1.82358	0.21055	20
GCST90018926	ENSG00000146731	CD81	0.0375394	0.00772527	0.914688	0.639	0.419 - 0.975	11	ENSG00000110651	2408028	rs11022157	11	2322829	A	C	0.358847	0.1018	0.0488	0.0369727	-0.22718	0.00842656	4.35464e-160	-0.448103	0.21545	0.130519	20
GCST90018926	ENSG00000107175	CYP21A2	0.0401611	0.0288638	0.914688	1.423	1.016 - 1.994	6	ENSG00000231852	32007744	rs1150753	6	32059867	G	A	0.0755467	0.1654	0.0802	0.039175	0.468653	0.0227479	2.63343e-94	0.352926	0.171984	0.396125	20
GCST90018926	ENSG00000160741	GNAI2	0.0350983	0.0350983	0.914688	0.283	0.087 - 0.916	3	ENSG00000114353	50280255	rs2097247	3	50290902	T	C	0.101392	0.1451	0.0663	0.0286305	-0.114887	0.0147234	6.04531e-15	-1.26298	0.599358	0.0515554	20
GCST90018926	ENSG00000121671	GPR17	0.00757346	0.0108623	0.85893	0.228	0.077 - 0.675	2	ENSG00000144230	128406826	rs891515	2	128396807	G	A	0.526839	-0.1201	0.0426	0.00481362	0.0812553	0.0097522	7.94878e-17	-1.47806	0.553472	0.626866	20
GCST90018926	ENSG00000133275	HIVEP2	0.022786	0.00334481	0.904819	0.25	0.076 - 0.824	6	ENSG00000010818	143169471	rs1467816	6	143268256	T	G	0.33499	0.1029	0.0437	0.0185381	-0.07414	0.00829473	3.95562e-19	-1.38792	0.609536	0.235367	20
GCST90018926	ENSG00000143476	HSPA4	0.00379429	0.0434146	0.85893	1.678	1.182 - 2.381	5	ENSG00000170606	132414897	rs72801474	5	132444128	A	G	0.0685885	-0.271	0.0933	0.00367712	-0.523833	0.0148771	1.37634e-271	0.517341	0.178715	0.843558	20
GCST90018926	ENSG00000167196	HTR6	0.0225428	0.0362109	0.902724	1.446	1.053 - 1.985	1	ENSG00000158748	19998917	rs10917516	1	20012714	A	G	0.341948	-0.1054	0.0461	0.0222347	-0.285745	0.00847432	3.05487e-249	0.368861	0.161703	0.14155	20
GCST90018926	ENSG00000204681	JUNB	0.036049	0.036049	0.914688	0.178	0.035 - 0.894	19	ENSG00000171223	12903217	rs4804732	19	12922503	A	G	0.37674	-0.0988	0.0446	0.0267431	0.0571895	0.00881629	8.76792e-11	-1.72759	0.824084	0.268772	20
GCST90018926	ENSG00000089154	KAT5	0.0499699	0.0499699	0.914688	4.562	1 - 20.807	11	ENSG00000172977	65483271	rs502468	11	65525119	T	G	0.468191	-0.085	0.0416	0.0410258	-0.0560047	0.00806264	3.75259e-12	1.51773	0.774264	0.180807	20
GCST90018926	ENSG00000131459	KCNQ1	0.0216964	0.0216964	0.902724	0.281	0.095 - 0.831	11	ENSG00000053918	2668126	rs34847331	11	2501159	C	T	0.459245	-0.0979	0.0414	0.018043	0.0772208	0.00807192	1.1048e-21	-1.26779	0.552261	0.403579	20
GCST90018926	ENSG00000156515	KIF11	2.78707e-05	0.00026565	0.415129	0.076	0.023 - 0.254	10	ENSG00000138160	94384096	rs10882098	10	94444793	T	C	0.422465	-0.1972	0.0421	2.81213e-06	0.0766605	0.00817694	6.90448e-21	-2.57238	0.613904	0.137905	20
GCST90018926	ENSG00000185122	MFSD2A	0.0220868	0.0194337	0.902724	6.578	1.311 - 33.007	1	ENSG00000168389	40428220	rs56097441	1	40249269	C	T	0.0129225	0.545	0.2217	0.0139606	0.289328	0.0461124	3.5099e-10	1.88368	0.822972	0.134469	9
GCST90018926	ENSG00000196305	MITF	0.0233512	0.0363741	0.906522	0.257	0.079 - 0.832	3	ENSG00000187098	69903037	rs56386221	3	69796492	G	A	0.237575	-0.1171	0.0499	0.0189408	0.086183	0.00978152	1.2426e-18	-1.35874	0.599185	0.354821	20
GCST90018926	ENSG00000125686	MYRIP	0.00682946	0.00682946	0.85893	0.201	0.063 - 0.643	3	ENSG00000170011	40076108	rs6787516	3	40355616	T	C	0.362823	-0.1203	0.0423	0.0044555	0.0750894	0.00856989	1.91819e-18	-1.60209	0.59226	0.866797	20
GCST90018926	ENSG00000198793	NOS3	0.00911566	0.0311113	0.85893	1.66	1.134 - 2.429	7	ENSG00000164867	150699879	rs1800781	7	150692444	A	G	0.16004	-0.1491	0.0569	0.00878301	-0.294259	0.0110968	6.0908e-155	0.506697	0.194309	0.738053	20
GCST90018926	ENSG00000114026	PPP2CA	0.0122688	0.0122688	0.861442	5.387	1.442 - 20.128	5	ENSG00000113575	133545929	rs2239543	5	133541548	A	G	0.209742	-0.1258	0.0469	0.00731172	-0.0746998	0.0106845	2.7216e-12	1.68408	0.672468	0.555261	20
GCST90018926	ENSG00000172057	PRDX2	0.00380278	0.0310638	0.85893	0.578	0.399 - 0.838	19	ENSG00000167815	12910164	rs897804	19	12876964	C	G	0.439364	-0.1291	0.0443	0.00356577	0.235476	0.00955092	3.26881e-134	-0.548251	0.189439	0.121075	20
GCST90018926	ENSG00000090621	RAN	0.0204535	0.0258369	0.902724	0.297	0.106 - 0.829	12	ENSG00000132341	131359323	rs75335470	12	131363724	G	A	0.140159	-0.1678	0.0708	0.0177854	0.138116	0.012429	1.0918e-28	-1.21492	0.524143	0.200089	20
GCST90018926	ENSG00000143870	SEC16A	0.0344016	0.0174043	0.914688	1.329	1.021 - 1.73	9	ENSG00000148396	139353345	rs4378078	9	139375962	G	A	0.410537	-0.0924	0.0436	0.034068	-0.324849	0.00935158	2.15557e-264	0.28444	0.134466	0.38032	20
GCST90018926	ENSG00000140464	SKP1	0.0196841	0.0324276	0.902724	2.05	1.121 - 3.747	5	ENSG00000113558	133526922	rs244936	5	133457000	C	T	0.167992	-0.1874	0.0798	0.0188557	-0.261113	0.0130691	8.32179e-89	0.717697	0.307719	0.590559	20
GCST90018926	ENSG00000165916	SUZ12	0.045854	0.045854	0.914688	4.61	1.029 - 20.659	17	ENSG00000178691	30296050	rs12941700	17	30185022	A	G	0.131213	-0.1279	0.0612	0.0366295	-0.083697	0.0123739	1.3423e-11	1.52813	0.765315	0.455282	20
GCST90018926	ENSG00000138069	TAB2	0.017841	0.0140645	0.902724	0.457	0.239 - 0.874	6	ENSG00000055208	149636263	rs62425952	6	149563894	T	C	0.152087	0.1289	0.0538	0.0165791	-0.164688	0.0104095	2.22916e-56	-0.782692	0.330403	0.166737	20
GCST90018926	ENSG00000153201	TFEB	0.00378654	0.0251838	0.85893	0.06	0.009 - 0.403	6	ENSG00000112561	41677856	rs9462739	6	41680247	G	A	0.310139	-0.1454	0.0443	0.00103013	0.0517037	0.00840956	7.83668e-10	-2.81218	0.971252	0.0156959	20
GCST90018926	ENSG00000117676	UBE2N	0.0341315	0.0341315	0.914688	4.184	1.113 - 15.726	12	ENSG00000177889	93817743	rs10777512	12	93859770	C	T	0.347913	-0.0977	0.0445	0.0281273	-0.0682647	0.00845844	6.99542e-16	1.43119	0.675565	0.623128	20
