# Supplementary material for: Potential circadian rhythm-related pathogenic genes in diabetic nephropathy: a multi-omics Mendelian randomization study
Source: Ren Fail. 2026 May 24;48(1):2663248. doi: 10.1080/0886022X.2026.2663248 (PMC13202663; doi:10.1080/0886022X.2026.2663248)
Supplement: Supplemental Material [file IRNF_A_2663248_SM8805.xlsx]

## Sheet: Table S6
Table S6. SMR analysis for association between circadian rhythm-related gene methylations and diabetic nephropathy in discovery stage
GWAS ID	probeID	SYMBOL	p_SMR	p_SMR_multi	fdr_SMR	OR_SMR	CI_SMR	ProbeChr	Gene	Probe_bp	topSNP	topSNP_chr	topSNP_bp	A1	A2	Freq	b_GWAS	se_GWAS	p_GWAS	b_eQTL	se_eQTL	p_eQTL	b_SMR	se_SMR	p_HEIDI	nsnp_HEIDI
GCST90018832	cg04532057	ABCC3	0.000506767	0.00241024	0.949915	1.528	1.203 - 1.94	17	NA	48704329	rs9901250	17	48705066	C	G	0.432406	-0.1587	0.0436	0.000272735	-0.37456	0.0318511	6.29253e-32	0.423697	0.121852	0.192036	20
GCST90018832	cg09575542	ABCC3	0.000277056	0.0419897	0.949915	1.361	1.153 - 1.606	17	NA	48704296	rs2412332	17	48707522	G	C	0.43837	-0.1625	0.0436	0.000193723	-0.527685	0.0319108	2.0112e-61	0.307949	0.0846977	0.263768	20
GCST90018832	cg25868998	ABCC4	0.0303754	0.0303754	0.949915	1.348	1.029 - 1.765	13	NA	95655172	rs78979946	13	95640463	G	A	0.0347913	0.1645	0.0701	0.0189432	0.551439	0.0982105	1.96709e-08	0.29831	0.137777	0.860579	4
GCST90018832	cg16692470	ACSF3	0.0238587	0.0238587	0.949915	1.648	1.068 - 2.542	16	NA	89184092	rs7186059	16	89179874	A	G	0.22664	-0.1165	0.0479	0.0150095	-0.233164	0.0381988	1.0347e-09	0.499649	0.221143	0.0374248	20
GCST90018832	cg13577778	ACTN1	0.0470424	0.0470424	0.949915	1.628	1.006 - 2.632	14	NA	69481517	rs242093	14	69481343	G	A	0.452286	-0.0966	0.0459	0.0353283	-0.198308	0.033056	1.98328e-09	0.48712	0.245287	0.989437	20
GCST90018832	cg04137171	ADAMTS7	0.0471479	0.0471479	0.949915	1.608	1.006 - 2.569	15	NA	79104232	rs1077190	15	79071384	G	T	0.192843	-0.1065	0.0502	0.0338786	-0.224358	0.0398945	1.86832e-08	0.474688	0.239141	0.815135	15
GCST90018832	cg06252028	ADRA2C	0.0284888	0.0284888	0.949915	1.534	1.046 - 2.25	4	NA	3726255	rs726940	4	3738171	C	G	0.205765	-0.1168	0.0504	0.0204787	-0.272857	0.0406653	1.94851e-11	0.428063	0.195419	0.691335	14
GCST90018832	cg23953110	ADRA2C	0.0186442	0.0186442	0.949915	1.614	1.083 - 2.405	4	NA	3726836	rs2857964	4	3737292	C	T	0.2167	-0.1252	0.0497	0.011765	-0.26149	0.0397438	4.72366e-11	0.478795	0.20352	0.79999	11
GCST90018832	cg25865368	ADRA2C	0.0082969	0.0082969	0.949915	1.453	1.101 - 1.918	4	NA	3804089	rs4076725	4	3792209	T	C	0.418489	-0.1214	0.0442	0.00602154	-0.324705	0.0339777	1.21895e-21	0.373878	0.141634	0.857497	20
GCST90018832	cg13241645	ALAS1	0.0241739	0.0241739	0.949915	1.508	1.055 - 2.154	3	NA	52235959	rs614288	3	52220203	T	C	0.469185	0.0982	0.0415	0.0179686	0.239176	0.0322418	1.18726e-13	0.410576	0.182126	0.453577	20
GCST90018832	cg15698299	ALAS1	0.0159675	0.0379834	0.949915	1.334	1.055 - 1.687	3	NA	52233019	rs181274	3	52233861	T	A	0.465209	0.102	0.0413	0.0135214	0.353866	0.0321937	4.18487e-28	0.288244	0.119621	0.192551	20
GCST90018832	cg01198111	ANKIB1	0.0165302	0.0110189	0.949915	0.881	0.795 - 0.977	7	NA	92032975	rs4729035	7	92006387	T	C	0.084493	0.1519	0.063	0.015904	-1.20325	0.0542429	5.06352e-109	-0.126242	0.0526668	0.610798	20
GCST90018832	cg18060909	ANXA6	0.0125786	0.0453896	0.949915	0.835	0.725 - 0.962	5	NA	150534782	rs17801675	5	150535927	A	G	0.0775348	0.1539	0.0607	0.0112312	-0.854952	0.0605693	3.05829e-45	-0.18001	0.0721344	0.0824041	20
GCST90018832	cg04551282	APRT	0.0397127	0.00672598	0.949915	1.137	1.006 - 1.285	16	NA	88884836	rs3743546	16	88893416	G	A	0.33002	0.0928	0.0449	0.0387516	0.722204	0.034655	1.88703e-96	0.128496	0.0624758	0.493271	20
GCST90018832	cg07774081	APRT	0.0412747	0.0412747	0.949915	1.246	1.009 - 1.54	16	NA	88880839	rs12930860	16	88887783	G	C	0.274354	0.0952	0.0459	0.0380724	0.432194	0.0378054	2.89104e-30	0.220271	0.107936	0.654711	20
GCST90018832	cg16603012	APRT	0.0396668	0.034498	0.949915	1.138	1.006 - 1.288	16	NA	88879593	rs3743546	16	88893416	G	A	0.33002	0.0928	0.0449	0.0387516	0.716607	0.0335577	3.54351e-101	0.129499	0.0629492	0.406917	20
GCST90018832	cg04502852	ASAP1	0.0252392	0.0252392	0.949915	0.739	0.566 - 0.963	8	NA	131450313	rs74888036	8	131450036	A	G	0.0685885	0.1823	0.0791	0.0211846	-0.601427	0.0643134	8.64127e-21	-0.303113	0.135456	0.294514	20
GCST90018832	cg26727693	AVPR1A	0.0252539	0.0252539	0.949915	1.485	1.05 - 2.1	12	NA	63544175	rs1042615	12	63544209	A	G	0.463221	-0.0969	0.0415	0.0195466	-0.245041	0.0313076	5.00114e-15	0.395444	0.176735	0.437384	20
GCST90018832	cg24453699	BARHL2	0.0334097	0.0334097	0.949915	1.51	1.033 - 2.207	1	NA	91190891	rs72720396	1	91191582	G	A	0.200795	0.1176	0.053	0.0264957	0.285483	0.0381933	7.73875e-14	0.411933	0.193657	0.166104	16
GCST90018832	cg26917140	BARHL2	0.0353084	0.0353084	0.949915	1.597	1.033 - 2.469	1	NA	91184770	rs72720396	1	91191582	G	A	0.200795	0.1176	0.053	0.0264957	0.251331	0.0377922	2.92435e-11	0.467909	0.222305	0.025358	20
GCST90018832	cg00997280	BCL2L11	0.0432604	0.0432604	0.949915	1.375	1.01 - 1.873	2	NA	111876752	rs676119	2	111912718	A	G	0.503976	0.0858	0.0412	0.0372946	0.269311	0.0321002	4.87393e-17	0.318591	0.157626	0.73539	20
GCST90018832	cg04780086	BCL2L11	0.0382675	0.0382675	0.949915	0.662	0.448 - 0.978	2	NA	111875790	rs56952027	2	111877104	T	C	0.466203	-0.0898	0.0412	0.0292863	0.217919	0.0326423	2.45635e-11	-0.412081	0.198883	0.575554	20
GCST90018832	cg00298481	BDNF	0.0130292	0.0130292	0.949915	1.997	1.157 - 3.447	11	NA	27722063	rs11030107	11	27694835	G	A	0.234592	0.1438	0.0521	0.00577878	0.207925	0.0365703	1.30335e-08	0.691595	0.278535	0.668066	17
GCST90018832	cg10635145	BDNF	0.00247543	0.00041581	0.949915	1.284	1.092 - 1.51	11	NA	27742435	rs11030104	11	27684517	G	A	0.220676	-0.1578	0.0512	0.00205593	-0.631369	0.039485	1.498e-57	0.249933	0.0825862	0.0971272	20
GCST90018832	cg02348430	BICC1	0.00185349	0.00185349	0.949915	1.59	1.187 - 2.13	10	NA	60567288	rs4245599	10	60365755	A	G	0.485089	-0.1363	0.0411	0.000912173	-0.293732	0.0325504	1.81496e-19	0.464029	0.149073	0.139723	20
GCST90018832	cg08466030	BICC1	0.00139474	0.0154145	0.949915	0.809	0.71 - 0.921	10	NA	60336784	rs10740734	10	60364363	G	A	0.486083	-0.133	0.0411	0.00121213	0.626343	0.0308248	8.65278e-92	-0.212344	0.0664459	0.073394	20
GCST90018832	cg09696939	BICC1	0.00336098	0.0167847	0.949915	0.727	0.587 - 0.9	10	NA	60272079	rs1658436	10	60326910	G	A	0.497018	-0.1245	0.0412	0.00251239	0.3904	0.0321074	5.12736e-34	-0.318904	0.108743	0.0960543	20
GCST90018832	cg09873584	BICC1	0.0027615	0.0027615	0.949915	1.67	1.194 - 2.336	10	NA	60348937	rs10740734	10	60364363	G	A	0.486083	-0.133	0.0411	0.00121213	-0.259374	0.0329397	3.42942e-15	0.512774	0.171318	0.130797	20
GCST90018832	cg23799393	BICC1	0.00750378	0.00750378	0.949915	1.67	1.147 - 2.433	10	NA	60588674	rs12259315	10	60266152	C	T	0.497018	-0.1191	0.0413	0.00392937	-0.232131	0.0325373	9.728e-13	0.513073	0.191902	0.0579592	20
GCST90018832	cg15746396	BTBD10	0.0275807	0.0275807	0.949915	0.698	0.507 - 0.961	11	NA	13485203	rs117599532	11	13374758	A	T	0.0129225	-0.4653	0.2058	0.0237634	1.29531	0.132013	9.99867e-23	-0.359218	0.163044	0.110326	4
GCST90018832	cg00331257	BTNL2	0.016208	0.0272469	0.949915	1.326	1.054 - 1.67	6	NA	32371538	rs115237266	6	32370521	A	G	0.0974155	-0.148	0.0587	0.0116924	-0.524028	0.0656533	1.4427e-15	0.282428	0.117473	0.22539	20
GCST90018832	cg03231275	BTNL2	0.0180392	0.0180392	0.949915	1.389	1.058 - 1.824	6	NA	32370520	rs115237266	6	32370521	A	G	0.0974155	-0.148	0.0587	0.0116924	-0.450513	0.0660694	9.18122e-12	0.328514	0.138918	0.569922	15
GCST90018832	cg08162948	BTNL2	0.00143294	0.0213584	0.949915	1.187	1.068 - 1.319	6	NA	32374184	rs115530896	6	32370522	G	C	0.0994036	-0.1778	0.0548	0.00117647	-1.03748	0.0605189	7.07694e-66	0.171377	0.0537579	0.315051	20
GCST90018832	cg13138832	BTNL2	0.0197989	0.0197989	0.949915	0.72	0.547 - 0.949	6	NA	32374162	rs115700874	6	32371538	A	C	0.0964215	-0.1492	0.0597	0.0124487	0.454828	0.0705652	1.15216e-10	-0.328036	0.14078	0.414075	20
GCST90018832	cg15290692	BTNL2	0.0172319	0.0172319	0.949915	0.729	0.562 - 0.946	6	NA	32372418	rs115237266	6	32370521	A	G	0.0974155	-0.148	0.0587	0.0116924	0.468183	0.064496	3.89702e-13	-0.316116	0.132726	0.422714	18
GCST90018832	cg15319032	BTNL2	0.0163587	0.0192193	0.949915	0.753	0.597 - 0.949	6	NA	32371506	rs115237266	6	32370521	A	G	0.0974155	-0.148	0.0587	0.0116924	0.520916	0.0662709	3.82878e-15	-0.284115	0.118341	0.282017	20
GCST90018832	cg17385727	BTNL2	0.00269509	0.00439365	0.949915	1.42	1.129 - 1.786	6	NA	32370790	rs115530896	6	32370522	G	C	0.0994036	-0.1778	0.0548	0.00117647	-0.506737	0.0642527	3.10464e-15	0.350872	0.116937	0.0414962	20
GCST90018832	cg18067840	BTNL2	0.031169	0.0196373	0.949915	1.237	1.019 - 1.501	6	NA	32375672	rs2454138	6	32570401	A	G	0.267396	0.1152	0.053	0.0297363	0.541742	0.0328855	5.67789e-61	0.212647	0.0986804	0.0923838	20
GCST90018832	cg24472574	BTRC	0.019543	0.019543	0.949915	0.72	0.546 - 0.949	10	NA	103070503	rs12411910	10	103068972	T	C	0.281312	-0.1126	0.0468	0.016129	0.342103	0.0353233	3.4955e-22	-0.329141	0.140959	0.0333596	20
GCST90018832	cg05863502	CACNA1B	0.0225578	0.0225578	0.949915	1.998	1.102 - 3.622	9	NA	140771990	rs55936762	9	140776978	A	G	0.290258	0.1283	0.0511	0.0120471	0.185368	0.0339753	4.8711e-08	0.692138	0.303457	0.294583	13
GCST90018832	cg26361533	CACNA1C	0.0431053	0.0431053	0.949915	1.416	1.011 - 1.984	12	NA	2445561	rs3819530	12	2436797	A	G	0.406561	-0.0867	0.0413	0.0357928	-0.249132	0.0329652	4.11162e-14	0.348008	0.172052	0.0323338	20
GCST90018832	cg02724909	CAMK2A	0.0228072	0.0228072	0.949915	0.778	0.627 - 0.966	5	NA	149625104	rs11744389	5	149623606	C	T	0.389662	0.0976	0.0421	0.0204336	-0.389196	0.0322553	1.59444e-33	-0.250773	0.11015	0.951409	20
GCST90018832	cg03873049	CAMK2A	0.0375489	0.0375489	0.949915	0.645	0.427 - 0.975	5	NA	149625194	rs34112392	5	149616316	C	T	0.370775	0.0931	0.0424	0.0281095	-0.212298	0.0327409	8.92151e-11	-0.438535	0.21086	0.899054	20
GCST90018832	cg12534645	CAMK2A	0.0212947	0.00624577	0.949915	0.823	0.698 - 0.971	5	NA	149636295	rs10463293	5	149636073	G	T	0.450298	0.0966	0.0415	0.0199275	-0.497026	0.0315448	6.2264e-56	-0.194356	0.0844029	0.455575	20
GCST90018832	cg25507845	CAMK2A	0.0243129	0.0243129	0.949915	0.702	0.516 - 0.955	5	NA	149635694	rs10463294	5	149636109	A	G	0.449304	0.0969	0.0415	0.0195466	-0.273665	0.0320706	1.42343e-17	-0.354083	0.15722	0.753986	20
GCST90018832	cg14593053	CANX	0.00817183	0.00817183	0.949915	2.053	1.205 - 3.499	5	NA	179126677	rs12656648	5	179152106	A	C	0.399602	0.1264	0.0419	0.00255537	0.175709	0.0319514	3.81381e-08	0.719369	0.271985	0.835222	20
GCST90018832	cg13572237	CARD9	0.0324488	0.0324488	0.949915	0.578	0.349 - 0.955	9	NA	139266293	rs12378717	9	139286060	C	G	0.230616	-0.112	0.0482	0.0201442	0.203993	0.0372754	4.43491e-08	-0.549039	0.256699	0.226137	20
GCST90018832	cg12021988	CBLB	0.00312754	0.003729	0.949915	1.481	1.141 - 1.921	3	NA	105831607	rs76093239	3	105822232	T	C	0.105368	-0.2151	0.0695	0.00196837	-0.547882	0.0551441	2.91796e-23	0.392603	0.132864	0.0314394	20
GCST90018832	cg07871202	CCK	0.0174223	0.0174223	0.949915	0.669	0.481 - 0.932	3	NA	42306580	rs11571864	3	42301709	A	G	0.475149	0.1034	0.0414	0.0125043	-0.257622	0.0331696	8.04797e-15	-0.401363	0.168805	0.269356	13
GCST90018832	cg10778780	CCK	0.0286572	0.0286572	0.949915	1.705	1.057 - 2.749	3	NA	42307866	rs7616571	3	42304285	C	A	0.488072	0.0978	0.0412	0.0176067	0.183366	0.0324848	1.65494e-08	0.533358	0.243746	0.965387	6
GCST90018832	cg13732201	CCK	0.0365249	0.0365249	0.949915	0.699	0.499 - 0.978	3	NA	42305815	rs11571842	3	42306446	T	C	0.486083	0.0896	0.0412	0.0296483	-0.249875	0.0328375	2.75326e-14	-0.35858	0.171484	0.394569	10
GCST90018832	cg16864658	CCK	0.0204324	0.0297281	0.949915	0.605	0.396 - 0.925	3	NA	42306150	rs11571864	3	42301709	A	G	0.475149	0.1034	0.0414	0.0125043	-0.205836	0.0330314	4.61897e-10	-0.502341	0.216684	0.576466	8
GCST90018832	cg01492909	CD81	0.00317691	0.00317691	0.949915	2.027	1.268 - 3.241	11	NA	2397811	rs800139	11	2333124	G	A	0.202783	-0.1569	0.045	0.00048908	-0.222063	0.0401223	3.11824e-08	0.706555	0.239504	0.748807	20
GCST90018832	cg04926280	CD81	0.0105746	0.0105746	0.949915	0.69	0.519 - 0.917	11	NA	2368637	rs800151	11	2371351	A	G	0.175944	-0.1251	0.0463	0.00689354	0.337283	0.0427097	2.85454e-15	-0.370905	0.145086	0.193324	20
GCST90018832	cg16527877	CDC7	0.00805927	0.0236843	0.949915	1.26	1.062 - 1.495	1	NA	92036018	rs10747457	1	92036924	A	G	0.198807	0.1428	0.0531	0.00716094	0.617487	0.0398911	4.78494e-54	0.23126	0.0872819	0.0229371	20
GCST90018832	cg01231543	CDH1	0.0347967	0.00835808	0.949915	0.737	0.556 - 0.978	16	NA	68741748	rs12597188	16	68814826	A	G	0.340954	0.0976	0.045	0.0300911	-0.320534	0.0349355	4.5147e-20	-0.304492	0.14426	0.152029	20
GCST90018832	cg09406989	CDH1	0.00486303	0.0305911	0.949915	1.21	1.06 - 1.381	16	NA	68772469	rs12923775	16	68756450	C	T	0.425447	0.1184	0.0416	0.00442508	0.62204	0.0320858	9.97706e-84	0.190342	0.0675936	0.743508	20
GCST90018832	cg13858136	CLASP1	0.0126649	0.0205674	0.949915	0.539	0.331 - 0.876	2	NA	122375210	rs287799	2	122404859	G	A	0.129225	-0.204	0.0762	0.0074248	0.329728	0.0481992	7.86751e-12	-0.618692	0.248166	0.322623	20
GCST90018832	cg15105660	CLDN1	0.0119844	0.0397995	0.949915	0.563	0.36 - 0.881	3	NA	190039935	rs17429833	3	190040008	G	C	0.0994036	-0.218	0.0805	0.00676748	0.379933	0.0564064	1.63214e-11	-0.573785	0.228363	0.0153407	20
GCST90018832	cg13753209	CLTC	0.0434222	0.0434222	0.949915	1.385	1.01 - 1.9	17	NA	57696993	rs3803861	17	57696973	T	C	0.0994036	0.1229	0.058	0.0340934	0.377417	0.0565476	2.4837e-11	0.325635	0.161235	0.501969	14
GCST90018832	cg20151207	CLTC	0.0172607	0.0489125	0.949915	0.837	0.722 - 0.969	17	NA	57696971	rs28465103	17	57754591	G	A	0.100398	0.139	0.0575	0.0156322	-0.778601	0.0564412	2.73542e-43	-0.178525	0.0749757	0.651255	20
GCST90018832	cg16482226	CNOT2	0.00405539	0.00405539	0.949915	1.773	1.2 - 2.621	12	NA	70637792	rs141279117	12	70694847	A	T	0.161034	0.2237	0.0728	0.00212059	0.390553	0.048109	4.73631e-16	0.572778	0.199309	0.138309	20
GCST90018832	cg01644927	CNR1	0.00143223	0.00670031	0.949915	2.444	1.411 - 4.235	6	NA	88877413	rs74471317	6	88882755	C	T	0.0904573	0.2779	0.075	0.000211113	0.310909	0.0496991	3.95403e-10	0.893831	0.280367	0.114268	16
GCST90018832	cg19344881	CNR1	0.0183911	0.0183911	0.949915	0.542	0.326 - 0.902	6	NA	89241236	rs4707462	6	89095222	T	A	0.515905	0.1085	0.0417	0.00927039	-0.177329	0.0318173	2.49882e-08	-0.611858	0.25952	0.148626	12
GCST90018832	cg26887085	CNR1	0.00728528	0.00728528	0.949915	1.594	1.134 - 2.241	6	NA	88861706	rs9450898	6	88864063	T	C	0.156064	0.1779	0.0635	0.00508539	0.381582	0.0408437	9.40971e-21	0.466217	0.173734	0.0241548	16
GCST90018832	cg04772025	CPT1A	0.00363521	0.00224691	0.949915	0.847	0.758 - 0.947	11	NA	68637568	rs611046	11	68631704	C	T	0.302187	-0.1278	0.0436	0.00337663	0.771896	0.0331825	1.07249e-119	-0.165566	0.0569309	0.0342126	20
GCST90018832	cg06028808	CPT1A	0.00370177	0.0176594	0.949915	0.833	0.736 - 0.942	11	NA	68637592	rs611046	11	68631704	C	T	0.302187	-0.1278	0.0436	0.00337663	0.698499	0.0335796	4.21156e-96	-0.182964	0.0630363	0.0312363	20
GCST90018832	cg07511668	CPT1A	0.00272342	0.0359301	0.949915	0.848	0.761 - 0.944	11	NA	68622177	rs564849	11	68621440	T	C	0.311133	-0.1314	0.0435	0.002522	0.795841	0.0329457	6.43388e-129	-0.165108	0.0550848	0.199931	20
GCST90018832	cg07716408	CPT1A	0.00437799	0.0203602	0.949915	1.307	1.087 - 1.571	11	NA	68623521	rs10792002	11	68637808	A	G	0.301193	-0.1271	0.0436	0.00355532	-0.474593	0.0351282	1.35923e-41	0.267808	0.0939824	0.0277976	20
GCST90018832	cg10879867	CPT1A	0.00336604	0.00336604	0.949915	0.732	0.595 - 0.902	11	NA	68622263	rs564849	11	68621440	T	C	0.311133	-0.1314	0.0435	0.002522	0.421632	0.0345561	3.05592e-34	-0.311646	0.106285	0.216907	20
GCST90018832	cg11245990	CPT1A	0.00226314	0.00449712	0.949915	0.868	0.793 - 0.951	11	NA	68621969	rs615644	11	68621806	C	G	0.301193	-0.1356	0.0442	0.00215588	0.961712	0.0306287	2.08172e-216	-0.140998	0.0461785	0.170615	20
GCST90018832	cg18350739	CPT1A	0.00456797	0.00456797	0.949915	1.572	1.15 - 2.148	11	NA	68623251	rs646586	11	68681653	G	A	0.317097	-0.1304	0.0433	0.0025992	-0.288449	0.0342161	3.45073e-17	0.452074	0.159404	0.144259	20
GCST90018832	cg22911054	CPT1A	0.00280385	0.00190629	0.949915	1.368	1.114 - 1.679	11	NA	68603379	rs11228377	11	68603346	T	C	0.424453	-0.1297	0.0422	0.00211592	-0.414352	0.0323819	1.73084e-37	0.313019	0.104743	0.169179	20
GCST90018832	cg24488311	CPT1A	0.00480678	0.00480678	0.949915	0.665	0.501 - 0.883	11	NA	68621650	rs629426	11	68671104	G	A	0.299205	-0.1293	0.0436	0.00302097	0.317464	0.0348784	8.86526e-20	-0.40729	0.144444	0.253946	20
GCST90018832	cg03622263	CRB2	0.0435393	0.0435393	0.949915	0.777	0.608 - 0.993	9	NA	126101308	rs147468287	9	126101720	A	G	0.0387674	-0.2234	0.1072	0.0371642	0.886035	0.109152	4.76074e-16	-0.252135	0.124912	0.268157	18
GCST90018832	cg03340014	CRX	0.0331634	0.0331634	0.949915	1.321	1.022 - 1.706	19	NA	48325153	rs8112377	19	48326378	T	C	0.33996	0.0946	0.0434	0.029278	0.339924	0.0338574	1.01807e-23	0.278297	0.13065	0.572934	20
GCST90018832	cg08162850	CRX	0.00321694	0.00321694	0.949915	0.496	0.311 - 0.791	19	NA	48352604	rs7255755	19	48353654	A	G	0.322068	-0.1591	0.0484	0.00101193	0.226878	0.0341532	3.07453e-11	-0.701257	0.23802	0.750878	16
GCST90018832	cg21621114	CRX	0.0248937	0.0145637	0.949915	1.268	1.03 - 1.559	19	NA	48325360	rs4802394	19	48325538	T	G	0.380716	0.0988	0.0433	0.0225038	0.416627	0.0340669	2.15855e-34	0.237143	0.105723	0.309847	20
GCST90018832	cg08236285	CSMD1	0.00186153	0.00646261	0.949915	1.274	1.094 - 1.484	8	NA	4637584	rs4372021	8	4636905	T	C	0.0944334	-0.1823	0.0569	0.00135595	-0.752213	0.0576375	6.29186e-39	0.242352	0.0778895	0.164686	20
GCST90018832	cg11945167	CSMD1	0.00807217	0.04166	0.949915	0.675	0.504 - 0.903	8	NA	4644739	rs1457185	8	4641534	C	A	0.102386	-0.1562	0.0552	0.00465902	0.396896	0.0526787	4.91067e-14	-0.393554	0.148565	0.103569	20
GCST90018832	cg01156768	CTDP1	0.0343203	0.0343203	0.949915	0.801	0.653 - 0.984	18	NA	77439120	rs75667721	18	77439637	T	G	0.163022	0.1191	0.0556	0.0321865	-0.537534	0.039302	1.39249e-42	-0.221567	0.104696	0.275022	20
GCST90018832	cg03039366	CTDP1	0.0368472	0.0368472	0.949915	0.693	0.492 - 0.978	18	NA	77439125	rs2279103	18	77473127	T	C	0.168986	0.1196	0.0554	0.0308622	-0.326757	0.0399224	2.72782e-16	-0.366021	0.175344	0.548821	20
GCST90018832	cg06795425	CXCR4	0.0371554	0.0372364	0.949915	1.256	1.014 - 1.556	2	NA	136846053	rs11884858	2	136846398	G	C	0.255467	0.124	0.059	0.03558	0.544112	0.0337576	1.89965e-58	0.227894	0.109351	0.424512	20
GCST90018832	cg19154116	CYP21A2	0.0103024	0.0103024	0.949915	0.606	0.413 - 0.888	6	NA	32005786	rs389512	6	31947594	C	G	0.141153	-0.1809	0.0662	0.00628312	0.360949	0.0484466	9.3027e-14	-0.501179	0.195353	0.566528	20
GCST90018832	cg07016288	CYP2D6	0.0139493	0.0139493	0.949915	1.667	1.109 - 2.505	22	NA	42525748	rs28605764	22	42468246	C	T	0.351889	-0.1117	0.042	0.00782512	-0.218592	0.0339044	1.1385e-10	0.510997	0.207844	0.0810562	20
GCST90018832	cg10840135	CYP2D6	0.0261037	0.0177377	0.949915	0.659	0.457 - 0.952	22	NA	42526619	rs2071711	22	42477650	C	G	0.333002	-0.1035	0.0443	0.0194734	0.248298	0.0340947	3.27403e-13	-0.416837	0.187371	0.10052	20
GCST90018832	cg00054210	CYP7B1	0.0424307	0.0424307	0.949915	1.515	1.014 - 2.262	8	NA	65711644	rs10090584	8	65595527	C	A	0.181909	-0.1062	0.0501	0.0340263	-0.255715	0.0364251	2.21408e-12	0.415307	0.204658	0.202491	15
GCST90018832	cg01510388	CYP7B1	0.0431839	0.0431839	0.949915	1.564	1.014 - 2.413	8	NA	65711658	rs7834854	8	65595251	G	A	0.182903	-0.1067	0.0501	0.033193	-0.238603	0.0370707	1.22322e-10	0.447187	0.221169	0.205842	18
GCST90018832	cg08381046	DCP2	0.0211494	0.0211494	0.949915	0.829	0.707 - 0.972	5	NA	112294315	rs17290064	5	112190132	G	A	0.0218688	0.28	0.1172	0.0168907	-1.4955	0.170281	1.59823e-18	-0.187228	0.0812163	0.249015	20
GCST90018832	cg00183684	DDAH1	0.0148129	0.0148129	0.949915	0.672	0.489 - 0.925	1	NA	86043834	rs12086058	1	86040054	G	A	0.469185	0.1066	0.0417	0.0105775	-0.268527	0.0332875	7.21048e-16	-0.396981	0.162903	0.107082	20
GCST90018832	cg17108141	DDAH1	0.0120265	0.00937944	0.949915	0.788	0.655 - 0.949	1	NA	86044230	rs12086058	1	86040054	G	A	0.469185	0.1066	0.0417	0.0105775	-0.44855	0.0333609	3.27692e-41	-0.237655	0.0946316	0.295776	20
GCST90018832	cg24724587	DDAH1	0.0116646	0.016858	0.949915	0.811	0.69 - 0.954	1	NA	86044103	rs12086058	1	86040054	G	A	0.469185	0.1066	0.0417	0.0105775	-0.509615	0.0329521	5.94736e-54	-0.209177	0.0829368	0.191532	20
GCST90018832	cg07025593	DGKH	0.0109134	0.0338791	0.949915	0.866	0.776 - 0.968	13	NA	42613794	rs9594667	13	42627894	G	A	0.193837	-0.1419	0.0555	0.0105653	0.988285	0.0364577	7.98604e-162	-0.143582	0.0564072	0.383792	20
GCST90018832	cg21284370	DGKH	0.000614125	0.0153832	0.949915	0.782	0.679 - 0.9	13	NA	42621865	rs11620075	13	42624550	G	A	0.5	0.1463	0.0421	0.00051074	-0.594722	0.0292776	9.81883e-92	-0.245997	0.0718177	0.404502	20
GCST90018832	cg16254394	DIO2	0.0477571	0.0477571	0.949915	1.489	1.004 - 2.207	14	NA	80678065	rs75647261	14	80695461	A	G	0.347913	-0.0903	0.0436	0.0383494	-0.226987	0.0337206	1.68025e-11	0.39782	0.200967	0.408163	20
GCST90018832	cg09940861	DLK1	0.0203291	0.0203291	0.949915	1.499	1.065 - 2.11	14	NA	101201649	rs12435855	14	101196500	A	G	0.0924453	0.1562	0.0618	0.0114875	0.385909	0.0659664	4.91331e-09	0.404759	0.174449	0.590306	6
GCST90018832	cg16800708	DLK1	0.0262	0.0262	0.949915	1.489	1.048 - 2.114	14	NA	101192973	rs72698726	14	101188618	T	C	0.128231	-0.1506	0.0649	0.0203142	-0.378475	0.0487686	8.45127e-15	0.397913	0.178979	0.790395	20
GCST90018832	cg26575057	DLL1	0.0309705	0.0395298	0.949915	0.72	0.534 - 0.97	6	NA	170606506	rs9366201	6	170615365	C	G	0.125249	-0.1412	0.0636	0.0264102	0.429056	0.0469199	5.99505e-20	-0.329095	0.152539	0.28137	20
GCST90018832	cg01567825	DOCK4	0.0314404	0.0405227	0.949915	1.554	1.04 - 2.323	7	NA	111368651	rs12705796	7	111372244	T	G	0.319085	-0.1147	0.0512	0.0250757	-0.260061	0.0336918	1.17416e-14	0.441051	0.205001	0.050862	20
GCST90018832	cg15541287	DST	0.0349742	0.0349742	0.949915	1.738	1.04 - 2.904	6	NA	56296129	rs607271	6	56295621	T	C	0.315109	0.1056	0.0463	0.0225616	0.191125	0.0345421	3.14631e-08	0.552519	0.262024	0.869419	14
GCST90018832	cg06192866	DUSP6	0.0423026	0.0423026	0.949915	0.647	0.425 - 0.985	12	NA	89748300	rs4842651	12	89764942	A	G	0.183897	-0.11	0.0511	0.0313468	0.252388	0.0412684	9.60952e-10	-0.435838	0.214642	0.920133	7
GCST90018832	cg12340651	EEF1A2	0.0418218	0.0407526	0.949915	1.442	1.014 - 2.051	20	NA	62131960	rs76685684	20	62045653	A	G	0.0258449	-0.3029	0.1455	0.0373619	-0.827578	0.0854586	3.52793e-22	0.366008	0.179831	0.8825	20
GCST90018832	cg04156940	EGFR	0.0168966	0.0168966	0.949915	0.671	0.483 - 0.931	7	NA	55197704	rs2041647	7	55183115	A	C	0.0328032	-0.1785	0.0672	0.0079015	0.446615	0.0817325	4.6463e-08	-0.399674	0.167301	0.199377	16
GCST90018832	cg23725583	ENPP2	0.0494153	0.0494153	0.950428	0.596	0.355 - 0.999	8	NA	120649714	rs4871419	8	120643639	A	G	0.228628	0.1111	0.0531	0.0364136	-0.214391	0.0374746	1.05913e-08	-0.518211	0.263722	0.495159	9
GCST90018832	cg02152233	EPB41	0.00932806	0.00555248	0.949915	0.669	0.494 - 0.906	1	NA	29189789	rs2234918	1	29189597	C	T	0.427435	0.1173	0.0432	0.00662202	-0.291353	0.0323361	2.05781e-19	-0.402604	0.15486	0.347197	20
GCST90018832	cg03987199	EPB41	0.00553111	0.00380261	0.949915	0.648	0.477 - 0.88	1	NA	29189655	rs7511894	1	29200219	T	C	0.411531	0.1283	0.0441	0.00362242	-0.29538	0.0320491	3.07051e-20	-0.434356	0.156561	0.316568	20
GCST90018832	cg05655011	EPB41	0.00777492	0.00777492	0.949915	0.521	0.322 - 0.842	1	NA	29189486	rs10915207	1	29223377	C	T	0.419483	0.1298	0.044	0.00317774	-0.198894	0.0322194	6.6961e-10	-0.652609	0.245186	0.351071	20
GCST90018832	cg06868481	EPB41	0.00259944	0.00259944	0.949915	1.517	1.157 - 1.989	1	NA	29192086	rs12408397	1	29221873	T	C	0.407555	0.1389	0.0441	0.00163461	0.333432	0.0324303	8.53872e-25	0.416577	0.138328	0.78889	20
GCST90018832	cg11226328	EPB41	0.0090645	0.0090645	0.949915	0.469	0.266 - 0.828	1	NA	29213367	rs35495299	1	29223785	G	T	0.418489	0.1306	0.044	0.00299567	-0.172645	0.0315215	4.32423e-08	-0.756463	0.289876	0.0885998	8
GCST90018832	cg11690983	EPB41	0.00683296	0.00683296	0.949915	2.004	1.211 - 3.315	1	NA	29211119	rs988957	1	29192138	G	T	0.412525	0.1337	0.0442	0.00248726	0.192392	0.0318405	1.51873e-09	0.694935	0.256919	0.635209	18
GCST90018832	cg18172051	EPB41	0.00597385	0.00425178	0.949915	0.59	0.405 - 0.859	1	NA	29189940	rs10915207	1	29223377	C	T	0.419483	0.1298	0.044	0.00317774	-0.246038	0.0324524	3.41555e-14	-0.527561	0.191895	0.371001	20
GCST90018832	cg18346634	EPB41	0.00422295	0.00682695	0.949915	1.15	1.045 - 1.265	1	NA	29190137	rs4654327	1	29190138	G	A	0.45328	0.1249	0.0435	0.00408834	0.895068	0.026418	1.27216e-251	0.139542	0.0487739	0.247412	20
GCST90018832	cg25287272	EPB41	0.00197646	0.00739851	0.949915	0.767	0.649 - 0.908	1	NA	29213233	rs12408397	1	29221873	T	C	0.407555	0.1389	0.0441	0.00163461	-0.524878	0.0318256	4.16705e-61	-0.264633	0.085538	0.0677356	20
GCST90018832	cg25727366	EPB41	0.00386012	0.00819428	0.949915	0.782	0.662 - 0.924	1	NA	29213226	rs4654378	1	29208859	A	G	0.409543	0.1294	0.0441	0.00334365	-0.52717	0.0317847	8.84863e-62	-0.245462	0.0849532	0.0351396	20
GCST90018832	cg00112341	ERC2	0.0380872	0.0380872	0.949915	0.804	0.655 - 0.988	3	NA	55991024	rs6770904	3	55999353	G	A	0.326044	0.0896	0.0426	0.0354407	-0.411713	0.0330603	1.34013e-35	-0.217627	0.104936	0.431893	20
GCST90018832	cg23444468	ERC2	0.0313104	0.0313104	0.949915	1.414	1.032 - 1.939	3	NA	56502054	rs6796830	3	56502113	A	G	0.195825	0.1091	0.0489	0.0256756	0.314778	0.0383138	2.10773e-16	0.346594	0.160974	0.663714	20
GCST90018832	cg26860257	ERF	0.00599505	0.0122684	0.949915	1.235	1.062 - 1.436	19	NA	42755793	rs11878620	19	42747229	A	G	0.0666004	0.2944	0.1063	0.00561389	1.39469	0.0630695	2.34375e-108	0.211087	0.0768132	0.225674	20
GCST90018832	cg04063345	ESR1	0.00730818	0.0169578	0.949915	0.737	0.59 - 0.921	6	NA	152130058	rs1101080	6	152033643	T	G	0.269384	0.1248	0.0452	0.00576138	-0.409664	0.0361793	1.00797e-29	-0.30464	0.113567	0.823125	20
GCST90018832	cg04211581	ESR1	0.00574908	0.00953027	0.949915	1.523	1.13 - 2.054	6	NA	152011656	rs35240111	6	152050523	C	G	0.261431	0.1323	0.0453	0.00349437	0.314303	0.0370124	2.03398e-17	0.420931	0.152414	0.653059	20
GCST90018832	cg06611115	ESR1	0.0118348	0.0118348	0.949915	1.63	1.114 - 2.384	6	NA	152011200	rs851978	6	152029556	T	G	0.269384	0.1227	0.0453	0.00675659	0.251183	0.0368633	9.49929e-12	0.488489	0.194073	0.906903	20
GCST90018832	cg15626350	ESR1	0.00703814	0.0315251	0.949915	0.755	0.615 - 0.926	6	NA	152130207	rs1101080	6	152033643	T	G	0.269384	0.1248	0.0452	0.00576138	-0.443692	0.0357887	2.69464e-35	-0.281276	0.104368	0.776605	20
GCST90018832	cg17264271	ESR1	0.00594779	0.0464908	0.949915	0.645	0.472 - 0.882	6	NA	152126938	rs35240111	6	152050523	C	G	0.261431	0.1323	0.0453	0.00349437	-0.302097	0.0369116	2.73807e-16	-0.437939	0.159213	0.584172	20
GCST90018832	cg18007957	ESR1	0.0138571	0.0431518	0.949915	1.352	1.063 - 1.718	6	NA	152011666	rs12525163	6	152040291	C	T	0.267396	0.1152	0.0455	0.0113457	0.382222	0.0365035	1.17609e-25	0.301395	0.122471	0.6675	20
GCST90018832	cg18717329	ESRRB	0.0395182	0.0395182	0.949915	0.783	0.62 - 0.988	14	NA	76779341	rs2885128	14	76779352	G	A	0.465209	0.0884	0.0422	0.03619	-0.360932	0.0323789	7.3938e-29	-0.244922	0.118966	0.10778	20
GCST90018832	cg07019303	ETV6	0.0466015	0.0466015	0.949915	1.444	1.006 - 2.072	12	NA	11859760	rs11054423	12	11859731	G	A	0.355865	-0.0888	0.043	0.038912	-0.241907	0.0325097	9.98774e-14	0.367083	0.184473	0.405135	20
GCST90018832	cg14234510	EXOSC3	0.0251298	0.0251298	0.949915	1.695	1.068 - 2.691	9	NA	37786917	rs10973542	9	37782967	G	C	0.33499	0.1055	0.0437	0.0157703	0.199873	0.0333426	2.04066e-09	0.527834	0.235703	0.337438	20
GCST90018832	cg22402121	F7	0.00219825	0.0356342	0.949915	0.848	0.763 - 0.942	13	NA	113735031	rs491247	13	113735031	T	C	0.374751	0.1368	0.0444	0.00206251	-0.830486	0.0300963	1.30441e-167	-0.164723	0.0537949	0.696911	20
GCST90018832	cg00204159	FAM83G	0.0178652	0.0178652	0.949915	0.659	0.467 - 0.931	17	NA	18907454	rs73306439	17	18866861	T	G	0.0437376	-0.2665	0.1074	0.0130875	0.639236	0.0805142	2.03143e-15	-0.416904	0.176028	0.0433067	7
GCST90018832	cg23348010	FAM83G	0.0191135	0.0191135	0.949915	0.634	0.433 - 0.928	17	NA	18908324	rs73306439	17	18866861	T	G	0.0437376	-0.2665	0.1074	0.0130875	0.58463	0.0820613	1.04605e-12	-0.455844	0.19453	0.089885	7
GCST90018832	cg12716346	FAT1	0.0315766	0.0400749	0.949915	1.126	1.011 - 1.254	4	NA	187810656	rs115182860	4	187798346	G	A	0.0347913	-0.3286	0.1526	0.0312918	-2.77145	0.0746376	8.5589e-302	0.118566	0.055154	0.667118	20
GCST90018832	cg24397007	FOSL2	0.0202183	0.0202183	0.949915	1.545	1.07 - 2.231	2	NA	28619094	rs12622413	2	28574273	T	C	0.225646	0.1167	0.0474	0.0138155	0.268171	0.0383528	2.70546e-12	0.435169	0.18739	0.883528	20
GCST90018832	cg06941156	FOXN3	0.0361868	0.0361868	0.949915	1.552	1.029 - 2.343	14	NA	89796856	rs12886326	14	89802159	T	A	0.209742	-0.1076	0.0484	0.0262063	-0.244629	0.0391001	3.9376e-10	0.43985	0.20997	0.70463	20
GCST90018832	cg05160751	FUCA1	0.0332911	0.0332911	0.949915	0.335	0.122 - 0.917	1	NA	24192033	rs148780067	1	24179690	T	C	0.33002	-0.2281	0.1001	0.0226836	0.208567	0.0349816	2.48884e-09	-1.09366	0.513802	0.0262779	11
GCST90018832	cg19534438	G0S2	0.0101683	0.0101683	0.949915	0.737	0.584 - 0.93	1	NA	209849006	rs3817870	1	209849002	T	C	0.264414	-0.1196	0.0452	0.00814455	0.392521	0.0363329	3.31573e-27	-0.304697	0.118557	0.453803	20
GCST90018832	cg04615964	GABBR1	0.0408375	0.0408375	0.949915	0.645	0.424 - 0.982	6	NA	29591153	rs2747429	6	29648377	C	T	0.188867	0.1136	0.053	0.0320813	-0.259131	0.0379158	8.23593e-12	-0.438388	0.214352	0.405007	20
GCST90018832	cg26804772	GADD45A	0.00865325	0.0206404	0.949915	0.778	0.644 - 0.938	1	NA	68084465	rs72682840	1	68084555	T	C	0.0725646	0.2482	0.0927	0.0074184	-0.986396	0.0736829	7.19878e-41	-0.251623	0.0958397	0.274512	20
GCST90018832	cg04464446	GAL	0.00731645	0.00731645	0.949915	1.81	1.173 - 2.792	11	NA	68452845	rs1249582	11	68765895	A	G	0.333002	-0.124	0.0417	0.00294308	-0.209009	0.0336507	5.26079e-10	0.593277	0.2212	0.139043	20
GCST90018832	cg19677259	GAL	0.00960777	0.00960777	0.949915	0.539	0.338 - 0.86	11	NA	68475309	rs595882	11	68656769	C	T	0.299205	-0.1273	0.0441	0.00389403	0.205935	0.0351327	4.58349e-09	-0.618156	0.238704	0.251926	20
GCST90018832	cg20551517	GIP	0.0157238	0.0157238	0.949915	1.445	1.072 - 1.948	17	NA	47046292	rs8079149	17	47042751	G	A	0.431412	-0.1056	0.0421	0.0121309	-0.286818	0.0320449	3.53812e-19	0.368177	0.152438	0.286948	20
GCST90018832	cg27201301	GIP	0.0117292	0.0193464	0.949915	1.196	1.041 - 1.375	17	NA	47039149	rs4597361	17	46993667	T	G	0.441352	-0.1063	0.0418	0.0109886	-0.593993	0.0315409	4.09352e-79	0.178958	0.0710099	0.450802	20
GCST90018832	cg12080831	GLI2	0.013339	0.013339	0.949915	1.803	1.13 - 2.876	2	NA	121697428	rs6541754	2	121720484	G	A	0.00994036	-0.7028	0.2702	0.00929426	-1.19239	0.148413	9.4141e-16	0.589404	0.238183	0.047641	12
GCST90018832	cg17641710	GNAI2	0.00894454	0.00894454	0.949915	0.531	0.33 - 0.853	3	NA	50279038	rs58051625	3	50278717	C	G	0.119284	0.1859	0.063	0.00316959	-0.293424	0.0520629	1.74102e-08	-0.633555	0.242354	0.031505	17
GCST90018832	cg16322262	GPR135	0.00170512	0.0265621	0.949915	1.549	1.178 - 2.035	14	NA	59931110	rs145454018	14	59817775	T	C	0.0129225	0.8734	0.2735	0.00140599	1.9972	0.118821	2.11548e-63	0.437313	0.139392	0.284114	20
GCST90018832	cg22821834	GPR135	0.00414909	0.00414909	0.949915	3.032	1.42 - 6.471	14	NA	59931541	rs145454018	14	59817775	T	C	0.0129225	0.8734	0.2735	0.00140599	0.787505	0.121066	7.78156e-11	1.10907	0.386895	0.360439	4
GCST90018832	cg00815230	GPT	0.0103976	0.0103976	0.949915	0.532	0.328 - 0.862	8	NA	145730562	rs4925813	8	145856021	A	G	0.373757	-0.1241	0.0441	0.00489203	0.196386	0.031686	5.72287e-10	-0.631918	0.24662	0.330453	20
GCST90018832	cg09034896	GRK1	0.0103242	0.0250905	0.949915	0.586	0.39 - 0.882	13	NA	114321466	rs117934569	13	114207444	A	G	0.00894632	0.8961	0.3372	0.00787288	-1.67729	0.171217	1.16771e-22	-0.534254	0.208304	0.333094	5
GCST90018832	cg04600297	GSK3A	0.0103219	0.0103219	0.949915	0.641	0.456 - 0.9	19	NA	42750575	rs57938324	19	42764352	C	T	0.0646123	0.2833	0.1065	0.00781189	-0.637228	0.0658851	3.9732e-22	-0.444582	0.173336	0.297648	20
GCST90018832	cg14136781	GSN	0.0343755	0.0343755	0.949915	1.317	1.02 - 1.699	9	NA	124087974	rs398720	9	124095271	A	C	0.209742	-0.1168	0.0542	0.0311633	-0.424672	0.0381805	9.72597e-29	0.275036	0.130001	0.100997	20
GCST90018832	cg00451194	HAS3	0.00906975	0.0306603	0.949915	0.712	0.552 - 0.919	16	NA	69141250	rs7202333	16	68881495	C	T	0.389662	-0.1132	0.0419	0.00689921	0.33344	0.033108	7.40085e-24	-0.339491	0.130102	0.310873	20
GCST90018832	cg01656168	HAS3	0.0100179	0.0100179	0.949915	0.664	0.487 - 0.907	16	NA	69141437	rs7202333	16	68881495	C	T	0.389662	-0.1132	0.0419	0.00689921	0.276904	0.0325125	1.6396e-17	-0.408806	0.158747	0.229479	18
GCST90018832	cg01762827	HAS3	0.00998101	0.0190869	0.949915	0.669	0.493 - 0.908	16	NA	69141442	rs7202333	16	68881495	C	T	0.389662	-0.1132	0.0419	0.00689921	0.281626	0.0328873	1.09621e-17	-0.401952	0.156008	0.215189	19
GCST90018832	cg02524010	HAS3	0.00796858	0.00411797	0.949915	0.784	0.656 - 0.939	16	NA	69117679	rs7202333	16	68881495	C	T	0.389662	-0.1132	0.0419	0.00689921	0.46619	0.0330644	3.82675e-45	-0.242819	0.0915126	0.222404	20
GCST90018832	cg03008741	HAS3	0.0157878	0.0157878	0.949915	0.681	0.499 - 0.93	16	NA	69148573	rs61499599	16	68926504	A	G	0.332008	-0.1097	0.0435	0.0116743	0.286037	0.0343164	7.73123e-17	-0.383517	0.158886	0.347714	20
GCST90018832	cg06039417	HAS3	0.0113824	0.0113824	0.949915	0.63	0.441 - 0.901	16	NA	69146774	rs7202333	16	68881495	C	T	0.389662	-0.1132	0.0419	0.00689921	0.245241	0.0339221	4.84664e-13	-0.461587	0.182393	0.337485	20
GCST90018832	cg06961098	HAS3	0.0118842	0.0118842	0.949915	0.606	0.41 - 0.895	16	NA	69140892	rs7202333	16	68881495	C	T	0.389662	-0.1132	0.0419	0.00689921	0.22584	0.0327441	5.3071e-12	-0.50124	0.199256	0.49964	16
GCST90018832	cg07855319	HAS3	0.00834267	0.00173405	0.949915	0.75	0.605 - 0.929	16	NA	69123283	rs7202333	16	68881495	C	T	0.389662	-0.1132	0.0419	0.00689921	0.392869	0.0321736	2.71841e-34	-0.288137	0.109231	0.295029	20
GCST90018832	cg12108730	HAS3	0.00768683	0.0134714	0.949915	0.807	0.689 - 0.945	16	NA	69141258	rs7202333	16	68881495	C	T	0.389662	-0.1132	0.0419	0.00689921	0.526742	0.0322171	4.36761e-60	-0.214906	0.0806243	0.275486	20
GCST90018832	cg16524960	HAS3	0.0079257	0.00997465	0.949915	0.786	0.658 - 0.939	16	NA	69141345	rs7202333	16	68881495	C	T	0.389662	-0.1132	0.0419	0.00689921	0.469989	0.0326824	6.86022e-47	-0.240857	0.0907107	0.231494	20
GCST90018832	cg07080220	HIF1AN	0.0172451	0.0172451	0.949915	0.682	0.498 - 0.935	10	NA	102295463	rs7071271	10	102264824	A	G	0.190855	-0.1219	0.0492	0.0132254	0.319032	0.0369681	6.13903e-18	-0.382093	0.160446	0.990943	20
GCST90018832	cg11040518	HIF1AN	0.0131167	0.0131167	0.949915	1.766	1.127 - 2.769	10	NA	102331378	rs7920870	10	102217494	A	G	0.200795	-0.1347	0.0495	0.0065043	-0.23676	0.0392411	1.6046e-09	0.56893	0.229353	0.918184	16
GCST90018832	cg14256752	HIF1AN	0.0263025	0.0263025	0.949915	1.375	1.038 - 1.821	10	NA	102295592	rs59481707	10	102317603	A	G	0.172962	-0.1179	0.0516	0.0223196	-0.37015	0.0389044	1.8284e-21	0.318519	0.143366	0.959536	20
GCST90018832	cg16342193	HIF1AN	0.0275182	0.0325212	0.949915	1.104	1.011 - 1.205	10	NA	102329863	rs2495756	10	102323982	T	C	0.186879	-0.1124	0.0509	0.0272268	-1.13811	0.0316959	2.35907e-282	0.0987602	0.0448078	0.871865	20
GCST90018832	cg18133905	HIF1AN	0.0162549	0.0162549	0.949915	1.418	1.066 - 1.885	10	NA	102296115	rs9420792	10	102258439	T	C	0.192843	-0.1228	0.0493	0.012743	-0.351828	0.038513	6.52272e-20	0.349034	0.145241	0.516954	20
GCST90018832	cg23351954	HIF1AN	0.0107712	0.00640169	0.949915	0.603	0.408 - 0.889	10	NA	102322556	rs10883476	10	102160177	C	T	0.215706	-0.1345	0.0492	0.00626195	0.265485	0.0375205	1.48665e-12	-0.50662	0.198672	0.922599	20
GCST90018832	cg17738521	HIVEP2	0.0237583	0.0237583	0.949915	1.628	1.067 - 2.485	6	NA	143224179	rs6937152	6	143238724	A	T	0.163022	-0.1458	0.0599	0.0149307	-0.299023	0.0489743	1.02334e-09	0.487587	0.21565	0.20326	16
GCST90018832	cg01745539	HLA-DQB1	0.0114142	0.0301546	0.949915	0.876	0.791 - 0.971	6	NA	32632331	rs9274579	6	32635312	A	G	0.240557	-0.1458	0.0575	0.0112238	1.10122	0.0296719	1.7192e-301	-0.132399	0.0523366	0.588683	20
GCST90018832	cg03202060	HLA-DQB1	0.0113252	0.0146503	0.949915	1.121	1.026 - 1.225	6	NA	32633015	rs9274579	6	32635312	A	G	0.240557	-0.1458	0.0575	0.0112238	-1.27554	0.0251021	0	0.114305	0.0451351	0.467157	20
GCST90018832	cg05724777	HLA-DQB1	0.0129546	0.00396388	0.949915	1.29	1.055 - 1.576	6	NA	32634362	rs9274596	6	32635467	G	T	0.488072	-0.1804	0.0722	0.012468	-0.709017	0.0297285	1.01867e-125	0.254437	0.102388	0.136219	20
GCST90018832	cg08964730	HLA-DQB1	0.0121373	0.0136605	0.949915	0.789	0.656 - 0.95	6	NA	32634009	rs9274579	6	32635312	A	G	0.240557	-0.1458	0.0575	0.0112238	0.615392	0.0360533	2.52765e-65	-0.236922	0.0944617	0.260908	20
GCST90018832	cg11986643	HLA-DQB1	0.0441855	0.0304702	0.949915	1.302	1.007 - 1.683	6	NA	32634316	rs9274550	6	32634795	G	A	0.502982	-0.1506	0.0744	0.0429502	-0.571379	0.0307004	2.59275e-77	0.263573	0.130979	0.286823	20
GCST90018832	cg19301366	HLA-DQB1	0.0232326	0.00687851	0.949915	0.812	0.678 - 0.972	6	NA	32627845	rs9272538	6	32606809	T	C	0.537773	-0.1565	0.0687	0.0227254	0.749991	0.0284072	1.31853e-153	-0.208669	0.0919414	0.75943	20
GCST90018832	cg22233843	HLA-DQB1	0.0433459	0.00309321	0.949915	1.183	1.005 - 1.392	6	NA	32632565	rs9274550	6	32634795	G	A	0.502982	-0.1506	0.0744	0.0429502	-0.897627	0.0273241	1.0998e-236	0.167776	0.0830424	0.592839	20
GCST90018832	cg22984282	HLA-DQB1	0.0432688	0.00532623	0.949915	1.17	1.005 - 1.362	6	NA	32632568	rs9274550	6	32634795	G	A	0.502982	-0.1506	0.0744	0.0429502	-0.960886	0.0262506	2.4329e-293	0.15673	0.0775468	0.536945	20
GCST90018832	cg24593918	HLA-DQB1	0.00791643	0.0205767	0.949915	1.131	1.033 - 1.239	6	NA	32633157	rs9270911	6	32572202	C	T	0.463221	-0.1243	0.0467	0.0077754	-1.0092	0.0256225	0	0.123167	0.0463797	0.160013	20
GCST90018832	cg04601775	HLA-DRB1	0.0152892	0.0155874	0.949915	1.17	1.031 - 1.329	6	NA	32557478	rs9271147	6	32577385	T	C	0.135189	-0.1651	0.0678	0.0148875	-1.05081	0.038528	8.6559e-164	0.157117	0.0647783	0.821127	20
GCST90018832	cg20022036	HLA-DRB1	0.0340461	0.0288756	0.949915	1.154	1.011 - 1.317	6	NA	32549496	rs2760994	6	32574308	C	T	0.405567	-0.1042	0.049	0.0334591	-0.727598	0.0278412	1.50538e-150	0.143211	0.0675675	0.596172	20
GCST90018832	cg12209881	HLF	0.0196551	0.00152354	0.949915	0.898	0.82 - 0.983	17	NA	53339697	rs4550511	17	53340408	A	C	0.0178926	0.4019	0.1719	0.0193879	-3.72563	0.105626	1.5736e-272	-0.107874	0.046241	0.0389682	7
GCST90018832	cg05191313	HSD17B4	0.00346157	0.00346157	0.949915	0.479	0.292 - 0.784	5	NA	118747345	rs6878373	5	118622377	C	G	0.126243	-0.2139	0.065	0.000999138	0.290244	0.0455799	1.91753e-10	-0.736966	0.252086	0.611862	10
GCST90018832	cg00155619	HSD17B8	0.0164508	0.0164508	0.949915	1.802	1.114 - 2.915	6	NA	33173278	rs150011156	6	33123151	T	C	0.00795229	0.7519	0.2895	0.00939772	1.27691	0.204093	3.93746e-10	0.588845	0.245479	0.659153	12
GCST90018832	cg02647520	HSD17B8	0.0434503	0.0434503	0.949915	1.505	1.012 - 2.237	6	NA	33173218	rs139326709	6	33107690	G	A	0.00795229	0.6971	0.3357	0.0378425	1.70664	0.196998	4.58597e-18	0.408463	0.202274	0.873855	15
GCST90018832	cg00181439	HTR1B	0.0364017	0.0364017	0.949915	1.506	1.026 - 2.209	6	NA	78172691	rs1213370	6	78178797	G	C	0.456262	0.0939	0.0428	0.0282408	0.229426	0.0329669	3.41999e-12	0.409283	0.195603	0.106601	20
GCST90018832	cg03362215	HTR1B	0.0375011	0.0375011	0.949915	1.569	1.026 - 2.4	6	NA	78176806	rs1213370	6	78178797	G	C	0.456262	0.0939	0.0428	0.0282408	0.20834	0.0318171	5.82964e-11	0.450706	0.216658	0.0898114	20
GCST90018832	cg11605903	HTR1B	0.0333774	0.0333774	0.949915	1.387	1.026 - 1.874	6	NA	78176622	rs1213370	6	78178797	G	C	0.456262	0.0939	0.0428	0.0282408	0.287255	0.0329691	2.9635e-18	0.326887	0.153648	0.40144	20
GCST90018832	cg12367389	HTR2A	0.0286539	0.0286539	0.949915	1.503	1.043 - 2.164	13	NA	47468154	rs2070040	13	47467626	A	G	0.398608	0.095	0.0413	0.0214345	0.233243	0.032859	1.26312e-12	0.407301	0.186134	0.0409852	20
GCST90018832	cg04607131	HTR6	0.0383245	0.0383245	0.949915	0.666	0.454 - 0.978	1	NA	19990783	rs1883565	1	20008507	C	T	0.340954	-0.0997	0.0461	0.030565	0.245468	0.034073	5.83937e-13	-0.406163	0.196084	0.878123	20
GCST90018832	cg09863950	HTR6	0.022056	0.022056	0.949915	0.791	0.647 - 0.967	1	NA	19990768	rs7527271	1	20014753	G	A	0.34493	-0.1071	0.0461	0.0201679	0.456643	0.0339041	2.39182e-41	-0.234538	0.102445	0.861996	20
GCST90018832	cg18023598	HTR6	0.036205	0.036205	0.949915	1.407	1.022 - 1.935	1	NA	19992504	rs1883565	1	20008507	C	T	0.340954	-0.0997	0.0461	0.030565	-0.292268	0.0347324	3.93417e-17	0.341126	0.162858	0.36497	20
GCST90018832	cg04295144	ICAM5	0.0178588	0.0482379	0.949915	0.798	0.661 - 0.962	19	NA	10407184	rs901886	19	10402131	C	T	0.522863	-0.0993	0.0413	0.0162009	0.439058	0.0318813	3.77546e-43	-0.226166	0.0954878	0.189967	20
GCST90018832	cg08845333	ICAM5	0.0109862	0.0303337	0.949915	0.831	0.72 - 0.958	19	NA	10403403	rs62130685	19	10408652	T	C	0.407555	-0.1103	0.043	0.0103141	0.59562	0.0305943	2.03941e-84	-0.185185	0.0728177	0.316294	20
GCST90018832	cg11242791	ICAM5	0.0100207	0.0100207	0.949915	0.566	0.367 - 0.873	19	NA	10406958	rs2569693	19	10399904	T	C	0.405567	-0.1198	0.0428	0.00512507	0.210602	0.0320544	5.02612e-11	-0.568844	0.220901	0.111873	20
GCST90018832	cg16911349	ICAM5	0.0174785	0.0174785	0.949915	0.587	0.379 - 0.911	19	NA	10406935	rs62130687	19	10408995	A	G	0.407555	-0.1105	0.043	0.0101767	0.207746	0.0332614	4.21452e-10	-0.531899	0.223817	0.636102	20
GCST90018832	cg25291355	ICAM5	0.0224718	0.0224718	0.949915	1.545	1.063 - 2.245	19	NA	10402167	rs901886	19	10402131	C	T	0.522863	-0.0993	0.0413	0.0162009	-0.228214	0.0314551	4.01008e-13	0.435119	0.190649	0.26695	12
GCST90018832	cg26316885	ICAM5	0.00364894	0.0168252	0.949915	0.734	0.596 - 0.904	19	NA	10407317	rs5498	19	10395683	G	A	0.466203	-0.124	0.0415	0.00280854	0.401524	0.03193	2.89411e-36	-0.308824	0.106234	0.231723	20
GCST90018832	cg23359895	IDI1	0.0372726	0.0372726	0.949915	1.428	1.021 - 1.997	10	NA	1095482	rs11819178	10	1098417	G	A	0.0705765	0.1739	0.0806	0.0309614	0.488142	0.0611786	1.47556e-15	0.356249	0.171046	0.0920785	20
GCST90018832	cg13208562	IFNAR2	0.00662793	0.0259439	0.949915	0.749	0.607 - 0.923	21	NA	34603264	rs2300370	21	34604557	A	G	0.33002	-0.1185	0.0426	0.00540766	0.40913	0.0328037	1.06044e-35	-0.289639	0.106682	0.836674	13
GCST90018832	cg17154159	IGF2R	0.0305852	0.0305852	0.949915	1.593	1.045 - 2.431	6	NA	160401562	rs9346804	6	160401028	A	G	0.135189	0.1549	0.0681	0.0229302	0.332504	0.0476904	3.12156e-12	0.465859	0.215433	0.776998	13
GCST90018832	cg07053838	IGFBP2	0.028082	0.0278843	0.949915	0.781	0.626 - 0.974	2	NA	217493951	rs6720939	2	217494921	A	G	0.421471	-0.095	0.0425	0.025398	0.383446	0.0325368	4.66578e-32	-0.247753	0.112813	0.525427	13
GCST90018832	cg11669516	IGFBP2	0.0312353	0.0312353	0.949915	0.701	0.508 - 0.969	2	NA	217501092	rs6720939	2	217494921	A	G	0.421471	-0.095	0.0425	0.025398	0.267924	0.0332264	7.40827e-16	-0.354578	0.164609	0.0183084	5
GCST90018832	cg22979368	IGFBP2	0.0288855	0.0288855	0.949915	0.772	0.612 - 0.974	2	NA	217501581	rs1525608	2	217493755	A	G	0.420477	-0.0945	0.0424	0.025829	0.364966	0.032924	1.48171e-28	-0.258928	0.1185	0.118085	6
GCST90018832	cg20705772	IGFBP7	0.0461531	0.0461531	0.949915	1.367	1.005 - 1.859	4	NA	58031198	rs28621960	4	57488525	T	C	0.00894632	-0.3369	0.1592	0.0343273	-1.07699	0.180893	2.62146e-09	0.312818	0.15688	0.221988	4
GCST90018832	cg25246692	IL2RB	0.0417215	0.0417215	0.949915	0.765	0.591 - 0.99	22	NA	37545924	rs3218255	22	37544486	A	G	0.257455	-0.1013	0.0488	0.0379106	0.378409	0.0360942	1.02404e-25	-0.2677	0.131465	0.150461	11
GCST90018832	cg17067544	IL6	0.0218508	0.0218508	0.949915	0.719	0.542 - 0.953	7	NA	22765321	rs2069827	7	22765456	T	G	0.116302	0.1414	0.0589	0.0163647	-0.427752	0.0552563	9.84502e-15	-0.330565	0.144166	0.12697	20
GCST90018832	cg16089031	INTS1	0.00966592	0.00966592	0.949915	0.59	0.396 - 0.88	7	NA	1523975	rs116984111	7	1553790	A	C	0.0457256	0.3018	0.1101	0.00612256	-0.572078	0.0729662	4.49431e-15	-0.527551	0.20388	0.122137	20
GCST90018832	cg27562005	IRF4	0.0272011	0.0272011	0.949915	0.625	0.411 - 0.948	6	NA	525032	rs4535592	6	544833	C	G	0.0526839	-0.2129	0.0913	0.0197074	0.452329	0.065702	5.79676e-12	-0.470675	0.213108	0.707494	20
GCST90018832	cg04788999	ISG15	0.0312525	0.0312525	0.949915	0.64	0.426 - 0.961	1	NA	949850	rs12401605	1	1014836	A	G	0.449304	0.0991	0.0436	0.02303	-0.221688	0.0328797	1.558e-11	-0.447026	0.207548	0.990071	14
GCST90018832	cg05125641	KCNQ1	0.0206015	0.0267786	0.949915	1.274	1.038 - 1.563	11	NA	2503306	rs11022998	11	2502582	T	G	0.457256	-0.0975	0.0414	0.0185191	-0.403016	0.0318928	1.32664e-36	0.241926	0.104494	0.15904	20
GCST90018832	cg11878045	KCNQ1	0.0192274	0.0192274	0.949915	0.711	0.535 - 0.946	11	NA	2482536	rs12288422	11	2500159	A	T	0.0685885	-0.1552	0.0605	0.010309	0.455332	0.0795185	1.02758e-08	-0.34085	0.145595	0.353031	10
GCST90018832	cg12578166	KCNQ1	0.0305263	0.0305263	0.949915	1.741	1.053 - 2.878	11	NA	2466909	rs11022998	11	2502582	T	G	0.457256	-0.0975	0.0414	0.0185191	-0.175832	0.0321365	4.46448e-08	0.554505	0.256337	0.701725	20
GCST90018832	cg17035132	KCNQ1	0.020482	0.020482	0.949915	1.265	1.037 - 1.543	11	NA	2504160	rs11022998	11	2502582	T	G	0.457256	-0.0975	0.0414	0.0185191	-0.41471	0.031881	1.10104e-38	0.235104	0.101452	0.190316	20
GCST90018832	cg25946538	KCNQ1	0.0141686	0.0141686	0.949915	0.79	0.654 - 0.954	11	NA	2482531	rs12288422	11	2500159	A	T	0.0685885	-0.1552	0.0605	0.010309	0.657766	0.0784812	5.23955e-17	-0.23595	0.0961899	0.656573	17
GCST90018832	cg26411299	KCNQ1	0.0210083	0.0210083	0.949915	0.623	0.417 - 0.931	11	NA	2598653	rs12282937	11	2598552	G	A	0.430417	0.1087	0.0445	0.014578	-0.230018	0.0326591	1.88136e-12	-0.472572	0.204768	0.857657	6
GCST90018832	cg16060189	KIF11	0.000130767	0.00102445	0.949915	0.678	0.556 - 0.828	10	NA	94350577	rs11187078	10	94340705	G	C	0.364811	-0.1871	0.0472	7.37095e-05	0.481876	0.0330656	4.15145e-48	-0.388274	0.101509	0.146572	20
GCST90018832	cg22508615	KIF11	0.00106171	0.000110056	0.949915	0.757	0.64 - 0.894	10	NA	94351955	rs4646953	10	94333955	G	A	0.235586	0.1746	0.0522	0.000823337	-0.625984	0.0392403	2.73488e-57	-0.278921	0.0852021	0.0331161	20
GCST90018832	cg08530008	KISS1	0.0435457	0.0435457	0.949915	1.508	1.012 - 2.248	1	NA	204160493	rs12086978	1	204164903	A	G	0.116302	0.1508	0.0713	0.0344293	0.36703	0.0543189	1.40916e-11	0.410865	0.203556	0.483305	19
GCST90018832	cg11968713	KISS1	0.0226211	0.0226211	0.949915	0.856	0.75 - 0.978	1	NA	204166109	rs56095702	1	204165981	G	A	0.110338	0.1652	0.072	0.021765	-1.06589	0.0527873	1.14875e-90	-0.154988	0.0679841	0.369501	20
GCST90018832	cg23788856	KISS1	0.0210881	0.0210881	0.949915	0.705	0.524 - 0.949	1	NA	204159729	rs10159082	1	204160450	C	A	0.409543	0.1006	0.0421	0.0168691	-0.287733	0.0326225	1.14381e-18	-0.349629	0.151591	0.066952	20
GCST90018832	cg00049440	KLF9	0.0150856	0.0298663	0.949915	1.267	1.047 - 1.533	9	NA	73026643	rs3780603	9	73021495	G	A	0.419483	0.1087	0.0441	0.013707	0.45968	0.0315513	4.4032e-48	0.236469	0.0972995	0.116021	20
GCST90018832	cg14647944	KLF9	0.0300633	0.0317215	0.949915	0.899	0.816 - 0.99	9	NA	73095740	rs4745013	9	73087603	A	G	0.310139	-0.0927	0.0426	0.029551	0.869035	0.0316482	5.38676e-166	-0.10667	0.0491736	0.313495	20
GCST90018832	cg18957138	KLF9	0.0213046	0.0213046	0.949915	1.68	1.08 - 2.613	9	NA	73027331	rs3780603	9	73021495	G	A	0.419483	0.1087	0.0441	0.013707	0.209477	0.0324677	1.10484e-10	0.518912	0.225365	0.235398	20
GCST90018832	cg23279261	LHCGR	0.0111707	0.0111707	0.949915	1.368	1.074 - 1.742	2	NA	48927520	rs4953616	2	48941428	C	T	0.250497	-0.1185	0.0454	0.00905073	-0.37844	0.0349851	2.85418e-27	0.313127	0.123409	0.283776	20
GCST90018832	cg09245582	LSM4	0.0053497	0.0053497	0.949915	1.997	1.227 - 3.249	19	NA	18419467	rs77609620	19	18452787	C	G	0.0785288	0.261	0.0812	0.00130769	0.3774	0.0676393	2.41069e-08	0.691573	0.248304	0.963408	3
GCST90018832	cg10808810	LSM4	0.00196649	0.00591397	0.949915	1.171	1.06 - 1.294	19	NA	18429665	rs76378167	19	18433714	A	G	0.082505	0.2533	0.0812	0.00181184	1.604	0.0644393	9.17459e-137	0.157918	0.0510195	0.569932	20
GCST90018832	cg13983692	MATK	0.0016475	0.0016475	0.949915	0.489	0.313 - 0.763	19	NA	3808649	rs55954849	19	3807687	T	A	0.10835	0.3457	0.1037	0.00085713	-0.482697	0.0505504	1.31164e-21	-0.716184	0.22755	0.459367	10
GCST90018832	cg14950747	MATK	0.0441029	0.0441029	0.949915	0.763	0.586 - 0.993	19	NA	3821095	rs62132979	19	3827734	T	G	0.140159	0.1063	0.0514	0.0386312	-0.392869	0.0447006	1.51041e-18	-0.270574	0.134406	0.226371	16
GCST90018832	cg11564670	MC2R	0.0042719	0.0042719	0.949915	2.268	1.293 - 3.977	18	NA	13915006	rs17624314	18	13915220	G	A	0.117296	-0.2243	0.0673	0.00085965	-0.273922	0.049348	2.8432e-08	0.818846	0.286575	0.127475	13
GCST90018832	cg19851594	MC2R	0.00391921	0.00391921	0.949915	0.598	0.422 - 0.848	18	NA	13868562	rs11661522	18	13866979	A	C	0.388668	0.1426	0.0463	0.00207061	-0.277252	0.0336833	1.85414e-16	-0.514333	0.178303	0.0941314	20
GCST90018832	cg11469908	MEIS1	0.0333761	0.0333761	0.949915	0.362	0.142 - 0.923	2	NA	66918305	rs6546239	2	66850115	A	G	0.166998	0.2907	0.1293	0.0245596	-0.286279	0.0435013	4.67567e-11	-1.01544	0.477288	0.0189417	20
GCST90018832	cg04876500	MGMT	0.0422733	0.0422733	0.949915	0.289	0.087 - 0.958	10	NA	131367623	rs117196746	10	131362793	C	T	0.0487078	0.5046	0.2316	0.0293498	-0.406475	0.0724955	2.05984e-08	-1.24141	0.611283	0.0110654	20
GCST90018832	cg09223928	MGMT	0.0242175	0.0242175	0.949915	1.257	1.03 - 1.533	10	NA	130919713	rs10829573	10	130916306	T	C	0.494036	-0.0954	0.0417	0.0221509	-0.417785	0.0318917	3.28645e-39	0.228347	0.101323	0.312476	20
GCST90018832	cg13257422	MGMT	0.0370752	0.0370752	0.949915	1.725	1.033 - 2.88	10	NA	131142827	rs79933256	10	130909767	T	C	0.492048	-0.0945	0.0419	0.0241101	-0.173348	0.0317064	4.56996e-08	0.545147	0.26147	0.46932	6
GCST90018832	cg01086075	MYBL2	0.0074233	0.0074233	0.949915	1.258	1.063 - 1.488	20	NA	42296427	rs285205	20	42296644	A	C	0.144135	-0.1488	0.0547	0.00652242	-0.648942	0.0429572	1.46251e-51	0.229296	0.0856468	0.52344	20
GCST90018832	cg17580616	MYBPC3	0.0125289	0.0328341	0.949915	1.277	1.054 - 1.548	11	NA	47350136	rs6485751	11	47336442	C	G	0.199801	-0.1239	0.0487	0.0109545	-0.506123	0.0388895	1.01379e-38	0.244802	0.0980431	0.231638	20
GCST90018832	cg27345757	MYLK	0.0403076	0.0403076	0.949915	0.522	0.28 - 0.972	3	NA	123602795	rs6766344	3	123627786	A	T	0.0427435	-0.2852	0.1319	0.0305994	0.438296	0.0677992	1.01553e-10	-0.650701	0.317325	0.175873	20
GCST90018832	cg07271264	MYOD1	0.048048	0.048048	0.949915	0.69	0.478 - 0.997	11	NA	17740977	rs72867862	11	17739255	T	C	0.0198807	0.2771	0.1336	0.0380699	-0.746921	0.114281	6.32538e-11	-0.37099	0.187658	0.313256	6
GCST90018832	cg08605899	NAMPT	0.0325448	0.0160502	0.949915	1.08	1.006 - 1.159	7	NA	105969911	rs2704959	7	105970668	C	A	0.384692	0.0954	0.0446	0.0324346	1.2423	0.0207129	0	0.0767932	0.0359241	0.923944	20
GCST90018832	cg13660477	NCK2	0.0392468	0.0392468	0.949915	2.006	1.035 - 3.89	2	NA	106388966	rs7582886	2	106359698	C	G	0.00994036	0.7559	0.3448	0.0283589	1.08547	0.179079	1.3491e-09	0.696377	0.337787	0.879453	5
GCST90018832	cg01443467	NCL	0.0365737	0.0115565	0.949915	0.744	0.564 - 0.982	2	NA	232333030	rs79106302	2	232334335	T	C	0.201789	-0.1286	0.0602	0.0326621	0.43474	0.0427954	3.03526e-24	-0.295809	0.141502	0.131946	20
GCST90018832	cg03727500	NCL	0.00110125	0.00110125	0.949915	1.49	1.173 - 1.894	2	NA	232348334	rs10210351	2	232348665	A	G	0.408549	-0.1453	0.0426	0.00064773	-0.364233	0.0324687	3.3282e-29	0.398921	0.122245	0.570171	20
GCST90018832	cg06281680	NCL	0.00386166	0.00410107	0.949915	0.53	0.345 - 0.816	2	NA	232347922	rs1667305	2	232403829	C	T	0.512922	0.1351	0.0421	0.00133185	-0.213101	0.0320964	3.14955e-11	-0.633972	0.219425	0.748966	20
GCST90018832	cg07310916	NCL	0.045189	0.045189	0.949915	0.632	0.404 - 0.99	2	NA	232330273	rs10933375	2	232367296	T	A	0.291252	-0.1016	0.0482	0.035041	0.221601	0.0344835	1.30744e-10	-0.458481	0.22891	0.209648	20
GCST90018832	cg15371801	NCL	0.000999271	0.00526454	0.949915	1.429	1.155 - 1.768	2	NA	232348684	rs10210351	2	232348665	A	G	0.408549	-0.1453	0.0426	0.00064773	-0.40683	0.0325133	6.36177e-36	0.357152	0.108533	0.383854	20
GCST90018832	cg13146040	NCOR2	0.0109767	0.0317028	0.949915	1.545	1.105 - 2.16	12	NA	125004853	rs75649450	12	124997693	G	C	0.055666	-0.2996	0.1133	0.00818583	-0.688897	0.0740944	1.43699e-20	0.434898	0.170988	0.042501	20
GCST90018832	cg14256268	NCOR2	0.0177609	0.0397429	0.949915	0.799	0.664 - 0.962	12	NA	124985272	rs941181	12	124987078	T	C	0.336978	-0.1087	0.0452	0.0161783	0.485116	0.0344407	4.65923e-45	-0.22407	0.0945217	0.476504	13
GCST90018832	cg15627464	NCOR2	0.0130778	0.0341288	0.949915	0.743	0.588 - 0.94	12	NA	124985655	rs4765152	12	124985150	T	C	0.235586	-0.1282	0.0503	0.0108123	0.432174	0.0396863	1.28999e-27	-0.29664	0.119534	0.616715	9
GCST90018832	cg21867733	NCOR2	0.0170354	0.0358406	0.949915	0.845	0.736 - 0.97	12	NA	124985584	rs837935	12	124990055	C	T	0.33996	-0.1084	0.0451	0.0162369	0.645082	0.0326642	8.20084e-87	-0.168041	0.0704295	0.493333	17
GCST90018832	cg27044649	NCOR2	0.0240966	0.0240966	0.949915	0.58	0.361 - 0.931	12	NA	124986310	rs1242991	12	124987620	G	A	0.33996	-0.1099	0.0451	0.0148176	0.201732	0.0338452	2.51556e-09	-0.544781	0.241525	0.546579	7
GCST90018832	cg02204630	NMUR1	0.00112758	0.00604405	0.949915	0.547	0.38 - 0.786	2	NA	232394896	rs2916579	2	232421159	A	G	0.402584	-0.154	0.0432	0.000364113	0.254893	0.0318365	1.18209e-15	-0.604176	0.185524	0.153442	20
GCST90018832	cg19187155	NMUR1	0.000472477	0.0170694	0.949915	1.263	1.108 - 1.439	2	NA	232395269	rs1667301	2	232423717	G	A	0.40159	-0.1527	0.0432	0.000408204	-0.654419	0.0276704	1.16724e-123	0.233337	0.0667459	0.071512	20
GCST90018832	cg20082830	NMUR1	0.000463696	0.00128782	0.949915	0.763	0.655 - 0.888	2	NA	232395355	rs2916579	2	232421159	A	G	0.402584	-0.154	0.0432	0.000364113	0.568532	0.0306146	5.5581e-77	-0.270873	0.0773725	0.518181	20
GCST90018832	cg22069247	NMUR1	0.0011703	0.00585943	0.949915	1.78	1.257 - 2.52	2	NA	232393256	rs1667301	2	232423717	G	A	0.40159	-0.1527	0.0432	0.000408204	-0.26494	0.0323074	2.39227e-16	0.576357	0.177558	0.32485	20
GCST90018832	cg24430754	NMUR1	0.00657091	0.00657091	0.949915	0.628	0.448 - 0.878	2	NA	232396241	rs6754952	2	232381245	A	C	0.403579	-0.1227	0.0425	0.00388862	0.263364	0.0326874	7.81687e-16	-0.465896	0.171421	0.588417	20
GCST90018832	cg20840426	NOS1	0.018279	0.0284507	0.949915	1.322	1.048 - 1.668	12	NA	117800609	rs56202923	12	117793750	T	G	0.209742	-0.1368	0.057	0.0163951	-0.489689	0.0377648	1.88752e-38	0.279361	0.118377	0.306757	20
GCST90018832	cg13856295	NOTCH1	0.0394147	0.0231299	0.949915	1.145	1.007 - 1.302	9	NA	139396418	rs3124594	9	139396408	G	A	0.532803	0.0892	0.0431	0.0384893	0.659212	0.0310666	6.33891e-100	0.135313	0.0656914	0.114418	20
GCST90018832	cg13776560	NPAS3	0.00839608	0.00839608	0.949915	1.944	1.186 - 3.187	14	NA	33404466	rs10135500	14	33429445	C	G	0.340954	-0.1361	0.0463	0.00328716	-0.204717	0.0343885	2.63163e-09	0.66482	0.252236	0.0688848	17
GCST90018832	cg07935340	NPPC	0.0343407	0.0343407	0.949915	0.632	0.413 - 0.967	2	NA	232791964	rs7590357	2	232786022	G	C	0.152087	0.1408	0.0626	0.0244997	-0.306856	0.049154	4.29979e-10	-0.458847	0.216842	0.854837	9
GCST90018832	cg14254918	NPPC	0.0291897	0.0291897	0.949915	0.725	0.543 - 0.968	2	NA	232790499	rs7590357	2	232786022	G	C	0.152087	0.1408	0.0626	0.0244997	-0.437374	0.0490413	4.72646e-19	-0.321921	0.147608	0.383194	20
GCST90018832	cg16530165	NPPC	0.0309139	0.0309139	0.949915	1.633	1.046 - 2.551	2	NA	232792397	rs2679184	2	232779223	C	T	0.284294	0.1115	0.0484	0.0212384	0.227233	0.0368301	6.84005e-10	0.490687	0.227361	0.56488	7
GCST90018832	cg16267343	NPR3	0.00906901	0.00906901	0.949915	1.394	1.086 - 1.789	5	NA	32710456	rs10057069	5	32716589	C	T	0.26839	0.1406	0.0527	0.00763198	0.423378	0.0337875	5.07728e-36	0.332091	0.127265	0.61472	16
GCST90018832	cg09371559	NR2F6	0.00948591	0.00948591	0.949915	1.591	1.12 - 2.26	19	NA	17351300	rs117518483	19	17348872	G	C	0.0775348	0.3171	0.1178	0.00710568	0.682647	0.0702994	2.71811e-22	0.464515	0.179071	0.133288	20
GCST90018832	cg16257533	NTM	0.026658	0.0475214	0.949915	1.208	1.022 - 1.428	11	NA	131934835	rs7937372	11	131987023	G	A	0.274354	-0.1001	0.0447	0.0251316	-0.529626	0.034073	1.75099e-54	0.189001	0.0852705	0.107972	20
GCST90018832	cg26088269	NTM	0.0313171	0.0313171	0.949915	1.452	1.034 - 2.04	11	NA	131983984	rs3925046	11	131989896	G	A	0.274354	-0.1002	0.0448	0.025312	-0.26854	0.0337796	1.86839e-15	0.373129	0.173305	0.0530602	20
GCST90018832	cg05328667	OCA2	0.00771415	0.0129419	0.949915	1.824	1.172 - 2.837	15	NA	28015357	rs2871773	15	27998821	T	G	0.383698	0.131	0.045	0.00360146	0.218027	0.0329729	3.78386e-11	0.600844	0.225514	0.902095	20
GCST90018832	cg07521193	OCA2	0.0137806	0.0137806	0.949915	0.63	0.436 - 0.91	15	NA	27819422	rs3098543	15	27819158	G	A	0.246521	0.1282	0.049	0.00888815	-0.277324	0.0379881	2.87183e-13	-0.462276	0.187693	0.540326	20
GCST90018832	cg09088406	OCA2	0.0121765	0.0121765	0.949915	0.679	0.502 - 0.919	15	NA	27819306	rs3098543	15	27819158	G	A	0.246521	0.1282	0.049	0.00888815	-0.33136	0.0378112	1.89232e-18	-0.386891	0.154325	0.255613	20
GCST90018832	cg09973791	OCA2	0.00825797	0.00825797	0.949915	1.892	1.179 - 3.038	15	NA	28015719	rs2871773	15	27998821	T	G	0.383698	0.131	0.045	0.00360146	0.205379	0.0326901	3.32949e-10	0.637846	0.241486	0.666521	20
GCST90018832	cg10416294	OCA2	0.00599257	0.00599257	0.949915	0.484	0.288 - 0.812	15	NA	28049119	rs1603786	15	28055772	C	T	0.348907	0.1419	0.046	0.00203701	-0.19544	0.0323029	1.44633e-09	-0.726053	0.264193	0.0387054	20
GCST90018832	cg10948657	OCA2	0.000464295	0.00225881	0.949915	0.593	0.442 - 0.794	15	NA	28016654	rs17650960	15	27999442	A	G	0.335984	0.1719	0.0459	0.000180323	-0.32847	0.0333515	6.94007e-23	-0.523335	0.149501	0.853704	20
GCST90018832	cg13159361	OCA2	0.0140968	0.0140968	0.949915	0.62	0.424 - 0.908	15	NA	27819341	rs3098543	15	27819158	G	A	0.246521	0.1282	0.049	0.00888815	-0.26857	0.0378479	1.28382e-12	-0.477343	0.194454	0.400481	17
GCST90018832	cg15399926	OCA2	0.00421659	0.000407472	0.949915	0.807	0.697 - 0.935	15	NA	28149428	rs57724926	15	28150107	T	C	0.208748	-0.1408	0.0484	0.00362481	0.656213	0.041317	8.39143e-57	-0.214565	0.0749836	0.100057	20
GCST90018832	cg18201070	OCA2	0.00491279	0.00142278	0.949915	1.448	1.119 - 1.874	15	NA	28015490	rs2871773	15	27998821	T	G	0.383698	0.131	0.045	0.00360146	0.354047	0.0324525	1.03631e-27	0.370008	0.131549	0.582893	20
GCST90018832	cg20906524	OCA2	0.00211911	0.00340041	0.949915	0.757	0.633 - 0.904	15	NA	28200668	rs7170989	15	28200408	T	C	0.249503	-0.1628	0.0519	0.00170802	0.583665	0.0381093	6.01911e-53	-0.278927	0.0907667	0.0373286	20
GCST90018832	cg26402630	OCA2	0.0021201	0.0021201	0.949915	0.69	0.544 - 0.874	15	NA	28053930	rs6497233	15	28043390	T	C	0.348907	0.1458	0.046	0.00152667	-0.392731	0.0313277	4.73021e-36	-0.371247	0.120814	0.0193305	20
GCST90018832	cg07230581	OPCML	0.0276112	0.0276112	0.949915	0.701	0.511 - 0.962	11	NA	133403211	rs11223498	11	133403198	C	T	0.0616302	0.1539	0.0651	0.0180761	-0.433508	0.0714463	1.29837e-09	-0.355011	0.161166	0.216382	10
GCST90018832	cg11059760	PACS1	0.0208139	0.0208139	0.949915	1.657	1.08 - 2.542	11	NA	65836288	rs2270448	11	65835931	T	G	0.202783	0.1438	0.059	0.0147979	0.284838	0.0391022	3.23017e-13	0.504849	0.218422	0.921317	20
GCST90018832	cg01348584	PAPOLB	0.00125314	0.00339948	0.949915	1.711	1.235 - 2.371	7	NA	4911022	rs10267750	7	4918432	G	A	0.0347913	0.3964	0.1158	0.000619014	0.73817	0.0764253	4.51464e-22	0.537003	0.166435	0.195914	11
GCST90018832	cg04105416	PAPOLB	0.00129505	0.0065777	0.949915	1.771	1.25 - 2.509	7	NA	4911051	rs17135264	7	4911542	T	C	0.0337972	0.4119	0.1204	0.000623692	0.720716	0.0762079	3.16173e-21	0.571515	0.17765	0.224488	10
GCST90018832	cg22283115	PAPOLB	0.00267545	0.00267545	0.949915	2.627	1.399 - 4.936	7	NA	4911121	rs60788806	7	4911862	A	G	0.0337972	0.4185	0.1175	0.000368458	0.433231	0.0775935	2.35939e-08	0.965998	0.321703	0.0665822	11
GCST90018832	cg01930746	PDIA6	0.0492	0.0492	0.949915	1.421	1.001 - 2.017	2	NA	10950511	rs2464818	2	10946456	A	G	0.43837	-0.0846	0.0415	0.0414945	-0.240721	0.0321738	7.32498e-14	0.351444	0.178683	0.920477	20
GCST90018832	cg17192681	PDIA6	0.048087	0.048087	0.949915	0.716	0.514 - 0.997	2	NA	10953115	rs2464818	2	10946456	A	G	0.43837	-0.0846	0.0415	0.0414945	0.253036	0.0313208	6.53719e-16	-0.334339	0.169149	0.70567	20
GCST90018832	cg04633225	PDX1	0.0381022	0.0381022	0.949915	0.648	0.43 - 0.977	13	NA	28494161	rs61944004	13	28492405	A	G	0.225646	-0.1057	0.0481	0.0279844	0.243924	0.0389153	3.65555e-10	-0.433332	0.20896	0.758713	8
GCST90018832	cg18923721	PIK3R5	0.0393557	0.0393557	0.949915	0.699	0.497 - 0.983	17	NA	8868669	rs543020	17	8871612	G	C	0.358847	-0.1036	0.0488	0.033758	0.289329	0.0338222	1.18479e-17	-0.35807	0.173783	0.34814	20
GCST90018832	cg02896941	PPARGC1A	0.0250558	0.0250558	0.949915	0.694	0.504 - 0.955	4	NA	23890659	rs2970872	4	23889813	A	G	0.442346	-0.1032	0.0445	0.0203895	0.282784	0.0325723	3.89797e-18	-0.364943	0.162882	0.877589	20
GCST90018832	cg27461259	PPARGC1A	0.0408666	0.0408666	0.949915	0.664	0.448 - 0.983	4	NA	23892621	rs17637318	4	23880985	C	T	0.298211	-0.102	0.0477	0.0324871	0.248692	0.0355663	2.703e-12	-0.410145	0.200572	0.976411	20
GCST90018832	cg04848957	PPM1B	0.0277798	0.0448895	0.949915	0.782	0.629 - 0.974	2	NA	44316695	rs7599539	2	44317831	G	C	0.189861	-0.1157	0.0517	0.0252269	0.47125	0.0390571	1.60342e-33	-0.245517	0.111579	0.842817	20
GCST90018832	cg20300502	PPP2R2A	0.029913	0.029913	0.949915	0.485	0.253 - 0.932	8	NA	26048281	rs56270006	8	26051772	T	C	0.0238569	-0.4315	0.1834	0.0186336	0.596655	0.105848	1.73124e-08	-0.723198	0.333081	0.0807107	8
GCST90018832	cg07077694	PRDX2	0.00491812	0.0416581	0.949915	1.438	1.116 - 1.851	19	NA	12912252	rs897804	19	12876964	C	G	0.439364	-0.1291	0.0443	0.00356577	-0.35565	0.0331442	7.32809e-27	0.362997	0.129073	0.526013	20
GCST90018832	cg13375538	PRDX2	0.0281836	0.0212201	0.949915	1.203	1.02 - 1.42	19	NA	12911875	rs4804732	19	12922503	A	G	0.37674	-0.0988	0.0446	0.0267431	-0.533463	0.0330116	9.67421e-59	0.185205	0.0843865	0.266007	20
GCST90018832	cg09655952	PROK2	0.0397117	0.0397117	0.949915	1.342	1.014 - 1.775	3	NA	71833631	rs7634474	3	71829467	A	G	0.176938	-0.1076	0.0507	0.0338136	-0.366176	0.0439077	7.44856e-17	0.293848	0.142871	0.603719	20
GCST90018832	cg19459962	PROK2	0.0390942	0.0390942	0.949915	1.325	1.014 - 1.731	3	NA	71837342	rs7634474	3	71829467	A	G	0.176938	-0.1076	0.0507	0.0338136	-0.382295	0.0434208	1.3154e-18	0.281458	0.136419	0.816486	18
GCST90018832	cg19822518	PROK2	0.0368707	0.0368707	0.949915	0.809	0.663 - 0.987	3	NA	71834840	rs7634474	3	71829467	A	G	0.176938	-0.1076	0.0507	0.0338136	0.507719	0.0440552	9.91516e-31	-0.211928	0.101537	0.653684	20
GCST90018832	cg00949753	PROX1	0.0135097	0.0135097	0.949915	0.527	0.317 - 0.876	1	NA	214157306	rs340879	1	214156514	T	C	0.404573	-0.115	0.0416	0.00570236	0.179486	0.0326297	3.78254e-08	-0.640717	0.259395	0.272854	16
GCST90018832	cg10288510	PROX1	0.00605453	0.00605453	0.949915	1.354	1.091 - 1.682	1	NA	214158727	rs340874	1	214159256	T	C	0.469185	-0.1173	0.0416	0.00480668	-0.386661	0.0322524	4.07803e-33	0.303366	0.110524	0.239982	20
GCST90018832	cg18318878	PROX1	0.00680577	0.00680577	0.949915	1.457	1.109 - 1.913	1	NA	214159037	rs340874	1	214159256	T	C	0.469185	-0.1173	0.0416	0.00480668	-0.3119	0.032372	5.69647e-22	0.376083	0.138971	0.2548	20
GCST90018832	cg20692998	PROX1	0.00586391	0.00586391	0.949915	1.321	1.084 - 1.609	1	NA	214159203	rs340874	1	214159256	T	C	0.469185	-0.1173	0.0416	0.00480668	-0.421896	0.0325426	1.94647e-38	0.278031	0.100908	0.202449	20
GCST90018832	cg26293546	PROX1	0.0187608	0.0187608	0.949915	1.388	1.056 - 1.825	1	NA	214162659	rs340836	1	214163069	C	T	0.482107	-0.1005	0.0415	0.0154487	-0.306426	0.0314341	1.87753e-22	0.327974	0.139549	0.168204	20
GCST90018832	cg12883279	PRRT1	0.0241473	0.0241473	0.949915	0.521	0.295 - 0.918	6	NA	32120773	rs9271069	6	32575700	A	G	0.122266	-0.159	0.0646	0.0138434	0.243598	0.043319	1.873e-08	-0.652716	0.289481	0.454049	20
GCST90018832	cg17113856	PRRT1	0.0140596	0.0140596	0.949915	0.492	0.28 - 0.867	6	NA	32120895	rs9270980	6	32573909	C	A	0.137177	-0.1709	0.0629	0.00658744	0.24107	0.042003	9.50364e-09	-0.708923	0.28868	0.618918	20
GCST90018832	cg08860610	PSG1	0.024789	0.024789	0.949915	1.543	1.057 - 2.252	19	NA	43385100	rs8112446	19	43225290	T	C	0.0914513	0.2036	0.087	0.0192719	0.469716	0.0591852	2.08178e-15	0.433453	0.193103	0.0954459	20
GCST90018832	cg08611833	PSMB1	0.013225	0.013225	0.949915	0.545	0.337 - 0.881	6	NA	170862455	rs79897649	6	170813483	A	T	0.0437376	-0.4427	0.1705	0.00941841	0.729673	0.0880736	1.18292e-16	-0.60671	0.244873	0.964386	3
GCST90018832	cg26079250	PSMB1	0.0116274	0.0284641	0.949915	0.627	0.437 - 0.901	6	NA	170814117	rs79897649	6	170813483	A	T	0.0437376	-0.4427	0.1705	0.00941841	0.949242	0.0887121	1.01506e-26	-0.466372	0.18483	0.479287	11
GCST90018832	cg14659771	PSMD1	0.0137763	0.0137763	0.949915	1.895	1.139 - 3.15	2	NA	231917362	rs116198859	2	232009471	T	G	0.0139165	-0.4992	0.1903	0.00871014	-0.78118	0.109132	8.17854e-13	0.639033	0.259449	0.320678	9
GCST90018832	cg10794714	PSMD3	0.0465835	0.0465835	0.949915	0.628	0.397 - 0.993	17	NA	38133172	rs3907022	17	38134889	C	T	0.457256	0.0875	0.0413	0.0341206	-0.188232	0.032449	6.59735e-09	-0.464851	0.233585	0.589599	20
GCST90018832	cg21790570	PSMD3	0.0445668	0.0445668	0.949915	0.733	0.541 - 0.992	17	NA	38133323	rs56030650	17	38131187	A	C	0.457256	0.0854	0.0413	0.0386592	-0.274841	0.0324718	2.58358e-17	-0.310725	0.154688	0.236876	20
GCST90018832	cg26947721	PTPRS	0.0442956	0.0442956	0.949915	0.643	0.418 - 0.989	19	NA	5338446	rs35030862	19	5333728	G	A	0.11829	0.1355	0.064	0.0342439	-0.306818	0.0476431	1.19532e-10	-0.44163	0.219576	0.236007	20
GCST90018832	cg12373184	QDPR	0.0202021	0.0202021	0.949915	1.589	1.075 - 2.348	4	NA	17438451	rs10035009	4	17440247	T	C	0.457256	0.1067	0.0436	0.0143952	0.230452	0.031266	1.69755e-13	0.463003	0.199349	0.480325	20
GCST90018832	cg14297063	QRFP	0.0126357	0.0279638	0.949915	0.67	0.489 - 0.918	9	NA	133778136	rs11789517	9	133777993	T	G	0.0636183	-0.2743	0.1065	0.010007	0.684712	0.0686092	1.86682e-23	-0.400606	0.160636	0.446423	20
GCST90018832	cg01593787	RAB20	0.0305141	0.0305141	0.949915	1.341	1.028 - 1.75	13	NA	111182949	rs9559838	13	111185709	T	A	0.315109	0.0943	0.0424	0.0261446	0.321238	0.0344563	1.13053e-20	0.293552	0.135693	0.452477	20
GCST90018832	cg08769189	RAB27A	0.0312018	0.0312018	0.949915	0.23	0.061 - 0.876	15	NA	55562403	rs78906874	15	55780331	G	T	0.0606362	0.4291	0.1841	0.019764	-0.292276	0.0517579	1.63293e-08	-1.46813	0.681431	0.0306324	20
GCST90018832	cg12298268	RBP1	0.00710232	0.00710232	0.949915	0.567	0.375 - 0.857	3	NA	139257866	rs2071387	3	139257603	G	A	0.190855	0.1547	0.0521	0.00298489	-0.272632	0.0427333	1.77266e-10	-0.567432	0.210784	0.121188	20
GCST90018832	cg12615535	RBP1	0.004551	0.004551	0.949915	0.685	0.527 - 0.89	3	NA	139257713	rs2071387	3	139257603	G	A	0.190855	0.1547	0.0521	0.00298489	-0.40861	0.042476	6.59749e-22	-0.378601	0.133441	0.812809	20
GCST90018832	cg15288618	RBP1	0.00636061	0.00636061	0.949915	0.589	0.402 - 0.861	3	NA	139257775	rs2071387	3	139257603	G	A	0.190855	0.1547	0.0521	0.00298489	-0.292044	0.0422137	4.57351e-12	-0.529715	0.194135	0.593873	20
GCST90018832	cg07878085	RCVRN	0.0489962	0.0489962	0.949915	1.678	1.002 - 2.808	17	NA	9801088	rs60227069	17	9808922	T	A	0.201789	-0.1088	0.0516	0.0349854	-0.210291	0.0382622	3.88386e-08	0.517378	0.262812	0.0761737	5
GCST90018832	cg11184109	RFT1	0.0162113	0.0162113	0.949915	0.686	0.504 - 0.933	3	NA	53164962	rs6784207	3	53167474	A	C	0.293241	-0.1176	0.047	0.0123449	0.311799	0.0359425	4.13758e-18	-0.377166	0.156883	0.67791	20
GCST90018832	cg21483092	RGS12	0.0243549	0.0243549	0.949915	0.668	0.47 - 0.949	4	NA	3371520	rs2073286	4	3344891	C	T	0.32505	-0.1103	0.0469	0.0186822	0.273596	0.0351144	6.61854e-15	-0.403149	0.179059	0.563626	20
GCST90018832	cg02297541	RING1	0.0337852	0.0337852	0.949915	1.438	1.028 - 2.011	6	NA	33180841	rs116046217	6	33184181	T	C	0.117296	-0.1367	0.0615	0.0262317	-0.376431	0.0526299	8.52639e-13	0.363147	0.171084	0.90386	13
GCST90018832	cg04960258	RING1	0.0222684	0.0222684	0.949915	1.233	1.03 - 1.476	6	NA	33180629	rs114652844	6	33181321	C	T	0.116302	-0.1427	0.0615	0.0203233	-0.68089	0.0512267	2.58627e-40	0.209579	0.0916889	0.956407	20
GCST90018832	cg02339297	RNF41	0.00650845	0.00650845	0.949915	0.575	0.386 - 0.857	12	NA	56615275	rs2629450	12	56615263	T	G	0.0497018	-0.3387	0.1166	0.00367485	0.612168	0.0787575	7.67582e-15	-0.55328	0.203337	0.171731	13
GCST90018832	cg27375286	ROCK2	0.0486068	0.0486068	0.949915	1.254	1.001 - 1.57	2	NA	11518493	rs72774847	2	11497387	T	A	0.0675944	-0.1447	0.0717	0.0435776	-0.639432	0.0689141	1.71605e-20	0.226295	0.114752	0.848915	20
GCST90018832	cg09483318	RPL38	0.0244591	0.0244591	0.949915	0.672	0.475 - 0.95	17	NA	72130176	rs7501573	17	72139893	T	C	0.352883	0.1035	0.044	0.0186591	-0.260339	0.0337753	1.27843e-14	-0.397559	0.176706	0.292066	20
GCST90018832	cg26161708	RRBP1	0.00246171	0.0015479	0.949915	0.789	0.677 - 0.92	20	NA	17595448	rs3790316	20	17629439	G	A	0.437376	0.1295	0.0421	0.00209791	-0.547561	0.0318213	2.33784e-66	-0.236504	0.0781053	0.679879	20
GCST90018832	cg03269716	SAMD11	0.0357649	0.0357649	0.949915	0.606	0.379 - 0.967	1	NA	874896	rs9442396	1	1019180	T	C	0.4334	0.098	0.0435	0.0242671	-0.195392	0.0337404	6.99514e-09	-0.501556	0.238883	0.789574	20
GCST90018832	cg13904806	SAMD11	0.0425494	0.0425494	0.949915	0.644	0.421 - 0.985	1	NA	874697	rs9442394	1	1006223	G	A	0.425447	0.0928	0.0433	0.0320981	-0.211215	0.0336675	3.52873e-10	-0.439362	0.216636	0.538689	20
GCST90018832	cg13685833	SCP2	0.0413866	0.0413866	0.949915	1.632	1.019 - 2.613	1	NA	53393034	rs12040433	1	53232766	G	A	0.33499	0.2063	0.0999	0.0389168	0.42126	0.0323123	7.52164e-39	0.489722	0.240102	0.0145966	20
GCST90018832	cg24152080	SCP2	0.0131831	0.0104598	0.949915	1.122	1.024 - 1.228	1	NA	53491206	rs75674851	1	53510237	A	G	0.0377734	-0.2024	0.0812	0.0126808	-1.76328	0.0748215	8.51921e-123	0.114786	0.0463075	0.451212	20
GCST90018832	cg01275932	SEC16A	0.0423805	0.0423805	0.949915	0.698	0.494 - 0.988	9	NA	139367244	rs11145760	9	139382594	A	G	0.411531	-0.0916	0.0436	0.0356482	0.255249	0.0324501	3.66501e-15	-0.358865	0.176801	0.483637	20
GCST90018832	cg09642020	SEC16A	0.0178842	0.0178842	0.949915	1.777	1.104 - 2.859	9	NA	139379173	rs34376913	9	139378914	C	T	0.253479	-0.1267	0.0492	0.0100181	-0.220442	0.0365843	1.68492e-09	0.574754	0.242716	0.861982	20
GCST90018832	cg18465962	SERPINE1	0.000603183	0.000990783	0.949915	0.771	0.664 - 0.894	7	NA	100767262	rs6950982	7	100766603	G	A	0.200795	-0.1697	0.0485	0.000467061	0.650971	0.0374461	1.08703e-67	-0.260688	0.0759983	0.0691052	20
GCST90018832	cg24539923	SERPINE1	0.000435177	0.000435177	0.949915	1.975	1.352 - 2.886	7	NA	100769903	rs6955537	7	100759727	T	C	0.218688	-0.1866	0.0464	5.7816e-05	-0.274197	0.0377733	3.89926e-13	0.680533	0.193455	0.281149	20
GCST90018832	cg05956220	SF3B2	0.0161222	0.0161222	0.949915	1.273	1.046 - 1.549	11	NA	65819618	rs2241303	11	65819661	A	C	0.484095	-0.1008	0.0412	0.014421	-0.417987	0.0314633	2.83231e-40	0.241156	0.100225	0.25248	20
GCST90018832	cg26850469	SFMBT1	0.00889949	0.00889949	0.949915	0.7	0.536 - 0.915	3	NA	53051694	rs56155510	3	53043637	T	C	0.32008	-0.1242	0.0458	0.00669209	0.348853	0.0351515	3.26431e-23	-0.356024	0.1361	0.0278785	20
GCST90018832	cg01912955	SIM1	0.0319445	0.0319445	0.949915	1.383	1.028 - 1.861	6	NA	100906383	rs17304906	6	101052641	T	A	0.27833	-0.1149	0.0523	0.0280247	-0.35417	0.035654	2.97595e-23	0.324421	0.151238	0.641422	20
GCST90018832	cg10745499	SIM1	0.0249085	0.0249085	0.949915	0.611	0.397 - 0.94	6	NA	100906685	rs3798492	6	100888625	T	C	0.286282	-0.108	0.0448	0.0159213	0.21895	0.0357945	9.54308e-10	-0.493263	0.21993	0.47463	14
GCST90018832	cg26796341	SIM1	0.0117056	0.0412251	0.949915	1.258	1.052 - 1.504	6	NA	100905691	rs3778030	6	100906046	T	G	0.286282	-0.1149	0.0448	0.0103255	-0.500142	0.0365234	1.10677e-42	0.229735	0.0911321	0.757012	20
GCST90018832	cg07358444	SIX3	0.00949014	0.00949014	0.949915	0.688	0.518 - 0.913	2	NA	45183110	rs1983312	2	45187127	A	G	0.465209	-0.1153	0.0428	0.0070616	0.30816	0.0320768	7.47429e-22	-0.374156	0.144246	0.277192	20
GCST90018832	cg16198908	SIX3	0.046094	0.0227966	0.949915	0.836	0.701 - 0.997	2	NA	45192207	rs895636	2	45188353	T	C	0.16501	-0.1018	0.0505	0.0438165	0.568594	0.041342	4.85665e-43	-0.179038	0.0897645	0.644987	20
GCST90018832	cg23424933	SIX3	0.0419099	0.0153138	0.949915	0.892	0.798 - 0.996	2	NA	45157613	rs163524	2	45157553	A	C	0.196819	-0.1034	0.0506	0.0410051	0.901477	0.0416911	1.09714e-103	-0.114701	0.0563802	0.292732	20
GCST90018832	cg24673771	SIX3	0.012414	0.0443195	0.949915	1.702	1.122 - 2.582	2	NA	45180267	rs1983312	2	45187127	A	G	0.465209	-0.1153	0.0428	0.0070616	-0.216882	0.0323052	1.89949e-11	0.531624	0.212637	0.0258667	20
GCST90018832	cg25053336	SIX3	0.0410522	0.0410522	0.949915	1.673	1.021 - 2.742	2	NA	45161333	rs163525	2	45161298	C	A	0.172962	-0.1306	0.0602	0.0300497	-0.253695	0.0417728	1.25382e-09	0.514792	0.251978	0.467454	10
GCST90018832	cg15806304	SLC18A2	0.0318715	0.0318715	0.949915	1.584	1.041 - 2.412	10	NA	119000083	rs74159130	10	118991550	A	G	0.0417495	-0.22	0.0963	0.0223406	-0.477998	0.0763773	3.89003e-10	0.460253	0.214468	0.290874	6
GCST90018832	cg01433468	SLC30A1	0.041074	0.028214	0.949915	0.829	0.693 - 0.992	1	NA	211779638	rs894856	1	211780014	G	C	0.162028	0.1377	0.0669	0.0395617	-0.734743	0.0440775	2.19063e-62	-0.187413	0.0917438	0.0324928	20
GCST90018832	cg09501821	SMAD3	0.0193037	0.0366055	0.949915	1.091	1.014 - 1.173	15	NA	67356387	rs266332	15	67342751	T	C	0.250497	-0.1115	0.0476	0.0191583	-1.28091	0.0268733	0	0.0870473	0.0372058	0.0818708	20
GCST90018832	cg10577534	SMAD3	0.0220288	0.0220288	0.949915	1.309	1.04 - 1.649	15	NA	67354460	rs266332	15	67342751	T	C	0.250497	-0.1115	0.0476	0.0191583	-0.413716	0.0380607	1.60369e-27	0.269508	0.117696	0.111974	20
GCST90018832	cg20356637	SMAD3	0.0431771	0.0484757	0.949915	1.07	1.002 - 1.143	15	NA	67356310	rs12912472	15	67350944	C	A	0.246521	-0.0971	0.048	0.0430817	-1.43362	0.0214205	0	0.0677308	0.0334971	0.341363	20
GCST90018832	cg07678517	SOX11	0.0156259	0.0156259	0.949915	1.598	1.093 - 2.337	2	NA	5944014	rs72779820	2	5974343	A	G	0.0516899	0.289	0.1131	0.0106108	0.616399	0.0825767	8.35729e-14	0.468852	0.193938	0.322459	18
GCST90018832	cg14518209	SPARC	0.0246252	0.0339399	0.949915	1.262	1.03 - 1.546	5	NA	151066268	rs4958281	5	151066598	T	C	0.0437376	0.2084	0.091	0.0220149	0.89599	0.0767923	1.86376e-31	0.232592	0.103502	0.788234	20
GCST90018832	cg22116670	SPARC	0.0225684	0.0350795	0.949915	1.123	1.016 - 1.241	5	NA	151066730	rs4958281	5	151066598	T	C	0.0437376	0.2084	0.091	0.0220149	1.7957	0.0714435	2.08242e-139	0.116055	0.0508864	0.618764	20
GCST90018832	cg23146663	SPARC	0.022542	0.0117007	0.949915	1.12	1.016 - 1.234	5	NA	151066662	rs4958281	5	151066598	T	C	0.0437376	0.2084	0.091	0.0220149	1.84554	0.0716604	2.91275e-146	0.112921	0.0495027	0.588031	20
GCST90018832	cg08368148	SPRY2	0.0209901	0.0209901	0.949915	0.614	0.405 - 0.929	13	NA	80917381	rs524278	13	80918117	G	T	0.265408	0.1087	0.044	0.0134941	-0.222628	0.0343825	9.47893e-11	-0.488259	0.211536	0.174152	20
GCST90018832	cg22620858	SPRY2	0.0344228	0.0344228	0.949915	0.698	0.501 - 0.974	13	NA	80917437	rs497857	13	80917527	C	T	0.378728	0.0926	0.0422	0.0282129	-0.258044	0.0324876	1.97611e-15	-0.358854	0.169664	0.322547	20
GCST90018832	cg10459717	SRD5A1	0.0383164	0.0383164	0.949915	0.729	0.54 - 0.983	5	NA	6633577	rs114952812	5	5930143	T	C	0.00497018	-0.7406	0.3529	0.0358512	2.3405	0.181182	3.56552e-38	-0.316428	0.152756	0.0524927	10
GCST90018832	cg05702774	SUCNR1	0.0446536	0.0446536	0.949915	1.543	1.01 - 2.357	3	NA	151590098	rs142765295	3	151615074	A	G	0.0666004	0.2383	0.1155	0.0390933	0.549347	0.0629189	2.52339e-18	0.433787	0.21604	0.897085	20
GCST90018832	cg01790274	SURF4	0.04732	0.04732	0.949915	0.642	0.415 - 0.995	9	NA	136241020	rs3124752	9	136264493	T	C	0.461233	-0.0888	0.0423	0.0357913	0.200552	0.0331277	1.41377e-09	-0.442778	0.223239	0.80731	20
GCST90018832	cg13660174	SURF4	0.00679787	0.0160903	0.949915	1.79	1.174 - 2.729	9	NA	136238392	rs9411397	9	136188214	A	G	0.109344	-0.1919	0.0643	0.00284091	-0.329612	0.0513129	1.3311e-10	0.582199	0.215104	0.0132098	20
GCST90018832	cg00857968	TAP2	0.0308176	0.0308176	0.949915	0.692	0.496 - 0.967	6	NA	32806547	rs3763366	6	32807446	G	C	0.501988	0.0965	0.0431	0.0251573	-0.262262	0.0320879	3.00235e-16	-0.367953	0.170394	0.664736	20
GCST90018832	cg03026929	TAP2	0.0115666	0.0136449	0.949915	1.354	1.07 - 1.714	6	NA	32806028	rs9469027	6	31554714	C	G	0.0208748	0.3784	0.144	0.00859446	1.24786	0.136793	7.3571e-20	0.30324	0.12009	0.36872	6
GCST90018832	cg03438552	TAP2	0.0293058	0.0495537	0.949915	1.234	1.021 - 1.491	6	NA	32805548	rs2071544	6	32806121	C	T	0.482107	0.0954	0.0433	0.0275783	0.453923	0.0305863	7.9859e-50	0.210168	0.0964361	0.339484	20
GCST90018832	cg05420994	TAP2	0.0365646	0.0365646	0.949915	0.638	0.418 - 0.972	6	NA	32807296	rs2071544	6	32806121	C	T	0.482107	0.0954	0.0433	0.0275783	-0.212196	0.0320387	3.51746e-11	-0.449585	0.215052	0.499908	20
GCST90018832	cg08331398	TAP2	0.0289747	0.0357015	0.949915	0.738	0.561 - 0.969	6	NA	32808918	rs3763366	6	32807446	G	C	0.501988	0.0965	0.0431	0.0251573	-0.317208	0.0320397	4.14438e-23	-0.304217	0.139304	0.877622	20
GCST90018832	cg10088320	TAP2	0.0302168	0.0046211	0.949915	1.286	1.024 - 1.615	6	NA	32805759	rs2071544	6	32806121	C	T	0.482107	0.0954	0.0433	0.0275783	0.37884	0.0314687	2.22665e-33	0.251821	0.116195	0.585522	20
GCST90018832	cg11381564	TAP2	0.0231081	0.0231081	0.949915	0.694	0.506 - 0.951	6	NA	32808619	rs9276810	6	32810443	A	G	0.459245	0.1018	0.0433	0.0187211	-0.278387	0.0315788	1.18999e-18	-0.365677	0.160975	0.214051	20
GCST90018832	cg12048225	TAP2	0.0218777	0.0218777	0.949915	0.736	0.566 - 0.957	6	NA	32808669	rs9276810	6	32810443	A	G	0.459245	0.1018	0.0433	0.0187211	-0.332069	0.0321268	4.83366e-25	-0.306563	0.133725	0.18784	20
GCST90018832	cg12094903	TAP2	0.0203316	0.0106426	0.949915	0.797	0.657 - 0.965	6	NA	32808689	rs9276810	6	32810443	A	G	0.459245	0.1018	0.0433	0.0187211	-0.447773	0.0311704	8.53872e-47	-0.227348	0.0979873	0.725955	20
GCST90018832	cg18505752	TAP2	0.0319406	0.0319406	0.949915	0.665	0.459 - 0.965	6	NA	32808752	rs3763366	6	32807446	G	C	0.501988	0.0965	0.0431	0.0251573	-0.236904	0.031635	6.9569e-14	-0.407338	0.189887	0.564112	20
GCST90018832	cg23560159	TAP2	0.0297613	0.0208642	0.949915	1.259	1.023 - 1.551	6	NA	32805748	rs2071544	6	32806121	C	T	0.482107	0.0954	0.0433	0.0275783	0.413561	0.0312859	6.83953e-40	0.23068	0.106145	0.57334	20
GCST90018832	cg25693349	TAP2	0.0251123	0.0251123	0.949915	0.651	0.447 - 0.948	6	NA	32808596	rs9276810	6	32810443	A	G	0.459245	0.1018	0.0433	0.0187211	-0.236805	0.0321565	1.783e-13	-0.42989	0.191943	0.108413	20
GCST90018832	cg04257400	TBC1D9	0.0443393	0.0443393	0.949915	1.394	1.008 - 1.928	4	NA	141859672	rs11730659	4	141860449	G	T	0.39662	0.088	0.0424	0.0379428	0.264709	0.0325883	4.55504e-16	0.332441	0.165322	0.444471	20
GCST90018832	cg26380291	TCF7L2	0.0161407	0.0161407	0.949915	0.629	0.432 - 0.918	10	NA	114787843	rs11196183	10	114750264	A	G	0.146123	-0.145	0.0563	0.0100099	0.313082	0.0464679	1.61024e-11	-0.463137	0.192515	0.0176642	10
GCST90018832	cg14597862	TERT	0.0135436	0.0421033	0.949915	1.808	1.13 - 2.892	5	NA	1300309	rs2736105	5	1299756	T	C	0.475149	-0.1181	0.0438	0.00701046	-0.199493	0.0324614	7.96898e-10	0.592001	0.239759	0.226471	8
GCST90018832	cg10696677	TFEB	0.00342331	0.00342331	0.949915	1.933	1.243 - 3.006	6	NA	41681327	rs9462739	6	41680247	G	A	0.310139	-0.1454	0.0443	0.00103013	-0.220545	0.0340958	9.90542e-11	0.659277	0.225246	0.358341	13
GCST90018832	cg23317857	TFEB	0.0105135	0.0105135	0.949915	1.566	1.111 - 2.208	6	NA	41696297	rs60442837	6	41696299	T	C	0.129225	-0.1497	0.0544	0.00592618	-0.333708	0.0480308	3.71016e-12	0.448595	0.175338	0.393256	18
GCST90018832	cg27223728	TGFA	0.0173227	0.023196	0.949915	0.872	0.778 - 0.976	2	NA	70784562	rs73936934	2	70803380	T	C	0.175944	-0.1338	0.056	0.0168812	0.973137	0.0364287	3.28435e-157	-0.137493	0.0577756	0.429076	20
GCST90018832	cg08477640	TGFB1	0.0177568	0.0177568	0.949915	1.314	1.048 - 1.647	19	NA	41863820	rs2241714	19	41869392	T	C	0.32505	-0.108	0.0446	0.0154556	-0.395507	0.034018	3.02555e-31	0.273067	0.115187	0.818852	16
GCST90018832	cg05322222	TMEM151A	0.0388747	0.0388747	0.949915	1.5	1.021 - 2.203	11	NA	66059064	rs2276036	11	66033430	T	C	0.172962	0.1148	0.0528	0.0296869	0.283234	0.0428212	3.7319e-11	0.405318	0.196231	0.281349	16
GCST90018832	cg10717214	TNF	0.0288295	0.0288295	0.949915	1.677	1.055 - 2.667	6	NA	31543557	rs746868	6	31540429	C	G	0.406561	-0.1015	0.0431	0.0185233	-0.19627	0.0334188	4.27907e-09	0.517146	0.236592	0.591974	20
GCST90018832	cg11966450	TNFRSF11A	0.044176	0.044176	0.949915	1.527	1.011 - 2.305	18	NA	59992157	rs145173079	18	59834953	C	A	0.0685885	0.1926	0.0907	0.0337133	0.455205	0.0721968	2.88102e-10	0.423106	0.210248	0.122217	20
GCST90018832	cg15472658	TPCN2	0.00530344	0.00530344	0.949915	1.686	1.168 - 2.435	11	NA	68802829	rs646586	11	68681653	G	A	0.317097	-0.1304	0.0433	0.0025992	-0.249585	0.0338467	1.65611e-13	0.522467	0.187398	0.324875	20
GCST90018832	cg03347837	TPO	0.0183711	0.0183711	0.949915	0.492	0.273 - 0.887	2	NA	1426181	rs12328748	2	1419745	T	C	0.102386	-0.1855	0.071	0.00898364	0.261764	0.0478004	4.3456e-08	-0.708653	0.300525	0.71116	20
GCST90018832	cg07621239	TPO	0.0359734	0.0359734	0.949915	1.53	1.028 - 2.278	2	NA	1598287	rs6744743	2	1558161	G	A	0.137177	-0.1296	0.0583	0.0262168	-0.304529	0.0481464	2.53134e-10	0.425576	0.202923	0.797489	20
GCST90018832	cg08048577	TPP2	0.028172	0.028172	0.949915	0.698	0.506 - 0.962	13	NA	103250866	rs4772494	13	103256296	A	G	0.387674	0.0951	0.0417	0.0225736	-0.264122	0.0326767	6.32547e-16	-0.360061	0.164045	0.791889	20
GCST90018832	cg10333520	TRANK1	0.0171173	0.0492391	0.949915	0.78	0.635 - 0.957	3	NA	36987040	rs13421	3	36985879	T	C	0.406561	0.1001	0.0412	0.015115	-0.402103	0.0324632	3.09491e-35	-0.248941	0.104414	0.454394	20
GCST90018832	cg11870261	TRANK1	0.0243346	0.0243346	0.949915	0.583	0.364 - 0.932	3	NA	36986679	rs9857252	3	36985232	C	A	0.406561	0.1004	0.0412	0.0148141	-0.185962	0.0315698	3.85031e-09	-0.539896	0.239762	0.745391	20
GCST90018832	cg17445812	TRANK1	0.0119106	0.0151501	0.949915	0.84	0.733 - 0.962	3	NA	36986805	rs12497643	3	36974003	G	A	0.491054	0.1042	0.0411	0.0112357	-0.597653	0.0301594	2.14475e-87	-0.174349	0.0693295	0.968295	20
GCST90018832	cg12765716	TRPV4	0.0340386	0.0340386	0.949915	0.476	0.24 - 0.946	12	NA	110252791	rs188474549	12	110230023	A	G	0.00596421	1.3689	0.6206	0.0274002	-1.84591	0.241015	1.8752e-14	-0.741584	0.349867	0.0151433	7
GCST90018832	cg25941151	TYR	0.0163163	0.0333618	0.949915	0.791	0.653 - 0.958	11	NA	88910913	rs34202080	11	88916646	A	G	0.124254	0.142	0.0579	0.0141866	-0.605793	0.0510419	1.72413e-32	-0.234403	0.0975964	0.207297	20
GCST90018832	cg02294280	UBE2I	0.00410438	0.00410438	0.949915	0.552	0.367 - 0.828	16	NA	1350999	rs8047143	16	1349659	G	T	0.264414	-0.1551	0.0502	0.00200398	0.260728	0.0336385	9.1253e-15	-0.594873	0.207271	0.256795	20
GCST90018832	cg05090127	UBE2I	0.00603758	0.0179065	0.949915	1.408	1.103 - 1.797	16	NA	1350789	rs2369842	16	1366425	T	G	0.262425	-0.1419	0.0503	0.00478632	-0.415074	0.0347032	5.70757e-33	0.341867	0.124508	0.310128	20
GCST90018832	cg05246900	UBE2I	0.0129593	0.0456149	0.949915	1.261	1.05 - 1.515	16	NA	1357371	rs9926183	16	1363878	T	C	0.250497	-0.1278	0.0508	0.011878	-0.550648	0.0346041	5.16568e-57	0.23209	0.0934008	0.32172	20
GCST90018832	cg06599546	UBE2I	0.0127847	0.0464451	0.949915	0.806	0.681 - 0.955	16	NA	1360715	rs9926183	16	1363878	T	C	0.250497	-0.1278	0.0508	0.011878	0.593425	0.0342027	1.96343e-67	-0.21536	0.0865	0.269806	20
GCST90018832	cg18673409	UBE2O	0.0365455	0.0365455	0.949915	0.74	0.557 - 0.981	17	NA	74448160	rs187822585	17	74448173	C	A	0.00795229	0.6126	0.2898	0.0345262	-2.03	0.14304	1.0299e-45	-0.301774	0.144334	0.13146	10
GCST90018832	cg22401262	USP46	0.0496247	0.0496247	0.950716	0.392	0.154 - 0.998	4	NA	53433409	rs6849892	4	53450832	C	T	0.127237	0.3179	0.1531	0.0378551	-0.339334	0.0563005	1.66832e-09	-0.936835	0.477202	0.0220121	20
GCST90018832	cg10359807	USP7	0.0136341	0.0136341	0.949915	1.864	1.137 - 3.059	16	NA	9055526	rs7199803	16	9014805	T	A	0.378728	0.1195	0.0437	0.00624649	0.191827	0.0335623	1.09346e-08	0.622957	0.25254	0.0789123	20
GCST90018832	cg21181562	WEE1	0.0260999	0.0260999	0.949915	1.662	1.062 - 2.601	11	NA	9635043	rs78173109	11	9561098	T	A	0.0109344	0.4895	0.2076	0.0183786	0.963426	0.143479	1.88397e-11	0.508083	0.22838	0.229619	14
GCST90018832	cg00287636	ZNF423	0.0077413	0.0077413	0.949915	0.74	0.593 - 0.924	16	NA	49892218	rs73571612	16	49881726	G	A	0.151093	-0.1523	0.0555	0.00606689	0.506667	0.0458815	2.37125e-28	-0.300592	0.112871	0.410085	18
GCST90018832	cg02136452	ZNF423	0.0207427	0.0444219	0.949915	0.661	0.465 - 0.939	16	NA	49872492	rs142778247	16	49863026	A	G	0.0318091	-0.2982	0.1219	0.0144344	0.720466	0.101557	1.30126e-12	-0.413899	0.178973	0.351069	13
GCST90018832	cg16449972	ZNF423	0.00863063	0.00863063	0.949915	0.698	0.534 - 0.913	16	NA	49861382	rs11076502	16	49858036	T	C	0.474155	0.1142	0.042	0.00654702	-0.317995	0.0313458	3.49615e-24	-0.359125	0.136739	0.302546	20
