# Supplementary material for: Potential circadian rhythm-related pathogenic genes in diabetic nephropathy: a multi-omics Mendelian randomization study
Source: Ren Fail. 2026 May 24;48(1):2663248. doi: 10.1080/0886022X.2026.2663248 (PMC13202663; doi:10.1080/0886022X.2026.2663248)
Supplement: Supplemental Material [file IRNF_A_2663248_SM8802.xlsx]

## Sheet: Table S7
Table S7. Replication SMR analysis results of mQTLs with the FinnGen datasets
GWAS ID	probeID	SYMBOL	p_SMR	p_SMR_multi	fdr_SMR	OR_SMR	95% CI_SMR
FinnGen_R5_DM_NEPHROPATHY	cg13577778	ACTN1	0.00624	0.00624	0.452104	1.498	1.121 - 2.002
FinnGen_R5_DM_NEPHROPATHY	cg25865368	ADRA2C	0.041617	0.041617	0.748323	1.18	1.006 - 1.384
FinnGen_R5_DM_NEPHROPATHY	cg01198111	ANKIB1	0.019765	0.035485	0.649678	0.916	0.852 - 0.986
FinnGen_R5_DM_NEPHROPATHY	cg04551282	APRT	0.04689	0.021824	0.764955	1.08	1.001 - 1.164
FinnGen_R5_DM_NEPHROPATHY	cg07774081	APRT	0.042135	0.042135	0.749497	1.15	1.005 - 1.315
FinnGen_R5_DM_NEPHROPATHY	cg16603012	APRT	0.046842	0.048396	0.764955	1.08	1.001 - 1.166
FinnGen_R5_DM_NEPHROPATHY	cg04780086	BCL2L11	0.0196	0.0196	0.649	0.746	0.584 - 0.954
FinnGen_R5_DM_NEPHROPATHY	cg02348430	BICC1	0.037597	0.037597	0.739063	1.205	1.011 - 1.436
FinnGen_R5_DM_NEPHROPATHY	cg09696939	BICC1	0.0311	0.0391	0.730367	0.866	0.759 - 0.987
FinnGen_R5_DM_NEPHROPATHY	cg23799393	BICC1	0.042428	0.042428	0.7498	1.264	1.008 - 1.585
FinnGen_R5_DM_NEPHROPATHY	cg00331257	BTNL2	0.00091	0.00091	0.136971	1.277	1.105 - 1.475
FinnGen_R5_DM_NEPHROPATHY	cg03231275	BTNL2	0.001301	0.001301	0.180133	1.329	1.117 - 1.58
FinnGen_R5_DM_NEPHROPATHY	cg08162948	BTNL2	0.000308	7.88e-06	0.060556	1.133	1.059 - 1.212
FinnGen_R5_DM_NEPHROPATHY	cg15290692	BTNL2	0.001119	0.001119	0.161692	0.761	0.645 - 0.897
FinnGen_R5_DM_NEPHROPATHY	cg17385727	BTNL2	0.000828	0.004502	0.128078	1.29	1.111 - 1.498
FinnGen_R5_DM_NEPHROPATHY	cg16527877	CDC7	0.033028	0.046395	0.73209	1.106	1.008 - 1.213
FinnGen_R5_DM_NEPHROPATHY	cg01231543	CDH1	0.021964	0.022283	0.671429	0.816	0.685 - 0.971
FinnGen_R5_DM_NEPHROPATHY	cg09406989	CDH1	0.011963	0.029936	0.570872	1.112	1.024 - 1.208
FinnGen_R5_DM_NEPHROPATHY	cg18350739	CPT1A	0.048385	0.048385	0.769416	1.203	1.001 - 1.446
FinnGen_R5_DM_NEPHROPATHY	cg03340014	CRX	0.046919	0.046919	0.764955	1.166	1.002 - 1.357
FinnGen_R5_DM_NEPHROPATHY	cg19154116	CYP21A2	0.000323	0.000323	0.062913	0.572	0.422 - 0.776
FinnGen_R5_DM_NEPHROPATHY	cg08381046	DCP2	0.043558	0.043558	0.752995	0.921	0.85 - 0.998
FinnGen_R5_DM_NEPHROPATHY	cg00183684	DDAH1	0.002219	0.002219	0.264163	0.728	0.594 - 0.892
FinnGen_R5_DM_NEPHROPATHY	cg17108141	DDAH1	0.001325	0.002447	0.182592	0.827	0.736 - 0.929
FinnGen_R5_DM_NEPHROPATHY	cg24724587	DDAH1	0.001224	0.017582	0.172442	0.846	0.764 - 0.936
FinnGen_R5_DM_NEPHROPATHY	cg16800708	DLK1	0.008075	0.008075	0.506139	1.31	1.073 - 1.6
FinnGen_R5_DM_NEPHROPATHY	cg12716346	FAT1	0.003725	0.007485	0.353448	1.101	1.032 - 1.175
FinnGen_R5_DM_NEPHROPATHY	cg27201301	GIP	0.017895	0.036148	0.632963	1.108	1.018 - 1.207
FinnGen_R5_DM_NEPHROPATHY	cg17641710	GNAI2	0.04081	0.04081	0.746124	0.759	0.582 - 0.989
FinnGen_R5_DM_NEPHROPATHY	cg22821834	GPR135	0.017051	0.017051	0.625351	1.728	1.103 - 2.709
FinnGen_R5_DM_NEPHROPATHY	cg01745539	HLA-DQB1	6.44e-24	3.26e-26	3.17e-20	0.742	0.701 - 0.787
FinnGen_R5_DM_NEPHROPATHY	cg05724777	HLA-DQB1	1.5e-21	1.21e-26	5.83e-18	1.502	1.381 - 1.633
FinnGen_R5_DM_NEPHROPATHY	cg11986643	HLA-DQB1	9.45e-20	3.86e-24	2.15e-16	1.712	1.525 - 1.923
FinnGen_R5_DM_NEPHROPATHY	cg22233843	HLA-DQB1	3.91e-24	1.36e-31	2.28e-20	1.39	1.305 - 1.482
FinnGen_R5_DM_NEPHROPATHY	cg22984282	HLA-DQB1	4.58e-24	2.6e-33	2.52e-20	1.359	1.28 - 1.442
FinnGen_R5_DM_NEPHROPATHY	cg04601775	HLA-DRB1	1.34e-18	4.44e-29	2.5e-15	1.4	1.299 - 1.509
FinnGen_R5_DM_NEPHROPATHY	cg04607131	HTR6	0.045101	0.045101	0.760254	0.789	0.626 - 0.995
FinnGen_R5_DM_NEPHROPATHY	cg09863950	HTR6	0.02712	0.02712	0.707854	0.872	0.772 - 0.985
FinnGen_R5_DM_NEPHROPATHY	cg18023598	HTR6	0.042895	0.042895	0.750674	1.22	1.006 - 1.48
FinnGen_R5_DM_NEPHROPATHY	cg17154159	IGF2R	0.032164	0.032164	0.730367	1.302	1.023 - 1.658
FinnGen_R5_DM_NEPHROPATHY	cg16089031	INTS1	0.04116	0.04116	0.746423	0.771	0.6 - 0.99
FinnGen_R5_DM_NEPHROPATHY	cg16060189	KIF11	0.003043	0.015625	0.318772	0.848	0.76 - 0.946
FinnGen_R5_DM_NEPHROPATHY	cg22508615	KIF11	0.006778	0.020995	0.467081	0.879	0.801 - 0.965
FinnGen_R5_DM_NEPHROPATHY	cg09245582	LSM4	0.005136	0.005136	0.417703	1.457	1.119 - 1.896
FinnGen_R5_DM_NEPHROPATHY	cg03727500	NCL	0.012073	0.012073	0.570872	1.201	1.041 - 1.386
FinnGen_R5_DM_NEPHROPATHY	cg15371801	NCL	0.011655	0.04251	0.567741	1.178	1.037 - 1.338
FinnGen_R5_DM_NEPHROPATHY	cg22069247	NMUR1	0.018884	0.025571	0.646688	1.274	1.041 - 1.56
FinnGen_R5_DM_NEPHROPATHY	cg24430754	NMUR1	0.029197	0.029197	0.720915	0.8	0.654 - 0.978
FinnGen_R5_DM_NEPHROPATHY	cg16267343	NPR3	0.037428	0.037428	0.739063	1.161	1.009 - 1.336
FinnGen_R5_DM_NEPHROPATHY	cg04633225	PDX1	0.015355	0.015355	0.604677	0.727	0.562 - 0.941
FinnGen_R5_DM_NEPHROPATHY	cg18923721	PIK3R5	0.031176	0.031176	0.730367	0.807	0.665 - 0.981
FinnGen_R5_DM_NEPHROPATHY	cg17113856	PRRT1	1.02e-06	1.02e-06	0.000512	0.23	0.128 - 0.415
FinnGen_R5_DM_NEPHROPATHY	cg11184109	RFT1	0.023038	0.023038	0.67673	0.812	0.678 - 0.972
FinnGen_R5_DM_NEPHROPATHY	cg02297541	RING1	0.001118	0.001118	0.161692	1.428	1.152 - 1.768
FinnGen_R5_DM_NEPHROPATHY	cg04960258	RING1	0.000318	0.000318	0.062333	1.223	1.096 - 1.364
FinnGen_R5_DM_NEPHROPATHY	cg27375286	ROCK2	0.001664	0.001664	0.21757	1.214	1.076 - 1.37
FinnGen_R5_DM_NEPHROPATHY	cg26850469	SFMBT1	0.019625	0.019625	0.648626	0.832	0.713 - 0.971
FinnGen_R5_DM_NEPHROPATHY	cg07358444	SIX3	0.041961	0.041961	0.749497	0.84	0.709 - 0.994
FinnGen_R5_DM_NEPHROPATHY	cg16198908	SIX3	0.002054	0.006645	0.251267	0.829	0.735 - 0.934
FinnGen_R5_DM_NEPHROPATHY	cg10459717	SRD5A1	0.046792	0.046792	0.764955	0.815	0.665 - 0.997
FinnGen_R5_DM_NEPHROPATHY	cg10717214	TNF	0.000146	0.000146	0.035406	1.988	1.395 - 2.835
FinnGen_R5_DM_NEPHROPATHY	cg18673409	UBE2O	0.013677	0.013677	0.586305	0.766	0.62 - 0.947
