# Supplementary material for: Potential circadian rhythm-related pathogenic genes in diabetic nephropathy: a multi-omics Mendelian randomization study
Source: Ren Fail. 2026 May 24;48(1):2663248. doi: 10.1080/0886022X.2026.2663248 (PMC13202663; doi:10.1080/0886022X.2026.2663248)
Supplement: Supplemental Material [file IRNF_A_2663248_SM8800.xlsx]

## Sheet: Table S8
Table S8. SMR analysis for association between circadian rhythm-related gene methylations and diabetic nephropathy in replicated stage
GWAS ID	probeID	SYMBOL	p_SMR	p_SMR_multi	fdr_SMR	OR_SMR	CI_SMR	ProbeChr	Gene	Probe_bp	topSNP	topSNP_chr	topSNP_bp	A1	A2	Freq	b_GWAS	se_GWAS	p_GWAS	b_eQTL	se_eQTL	p_eQTL	b_SMR	se_SMR	p_HEIDI	nsnp_HEIDI
FinnGen_R5_DM_NEPHROPATHY	cg03485172	ABCC4	0.0083962	0.0083962	0.515446	0.586	0.394 - 0.872	13	NA	95655579	rs71431490	13	95653793	A	G	0.129225	-0.1665	0.057	0.00348851	0.311339	0.0509204	9.70314e-10	-0.534787	0.202901	0.450752	20
FinnGen_R5_DM_NEPHROPATHY	cg01719825	ACE	0.0496594	0.0496594	0.773307	0.789	0.623 - 1	17	NA	61548898	rs1800764	17	61550529	C	T	0.457256	-0.0523	0.0256	0.0410555	0.22057	0.0311534	1.44018e-12	-0.237113	0.120798	0.280542	18
FinnGen_R5_DM_NEPHROPATHY	cg14628274	ACER2	0.0350084	0.0350084	0.733147	1.289	1.018 - 1.633	9	NA	19424228	rs10964131	9	19424295	G	A	0.178926	0.0794	0.0359	0.0269875	0.312463	0.0447948	3.04929e-12	0.25411	0.120531	0.119138	20
FinnGen_R5_DM_NEPHROPATHY	cg00759803	ACSF3	0.0453361	0.0453361	0.76034	0.785	0.619 - 0.995	16	NA	89186454	rs4782463	16	89164841	C	G	0.26839	-0.0575	0.0273	0.0351846	0.237236	0.0369062	1.29225e-10	-0.242375	0.121095	0.668612	20
FinnGen_R5_DM_NEPHROPATHY	cg06371628	ACSF3	0.0424497	0.0416555	0.7498	0.866	0.754 - 0.995	16	NA	89173705	rs28542844	16	89173704	G	C	0.45328	0.0534	0.0259	0.0392291	-0.371332	0.03246	2.64834e-30	-0.143807	0.0708727	0.655274	20
FinnGen_R5_DM_NEPHROPATHY	cg09771183	ACSF3	0.0469486	0.0469486	0.764955	1.375	1.004 - 1.883	16	NA	89144455	rs55733613	16	89141723	C	G	0.0944334	-0.1124	0.0538	0.036688	-0.352908	0.0549434	1.33509e-10	0.318496	0.160309	0.855817	20
FinnGen_R5_DM_NEPHROPATHY	cg13577778	ACTN1	0.00623968	0.00623968	0.452104	1.498	1.121 - 2.002	14	NA	69481517	rs242093	14	69481343	G	A	0.452286	-0.0802	0.0261	0.00212063	-0.198308	0.033056	1.98328e-09	0.404421	0.147873	0.757656	20
FinnGen_R5_DM_NEPHROPATHY	cg13666041	ACTN1	0.00947032	0.00947032	0.534476	0.712	0.55 - 0.92	14	NA	69442697	rs436106	14	69455915	C	G	0.343936	-0.0791	0.028	0.00472806	0.232458	0.0354395	5.40708e-11	-0.340277	0.131149	0.27148	20
FinnGen_R5_DM_NEPHROPATHY	cg20056076	ACTN1	0.012254	0.012254	0.570872	1.444	1.083 - 1.924	14	NA	69504279	rs61981619	14	69491200	T	C	0.403579	0.0713	0.0259	0.00590707	0.194207	0.032171	1.57297e-09	0.367134	0.146576	0.968001	20
FinnGen_R5_DM_NEPHROPATHY	cg23052861	ACTN1	0.016689	0.016689	0.618755	1.266	1.044 - 1.535	14	NA	69448387	rs1007407	14	69446960	C	T	0.445328	0.0641	0.0257	0.0126254	0.272151	0.0319788	1.73393e-17	0.235531	0.0984048	0.199338	20
FinnGen_R5_DM_NEPHROPATHY	cg21542793	ADRA2B	0.0276535	0.0276535	0.712244	0.719	0.536 - 0.964	2	NA	96781891	rs749459	2	96795714	A	G	0.356859	-0.0611	0.0256	0.0169995	0.184946	0.0323821	1.12087e-08	-0.330367	0.150019	0.952101	20
FinnGen_R5_DM_NEPHROPATHY	cg25865368	ADRA2C	0.0416167	0.0416167	0.748323	1.18	1.006 - 1.384	4	NA	3804089	rs4076725	4	3792209	T	C	0.418489	-0.0538	0.0258	0.0370447	-0.324705	0.0339777	1.21895e-21	0.165689	0.0813264	0.614292	20
FinnGen_R5_DM_NEPHROPATHY	cg10784511	AGTR1	0.00944508	0.00944508	0.534282	0.781	0.648 - 0.941	3	NA	148426295	rs12695877	3	148427034	C	T	0.333002	-0.074	0.0272	0.00651659	0.299032	0.034532	4.73501e-18	-0.247465	0.0953435	0.868002	13
FinnGen_R5_DM_NEPHROPATHY	cg18204930	AIFM2	0.0140023	0.022229	0.592949	1.131	1.025 - 1.248	10	NA	71873599	rs7908957	10	71873581	A	G	0.156064	0.0856	0.0343	0.0125735	0.693532	0.0493357	6.93969e-45	0.123426	0.0502303	0.613884	20
FinnGen_R5_DM_NEPHROPATHY	cg01198111	ANKIB1	0.0197652	0.0354849	0.649678	0.916	0.852 - 0.986	7	NA	92032975	rs4729035	7	92006387	T	C	0.084493	0.105	0.0448	0.019091	-1.20325	0.0542429	5.06352e-109	-0.087264	0.0374399	0.624358	20
FinnGen_R5_DM_NEPHROPATHY	cg19324627	APOA1	0.0391189	0.0391189	0.743012	1.412	1.017 - 1.959	11	NA	116708329	rs7130973	11	115032186	C	T	0.026839	-0.2446	0.11	0.0261729	-0.70946	0.128364	3.25896e-08	0.344769	0.167126	0.0485285	6
FinnGen_R5_DM_NEPHROPATHY	cg24935556	APOB	0.0166652	0.0166652	0.618539	1.331	1.053 - 1.683	2	NA	21291088	rs668948	2	21291529	G	A	0.203777	0.0839	0.0328	0.0105298	0.293092	0.0431206	1.06794e-11	0.286258	0.119573	0.138569	20
FinnGen_R5_DM_NEPHROPATHY	cg04551282	APRT	0.0468901	0.0218242	0.764955	1.08	1.001 - 1.164	16	NA	88884836	rs3743546	16	88893416	G	A	0.33002	0.0553	0.0277	0.0458915	0.722204	0.034655	1.88703e-96	0.0765712	0.0385304	0.581198	20
FinnGen_R5_DM_NEPHROPATHY	cg07774081	APRT	0.0421355	0.0421355	0.749497	1.15	1.005 - 1.315	16	NA	88880839	rs12930860	16	88887783	G	C	0.274354	0.0603	0.0292	0.0389165	0.432194	0.0378054	2.89104e-30	0.139521	0.0686556	0.552598	20
FinnGen_R5_DM_NEPHROPATHY	cg16603012	APRT	0.0468424	0.0483962	0.764955	1.08	1.001 - 1.166	16	NA	88879593	rs3743546	16	88893416	G	A	0.33002	0.0553	0.0277	0.0458915	0.716607	0.0335577	3.54351e-101	0.0771692	0.0388229	0.493152	20
FinnGen_R5_DM_NEPHROPATHY	cg05975845	ARFGEF2	0.0374607	0.0374607	0.739063	1.284	1.015 - 1.625	20	NA	47538463	rs149552334	20	47373360	G	A	0.0129225	0.2368	0.1084	0.0289254	0.94695	0.138618	8.41166e-12	0.250066	0.120183	0.181079	3
FinnGen_R5_DM_NEPHROPATHY	cg20279327	ARGLU1	0.0134554	0.0134554	0.582552	0.875	0.788 - 0.973	13	NA	107222835	rs12429296	13	107222581	C	G	0.324056	-0.0677	0.027	0.012162	0.509161	0.0347487	1.29547e-48	-0.132964	0.0537992	0.50356	20
FinnGen_R5_DM_NEPHROPATHY	cg04125460	ARL4A	0.0377121	0.0377121	0.739063	1.275	1.014 - 1.603	7	NA	12778078	rs2884002	7	12782246	T	A	0.33996	0.0568	0.026	0.0289171	0.233976	0.0347508	1.66221e-11	0.242759	0.116825	0.849445	20
FinnGen_R5_DM_NEPHROPATHY	cg12945054	ARL4A	0.0119136	0.0119136	0.570053	1.195	1.04 - 1.373	7	NA	12841881	rs73064122	7	12834010	T	G	0.0705765	-0.1442	0.0561	0.0101578	-0.809181	0.0666348	6.20914e-34	0.178205	0.0708654	0.498457	20
FinnGen_R5_DM_NEPHROPATHY	cg14529412	ASS1	0.0054369	0.0464047	0.426503	1.172	1.048 - 1.311	9	NA	133349223	rs58283294	9	133352554	A	G	0.122266	0.1024	0.0358	0.00423193	0.644659	0.0545939	3.53768e-32	0.158844	0.0571392	0.546266	18
FinnGen_R5_DM_NEPHROPATHY	cg22815031	ATP6V0B	0.00362688	0.00362688	0.349533	0.816	0.711 - 0.936	1	NA	44440664	rs883062	1	42609867	G	A	0.44334	0.0773	0.0258	0.00273435	-0.379219	0.0312247	6.10925e-34	-0.20384	0.0700742	0.998103	20
FinnGen_R5_DM_NEPHROPATHY	cg18696027	B2M	0.0497765	0.0497765	0.773868	0.803	0.645 - 1	15	NA	45002597	rs2255235	15	45003364	T	G	0.110338	-0.0788	0.0387	0.0417327	0.358909	0.048967	2.30845e-13	-0.219554	0.11191	0.321279	20
FinnGen_R5_DM_NEPHROPATHY	cg02416986	B4GALT2	0.0296557	0.0296557	0.721692	0.805	0.662 - 0.979	1	NA	44446201	rs2906596	1	44426948	G	A	0.084493	0.0924	0.0407	0.0231912	-0.425695	0.0562106	3.64112e-14	-0.217057	0.099812	0.948922	20
FinnGen_R5_DM_NEPHROPATHY	cg11337388	B4GALT2	0.0295267	0.0295267	0.72136	0.807	0.665 - 0.979	1	NA	44446092	rs2906596	1	44426948	G	A	0.084493	0.0924	0.0407	0.0231912	-0.42987	0.0562142	2.0571e-14	-0.214949	0.0987642	0.983181	20
FinnGen_R5_DM_NEPHROPATHY	cg17331566	B4GALT2	0.0269178	0.0269178	0.707222	0.825	0.696 - 0.978	1	NA	44444305	rs7555	1	44456742	T	C	0.082505	0.0936	0.0407	0.0214621	-0.486763	0.0599507	4.68564e-16	-0.192291	0.0869029	0.904793	20
FinnGen_R5_DM_NEPHROPATHY	cg03689048	BAG6	0.000474134	1.2615e-07	0.08488	0.659	0.522 - 0.833	6	NA	31619544	rs3115672	6	31727897	T	C	0.0745527	0.1761	0.0466	0.000157478	-0.422371	0.0459653	3.96878e-20	-0.416932	0.119295	0.0123811	20
FinnGen_R5_DM_NEPHROPATHY	cg16171137	BAG6	0.00589604	0.00589604	0.44291	0.673	0.508 - 0.892	6	NA	31607634	rs2516455	6	31420572	G	T	0.305169	-0.0865	0.028	0.00200638	0.218582	0.0359921	1.25494e-09	-0.395732	0.143719	0.0324669	20
FinnGen_R5_DM_NEPHROPATHY	cg04780086	BCL2L11	0.0195537	0.0195537	0.648626	0.746	0.584 - 0.954	2	NA	111875790	rs56952027	2	111877104	T	C	0.466203	-0.0638	0.0256	0.0126959	0.217919	0.0326423	2.45635e-11	-0.29277	0.125394	0.670477	20
FinnGen_R5_DM_NEPHROPATHY	cg18646521	BCL2L11	0.013908	0.0363851	0.591267	0.847	0.742 - 0.967	2	NA	111875858	rs1837369	2	111874276	T	C	0.467197	-0.0644	0.0256	0.0118821	0.387454	0.0330506	9.70718e-32	-0.166213	0.0675764	0.442398	20
FinnGen_R5_DM_NEPHROPATHY	cg06068935	BEST1	0.00335721	0.0209434	0.337747	0.926	0.879 - 0.975	11	NA	61717005	rs3758976	11	61717105	G	C	0.192843	-0.0822	0.0279	0.00321666	1.06223	0.0343121	1.98352e-210	-0.0773841	0.0263841	0.849418	20
FinnGen_R5_DM_NEPHROPATHY	cg15110101	BEST1	0.0495613	0.0216293	0.77321	0.927	0.859 - 1	11	NA	61717334	rs1800007	11	61719387	C	T	0.305169	-0.0511	0.0259	0.0484986	0.673617	0.0331642	1.01683e-91	-0.0758592	0.0386301	0.0817845	20
FinnGen_R5_DM_NEPHROPATHY	cg15456821	BEST1	0.00521773	0.00521773	0.421063	0.789	0.668 - 0.932	11	NA	61717225	rs3758976	11	61717105	G	C	0.192843	-0.0822	0.0279	0.00321666	0.346895	0.0394952	1.58876e-18	-0.236959	0.0848321	0.918978	20
FinnGen_R5_DM_NEPHROPATHY	cg02348430	BICC1	0.0375966	0.0375966	0.739063	1.205	1.011 - 1.436	10	NA	60567288	rs4245599	10	60365755	A	G	0.485089	-0.0547	0.0256	0.0326209	-0.293732	0.0325504	1.81496e-19	0.186224	0.0895643	0.352733	20
FinnGen_R5_DM_NEPHROPATHY	cg09696939	BICC1	0.0310875	0.0391486	0.730367	0.866	0.759 - 0.987	10	NA	60272079	rs1658436	10	60326910	G	A	0.497018	-0.0563	0.0257	0.0284763	0.3904	0.0321074	5.12736e-34	-0.144211	0.0668898	0.52978	20
FinnGen_R5_DM_NEPHROPATHY	cg23799393	BICC1	0.0424281	0.0424281	0.7498	1.264	1.008 - 1.585	10	NA	60588674	rs12259315	10	60266152	C	T	0.497018	-0.0544	0.0257	0.0342826	-0.232131	0.0325373	9.728e-13	0.234351	0.115484	0.577528	20
FinnGen_R5_DM_NEPHROPATHY	cg08188271	BTN2A2	0.017419	0.013309	0.630822	1.143	1.024 - 1.276	6	NA	26383004	rs12208220	6	26382635	G	C	0.199801	0.0834	0.0346	0.0159348	0.624175	0.0430679	1.34536e-47	0.133616	0.0561946	0.110066	20
FinnGen_R5_DM_NEPHROPATHY	cg00331257	BTNL2	0.000910129	0.000910129	0.136971	1.277	1.105 - 1.475	6	NA	32371538	rs115237266	6	32370521	A	G	0.0974155	-0.128	0.0351	0.000265605	-0.524028	0.0656533	1.4427e-15	0.244262	0.0736409	0.191599	20
FinnGen_R5_DM_NEPHROPATHY	cg03100814	BTNL2	5.44964e-08	5.44964e-08	3.82905e-05	4.41	2.583 - 7.531	6	NA	32367672	rs9271718	6	32593465	T	A	0.365805	0.3136	0.0298	6.73324e-26	0.211332	0.0332881	2.17331e-10	1.48392	0.272982	0.140758	20
FinnGen_R5_DM_NEPHROPATHY	cg03231275	BTNL2	0.00130113	0.00130113	0.180133	1.329	1.117 - 1.58	6	NA	32370520	rs115237266	6	32370521	A	G	0.0974155	-0.128	0.0351	0.000265605	-0.450513	0.0660694	9.18122e-12	0.28412	0.0883533	0.0666678	13
FinnGen_R5_DM_NEPHROPATHY	cg08162948	BTNL2	0.000307719	7.87675e-06	0.0605561	1.133	1.059 - 1.212	6	NA	32374184	rs115530896	6	32370522	G	C	0.0994036	-0.1292	0.035	0.000222998	-1.03748	0.0605189	7.07694e-66	0.124532	0.0345088	0.319391	20
FinnGen_R5_DM_NEPHROPATHY	cg14241129	BTNL2	2.17777e-14	5.77491e-10	2.67776e-11	2.457	1.951 - 3.094	6	NA	32367729	rs9273040	6	32611958	G	C	0.276342	0.3268	0.0302	2.73201e-27	0.363591	0.0337059	3.95908e-27	0.898813	0.117651	0.0309758	20
FinnGen_R5_DM_NEPHROPATHY	cg15290692	BTNL2	0.00111948	0.00111948	0.161692	0.761	0.645 - 0.897	6	NA	32372418	rs115237266	6	32370521	A	G	0.0974155	-0.128	0.0351	0.000265605	0.468183	0.064496	3.89702e-13	-0.273398	0.0838993	0.232448	15
FinnGen_R5_DM_NEPHROPATHY	cg16615014	BTNL2	2.17672e-20	1.17448e-16	6.7804e-17	2.88	2.302 - 3.603	6	NA	32381420	rs2760980	6	32565201	A	G	0.148111	0.5256	0.037	8.48104e-46	0.496893	0.0407437	3.28087e-34	1.05777	0.114313	0.0673164	20
FinnGen_R5_DM_NEPHROPATHY	cg17385727	BTNL2	0.000827822	0.0045015	0.128078	1.29	1.111 - 1.498	6	NA	32370790	rs115530896	6	32370522	G	C	0.0994036	-0.1292	0.035	0.000222998	-0.506737	0.0642527	3.10464e-15	0.254964	0.0762608	0.0152731	20
FinnGen_R5_DM_NEPHROPATHY	cg18584440	BTNL2	0.00022675	6.97608e-09	0.0482276	1.053	1.024 - 1.082	6	NA	32370815	rs115530896	6	32370522	G	C	0.0994036	-0.1292	0.035	0.000222998	-2.52067	0.0327749	0	0.0512563	0.0139012	0.122829	20
FinnGen_R5_DM_NEPHROPATHY	cg22451923	BTNL2	0.000285761	1.23007e-11	0.0574212	1.054	1.024 - 1.084	6	NA	32370879	rs116391620	6	32371898	T	G	0.0974155	-0.1276	0.0351	0.000277628	-2.43042	0.0428691	0	0.0525012	0.0144716	0.0888432	20
FinnGen_R5_DM_NEPHROPATHY	cg26805579	BTNL2	0.000285008	8.46925e-12	0.0574003	1.053	1.024 - 1.083	6	NA	32372962	rs116391620	6	32371898	T	G	0.0974155	-0.1276	0.0351	0.000277628	-2.45893	0.0413356	0	0.0518925	0.0143011	0.0663576	20
FinnGen_R5_DM_NEPHROPATHY	cg25682172	BVES	0.0140928	0.0140928	0.592956	0.862	0.766 - 0.971	6	NA	105580174	rs221659	6	105551005	T	C	0.0407555	0.1404	0.0561	0.0123259	-0.946729	0.0750002	1.57665e-36	-0.1483	0.0604101	0.367268	20
FinnGen_R5_DM_NEPHROPATHY	cg18690729	C10orf90	0.0424151	0.0424151	0.7498	0.779	0.612 - 0.991	10	NA	128250156	rs11245043	10	128250331	T	A	0.456262	-0.0553	0.026	0.0334265	0.221036	0.0325983	1.1968e-11	-0.250186	0.123279	0.848875	18
FinnGen_R5_DM_NEPHROPATHY	cg26794883	CACNA1C	0.00455247	0.00455247	0.389226	0.465	0.274 - 0.789	12	NA	2376330	rs34665347	12	2385385	G	T	0.0387674	0.3508	0.1118	0.00170252	-0.458745	0.0690663	3.09254e-11	-0.764695	0.269534	0.146793	12
FinnGen_R5_DM_NEPHROPATHY	cg02077276	CALCA	0.0222813	0.0222813	0.674673	0.701	0.517 - 0.951	11	NA	14993977	rs5242	11	14988998	A	G	0.297217	0.0716	0.029	0.0135504	-0.201853	0.0334054	1.51712e-09	-0.354713	0.155199	0.0113958	18
FinnGen_R5_DM_NEPHROPATHY	cg01456151	CBLN1	0.0334901	0.0334901	0.73209	1.423	1.028 - 1.97	16	NA	49311736	rs27789	16	49363837	T	C	0.450298	-0.0621	0.027	0.0214482	-0.176069	0.0315827	2.47745e-08	0.352703	0.165887	0.614227	15
FinnGen_R5_DM_NEPHROPATHY	cg04467334	CCKBR	0.00917956	0.00644433	0.531501	1.364	1.08 - 1.723	11	NA	6291927	rs10839533	11	6287580	G	A	0.430417	0.0721	0.0257	0.00502468	0.23228	0.0330722	2.16505e-12	0.310401	0.119143	0.730418	20
FinnGen_R5_DM_NEPHROPATHY	cg09397087	CCKBR	0.0355296	0.0355296	0.733147	0.849	0.729 - 0.989	11	NA	6273537	rs11040816	11	6273464	G	A	0.488072	0.0551	0.0257	0.0320354	-0.336443	0.0314099	9.00437e-27	-0.163772	0.0779026	0.135332	20
FinnGen_R5_DM_NEPHROPATHY	cg11812625	CCKBR	0.0125967	0.0125967	0.573214	1.39	1.073 - 1.801	11	NA	6291339	rs4486604	11	6288411	C	T	0.44334	0.0696	0.0257	0.00676551	0.211213	0.0329234	1.40571e-10	0.329526	0.132076	0.647799	20
FinnGen_R5_DM_NEPHROPATHY	cg13580265	CCKBR	0.0129625	0.00902453	0.577623	1.405	1.074 - 1.836	11	NA	6291625	rs4486604	11	6288411	C	T	0.44334	0.0696	0.0257	0.00676551	0.204833	0.0327836	4.15665e-10	0.33979	0.136747	0.761658	20
FinnGen_R5_DM_NEPHROPATHY	cg25740457	CCKBR	0.0286845	0.0286845	0.717652	0.72	0.537 - 0.966	11	NA	6292896	rs10769675	11	6295604	A	T	0.455268	0.0613	0.0258	0.0175029	-0.186902	0.0333202	2.03178e-08	-0.327979	0.149913	0.619525	4
FinnGen_R5_DM_NEPHROPATHY	cg26313599	CCKBR	0.0104833	0.00775208	0.559777	1.418	1.085 - 1.854	11	NA	6291951	rs10839533	11	6287580	G	A	0.430417	0.0721	0.0257	0.00502468	0.206309	0.0330064	4.08973e-10	0.349477	0.136543	0.581639	20
FinnGen_R5_DM_NEPHROPATHY	cg27443416	CCKBR	0.0142143	0.0100031	0.593012	1.437	1.075 - 1.92	11	NA	6291447	rs4486604	11	6288411	C	T	0.44334	0.0696	0.0257	0.00676551	0.191944	0.0332483	7.78559e-09	0.362606	0.147894	0.76329	16
FinnGen_R5_DM_NEPHROPATHY	cg06456738	CCS	0.0345482	0.034486	0.733147	0.898	0.812 - 0.992	11	NA	66361081	rs12577111	11	66438074	A	G	0.486083	-0.0548	0.0257	0.0329825	0.507983	0.0317439	1.22673e-57	-0.107878	0.0510394	0.418761	20
FinnGen_R5_DM_NEPHROPATHY	cg23112950	CCS	0.0484313	0.0484313	0.769416	0.785	0.617 - 0.998	11	NA	66369765	rs477557	11	66387094	C	T	0.487078	-0.0531	0.0257	0.0388145	0.219064	0.0328549	2.59969e-11	-0.242395	0.122821	0.340826	20
FinnGen_R5_DM_NEPHROPATHY	cg02896835	CDC7	0.0270242	0.0241251	0.707854	0.92	0.855 - 0.991	1	NA	92012615	rs11164929	1	92012836	C	G	0.503976	0.0571	0.0257	0.0262975	-0.687319	0.0303574	1.71419e-113	-0.0830765	0.0375713	0.476946	20
FinnGen_R5_DM_NEPHROPATHY	cg07090678	CDC7	0.0446472	0.0446472	0.75864	1.223	1.005 - 1.487	1	NA	91966139	rs61798047	1	92016934	C	T	0.476143	-0.053	0.0256	0.0384231	-0.263789	0.0319976	1.66521e-16	0.200918	0.100061	0.106451	20
FinnGen_R5_DM_NEPHROPATHY	cg12403142	CDC7	0.0343116	0.0378734	0.733147	0.886	0.792 - 0.991	1	NA	92012408	rs11164928	1	92012678	A	G	0.502982	0.055	0.0257	0.0323485	-0.454951	0.0318947	3.65982e-46	-0.120892	0.0571219	0.710661	20
FinnGen_R5_DM_NEPHROPATHY	cg13639937	CDC7	0.0303461	0.0303461	0.725229	0.835	0.709 - 0.983	1	NA	92012655	rs11164929	1	92012836	C	G	0.503976	0.0571	0.0257	0.0262975	-0.316111	0.0326376	3.47567e-22	-0.180633	0.0834122	0.736371	20
FinnGen_R5_DM_NEPHROPATHY	cg16527877	CDC7	0.0330281	0.046395	0.73209	1.106	1.008 - 1.213	1	NA	92036018	rs10747457	1	92036924	A	G	0.198807	0.0622	0.0289	0.0313777	0.617487	0.0398911	4.78494e-54	0.100731	0.0472529	0.699342	20
FinnGen_R5_DM_NEPHROPATHY	cg21854759	CDC7	0.0271233	0.0259278	0.707854	0.916	0.847 - 0.99	1	NA	92012499	rs11164929	1	92012836	C	G	0.503976	0.0571	0.0257	0.0262975	-0.649774	0.0305855	3.70879e-100	-0.0878768	0.039768	0.551812	20
FinnGen_R5_DM_NEPHROPATHY	cg25607948	CDC7	0.0348929	0.00996588	0.733147	1.097	1.007 - 1.195	1	NA	92007887	rs4484968	1	92012005	A	C	0.178926	-0.0661	0.0311	0.0335531	-0.714714	0.0412372	2.70726e-67	0.0924845	0.0438399	0.051144	20
FinnGen_R5_DM_NEPHROPATHY	cg25838465	CDC7	0.0267001	0.0375248	0.705826	0.936	0.882 - 0.992	1	NA	92012736	rs11164929	1	92012836	C	G	0.503976	0.0571	0.0257	0.0262975	-0.856804	0.0281961	8.07148e-203	-0.066643	0.0300753	0.426649	20
FinnGen_R5_DM_NEPHROPATHY	cg01231543	CDH1	0.0219636	0.0222825	0.671429	0.816	0.685 - 0.971	16	NA	68741748	rs12597188	16	68814826	A	G	0.340954	0.0653	0.0276	0.0179843	-0.320534	0.0349355	4.5147e-20	-0.203723	0.0889231	0.915834	20
FinnGen_R5_DM_NEPHROPATHY	cg09406989	CDH1	0.0119632	0.029936	0.570872	1.112	1.024 - 1.208	16	NA	68772469	rs12923775	16	68756450	C	T	0.425447	0.0659	0.026	0.0112571	0.62204	0.0320858	9.97706e-84	0.105942	0.0421537	0.726523	20
FinnGen_R5_DM_NEPHROPATHY	cg24765079	CDH1	0.0430784	0.0486729	0.752	1.104	1.003 - 1.215	16	NA	68772430	rs12926010	16	68787875	G	A	0.398608	0.0534	0.0262	0.0415331	0.539573	0.0325347	9.01263e-62	0.0989671	0.0489222	0.386323	20
FinnGen_R5_DM_NEPHROPATHY	cg10566703	CDH18	0.0294848	0.0405538	0.72136	1.274	1.024 - 1.585	5	NA	19989519	rs145786514	5	19955794	C	T	0.00695825	-0.3879	0.1745	0.026221	-1.59941	0.148659	5.38067e-27	0.242527	0.111407	0.361849	6
FinnGen_R5_DM_NEPHROPATHY	cg02678768	CDK3	0.000484389	0.000366865	0.0863849	1.087	1.037 - 1.139	17	NA	74002944	rs2598422	17	74002725	G	A	0.346918	-0.0896	0.0256	0.000465258	-1.07492	0.0241337	0	0.0833547	0.023889	0.878528	20
FinnGen_R5_DM_NEPHROPATHY	cg24563967	CDK3	0.0214316	0.00858992	0.670839	0.882	0.793 - 0.982	17	NA	74009962	rs2665964	17	74021304	A	G	0.321074	0.0716	0.0308	0.0200893	-0.570233	0.0358088	4.29288e-57	-0.125563	0.0545855	0.0876196	20
FinnGen_R5_DM_NEPHROPATHY	cg05735590	CDKN1A	0.0127006	0.0127006	0.573546	1.362	1.068 - 1.737	6	NA	36627451	rs12530170	6	36623083	G	A	0.215706	0.0881	0.0332	0.00796348	0.285128	0.0393125	4.08081e-13	0.308984	0.123988	0.463442	14
FinnGen_R5_DM_NEPHROPATHY	cg00657582	CHD8	0.0304313	0.0304313	0.725324	0.73	0.549 - 0.971	14	NA	21904906	rs73581419	14	21941148	T	C	0.124254	-0.1072	0.0468	0.0219867	0.341077	0.0515774	3.76843e-11	-0.314299	0.145211	0.158561	14
FinnGen_R5_DM_NEPHROPATHY	cg00812735	CHD9	0.0304729	0.0304729	0.725324	1.176	1.015 - 1.361	16	NA	52997936	rs11649228	16	52997936	T	C	0.110338	-0.0867	0.0394	0.0277709	-0.53577	0.0449815	1.03853e-32	0.161823	0.0747835	0.673679	20
FinnGen_R5_DM_NEPHROPATHY	cg25591867	CKAP4	0.00425269	0.00425269	0.377049	1.632	1.166 - 2.283	12	NA	106641008	rs10861605	12	106825747	G	A	0.200795	-0.114	0.035	0.0011254	-0.232768	0.0390188	2.43831e-09	0.489758	0.171317	0.550073	20
FinnGen_R5_DM_NEPHROPATHY	cg22431228	CLCNKB	0.0324329	0.0298556	0.730789	1.064	1.005 - 1.126	1	NA	16359049	rs1805152	1	16356501	G	A	0.442346	0.0551	0.0257	0.0320354	0.891623	0.028266	2.1682e-218	0.0617974	0.0288904	0.0470483	20
FinnGen_R5_DM_NEPHROPATHY	cg06340942	CLDN5	0.0301144	0.0301144	0.722691	0.848	0.73 - 0.984	22	NA	19513106	rs5993699	22	19573425	A	G	0.351889	0.0577	0.026	0.026471	-0.348968	0.0341831	1.81157e-24	-0.165345	0.0762456	0.128248	20
FinnGen_R5_DM_NEPHROPATHY	cg14553765	CLDN5	0.0309314	0.0309314	0.729375	0.831	0.703 - 0.983	22	NA	19513078	rs5993699	22	19573425	A	G	0.351889	0.0577	0.026	0.026471	-0.312458	0.0337904	2.31031e-20	-0.184665	0.0855741	0.114613	20
FinnGen_R5_DM_NEPHROPATHY	cg03948518	CMIP	0.040516	0.040516	0.746124	0.724	0.532 - 0.986	16	NA	81565754	rs4888153	16	81565749	G	A	0.238569	-0.0704	0.0321	0.0282968	0.218098	0.0380325	9.77853e-09	-0.32279	0.157578	0.259909	20
FinnGen_R5_DM_NEPHROPATHY	cg08453449	CMKLR1	0.000621657	0.00111823	0.103553	0.862	0.791 - 0.938	12	NA	108696942	rs7301170	12	108695439	A	G	0.26839	-0.1008	0.029	0.000509214	0.677078	0.0347022	8.83215e-85	-0.148875	0.0435055	0.642584	10
FinnGen_R5_DM_NEPHROPATHY	cg26329192	CMKLR1	0.00484805	0.00484805	0.402349	0.721	0.574 - 0.905	12	NA	108687373	rs56053393	12	108689429	G	T	0.0745527	0.1331	0.0429	0.00191852	-0.407115	0.0605677	1.79674e-11	-0.326934	0.116059	0.580349	7
FinnGen_R5_DM_NEPHROPATHY	cg18350739	CPT1A	0.048385	0.048385	0.769416	1.203	1.001 - 1.446	11	NA	68623251	rs646586	11	68681653	G	A	0.317097	-0.0534	0.0263	0.042314	-0.288449	0.0342161	3.45073e-17	0.185128	0.0937847	0.668557	20
FinnGen_R5_DM_NEPHROPATHY	cg03340014	CRX	0.0469187	0.0469187	0.764955	1.166	1.002 - 1.357	19	NA	48325153	rs8112377	19	48326378	T	C	0.33996	0.0523	0.0258	0.0426489	0.339924	0.0338574	1.01807e-23	0.153858	0.0774309	0.616859	20
FinnGen_R5_DM_NEPHROPATHY	cg20564969	CSMD1	0.011715	0.011715	0.568322	0.849	0.748 - 0.964	8	NA	4852959	rs10503296	8	4816030	G	A	0.314115	-0.0683	0.0265	0.00995586	0.417683	0.0345801	1.36817e-33	-0.163521	0.0648735	0.707756	20
FinnGen_R5_DM_NEPHROPATHY	cg25902666	CSNK1G2	0.0216463	0.0216463	0.671429	1.206	1.028 - 1.416	19	NA	1947722	rs56187939	19	1970668	G	A	0.313121	-0.0651	0.0276	0.0183393	-0.346954	0.03446	7.62862e-24	0.187633	0.0817033	0.912255	20
FinnGen_R5_DM_NEPHROPATHY	cg18892169	CTSS	0.0155752	0.0155752	0.607651	0.743	0.584 - 0.945	1	NA	150737762	rs11552229	1	150783985	C	T	0.373757	0.0694	0.0268	0.00961008	-0.233507	0.0344841	1.2751e-11	-0.297208	0.122878	0.529294	20
FinnGen_R5_DM_NEPHROPATHY	cg11232054	CUL4A	0.0435197	0.0435197	0.752995	0.77	0.597 - 0.992	13	NA	113884109	rs3024740	13	113820136	T	C	0.33996	0.0556	0.026	0.0324793	-0.212625	0.0347554	9.49094e-10	-0.261494	0.129537	0.728421	12
FinnGen_R5_DM_NEPHROPATHY	cg01555705	CX3CL1	0.0254313	0.0254313	0.694498	1.359	1.038 - 1.779	16	NA	57418351	rs675841	16	57420846	A	G	0.201789	0.0819	0.0346	0.0179304	0.266833	0.0393534	1.19815e-11	0.306934	0.137344	0.463487	20
FinnGen_R5_DM_NEPHROPATHY	cg19887750	CXXC1	0.0230554	0.0230554	0.67673	0.798	0.656 - 0.969	18	NA	47813174	rs12957023	18	47806957	C	T	0.2833	0.0664	0.0281	0.0181282	-0.293678	0.035417	1.1137e-16	-0.226098	0.0994925	0.0826053	20
FinnGen_R5_DM_NEPHROPATHY	cg09792588	CYP11A1	0.0195708	0.0273248	0.648626	0.882	0.794 - 0.98	15	NA	74666622	rs16968477	15	74662387	T	C	0.144135	0.0913	0.0387	0.0183157	-0.727132	0.0449502	7.39933e-59	-0.125562	0.0537858	0.522983	20
FinnGen_R5_DM_NEPHROPATHY	cg09201719	CYP17A1	0.0147475	0.0147475	0.6001	1.464	1.078 - 1.989	10	NA	104596890	rs12241517	10	104621068	G	A	0.349901	0.0734	0.0273	0.00717427	0.192544	0.0332572	7.05773e-09	0.381211	0.156329	0.106051	20
FinnGen_R5_DM_NEPHROPATHY	cg17852385	CYP1A1	0.0340143	0.0300702	0.733147	1.48	1.03 - 2.128	15	NA	75019188	rs28362880	15	74719369	T	C	0.0675944	-0.1519	0.0663	0.0219576	-0.387208	0.0692793	2.28264e-08	0.392296	0.185054	0.0819064	20
FinnGen_R5_DM_NEPHROPATHY	cg19154116	CYP21A2	0.000323153	0.000323153	0.0629132	0.572	0.422 - 0.776	6	NA	32005786	rs389512	6	31947594	C	G	0.141153	-0.2016	0.0491	4.02733e-05	0.360949	0.0484466	9.3027e-14	-0.558528	0.155319	0.617557	20
FinnGen_R5_DM_NEPHROPATHY	cg15597984	CYP2D6	0.0424203	0.0337217	0.7498	1.271	1.008 - 1.602	22	NA	42527061	rs55750514	22	42548433	C	G	0.0666004	0.1447	0.0703	0.0395593	0.603433	0.0496941	6.25319e-34	0.239794	0.118162	0.293476	20
FinnGen_R5_DM_NEPHROPATHY	cg04086445	DAXX	0.0362112	0.0362112	0.734341	0.838	0.71 - 0.989	6	NA	33290840	rs3106191	6	33280505	A	C	0.291252	0.0572	0.0266	0.0315255	-0.323621	0.0349778	2.19983e-20	-0.17675	0.0843858	0.0188151	20
FinnGen_R5_DM_NEPHROPATHY	cg26500914	DAXX	0.0374988	0.0374988	0.739063	1.216	1.011 - 1.463	6	NA	33288323	rs2282851	6	33280309	T	C	0.291252	0.0573	0.0266	0.0312296	0.29257	0.0365079	1.1114e-15	0.195851	0.0941458	0.0583622	17
FinnGen_R5_DM_NEPHROPATHY	cg08381046	DCP2	0.0435579	0.0435579	0.752995	0.921	0.85 - 0.998	5	NA	112294315	rs17290064	5	112190132	G	A	0.0218688	0.1236	0.0596	0.0380955	-1.4955	0.170281	1.59823e-18	-0.082648	0.0409489	0.435969	20
FinnGen_R5_DM_NEPHROPATHY	cg00183684	DDAH1	0.00221905	0.00221905	0.264163	0.728	0.594 - 0.892	1	NA	86043834	rs12086058	1	86040054	G	A	0.469185	0.0853	0.0258	0.0009457	-0.268527	0.0332875	7.21048e-16	-0.317659	0.103836	0.919708	20
FinnGen_R5_DM_NEPHROPATHY	cg10593400	DDAH1	0.00124871	0.022377	0.174948	0.842	0.759 - 0.935	1	NA	86044176	rs12086058	1	86040054	G	A	0.469185	0.0853	0.0258	0.0009457	-0.496675	0.0333738	4.30193e-50	-0.171742	0.0532119	0.980512	20
FinnGen_R5_DM_NEPHROPATHY	cg17108141	DDAH1	0.00132476	0.00244722	0.182592	0.827	0.736 - 0.929	1	NA	86044230	rs12086058	1	86040054	G	A	0.469185	0.0853	0.0258	0.0009457	-0.44855	0.0333609	3.27692e-41	-0.190168	0.0592321	0.938403	20
FinnGen_R5_DM_NEPHROPATHY	cg24724587	DDAH1	0.00122435	0.0175824	0.172442	0.846	0.764 - 0.936	1	NA	86044103	rs12086058	1	86040054	G	A	0.469185	0.0853	0.0258	0.0009457	-0.509615	0.0329521	5.94736e-54	-0.167381	0.0517704	0.960197	20
FinnGen_R5_DM_NEPHROPATHY	cg20336341	DDC	0.0277016	0.0277016	0.712553	1.268	1.026 - 1.567	7	NA	50628841	rs11575286	7	50612085	A	G	0.120278	-0.0723	0.0304	0.0173932	-0.304125	0.0522682	5.93641e-09	0.237731	0.107987	0.829438	20
FinnGen_R5_DM_NEPHROPATHY	cg02070118	DGKQ	0.0423367	0.0423367	0.749497	1.178	1.006 - 1.381	4	NA	952128	rs11248057	4	906131	G	C	0.285288	0.0607	0.0293	0.038296	0.369607	0.0362476	2.05067e-24	0.164228	0.080893	0.598095	20
FinnGen_R5_DM_NEPHROPATHY	cg23315637	DHX15	0.0496783	0.0496783	0.773345	1.28	1 - 1.639	4	NA	24664006	rs79967816	4	24641867	T	G	0.0318091	-0.1335	0.0646	0.0387753	-0.540225	0.0861517	3.59599e-10	0.247119	0.125906	0.820347	20
FinnGen_R5_DM_NEPHROPATHY	cg06770163	DIO3	0.0415339	0.0415339	0.74783	0.735	0.547 - 0.988	14	NA	102094618	rs1190708	14	102094630	T	C	0.351889	0.0591	0.0269	0.0280186	-0.192203	0.0352077	4.78492e-08	-0.307487	0.150865	0.79549	3
FinnGen_R5_DM_NEPHROPATHY	cg16800708	DLK1	0.00807466	0.00807466	0.506139	1.31	1.073 - 1.6	14	NA	101192973	rs72698726	14	101188618	T	C	0.128231	-0.1023	0.0363	0.00482964	-0.378475	0.0487686	8.45127e-15	0.270295	0.102039	0.526171	20
FinnGen_R5_DM_NEPHROPATHY	cg18928900	DLL1	0.04288	0.04288	0.750674	0.765	0.59 - 0.991	6	NA	170605493	rs9460122	6	170669893	C	T	0.206759	-0.0663	0.031	0.0324592	0.247335	0.0393191	3.16516e-10	-0.268057	0.132382	0.0417832	20
FinnGen_R5_DM_NEPHROPATHY	cg20918537	DMXL2	0.00210442	0.0353559	0.25673	0.904	0.848 - 0.964	15	NA	51913620	rs7177471	15	51911232	C	T	0.482107	-0.0794	0.0257	0.00200498	0.790153	0.0247865	5.32296e-223	-0.100487	0.0326777	0.0441649	20
FinnGen_R5_DM_NEPHROPATHY	cg04102620	DOK7	0.0396824	0.0396824	0.744575	0.799	0.645 - 0.989	4	NA	3473595	rs11947277	4	3473751	T	C	0.245527	-0.0633	0.0297	0.0330633	0.282042	0.0358808	3.82456e-15	-0.224434	0.109105	0.0718913	20
FinnGen_R5_DM_NEPHROPATHY	cg16029939	DRD4	0.0145607	0.0303037	0.598365	1.13	1.024 - 1.246	11	NA	640328	rs117429558	11	707566	A	G	0.0606362	0.0997	0.0397	0.0120275	0.815673	0.0772836	4.85329e-26	0.12223	0.0500303	0.576904	10
FinnGen_R5_DM_NEPHROPATHY	cg20411756	DRD4	0.0135067	0.0265982	0.58288	1.1	1.02 - 1.187	11	NA	640606	rs117429558	11	707566	A	G	0.0606362	0.0997	0.0397	0.0120275	1.04506	0.0763342	1.15662e-42	0.0954016	0.0386223	0.656806	12
FinnGen_R5_DM_NEPHROPATHY	cg26376030	DRD4	0.0205323	0.0427236	0.660263	1.236	1.033 - 1.479	11	NA	646373	rs117429558	11	707566	A	G	0.0606362	0.0997	0.0397	0.0120275	0.470597	0.0784609	1.99935e-09	0.211858	0.0914572	0.786318	5
FinnGen_R5_DM_NEPHROPATHY	cg14968860	DUSP1	0.0108827	0.0108827	0.562148	0.778	0.641 - 0.944	5	NA	172199365	rs4868205	5	172209023	A	G	0.145129	-0.0944	0.0353	0.00749031	0.375928	0.0450884	7.58186e-17	-0.251112	0.0986127	0.10913	20
FinnGen_R5_DM_NEPHROPATHY	cg22118147	DUSP1	0.039551	0.039551	0.744575	0.817	0.674 - 0.99	5	NA	172144013	rs115834857	5	172152804	A	G	0.0387674	0.1687	0.0794	0.0336129	-0.835045	0.100534	9.89126e-17	-0.202025	0.0981462	0.356088	20
FinnGen_R5_DM_NEPHROPATHY	cg02561726	DUSP19	0.0399929	0.0399929	0.744575	0.7	0.498 - 0.984	2	NA	183943938	rs72890325	2	183928068	G	T	0.106362	0.1241	0.0571	0.0297517	-0.34751	0.0553458	3.41018e-10	-0.357112	0.173877	0.220403	20
FinnGen_R5_DM_NEPHROPATHY	cg00232453	EHMT2	5.63128e-07	5.11619e-25	0.000300707	0.775	0.702 - 0.857	6	NA	31864574	rs2844458	6	31851469	A	C	0.346918	0.1453	0.0276	1.40577e-07	-0.571391	0.0355143	3.04554e-58	-0.254292	0.0508232	0.0743638	20
FinnGen_R5_DM_NEPHROPATHY	cg01667634	EHMT2	0.0263902	0.0175477	0.7037	1.509	1.049 - 2.17	6	NA	31860439	rs115699278	6	31860832	T	C	0.0139165	0.512	0.2203	0.02012	1.24413	0.16549	5.56889e-14	0.411533	0.18534	0.0173341	20
FinnGen_R5_DM_NEPHROPATHY	cg05707116	EIF2AK3	0.0253388	0.0253388	0.693914	0.813	0.678 - 0.975	2	NA	88924001	rs6759954	2	88784492	T	C	0.0884692	-0.0915	0.0391	0.0192758	0.441322	0.0581681	3.27367e-14	-0.207331	0.0927161	0.165122	14
FinnGen_R5_DM_NEPHROPATHY	cg10207928	ENO1	0.0439421	0.0439421	0.755066	1.25	1.006 - 1.553	1	NA	8963950	rs2274971	1	8931149	T	C	0.245527	-0.0615	0.0295	0.0370924	-0.27549	0.0351628	4.70029e-15	0.223239	0.110808	0.0392692	20
FinnGen_R5_DM_NEPHROPATHY	cg13785123	ENO1	0.0427665	0.0427665	0.750674	1.194	1.006 - 1.417	1	NA	8931135	rs7540170	1	8928811	T	C	0.245527	-0.0611	0.0295	0.0383414	-0.344962	0.0353787	1.83463e-22	0.177121	0.0874247	0.0188279	20
FinnGen_R5_DM_NEPHROPATHY	cg13997788	EPAS1	0.0447654	0.0447654	0.75963	0.735	0.544 - 0.993	2	NA	46593223	rs6743991	2	46583235	A	C	0.529821	0.0553	0.0258	0.0320801	-0.179616	0.0314355	1.10493e-08	-0.30788	0.153414	0.725447	20
FinnGen_R5_DM_NEPHROPATHY	cg10681391	EPHB1	0.0457714	0.0139893	0.763258	0.86	0.741 - 0.997	3	NA	134512480	rs115984427	3	134527775	A	G	0.028827	0.1602	0.0792	0.0431013	-1.05824	0.0834189	7.08665e-37	-0.151384	0.0757868	0.0686317	17
FinnGen_R5_DM_NEPHROPATHY	cg00854166	EPO	0.0135237	0.0135237	0.58288	1.423	1.075 - 1.882	7	NA	100318718	rs475339	7	100316367	T	G	0.408549	-0.0696	0.0257	0.00676551	-0.19734	0.0327881	1.75898e-09	0.352691	0.142809	0.114091	20
FinnGen_R5_DM_NEPHROPATHY	cg07841815	EPO	0.0122944	0.0122944	0.570872	1.26	1.051 - 1.51	7	NA	100318223	rs221790	7	100278282	G	C	0.409543	-0.0671	0.0257	0.00903056	-0.290506	0.0329256	1.11311e-18	0.230976	0.0922583	0.0646702	20
FinnGen_R5_DM_NEPHROPATHY	cg08575537	EPO	0.0101826	0.0101826	0.55583	1.286	1.062 - 1.559	7	NA	100318626	rs1734909	7	100309582	C	G	0.408549	-0.0694	0.0257	0.00692584	-0.275658	0.0329862	6.44544e-17	0.251761	0.097978	0.119061	20
FinnGen_R5_DM_NEPHROPATHY	cg26071806	EPO	0.0140405	0.0140405	0.592949	1.328	1.059 - 1.666	7	NA	100318239	rs221790	7	100278282	G	C	0.409543	-0.0671	0.0257	0.00903056	-0.236295	0.0326198	4.35858e-13	0.283967	0.115611	0.167655	20
FinnGen_R5_DM_NEPHROPATHY	cg06585203	EZR	0.0226307	0.0269676	0.675968	1.171	1.022 - 1.341	6	NA	159238500	rs1077202	6	159202988	C	T	0.527833	0.0595	0.0256	0.0201138	0.3769	0.0322363	1.40432e-31	0.157867	0.0692517	0.278645	20
FinnGen_R5_DM_NEPHROPATHY	cg00778190	F3	0.00701688	0.00701688	0.47516	1.353	1.086 - 1.685	1	NA	95068029	rs12407108	1	95068505	G	A	0.357853	0.0781	0.027	0.00382076	0.258467	0.0347361	1.00025e-13	0.302166	0.112078	0.599008	15
FinnGen_R5_DM_NEPHROPATHY	cg16054275	F5	0.0272385	0.0272385	0.707854	0.826	0.698 - 0.979	1	NA	169556022	rs10800458	1	169549811	T	G	0.184891	-0.0675	0.0294	0.0216805	0.353733	0.0438872	7.62591e-16	-0.190822	0.0864196	0.0972723	9
FinnGen_R5_DM_NEPHROPATHY	cg25256723	F5	0.0402729	0.0402729	0.744575	0.867	0.757 - 0.994	1	NA	169555944	rs2213869	1	169536167	C	T	0.181909	-0.0616	0.0294	0.0361498	0.433309	0.0432151	1.16211e-23	-0.142162	0.0693154	0.0432372	13
FinnGen_R5_DM_NEPHROPATHY	cg03183004	F7	0.00634996	0.00634996	0.457163	1.176	1.047 - 1.322	13	NA	113760286	rs4907488	13	113756963	C	T	0.346918	0.0728	0.0261	0.00528267	0.448194	0.0339161	7.21015e-40	0.16243	0.0595168	0.6447	20
FinnGen_R5_DM_NEPHROPATHY	cg07472704	F7	0.024561	0.0135938	0.690007	1.094	1.012 - 1.183	13	NA	113763758	rs12429191	13	113754579	G	A	0.227634	0.0612	0.027	0.0234106	0.681236	0.0385603	7.55776e-70	0.0898367	0.0399587	0.603814	20
FinnGen_R5_DM_NEPHROPATHY	cg08266168	F7	0.00587239	0.00587239	0.441843	1.129	1.036 - 1.231	13	NA	113760006	rs4907488	13	113756963	C	T	0.346918	0.0728	0.0261	0.00528267	0.599268	0.0340832	3.35348e-69	0.121482	0.0440978	0.537442	20
FinnGen_R5_DM_NEPHROPATHY	cg20329620	F7	0.0077842	0.0077842	0.496655	1.265	1.064 - 1.504	13	NA	113759894	rs4907488	13	113756963	C	T	0.346918	0.0728	0.0261	0.00528267	0.309838	0.0348616	6.24126e-19	0.234962	0.0882887	0.731156	14
FinnGen_R5_DM_NEPHROPATHY	cg20689135	F7	0.0228431	0.00413873	0.676359	1.261	1.033 - 1.54	13	NA	113764225	rs1475931	13	113763926	T	G	0.222664	-0.0732	0.0309	0.0178395	-0.315288	0.0384093	2.23715e-16	0.232168	0.102005	0.73143	8
FinnGen_R5_DM_NEPHROPATHY	cg12716346	FAT1	0.00372453	0.00748529	0.353448	1.101	1.032 - 1.175	4	NA	187810656	rs115182860	4	187798346	G	A	0.0347913	-0.2668	0.0917	0.00362022	-2.77145	0.0746376	8.5589e-302	0.0962675	0.0331888	0.765309	20
FinnGen_R5_DM_NEPHROPATHY	cg24410535	FAT1	0.0162232	0.0162232	0.610888	1.478	1.075 - 2.032	4	NA	187645144	rs41278611	4	187630597	G	C	0.0516899	-0.1763	0.0662	0.00774147	-0.451313	0.0808054	2.33459e-08	0.390638	0.162505	0.048542	15
FinnGen_R5_DM_NEPHROPATHY	cg13740339	FBP1	0.0108701	0.0108701	0.562148	1.252	1.053 - 1.488	9	NA	97400757	rs28382863	9	97401064	C	T	0.0984095	0.1047	0.0389	0.00711279	0.466138	0.0591973	3.42619e-15	0.224612	0.088192	0.892916	20
FinnGen_R5_DM_NEPHROPATHY	cg00594408	GABBR1	0.0302925	0.0302925	0.724421	0.75	0.578 - 0.973	6	NA	29595349	rs149851804	6	29622760	A	G	0.054672	-0.1486	0.0657	0.02371	0.516046	0.0685096	4.97913e-14	-0.287959	0.13293	0.136135	13
FinnGen_R5_DM_NEPHROPATHY	cg02014853	GABBR1	0.0271348	0.00324047	0.707854	0.808	0.669 - 0.976	6	NA	29595335	rs149851804	6	29622760	A	G	0.054672	-0.1486	0.0657	0.02371	0.697206	0.0674138	4.54048e-25	-0.213136	0.0964604	0.18877	15
FinnGen_R5_DM_NEPHROPATHY	cg04957663	GABBR1	0.0334676	0.0334676	0.73209	1.42	1.028 - 1.961	6	NA	29587487	rs149851804	6	29622760	A	G	0.054672	-0.1486	0.0657	0.02371	-0.424027	0.0679502	4.36843e-10	0.350449	0.164806	0.0135327	18
FinnGen_R5_DM_NEPHROPATHY	cg05812266	GABBR1	0.0122021	0.048212	0.570872	1.428	1.081 - 1.887	6	NA	29595194	rs114882073	6	29659591	T	C	0.0477137	-0.2274	0.088	0.00976361	-0.638086	0.0620207	7.9589e-25	0.356378	0.142196	0.0211162	20
FinnGen_R5_DM_NEPHROPATHY	cg08027810	GABBR1	0.0256231	0.00765759	0.696873	0.849	0.736 - 0.98	6	NA	29593479	rs149851804	6	29622760	A	G	0.054672	-0.1486	0.0657	0.02371	0.909843	0.0660878	4.01635e-43	-0.163325	0.0731783	0.547148	13
FinnGen_R5_DM_NEPHROPATHY	cg08093277	GABBR1	0.0263319	0.00812726	0.7037	0.828	0.702 - 0.978	6	NA	29595299	rs149851804	6	29622760	A	G	0.054672	-0.1486	0.0657	0.02371	0.789833	0.0669999	4.47049e-32	-0.188141	0.0846994	0.258478	9
FinnGen_R5_DM_NEPHROPATHY	cg08862148	GABBR1	0.0265741	0.0131601	0.704437	0.822	0.691 - 0.977	6	NA	29595315	rs149851804	6	29622760	A	G	0.054672	-0.1486	0.0657	0.02371	0.757675	0.0671202	1.49874e-29	-0.196126	0.0884361	0.342826	10
FinnGen_R5_DM_NEPHROPATHY	cg09603409	GABBR1	0.0151009	0.0128654	0.601264	0.709	0.538 - 0.936	6	NA	29587016	rs115938232	6	29725013	G	A	0.0506958	-0.2137	0.0854	0.0123375	0.621996	0.0611239	2.53829e-24	-0.343571	0.14139	0.0273471	20
FinnGen_R5_DM_NEPHROPATHY	cg10234998	GABBR1	0.0271915	0.00918193	0.707854	0.807	0.668 - 0.976	6	NA	29601491	rs149851804	6	29622760	A	G	0.054672	-0.1486	0.0657	0.02371	0.69404	0.0676491	1.07353e-24	-0.214109	0.0969363	0.0943434	20
FinnGen_R5_DM_NEPHROPATHY	cg12292060	GABBR1	0.025012	0.00248117	0.692342	1.145	1.017 - 1.288	6	NA	29597991	rs149851804	6	29622760	A	G	0.054672	-0.1486	0.0657	0.02371	-1.10039	0.0660801	2.90604e-62	0.135043	0.0602541	0.124579	20
FinnGen_R5_DM_NEPHROPATHY	cg17099072	GABBR1	0.0290108	0.00249098	0.720332	0.771	0.611 - 0.974	6	NA	29601489	rs149851804	6	29622760	A	G	0.054672	-0.1486	0.0657	0.02371	0.572042	0.0684083	6.15735e-17	-0.259771	0.118979	0.0704842	19
FinnGen_R5_DM_NEPHROPATHY	cg20486877	GABBR1	0.0135182	0.0130168	0.58288	1.263	1.049 - 1.519	6	NA	29594481	rs115938232	6	29725013	G	A	0.0506958	-0.2137	0.0854	0.0123375	-0.916489	0.0596349	2.66908e-53	0.233172	0.0944088	0.0334344	20
FinnGen_R5_DM_NEPHROPATHY	cg21026120	GABBR1	0.030422	0.0312749	0.725324	1.343	1.028 - 1.753	6	NA	29581121	rs149851804	6	29622760	A	G	0.054672	-0.1486	0.0657	0.02371	-0.504352	0.0675876	8.50922e-14	0.294636	0.136119	0.0620378	16
FinnGen_R5_DM_NEPHROPATHY	cg21100518	GABBR1	0.0145314	0.0317853	0.597637	1.361	1.063 - 1.742	6	NA	29595002	rs115938232	6	29725013	G	A	0.0506958	-0.2137	0.0854	0.0123375	-0.69387	0.0610287	5.92738e-30	0.307983	0.126023	0.0374747	20
FinnGen_R5_DM_NEPHROPATHY	cg21879791	GABBR1	0.0126222	0.0325748	0.573214	1.462	1.085 - 1.971	6	NA	29594830	rs114882073	6	29659591	T	C	0.0477137	-0.2274	0.088	0.00976361	-0.598578	0.0627277	1.3945e-21	0.3799	0.15231	0.0205199	20
FinnGen_R5_DM_NEPHROPATHY	cg23732781	GABBR1	0.0155889	0.0142236	0.607651	1.443	1.072 - 1.943	6	NA	29595016	rs115938232	6	29725013	G	A	0.0506958	-0.2137	0.0854	0.0123375	-0.582629	0.0618759	4.68192e-21	0.366786	0.151665	0.051433	20
FinnGen_R5_DM_NEPHROPATHY	cg24302412	GABBR1	0.0130862	0.0300563	0.577623	1.509	1.09 - 2.089	6	NA	29595196	rs114882073	6	29659591	T	C	0.0477137	-0.2274	0.088	0.00976361	-0.552347	0.0621227	6.04356e-19	0.411697	0.165912	0.0114515	20
FinnGen_R5_DM_NEPHROPATHY	cg26129669	GABBR1	0.0147427	0.0111017	0.6001	1.375	1.065 - 1.776	6	NA	29593913	rs115938232	6	29725013	G	A	0.0506958	-0.2137	0.0854	0.0123375	-0.67081	0.0616723	1.48364e-27	0.31857	0.130634	0.0198042	20
FinnGen_R5_DM_NEPHROPATHY	cg02780743	GDF15	0.0161759	0.0429364	0.610888	1.187	1.032 - 1.365	19	NA	18496932	rs1059022	19	18499151	T	C	0.17495	0.0795	0.0323	0.0138434	0.463787	0.0410398	1.29858e-29	0.171415	0.0712767	0.0493473	20
FinnGen_R5_DM_NEPHROPATHY	cg08162780	GDF15	0.0173857	0.0173857	0.630453	1.232	1.037 - 1.462	19	NA	18497064	rs1059022	19	18499151	T	C	0.17495	0.0795	0.0323	0.0138434	0.381566	0.041274	2.35887e-20	0.208352	0.0876	0.138187	18
FinnGen_R5_DM_NEPHROPATHY	cg09538452	GDF15	0.0224922	0.0224922	0.675942	1.359	1.044 - 1.768	19	NA	18496756	rs8101249	19	18501830	C	A	0.17495	0.0792	0.0323	0.014206	0.258387	0.041434	4.48583e-10	0.306517	0.134322	0.0413368	10
FinnGen_R5_DM_NEPHROPATHY	cg19479654	GDF15	0.0156157	0.0411106	0.607747	1.161	1.029 - 1.311	19	NA	18496921	rs1059022	19	18499151	T	C	0.17495	0.0795	0.0323	0.0138434	0.531462	0.0411559	3.78268e-38	0.149587	0.0618698	0.0421559	20
FinnGen_R5_DM_NEPHROPATHY	cg13393601	GFPT1	0.033406	0.033406	0.73209	0.746	0.57 - 0.977	2	NA	69534855	rs6732123	2	69534650	C	G	0.415507	0.0596	0.0264	0.0239721	-0.203696	0.0320745	2.14315e-10	-0.292593	0.13755	0.339693	20
FinnGen_R5_DM_NEPHROPATHY	cg10912806	GHR	0.0140758	0.039893	0.592956	0.888	0.808 - 0.976	5	NA	42421216	rs79530000	5	42421216	T	C	0.0109344	0.4427	0.179	0.0133915	-3.73374	0.182432	4.28033e-93	-0.118567	0.0482899	0.571843	16
FinnGen_R5_DM_NEPHROPATHY	cg27201301	GIP	0.0178952	0.0361482	0.632963	1.108	1.018 - 1.207	17	NA	47039149	rs4597361	17	46993667	T	G	0.441352	-0.0611	0.0256	0.0169995	-0.593993	0.0315409	4.09352e-79	0.102863	0.0434429	0.346099	20
FinnGen_R5_DM_NEPHROPATHY	cg03566527	GLI2	0.0211434	0.0211434	0.667736	0.793	0.651 - 0.966	2	NA	121749280	rs875175	2	121899272	G	T	0.208748	0.072	0.0299	0.016039	-0.310497	0.0388971	1.43365e-15	-0.231886	0.100583	0.935808	20
FinnGen_R5_DM_NEPHROPATHY	cg13555519	GLIS3	0.030188	0.030188	0.723469	1.265	1.023 - 1.566	9	NA	4224635	rs12343780	9	4224823	C	A	0.139165	-0.0883	0.0396	0.0257609	-0.375112	0.0405834	2.39702e-20	0.235397	0.108597	0.342557	20
FinnGen_R5_DM_NEPHROPATHY	cg13960192	GNA11	0.0265816	0.0265816	0.704437	1.304	1.031 - 1.648	19	NA	3093904	rs61500656	19	3104009	A	G	0.192843	0.0743	0.032	0.0202397	0.280107	0.0374264	7.19846e-14	0.265256	0.119614	0.207259	18
FinnGen_R5_DM_NEPHROPATHY	cg17641710	GNAI2	0.0408104	0.0408104	0.746124	0.759	0.582 - 0.989	3	NA	50279038	rs58051625	3	50278717	C	G	0.119284	0.081	0.0369	0.0281548	-0.293424	0.0520629	1.74102e-08	-0.276051	0.134959	0.864343	16
FinnGen_R5_DM_NEPHROPATHY	cg14397813	GNAQ	0.0398094	0.0398094	0.744575	1.259	1.011 - 1.569	9	NA	80522508	rs13291723	9	80510077	G	A	0.45825	-0.0553	0.0258	0.0320801	-0.239798	0.033024	3.83326e-13	0.230611	0.11218	0.496303	20
FinnGen_R5_DM_NEPHROPATHY	cg17176676	GNAZ	0.000617359	0.00379735	0.103021	0.838	0.757 - 0.927	22	NA	23441402	rs184399679	22	23441448	A	G	0.00994036	0.6834	0.1977	0.000546726	-3.86023	0.155138	1.14652e-136	-0.177036	0.0517064	0.317036	7
FinnGen_R5_DM_NEPHROPATHY	cg17047222	GNB2	0.010447	0.010447	0.559777	1.308	1.065 - 1.606	7	NA	100277741	rs1734908	7	100313768	G	T	0.408549	-0.0695	0.0257	0.00684525	-0.259082	0.0325325	1.66846e-15	0.268255	0.10476	0.0459702	20
FinnGen_R5_DM_NEPHROPATHY	cg25963822	GNB2	0.0146347	0.0146347	0.6001	1.342	1.06 - 1.698	7	NA	100270831	rs221790	7	100278282	G	C	0.409543	-0.0671	0.0257	0.00903056	-0.228389	0.033168	5.74473e-12	0.293797	0.120345	0.57891	20
FinnGen_R5_DM_NEPHROPATHY	cg22821834	GPR135	0.0170509	0.0170509	0.625351	1.728	1.103 - 2.709	14	NA	59931541	rs145454018	14	59817775	T	C	0.0129225	0.4308	0.168	0.0103388	0.787505	0.121066	7.78156e-11	0.547044	0.22931	0.43586	4
FinnGen_R5_DM_NEPHROPATHY	cg09096555	GRIN2C	0.0128962	0.0128962	0.577448	1.348	1.065 - 1.705	17	NA	72848358	rs534353	17	72849356	G	C	0.275348	-0.0795	0.03	0.00804918	-0.266536	0.0370538	6.3286e-13	0.298271	0.11995	0.692912	20
FinnGen_R5_DM_NEPHROPATHY	cg14123750	GRK1	0.00681993	0.00681993	0.467158	0.69	0.528 - 0.903	13	NA	114318492	rs56889993	13	114314138	C	T	0.157058	0.1172	0.0399	0.00331037	-0.316356	0.0455311	3.70164e-12	-0.370469	0.136931	0.309679	20
FinnGen_R5_DM_NEPHROPATHY	cg20621945	GTF2H4	0.00564759	2.79236e-05	0.434456	0.73	0.584 - 0.912	6	NA	30876992	rs28732097	6	31081503	G	C	0.0526839	-0.2451	0.0859	0.00432653	0.777484	0.0683529	5.59884e-30	-0.315248	0.113908	0.10404	20
FinnGen_R5_DM_NEPHROPATHY	cg22025250	GTF2H4	0.00437385	6.49033e-07	0.382189	0.796	0.68 - 0.931	6	NA	30876152	rs28380938	6	31320334	T	C	0.195825	-0.13	0.0444	0.00341229	0.569478	0.0458363	1.93246e-35	-0.228279	0.0801019	0.18678	20
FinnGen_R5_DM_NEPHROPATHY	cg01594290	GUCA2B	0.00689498	0.00689498	0.469627	1.461	1.11 - 1.923	1	NA	42611386	rs883062	1	42609867	G	A	0.44334	0.0773	0.0258	0.00273435	0.203893	0.0326134	4.0572e-10	0.379121	0.140318	0.806564	20
FinnGen_R5_DM_NEPHROPATHY	cg19534769	HGFAC	0.0229126	0.0331544	0.676359	1.093	1.012 - 1.181	4	NA	3451126	rs2498323	4	3451109	A	G	0.0815109	-0.1166	0.0511	0.0225011	-1.30668	0.044674	4.60417e-188	0.089234	0.0392257	0.0157502	20
FinnGen_R5_DM_NEPHROPATHY	cg20362529	HGFAC	0.0264941	0.0264941	0.703965	1.272	1.028 - 1.574	4	NA	3451104	rs2498323	4	3451109	A	G	0.0815109	-0.1166	0.0511	0.0225011	-0.484152	0.0508816	1.81265e-21	0.240834	0.108538	0.0240702	20
FinnGen_R5_DM_NEPHROPATHY	cg10597191	HK2	0.0175039	0.0409302	0.630822	0.872	0.779 - 0.976	2	NA	75070244	rs3771791	2	75070216	A	G	0.280318	0.0694	0.0288	0.0159647	-0.507762	0.0356546	5.09021e-46	-0.136678	0.0575258	0.17536	15
FinnGen_R5_DM_NEPHROPATHY	cg22276800	HK2	0.03706	0.0160519	0.737455	1.041	1.002 - 1.081	2	NA	75059013	rs618832	2	75046849	G	A	0.468191	0.0536	0.0257	0.0370146	1.32894	0.0139632	0	0.0403329	0.0193434	0.100487	19
FinnGen_R5_DM_NEPHROPATHY	cg01745539	HLA-DQB1	6.44145e-24	3.26258e-26	3.16814e-20	0.742	0.701 - 0.787	6	NA	32632331	rs9274579	6	32635312	A	G	0.240557	-0.328	0.0313	1.07613e-25	1.10122	0.0296719	1.7192e-301	-0.297852	0.0295344	0.212448	20
FinnGen_R5_DM_NEPHROPATHY	cg03403720	HLA-DQB1	1.99754e-21	2.30593e-29	7.46671e-18	1.596	1.449 - 1.757	6	NA	32632970	rs1049057	6	32634350	T	C	0.424453	-0.2946	0.0276	1.34826e-26	-0.630232	0.0301669	6.39783e-97	0.467447	0.0491783	0.0158986	20
FinnGen_R5_DM_NEPHROPATHY	cg05724777	HLA-DQB1	1.49791e-21	1.20651e-26	5.83242e-18	1.502	1.381 - 1.633	6	NA	32634362	rs9274669	6	32636591	A	G	0.393638	-0.2883	0.0277	2.28099e-25	-0.70912	0.0298128	4.69112e-125	0.40656	0.0426385	0.0965633	20
FinnGen_R5_DM_NEPHROPATHY	cg11986643	HLA-DQB1	9.44728e-20	3.86218e-24	2.15326e-16	1.712	1.525 - 1.923	6	NA	32634316	rs28383313	6	32587117	G	C	0.32008	0.3143	0.03	1.10573e-25	0.584468	0.0318952	5.26216e-75	0.537754	0.0591255	0.0604777	20
FinnGen_R5_DM_NEPHROPATHY	cg13353717	HLA-DQB1	2.16955e-23	1.28078e-29	9.65441e-20	1.331	1.258 - 1.408	6	NA	32634276	rs9274662	6	32636494	T	C	0.356859	-0.2872	0.0279	7.50674e-25	-1.00412	0.0252697	0	0.286021	0.0287026	0.0341108	20
FinnGen_R5_DM_NEPHROPATHY	cg22233843	HLA-DQB1	3.90962e-24	1.36472e-31	2.28344e-20	1.39	1.305 - 1.482	6	NA	32632565	rs9274573	6	32635205	C	T	0.468191	-0.295	0.0276	1.15336e-26	-0.894925	0.0280762	5.94395e-223	0.329636	0.0325283	0.316937	20
FinnGen_R5_DM_NEPHROPATHY	cg22984282	HLA-DQB1	4.57595e-24	2.59908e-33	2.5154e-20	1.359	1.28 - 1.442	6	NA	32632568	rs9274478	6	32633744	C	T	0.236581	-0.3279	0.0311	5.44876e-26	-1.06948	0.0297053	7.51751e-284	0.306598	0.0303009	0.656776	20
FinnGen_R5_DM_NEPHROPATHY	cg01815645	HLA-DRB1	0.0058651	8.86169e-20	0.44179	1.15	1.041 - 1.27	6	NA	32548627	rs2858870	6	32572251	C	T	0.127237	-0.1539	0.0556	0.0056404	-1.10329	0.0383994	1.51983e-181	0.139492	0.0506279	0.1591	20
FinnGen_R5_DM_NEPHROPATHY	cg04601775	HLA-DRB1	1.33993e-18	4.44006e-29	2.5043e-15	1.4	1.299 - 1.509	6	NA	32557478	rs9271147	6	32577385	T	C	0.135189	-0.3534	0.038	1.40446e-20	-1.05081	0.038528	8.6559e-164	0.336312	0.0382071	0.270269	20
FinnGen_R5_DM_NEPHROPATHY	cg10807461	HLA-G	0.000702131	0.00157227	0.113322	0.71	0.582 - 0.865	6	NA	29797678	rs145043018	6	29751401	C	G	0.290258	-0.1142	0.0317	0.000315143	0.33315	0.0333621	1.75737e-23	-0.342789	0.101155	0.158858	20
FinnGen_R5_DM_NEPHROPATHY	cg21727129	HLA-G	0.0105717	0.00627649	0.560905	0.637	0.451 - 0.9	6	NA	29793709	rs143525179	6	29751998	T	C	0.206759	-0.0969	0.0339	0.00425774	0.215051	0.0376241	1.092e-08	-0.450591	0.17625	0.192721	14
FinnGen_R5_DM_NEPHROPATHY	cg22473097	HLA-G	0.01058	0.000108202	0.560905	1.126	1.028 - 1.233	6	NA	29818300	rs115644852	6	29923184	T	C	0.110338	0.1118	0.0432	0.00965454	0.94309	0.0575582	2.44813e-60	0.118546	0.0463747	0.0700751	20
FinnGen_R5_DM_NEPHROPATHY	cg23480697	HLA-G	0.0104821	0.000124664	0.559777	1.119	1.027 - 1.22	6	NA	29818291	rs115644852	6	29923184	T	C	0.110338	0.1118	0.0432	0.00965454	0.991827	0.0573068	4.14243e-67	0.112721	0.0440402	0.0687895	20
FinnGen_R5_DM_NEPHROPATHY	cg23611220	HLA-G	0.0124491	0.0395917	0.572799	1.174	1.035 - 1.331	6	NA	29793607	rs116743579	6	29839484	T	C	0.111332	0.1103	0.0432	0.0106726	0.688574	0.0564116	2.87883e-34	0.160186	0.0640962	0.0504665	20
FinnGen_R5_DM_NEPHROPATHY	cg24955682	HLA-G	0.00444775	0.00468529	0.384494	1.298	1.084 - 1.553	6	NA	29815805	rs9258167	6	29688973	A	G	0.119284	-0.1221	0.0408	0.00276569	-0.468502	0.0511747	5.43834e-20	0.260618	0.0916208	0.919129	13
FinnGen_R5_DM_NEPHROPATHY	cg25701100	HLA-G	0.0226509	0.00241155	0.675968	1.29	1.036 - 1.606	6	NA	29815902	rs114088589	6	29819602	T	C	0.193837	-0.0903	0.0385	0.0190039	-0.354737	0.0367112	4.33407e-22	0.254555	0.111682	0.0108439	20
FinnGen_R5_DM_NEPHROPATHY	cg02654940	HMGA1	0.0499037	0.0219059	0.773868	1.186	1 - 1.407	6	NA	34206400	rs61175078	6	34223443	A	G	0.129225	-0.0766	0.0382	0.0449379	-0.448711	0.047915	7.62417e-21	0.170711	0.0870625	0.96216	20
FinnGen_R5_DM_NEPHROPATHY	cg06143971	HRAS	0.0248067	0.039711	0.690465	1.202	1.024 - 1.411	11	NA	533036	rs72851191	11	503993	A	G	0.0944334	-0.1283	0.056	0.0219593	-0.697665	0.0624229	5.31864e-29	0.183899	0.0819369	0.546956	20
FinnGen_R5_DM_NEPHROPATHY	cg08141873	HRAS	0.00501399	0.0484939	0.409932	0.827	0.725 - 0.944	11	NA	534632	rs12785860	11	531224	G	A	0.313121	-0.082	0.0285	0.0040123	0.432615	0.0340514	5.56535e-37	-0.189545	0.0675467	0.172833	20
FinnGen_R5_DM_NEPHROPATHY	cg12989344	HRAS	0.00613939	0.0263391	0.449977	0.776	0.647 - 0.93	11	NA	534232	rs12628	11	534242	G	A	0.312127	-0.0818	0.0285	0.00410244	0.322477	0.0350073	3.21013e-20	-0.253662	0.0925691	0.742283	20
FinnGen_R5_DM_NEPHROPATHY	cg11298960	HTR5A	0.0292202	0.0409741	0.720915	1.102	1.01 - 1.203	7	NA	154862548	rs35964419	7	154848947	T	A	0.323062	-0.0578	0.0263	0.0279692	-0.594584	0.0340646	3.1751e-68	0.0972108	0.0445819	0.114481	20
FinnGen_R5_DM_NEPHROPATHY	cg20967585	HTR5A	0.0177158	0.0177158	0.632004	1.221	1.035 - 1.44	7	NA	154862524	rs9987009	7	154868225	C	A	0.355865	-0.0637	0.026	0.0142856	-0.319219	0.0337997	3.57397e-21	0.19955	0.0841448	0.401429	20
FinnGen_R5_DM_NEPHROPATHY	cg01468656	HTR6	0.0485607	0.0485607	0.769416	0.77	0.594 - 0.998	1	NA	19991678	rs10917513	1	20006887	C	T	0.343936	-0.0579	0.0279	0.0379616	0.221594	0.0349276	2.23312e-10	-0.261288	0.13247	0.50187	20
FinnGen_R5_DM_NEPHROPATHY	cg03321592	HTR6	0.0472432	0.0472432	0.766065	0.778	0.607 - 0.997	1	NA	19991676	rs10917513	1	20006887	C	T	0.343936	-0.0579	0.0279	0.0379616	0.230437	0.0340435	1.29756e-11	-0.251262	0.126637	0.384071	20
FinnGen_R5_DM_NEPHROPATHY	cg04607131	HTR6	0.0451008	0.0451008	0.760254	0.789	0.626 - 0.995	1	NA	19990783	rs1883565	1	20008507	C	T	0.340954	-0.0582	0.0279	0.0369767	0.245468	0.034073	5.83937e-13	-0.237098	0.118329	0.349896	20
FinnGen_R5_DM_NEPHROPATHY	cg09863950	HTR6	0.02712	0.02712	0.707854	0.872	0.772 - 0.985	1	NA	19990768	rs7527271	1	20014753	G	A	0.34493	-0.0625	0.0279	0.0250816	0.456643	0.0339041	2.39182e-41	-0.136868	0.0619374	0.190015	20
FinnGen_R5_DM_NEPHROPATHY	cg18023598	HTR6	0.0428945	0.0428945	0.750674	1.22	1.006 - 1.48	1	NA	19992504	rs1883565	1	20008507	C	T	0.340954	-0.0582	0.0279	0.0369767	-0.292268	0.0347324	3.93417e-17	0.199133	0.0983499	0.251894	20
FinnGen_R5_DM_NEPHROPATHY	cg02978140	ID3	0.0137806	0.0459662	0.588296	1.107	1.021 - 1.2	1	NA	23880736	rs909534	1	23880208	A	G	0.40159	0.064	0.0258	0.0131154	0.630548	0.0305178	7.6689e-95	0.101499	0.0412107	0.277693	20
FinnGen_R5_DM_NEPHROPATHY	cg14280658	ID3	0.00671387	0.00671387	0.465563	0.675	0.508 - 0.897	1	NA	23881754	rs6667575	1	23859521	A	G	0.272366	-0.0877	0.029	0.00249343	0.223199	0.0365035	9.68908e-10	-0.392923	0.144952	0.620538	11
FinnGen_R5_DM_NEPHROPATHY	cg20874044	IGF1	0.0255072	0.0255072	0.695644	0.884	0.794 - 0.985	12	NA	102874832	rs5742612	12	102874864	G	A	0.0437376	-0.0926	0.0398	0.0199848	0.75318	0.0943829	1.4628e-15	-0.122945	0.0550428	0.991524	20
FinnGen_R5_DM_NEPHROPATHY	cg15903819	IGF1R	0.0356602	0.0356602	0.733393	1.223	1.014 - 1.477	15	NA	99497082	rs72752895	15	99497467	T	G	0.156064	0.0747	0.0344	0.0298925	0.370377	0.0446311	1.05307e-16	0.201686	0.0960054	0.387867	20
FinnGen_R5_DM_NEPHROPATHY	cg17154159	IGF2R	0.032164	0.032164	0.730367	1.302	1.023 - 1.658	6	NA	160401562	rs9346804	6	160401028	A	G	0.135189	0.0878	0.039	0.0243677	0.332504	0.0476904	3.12156e-12	0.264057	0.123255	0.798387	13
FinnGen_R5_DM_NEPHROPATHY	cg09612423	ING3	0.0232027	0.0232027	0.678385	0.739	0.569 - 0.96	7	NA	120596469	rs13881	7	120616010	T	C	0.218688	0.0686	0.0279	0.013941	-0.226724	0.0383709	3.44694e-09	-0.30257	0.133286	0.518164	20
FinnGen_R5_DM_NEPHROPATHY	cg00613255	INS	0.0278645	0.00676016	0.713369	1.19	1.019 - 1.389	11	NA	2182376	rs3842727	11	2184848	G	T	0.295229	-0.0677	0.0302	0.0249794	-0.38968	0.0343527	7.98702e-30	0.173732	0.0789983	0.779275	20
FinnGen_R5_DM_NEPHROPATHY	cg02749887	INS	0.0169635	0.0293291	0.623613	1.118	1.02 - 1.225	11	NA	2182540	rs3842753	11	2181060	T	G	0.274354	-0.0767	0.0319	0.0161995	-0.687322	0.0340625	1.52061e-90	0.111593	0.0467403	0.653617	20
FinnGen_R5_DM_NEPHROPATHY	cg03366382	INS	0.0176138	0.0461958	0.631778	1.112	1.019 - 1.213	11	NA	2182644	rs689	11	2182224	A	T	0.274354	-0.0762	0.0319	0.0169074	-0.720071	0.0340297	2.22854e-99	0.105823	0.0445825	0.758998	20
FinnGen_R5_DM_NEPHROPATHY	cg09864961	INS	0.0312622	0.0312622	0.730367	1.29	1.023 - 1.627	11	NA	2183434	rs3842727	11	2184848	G	T	0.295229	-0.0677	0.0302	0.0249794	-0.265732	0.0342311	8.30162e-15	0.254768	0.118292	0.658043	20
FinnGen_R5_DM_NEPHROPATHY	cg11208229	INS	0.0055239	0.0055239	0.42984	0.704	0.55 - 0.902	11	NA	2182795	rs11602347	11	2176852	G	C	0.389662	-0.0813	0.027	0.00260294	0.232022	0.0324727	8.99108e-13	-0.350398	0.12628	0.812181	20
FinnGen_R5_DM_NEPHROPATHY	cg11322849	INS	0.00381368	0.00381368	0.357173	0.787	0.669 - 0.926	11	NA	2182783	rs11602347	11	2176852	G	C	0.389662	-0.0813	0.027	0.00260294	0.339686	0.0325374	1.63048e-25	-0.239338	0.0827252	0.689593	20
FinnGen_R5_DM_NEPHROPATHY	cg23390871	INS	0.0241118	0.0241118	0.686005	0.73	0.555 - 0.96	11	NA	2183708	rs689	11	2182224	A	T	0.274354	-0.0762	0.0319	0.0169074	0.242166	0.0353766	7.62821e-12	-0.314661	0.139518	0.981945	20
FinnGen_R5_DM_NEPHROPATHY	cg24338752	INS	0.0170632	0.033598	0.625543	1.125	1.021 - 1.239	11	NA	2182672	rs3842753	11	2181060	T	G	0.274354	-0.0767	0.0319	0.0161995	-0.651883	0.0343291	2.09389e-80	0.117659	0.0493259	0.705051	20
FinnGen_R5_DM_NEPHROPATHY	cg25336198	INS	0.0174039	0.0105985	0.630822	1.145	1.024 - 1.281	11	NA	2182618	rs3842753	11	2181060	T	G	0.274354	-0.0767	0.0319	0.0161995	-0.564756	0.0350481	2.04258e-58	0.135811	0.0571099	0.75977	20
FinnGen_R5_DM_NEPHROPATHY	cg25601886	INS	0.014203	0.014203	0.593012	1.312	1.056 - 1.63	11	NA	2183420	rs3842755	11	2180796	A	C	0.213718	-0.0911	0.0357	0.0107162	-0.335477	0.0378749	8.18344e-19	0.271554	0.110744	0.844838	20
FinnGen_R5_DM_NEPHROPATHY	cg10991175	INS-IGF2	0.017817	0.0117091	0.632245	1.167	1.027 - 1.326	11	NA	2182300	rs3842753	11	2181060	T	G	0.274354	-0.0767	0.0319	0.0161995	-0.496784	0.0356392	3.65663e-44	0.154393	0.0651612	0.920902	20
FinnGen_R5_DM_NEPHROPATHY	cg19297427	INS-IGF2	0.0224871	0.0224871	0.675942	0.76	0.601 - 0.962	11	NA	2181595	rs689	11	2182224	A	T	0.274354	-0.0762	0.0319	0.0169074	0.278247	0.0360308	1.1408e-14	-0.273857	0.120006	0.873182	20
FinnGen_R5_DM_NEPHROPATHY	cg26337010	INS-IGF2	0.00730547	0.00730547	0.483672	0.656	0.482 - 0.893	11	NA	2176910	rs11602347	11	2176852	G	C	0.389662	-0.0813	0.027	0.00260294	0.19288	0.0326578	3.50281e-09	-0.421505	0.157126	0.891533	14
FinnGen_R5_DM_NEPHROPATHY	cg16089031	INTS1	0.0411604	0.0411604	0.746423	0.771	0.6 - 0.99	7	NA	1523975	rs116984111	7	1553790	A	C	0.0457256	0.1491	0.0705	0.034439	-0.572078	0.0729662	4.49431e-15	-0.260629	0.12764	0.113835	20
FinnGen_R5_DM_NEPHROPATHY	cg01927921	IRX1	0.0162474	0.0162474	0.610888	1.487	1.076 - 2.056	5	NA	3787906	rs2895161	5	3788565	T	C	0.340954	0.0769	0.0289	0.00779322	0.193714	0.0345973	2.15471e-08	0.396978	0.16518	0.41677	20
FinnGen_R5_DM_NEPHROPATHY	cg02806733	ITM2C	0.0461353	0.0461353	0.764955	1.247	1.004 - 1.549	2	NA	231731972	rs934822	2	231731975	A	G	0.259443	0.0603	0.0291	0.0382501	0.273159	0.0372317	2.18861e-13	0.220751	0.110699	0.284999	12
FinnGen_R5_DM_NEPHROPATHY	cg04198215	ITM2C	0.0292384	0.0292384	0.720915	0.772	0.611 - 0.974	2	NA	231730425	rs3111753	2	231734414	A	G	0.43837	-0.0587	0.0256	0.0218498	0.226422	0.0321595	1.91398e-12	-0.25925	0.118908	0.107359	20
FinnGen_R5_DM_NEPHROPATHY	cg18346707	ITM2C	0.0249972	0.0229441	0.692138	1.077	1.009 - 1.149	2	NA	231732249	rs3098327	2	231732992	G	C	0.437376	-0.0576	0.0256	0.024449	-0.77719	0.0302073	5.60163e-146	0.0741131	0.0330649	0.116422	20
FinnGen_R5_DM_NEPHROPATHY	cg01866630	ITPR3	0.0116262	0.0116262	0.567425	0.689	0.516 - 0.92	6	NA	33601722	rs422652	6	33579448	T	A	0.117296	-0.1074	0.0384	0.00515995	0.288077	0.0492467	4.92545e-09	-0.372817	0.14775	0.200099	20
FinnGen_R5_DM_NEPHROPATHY	cg08355863	ITPR3	0.0125305	0.000291562	0.573009	1.132	1.027 - 1.247	6	NA	33587496	rs71565398	6	33601730	G	C	0.114314	-0.0975	0.0385	0.0113263	-0.787665	0.0527275	1.85352e-50	0.123784	0.049576	0.368808	20
FinnGen_R5_DM_NEPHROPATHY	cg09673807	ITPR3	0.000553851	0.000553851	0.0953164	0.502	0.34 - 0.742	6	NA	33575719	rs7768202	6	33598284	T	C	0.239563	0.1458	0.0328	8.7842e-06	-0.211699	0.0386012	4.15178e-08	-0.688712	0.199438	0.0411754	18
FinnGen_R5_DM_NEPHROPATHY	cg27315635	KCNJ9	0.00878498	0.0480369	0.525238	1.131	1.031 - 1.239	1	NA	160050381	rs1321649	1	160045972	A	G	0.473161	-0.0681	0.0257	0.00805381	-0.554688	0.0314969	2.03143e-69	0.122772	0.0468538	0.868808	20
FinnGen_R5_DM_NEPHROPATHY	cg00503017	KCNMA1	0.0265681	0.0265681	0.704437	1.392	1.039 - 1.863	10	NA	79151564	rs656283	10	79141904	A	G	0.327038	-0.0668	0.0278	0.0162666	-0.20217	0.0350822	8.27498e-09	0.330414	0.148983	0.285291	20
FinnGen_R5_DM_NEPHROPATHY	cg03820779	KCNQ1	0.0468182	0.0468182	0.764955	0.867	0.754 - 0.998	11	NA	2573972	rs3944148	11	2563137	T	C	0.120278	0.0838	0.0415	0.0434584	-0.589026	0.0519968	9.52202e-30	-0.142269	0.0715658	0.0835029	10
FinnGen_R5_DM_NEPHROPATHY	cg04902871	KCNQ1	0.0341199	0.0341199	0.733147	0.916	0.844 - 0.993	11	NA	2464954	rs7945327	11	2465233	C	A	0.0984095	0.0713	0.0333	0.0322627	-0.811574	0.055374	1.22926e-48	-0.087854	0.0414669	0.652604	10
FinnGen_R5_DM_NEPHROPATHY	cg11025829	KCNQ1	0.0415412	0.0415412	0.74783	0.825	0.686 - 0.993	11	NA	2465136	rs7945327	11	2465233	C	A	0.0984095	0.0713	0.0333	0.0322627	-0.371148	0.0558161	2.94131e-11	-0.192107	0.0942583	0.363634	6
FinnGen_R5_DM_NEPHROPATHY	cg19698309	KCNQ1	0.0363965	0.0363965	0.734701	0.88	0.78 - 0.992	11	NA	2464959	rs7945327	11	2465233	C	A	0.0984095	0.0713	0.0333	0.0322627	-0.557046	0.0564388	5.62155e-23	-0.127997	0.0611701	0.455417	6
FinnGen_R5_DM_NEPHROPATHY	cg23267890	KCNQ1	0.0185612	0.0185612	0.642696	0.757	0.601 - 0.954	11	NA	2464970	rs11022855	11	2464728	T	C	0.0854871	0.0937	0.0365	0.0102546	-0.336784	0.0570403	3.54101e-09	-0.27822	0.118179	0.839258	6
FinnGen_R5_DM_NEPHROPATHY	cg16060189	KIF11	0.00304278	0.0156252	0.318772	0.848	0.76 - 0.946	10	NA	94350577	rs11187078	10	94340705	G	C	0.364811	-0.0796	0.0263	0.00247308	0.481876	0.0330656	4.15145e-48	-0.165188	0.055743	0.0864795	20
FinnGen_R5_DM_NEPHROPATHY	cg22508615	KIF11	0.00677761	0.0209945	0.467081	0.879	0.801 - 0.965	10	NA	94351955	rs4646953	10	94333955	G	A	0.235586	0.0805	0.0293	0.00600625	-0.625984	0.0392403	2.73488e-57	-0.128598	0.0474954	0.112962	20
FinnGen_R5_DM_NEPHROPATHY	cg01269191	KRAS	0.0429765	0.0429765	0.750931	1.239	1.007 - 1.526	12	NA	25404803	rs7311692	12	25404338	G	C	0.0725646	0.1156	0.0556	0.0376048	0.538588	0.0609106	9.37961e-19	0.214636	0.106048	0.214721	16
FinnGen_R5_DM_NEPHROPATHY	cg00334056	LEMD2	0.00758727	0.000135277	0.491013	0.921	0.867 - 0.978	6	NA	33755658	rs4713683	6	33757550	G	C	0.333996	0.0708	0.0264	0.00732232	-0.861755	0.0303894	6.83526e-177	-0.0821579	0.0307718	0.171598	20
FinnGen_R5_DM_NEPHROPATHY	cg04704449	LEMD2	0.0258944	0.00257749	0.698961	1.074	1.009 - 1.143	6	NA	33738291	rs73412140	6	33757014	T	G	0.26839	-0.0622	0.0278	0.0252595	-0.87324	0.0363058	7.88309e-128	0.071229	0.0319729	0.0695901	20
FinnGen_R5_DM_NEPHROPATHY	cg13859433	LEMD2	0.00728909	0.000188989	0.483091	0.922	0.869 - 0.978	6	NA	33739653	rs3806108	6	33767579	C	G	0.345924	0.0706	0.0262	0.00704612	-0.869894	0.0296798	7.88851e-189	-0.0811593	0.0302456	0.281684	20
FinnGen_R5_DM_NEPHROPATHY	cg15252951	LEMD2	0.0107417	0.0234307	0.562148	1.375	1.077 - 1.757	6	NA	33757062	rs9394165	6	33731408	A	G	0.34493	0.0719	0.0262	0.00606447	0.225696	0.0326158	4.52225e-12	0.31857	0.124881	0.36816	20
FinnGen_R5_DM_NEPHROPATHY	cg16337546	LEMD2	0.00782477	0.023994	0.497426	1.124	1.031 - 1.224	6	NA	33757054	rs2013365	6	33763688	C	A	0.366799	0.0704	0.0262	0.0072092	0.604386	0.0324201	1.45757e-77	0.116482	0.0437977	0.17503	20
FinnGen_R5_DM_NEPHROPATHY	cg18101333	LEMD2	0.0117022	0.0315772	0.568322	1.325	1.065 - 1.649	6	NA	33757359	rs2013365	6	33763688	C	A	0.366799	0.0704	0.0262	0.0072092	0.250084	0.034329	3.21868e-13	0.281505	0.111664	0.0322067	20
FinnGen_R5_DM_NEPHROPATHY	cg18144373	LEMD2	0.0157787	0.0157787	0.609047	0.773	0.628 - 0.953	6	NA	33736983	rs4713679	6	33742403	C	T	0.496024	-0.0654	0.0258	0.0112485	0.254613	0.0321835	2.54711e-15	-0.25686	0.106405	0.512037	20
FinnGen_R5_DM_NEPHROPATHY	cg09245582	LSM4	0.00513585	0.00513585	0.417703	1.457	1.119 - 1.896	19	NA	18419467	rs77609620	19	18452787	C	G	0.0785288	0.142	0.0439	0.00121803	0.3774	0.0676393	2.41069e-08	0.376258	0.134455	0.724701	3
FinnGen_R5_DM_NEPHROPATHY	cg03079761	LSM7	0.0100304	0.0262971	0.55048	0.921	0.865 - 0.981	19	NA	2324126	rs12609156	19	2359625	G	C	0.394632	-0.0667	0.0258	0.00973024	0.809101	0.0282819	5.27141e-180	-0.0824372	0.0320172	0.011159	20
FinnGen_R5_DM_NEPHROPATHY	cg18551531	LSM7	0.0180884	0.0180884	0.6353	0.706	0.529 - 0.942	19	NA	2323913	rs12609156	19	2359625	G	C	0.394632	-0.0667	0.0258	0.00973024	0.191747	0.0328495	5.31066e-09	-0.347854	0.147159	0.0924107	20
FinnGen_R5_DM_NEPHROPATHY	cg11326255	MATK	0.0237803	0.0146714	0.683138	0.9	0.822 - 0.986	19	NA	3786583	rs11085041	19	3787621	C	T	0.38171	0.0588	0.0258	0.0226629	-0.560397	0.0314445	4.78826e-71	-0.104926	0.0464137	0.213398	20
FinnGen_R5_DM_NEPHROPATHY	cg22818306	MATK	0.0279192	0.0279192	0.713433	0.799	0.654 - 0.976	19	NA	3786852	rs12461735	19	3787955	C	A	0.38171	0.0589	0.0258	0.0224336	-0.261923	0.0321196	3.50237e-16	-0.224875	0.102289	0.0133152	16
FinnGen_R5_DM_NEPHROPATHY	cg22797968	MATR3	0.00675673	0.00675673	0.467081	0.784	0.657 - 0.935	5	NA	138629998	rs10052399	5	138668504	T	C	0.289264	0.0796	0.0281	0.00461509	-0.327138	0.0353622	2.22246e-20	-0.243322	0.0898331	0.924947	20
FinnGen_R5_DM_NEPHROPATHY	cg07745596	MBL2	0.0435175	0.0149906	0.752995	1.073	1.002 - 1.148	10	NA	54538682	rs11003135	10	54538413	T	G	0.346918	0.0559	0.0276	0.0428302	0.798057	0.0320189	4.02961e-137	0.0700451	0.034698	0.359656	20
FinnGen_R5_DM_NEPHROPATHY	cg06682024	MERTK	0.00893631	0.00893631	0.529543	0.659	0.482 - 0.901	2	NA	112664134	rs7604403	2	112656652	A	G	0.2833	-0.0907	0.0315	0.00398477	0.217626	0.0348734	4.36306e-10	-0.416771	0.159409	0.0708179	20
FinnGen_R5_DM_NEPHROPATHY	cg08023751	MERTK	0.00428735	0.00682155	0.379043	1.129	1.039 - 1.227	2	NA	112655112	rs7604403	2	112656652	A	G	0.2833	-0.0907	0.0315	0.00398477	-0.748592	0.0331736	9.38093e-113	0.121161	0.0424202	0.3405	20
FinnGen_R5_DM_NEPHROPATHY	cg09745087	MERTK	0.00953516	0.00953516	0.536455	0.646	0.464 - 0.899	2	NA	112656917	rs7604403	2	112656652	A	G	0.2833	-0.0907	0.0315	0.00398477	0.207266	0.0348052	2.60019e-09	-0.437601	0.168812	0.0469561	20
FinnGen_R5_DM_NEPHROPATHY	cg14900246	MERTK	0.00415211	0.0249533	0.374176	1.111	1.034 - 1.195	2	NA	112655153	rs6736093	2	112655242	G	A	0.284294	-0.0908	0.0315	0.00394483	-0.859586	0.0317212	1.03668e-161	0.105632	0.0368523	0.283913	20
FinnGen_R5_DM_NEPHROPATHY	cg13420320	MGMT	0.0368519	0.0368519	0.736282	1.428	1.022 - 1.997	10	NA	131193104	rs10829590	10	131115711	A	C	0.0477137	-0.1136	0.0505	0.0244804	-0.318551	0.0568817	2.14064e-08	0.356615	0.170842	0.152535	4
FinnGen_R5_DM_NEPHROPATHY	cg16820616	MPPED2	0.0297357	0.0375706	0.721846	0.824	0.693 - 0.981	11	NA	30605581	rs294379	11	30613898	T	A	0.316103	0.0688	0.0309	0.0259782	-0.356096	0.0355142	1.16165e-23	-0.193206	0.0888881	0.540989	20
FinnGen_R5_DM_NEPHROPATHY	cg25339073	MPPED2	0.0318475	0.0318475	0.730367	0.724	0.539 - 0.972	11	NA	30605797	rs188394	11	30608012	C	T	0.319085	0.0709	0.0309	0.0217619	-0.219297	0.0361223	1.27148e-09	-0.323306	0.150633	0.795194	13
FinnGen_R5_DM_NEPHROPATHY	cg03182113	MYH14	0.0122222	0.0122222	0.570872	0.75	0.599 - 0.939	19	NA	50706874	rs117014295	19	50518428	G	A	0.0258449	0.2065	0.0758	0.00644429	-0.71747	0.112387	1.72608e-10	-0.287817	0.114867	0.247262	17
FinnGen_R5_DM_NEPHROPATHY	cg06553312	MYH14	0.0079957	0.0079957	0.504034	0.749	0.605 - 0.927	19	NA	50706723	rs73932237	19	50488639	T	C	0.0258449	0.2157	0.0757	0.0043801	-0.745945	0.102799	3.97628e-13	-0.289164	0.109026	0.141313	20
FinnGen_R5_DM_NEPHROPATHY	cg17889586	MYH14	0.0324486	0.0324486	0.730789	1.407	1.029 - 1.924	19	NA	50794207	rs4802688	19	50799439	C	T	0.39662	-0.0617	0.0266	0.0203653	-0.180617	0.0326781	3.25432e-08	0.341606	0.159716	0.173062	16
FinnGen_R5_DM_NEPHROPATHY	cg05898246	NAP1L5	0.0391349	0.0391349	0.743015	1.32	1.014 - 1.717	4	NA	89619368	rs2869946	4	89635341	G	A	0.267396	-0.0587	0.0266	0.0273303	-0.211673	0.0364613	6.42104e-09	0.277315	0.134438	0.0723171	16
FinnGen_R5_DM_NEPHROPATHY	cg07539802	NAP1L5	0.0396085	0.0396085	0.744575	1.327	1.014 - 1.736	4	NA	89619236	rs3017908	4	89621666	T	C	0.266402	-0.0588	0.0266	0.0270687	-0.208056	0.0369279	1.75955e-08	0.282616	0.137338	0.137708	14
FinnGen_R5_DM_NEPHROPATHY	cg00755546	NBL1	0.00433354	0.00946756	0.379892	0.872	0.793 - 0.958	1	NA	19971792	rs11810271	1	19972586	G	A	0.249503	0.0887	0.0307	0.00386161	-0.64587	0.0358471	1.42457e-72	-0.137334	0.0481401	0.303427	20
FinnGen_R5_DM_NEPHROPATHY	cg03884082	NBL1	0.00466478	0.0463893	0.395212	0.84	0.744 - 0.948	1	NA	19971709	rs11810271	1	19972586	G	A	0.249503	0.0887	0.0307	0.00386161	-0.507686	0.0363592	2.61999e-44	-0.174714	0.0617515	0.340851	20
FinnGen_R5_DM_NEPHROPATHY	cg18923740	NBL1	0.00421383	0.010485	0.376297	0.885	0.814 - 0.962	1	NA	19971790	rs11810271	1	19972586	G	A	0.249503	0.0887	0.0307	0.00386161	-0.72602	0.0349557	8.13206e-96	-0.122173	0.0426925	0.331711	19
FinnGen_R5_DM_NEPHROPATHY	cg15133578	NCAM1	0.00144482	0.00803101	0.194452	1.231	1.083 - 1.399	11	NA	112688412	rs12802525	11	112688551	G	A	0.454274	0.0845	0.0257	0.00100924	0.406794	0.0316207	7.10367e-38	0.207722	0.0652077	0.410931	20
FinnGen_R5_DM_NEPHROPATHY	cg24986840	NCAM1	0.0473577	0.00447164	0.767122	1.062	1.001 - 1.128	11	NA	112693829	rs113078707	11	112693867	G	C	0.0298211	0.1311	0.0658	0.0463271	2.16393	0.105386	1.08431e-93	0.0605841	0.0305504	0.281008	15
FinnGen_R5_DM_NEPHROPATHY	cg03727500	NCL	0.0120732	0.0120732	0.570872	1.201	1.041 - 1.386	2	NA	232348334	rs10210351	2	232348665	A	G	0.408549	-0.0667	0.0259	0.0100156	-0.364233	0.0324687	3.3282e-29	0.183125	0.072958	0.841287	20
FinnGen_R5_DM_NEPHROPATHY	cg15371801	NCL	0.0116551	0.0425103	0.567741	1.178	1.037 - 1.338	2	NA	232348684	rs10210351	2	232348665	A	G	0.408549	-0.0667	0.0259	0.0100156	-0.40683	0.0325133	6.36177e-36	0.163951	0.0649973	0.800056	20
FinnGen_R5_DM_NEPHROPATHY	cg00781795	NEDD4L	0.00615947	0.00615947	0.450471	0.692	0.532 - 0.901	18	NA	55815677	rs576416	18	55815824	A	G	0.39662	-0.0774	0.0256	0.00249921	0.210244	0.0324921	9.7602e-11	-0.368144	0.1344	0.0499317	7
FinnGen_R5_DM_NEPHROPATHY	cg07170222	NEK2	0.0329578	0.0329578	0.73209	1.202	1.015 - 1.424	1	NA	211849252	rs701927	1	211849322	A	C	0.33499	0.0679	0.0312	0.0295342	0.36861	0.0344583	1.0483e-26	0.184206	0.0863763	0.785345	20
FinnGen_R5_DM_NEPHROPATHY	cg11225435	NEK2	0.0311817	0.0311817	0.730367	1.214	1.018 - 1.448	1	NA	211849015	rs1067247	1	211864628	C	T	0.335984	0.0689	0.0313	0.0277164	0.355309	0.0337252	5.93214e-26	0.193916	0.0899947	0.953168	20
FinnGen_R5_DM_NEPHROPATHY	cg00689225	NFKBIA	0.00932869	0.00769186	0.532921	0.901	0.832 - 0.975	14	NA	35871954	rs72666636	14	35837014	T	G	0.248509	0.0722	0.0275	0.00865334	-0.68895	0.0369791	1.80799e-77	-0.104797	0.0403102	0.834245	20
FinnGen_R5_DM_NEPHROPATHY	cg04177945	NFKBIA	0.00909145	0.00562364	0.531501	0.917	0.86 - 0.979	14	NA	35838240	rs72666636	14	35837014	T	G	0.248509	0.0722	0.0275	0.00865334	-0.836376	0.0362759	1.28186e-117	-0.0863248	0.0330924	0.837708	20
FinnGen_R5_DM_NEPHROPATHY	cg04545963	NFKBIA	0.00919201	0.00678371	0.531501	0.91	0.847 - 0.977	14	NA	35872393	rs72666636	14	35837014	T	G	0.248509	0.0722	0.0275	0.00865334	-0.76244	0.0366174	2.74653e-96	-0.0946959	0.036354	0.723396	20
FinnGen_R5_DM_NEPHROPATHY	cg06807696	NFKBIA	0.014198	0.014198	0.593012	0.763	0.615 - 0.947	14	NA	35832310	rs72666636	14	35837014	T	G	0.248509	0.0722	0.0275	0.00865334	-0.266943	0.0388876	6.67392e-12	-0.27047	0.110296	0.863143	20
FinnGen_R5_DM_NEPHROPATHY	cg16518861	NFKBIA	0.00899509	0.0202599	0.530756	0.924	0.872 - 0.981	14	NA	35871715	rs72666636	14	35837014	T	G	0.248509	0.0722	0.0275	0.00865334	-0.91944	0.0352685	8.05028e-150	-0.0785261	0.0300608	0.729031	20
FinnGen_R5_DM_NEPHROPATHY	cg19795520	NFKBIA	0.0426812	0.00796888	0.750674	0.916	0.841 - 0.997	14	NA	35838885	rs8015219	14	35832245	A	G	0.355865	-0.0534	0.0262	0.0415331	0.604966	0.0314579	2.03793e-82	-0.0882694	0.0435508	0.695596	20
FinnGen_R5_DM_NEPHROPATHY	cg22069247	NMUR1	0.0188841	0.0255711	0.646688	1.274	1.041 - 1.56	2	NA	232393256	rs1667301	2	232423717	G	A	0.40159	-0.0642	0.0262	0.0142705	-0.26494	0.0323074	2.39227e-16	0.242319	0.103211	0.875423	20
FinnGen_R5_DM_NEPHROPATHY	cg24430754	NMUR1	0.0291967	0.0291967	0.720915	0.8	0.654 - 0.978	2	NA	232396241	rs6754952	2	232381245	A	C	0.403579	-0.0589	0.026	0.0234891	0.263364	0.0326874	7.81687e-16	-0.223645	0.102551	0.909554	20
FinnGen_R5_DM_NEPHROPATHY	cg17107540	NODAL	0.01323	0.0222289	0.578537	0.806	0.679 - 0.956	10	NA	72197470	rs10823539	10	72197913	T	G	0.262425	0.0753	0.0294	0.0104304	-0.348507	0.0356691	1.50618e-22	-0.216065	0.0872102	0.21467	20
FinnGen_R5_DM_NEPHROPATHY	cg18195352	NODAL	0.0111479	0.0287437	0.562629	1.234	1.049 - 1.452	10	NA	72199918	rs12098273	10	72157932	T	C	0.265408	0.077	0.0294	0.00881756	0.365852	0.0355763	8.35379e-25	0.210467	0.0829255	0.51474	20
FinnGen_R5_DM_NEPHROPATHY	cg05765580	NOS2	0.0212687	0.00801311	0.668529	1.352	1.046 - 1.748	17	NA	26120370	rs7220473	17	26194116	T	C	0.253479	0.0733	0.03	0.0145523	0.243069	0.0352296	5.21542e-12	0.30156	0.130932	0.458523	15
FinnGen_R5_DM_NEPHROPATHY	cg18091275	NOS2	0.0119845	0.0119845	0.570872	1.382	1.074 - 1.778	17	NA	26120155	rs9646434	17	26251158	C	G	0.243539	0.0833	0.031	0.00720761	0.257534	0.0363336	1.36024e-12	0.323452	0.128732	0.449553	20
FinnGen_R5_DM_NEPHROPATHY	cg26853415	NOS2	0.0106751	0.0290229	0.562148	1.323	1.067 - 1.641	17	NA	26127438	rs8078361	17	26230480	C	T	0.247515	0.0827	0.0308	0.00725157	0.295214	0.0357957	1.62171e-16	0.280136	0.109721	0.276437	20
FinnGen_R5_DM_NEPHROPATHY	cg25628433	NPAS2	0.0303501	0.0303501	0.725229	0.841	0.719 - 0.984	2	NA	101541328	rs71413895	2	101534697	G	C	0.183897	-0.0782	0.0354	0.0271719	0.452509	0.0412875	5.95223e-28	-0.172814	0.0798037	0.677087	20
FinnGen_R5_DM_NEPHROPATHY	cg25341925	NPPA	0.00591206	0.0364541	0.443756	1.157	1.043 - 1.284	1	NA	11908058	rs528704	1	11899636	A	G	0.11332	-0.1311	0.0472	0.00547717	-0.896644	0.0435394	3.11508e-94	0.146212	0.0531174	0.676348	20
FinnGen_R5_DM_NEPHROPATHY	cg03651493	NPR3	0.0418097	0.0418097	0.7492	0.807	0.656 - 0.992	5	NA	32714243	rs3828591	5	32713108	C	G	0.39165	0.056	0.0266	0.0352684	-0.260701	0.0327201	1.61796e-15	-0.214806	0.105534	0.483984	18
FinnGen_R5_DM_NEPHROPATHY	cg16267343	NPR3	0.0374284	0.0374284	0.739063	1.161	1.009 - 1.336	5	NA	32710456	rs10057069	5	32716589	C	T	0.26839	0.0631	0.0299	0.0348267	0.423378	0.0337875	5.07728e-36	0.149039	0.071617	0.293932	16
FinnGen_R5_DM_NEPHROPATHY	cg22571664	NPR3	0.046669	0.046669	0.764955	0.755	0.572 - 0.996	5	NA	32713112	rs3828591	5	32713108	C	G	0.39165	0.056	0.0266	0.0352684	-0.199299	0.032793	1.22067e-09	-0.280984	0.141248	0.402185	16
FinnGen_R5_DM_NEPHROPATHY	cg08855656	NQO2	0.00538248	0.00538248	0.426503	1.421	1.109 - 1.819	6	NA	2999968	rs138223915	6	2993653	C	T	0.0228628	0.2031	0.0644	0.001612	0.578461	0.0977447	3.25708e-09	0.351104	0.126151	0.515422	8
FinnGen_R5_DM_NEPHROPATHY	cg20807872	NQO2	0.0396031	0.0396031	0.744575	1.161	1.007 - 1.339	6	NA	2999964	rs144275352	6	3001594	C	G	0.0188867	0.1715	0.082	0.0364865	1.14704	0.0995075	9.62691e-31	0.149516	0.0726556	0.806952	17
FinnGen_R5_DM_NEPHROPATHY	cg04308769	NR5A2	0.0226531	0.0340772	0.675968	0.879	0.786 - 0.982	1	NA	200007623	rs12408161	1	199943883	C	T	0.0437376	-0.1213	0.0519	0.0194295	0.937009	0.0909803	7.11675e-25	-0.129454	0.0567973	0.30941	20
FinnGen_R5_DM_NEPHROPATHY	cg04605987	NR5A2	0.0218135	0.0218135	0.671429	0.893	0.811 - 0.984	1	NA	200007403	rs12408161	1	199943883	C	T	0.0437376	-0.1213	0.0519	0.0194295	1.07486	0.0900842	8.08502e-33	-0.112852	0.0492028	0.2778	20
FinnGen_R5_DM_NEPHROPATHY	cg07926895	NR5A2	0.0235091	0.0287364	0.680429	0.842	0.726 - 0.977	1	NA	200005833	rs115768044	1	199805378	A	G	0.0407555	-0.1254	0.0532	0.0184162	0.729064	0.0890875	2.75293e-16	-0.172001	0.0759368	0.349024	20
FinnGen_R5_DM_NEPHROPATHY	cg08158862	NR5A2	0.0306117	0.0306117	0.726233	0.776	0.617 - 0.977	1	NA	200012526	rs68100365	1	199866413	C	A	0.0417495	-0.1245	0.053	0.018821	0.491114	0.0888072	3.20019e-08	-0.253505	0.11725	0.657425	20
FinnGen_R5_DM_NEPHROPATHY	cg10015974	NR5A2	0.029305	0.00819736	0.720915	1.196	1.018 - 1.405	1	NA	199827580	rs10919788	1	199956374	T	C	0.153082	-0.0828	0.0371	0.0256278	-0.46277	0.0457633	4.87541e-24	0.178923	0.0820987	0.648387	20
FinnGen_R5_DM_NEPHROPATHY	cg10953312	NR5A2	0.00925356	0.0134767	0.531706	1.198	1.046 - 1.372	1	NA	199835667	rs10919760	1	199856676	A	G	0.0944334	-0.1158	0.0433	0.00748709	-0.64227	0.0568096	1.23045e-29	0.180298	0.0692777	0.911906	20
FinnGen_R5_DM_NEPHROPATHY	cg13229857	NR5A2	0.0243616	0.0243616	0.688299	0.831	0.708 - 0.976	1	NA	200006247	rs115768044	1	199805378	A	G	0.0407555	-0.1254	0.0532	0.0184162	0.678631	0.0892796	2.93413e-14	-0.184784	0.0820759	0.295316	20
FinnGen_R5_DM_NEPHROPATHY	cg23806259	NR5A2	0.00916788	0.00926007	0.531501	0.812	0.695 - 0.95	1	NA	199999010	rs12077862	1	199869555	G	A	0.0934394	-0.117	0.0433	0.00689075	0.563306	0.0572134	7.15379e-23	-0.207702	0.0797099	0.82543	20
FinnGen_R5_DM_NEPHROPATHY	cg08506743	NTM	0.0216906	0.0216906	0.671429	0.759	0.599 - 0.96	11	NA	131779750	rs10791174	11	131695397	T	G	0.459245	0.0638	0.0262	0.0148871	-0.231115	0.0335693	5.79029e-12	-0.276053	0.120246	0.13635	20
FinnGen_R5_DM_NEPHROPATHY	cg19761149	NTM	0.0217913	0.0217913	0.671429	0.748	0.584 - 0.959	11	NA	131685205	rs10791174	11	131695397	T	G	0.459245	0.0638	0.0262	0.0148871	-0.220206	0.0322045	8.04516e-12	-0.289729	0.126299	0.767746	20
FinnGen_R5_DM_NEPHROPATHY	cg26567736	NTM	0.0145344	0.0324709	0.597637	0.862	0.765 - 0.971	11	NA	131758433	rs10894458	11	131697112	C	T	0.382704	0.0681	0.0274	0.0129405	-0.457521	0.0341208	5.36634e-41	-0.148846	0.0609081	0.70417	20
FinnGen_R5_DM_NEPHROPATHY	cg07470001	NXN	0.034985	0.034985	0.733147	0.742	0.562 - 0.979	17	NA	850499	rs12950829	17	850738	C	T	0.291252	-0.0605	0.0266	0.0229398	0.202661	0.0360353	1.86647e-08	-0.298529	0.141581	0.952585	5
FinnGen_R5_DM_NEPHROPATHY	cg08510234	NXN	0.045273	0.045273	0.76034	1.251	1.005 - 1.558	17	NA	738869	rs56228575	17	738801	T	C	0.0954274	-0.1074	0.0523	0.0400205	-0.47911	0.0532199	2.20707e-19	0.224166	0.111965	0.370455	13
FinnGen_R5_DM_NEPHROPATHY	cg23090603	NXN	0.0466111	0.027354	0.764955	0.843	0.712 - 0.997	17	NA	855187	rs2586283	17	856728	T	C	0.281312	0.059	0.029	0.041903	-0.345022	0.0361337	1.31599e-21	-0.171004	0.0859393	0.894613	6
FinnGen_R5_DM_NEPHROPATHY	cg15473411	OGFR	0.0192553	0.0192553	0.64808	0.798	0.661 - 0.964	20	NA	61438182	rs7397	20	61431557	C	A	0.424453	-0.0659	0.0272	0.0154016	0.292415	0.0322754	1.30471e-19	-0.225365	0.0962872	0.493023	20
FinnGen_R5_DM_NEPHROPATHY	cg03258927	OLFML3	0.0259733	0.0259733	0.699687	1.335	1.035 - 1.722	1	NA	114524590	rs1000528	1	114471189	C	T	0.307157	-0.0675	0.0286	0.0182681	-0.233472	0.0347691	1.88163e-11	0.289114	0.129845	0.876167	16
FinnGen_R5_DM_NEPHROPATHY	cg11157816	OLFML3	0.048489	0.048489	0.769416	0.76	0.578 - 0.998	1	NA	114522185	rs7522987	1	114513488	G	T	0.309145	-0.0591	0.0283	0.0367673	0.2151	0.0357204	1.72527e-09	-0.274756	0.139254	0.0583674	12
FinnGen_R5_DM_NEPHROPATHY	cg13393917	OLFML3	0.0412553	0.0412553	0.746423	0.838	0.707 - 0.993	1	NA	114521301	rs7522987	1	114513488	G	T	0.309145	-0.0591	0.0283	0.0367673	0.333846	0.0346469	5.65222e-22	-0.177028	0.0867376	0.0773326	20
FinnGen_R5_DM_NEPHROPATHY	cg03590420	OPCML	0.0369596	0.0112097	0.737054	0.895	0.806 - 0.993	11	NA	132662963	rs34783971	11	132658922	T	C	0.0954274	0.094	0.0446	0.0350636	-0.845806	0.0576456	9.66887e-49	-0.111137	0.053272	0.16961	20
FinnGen_R5_DM_NEPHROPATHY	cg12156287	OPCML	0.0381692	0.0176693	0.739063	0.886	0.79 - 0.993	11	NA	132662866	rs12797999	11	132662056	T	G	0.0954274	0.0934	0.0446	0.0362448	-0.77153	0.0527449	1.87366e-48	-0.121058	0.0583966	0.172491	20
FinnGen_R5_DM_NEPHROPATHY	cg13055484	OPCML	0.00606207	0.00211124	0.447392	0.853	0.761 - 0.955	11	NA	132662455	rs35203783	11	132695944	G	C	0.0745527	0.1406	0.0503	0.0051863	-0.881313	0.0609591	2.25028e-47	-0.159535	0.0581309	0.672063	20
FinnGen_R5_DM_NEPHROPATHY	cg24287362	OPCML	0.0383754	0.0119475	0.739063	0.891	0.799 - 0.994	11	NA	132662772	rs12797999	11	132662056	T	G	0.0954274	0.0934	0.0446	0.0362448	-0.810006	0.0582466	5.78469e-44	-0.115308	0.0556821	0.175519	20
FinnGen_R5_DM_NEPHROPATHY	cg12081389	OR2W1	0.0469106	0.0469106	0.764955	1.275	1.003 - 1.62	6	NA	29012269	rs114535366	6	29340617	G	C	0.112326	0.08	0.0376	0.0333653	0.329568	0.0592808	2.70651e-08	0.242742	0.122159	0.409938	13
FinnGen_R5_DM_NEPHROPATHY	cg11973244	PAX6	0.00493852	0.00493852	0.406458	1.255	1.071 - 1.47	11	NA	31832367	rs7950812	11	31800735	G	A	0.0497018	-0.2134	0.0739	0.00388087	-0.940948	0.0766215	1.15325e-34	0.226793	0.0806799	0.0455049	14
FinnGen_R5_DM_NEPHROPATHY	cg01132407	PDE6B	0.0498991	0.0322341	0.773868	1.055	1 - 1.112	4	NA	645781	rs11730564	4	514201	T	G	0.138171	-0.0744	0.0379	0.0496391	-1.39879	0.0340111	0	0.0531889	0.0271257	0.624006	20
FinnGen_R5_DM_NEPHROPATHY	cg20773033	PDGFB	0.0383153	0.0383153	0.739063	0.757	0.582 - 0.985	22	NA	39635187	rs470074	22	39672029	A	G	0.486083	-0.0568	0.0259	0.0283038	0.204353	0.0323913	2.81068e-10	-0.277951	0.134181	0.491673	20
FinnGen_R5_DM_NEPHROPATHY	cg08134324	PDIA2	0.04657	0.0378867	0.764955	0.886	0.786 - 0.998	16	NA	342012	rs113851505	16	341988	T	C	0.157058	0.0702	0.0349	0.0442767	-0.577405	0.0420812	7.57821e-43	-0.121579	0.0610889	0.973301	20
FinnGen_R5_DM_NEPHROPATHY	cg26462212	PDIA2	0.0494881	0.0494881	0.773088	1.344	1.001 - 1.806	16	NA	339544	rs387467	16	339415	T	G	0.194831	0.0669	0.0319	0.0359778	0.226025	0.0402968	2.03486e-08	0.295984	0.150677	0.602732	20
FinnGen_R5_DM_NEPHROPATHY	cg01771019	PDX1	0.040387	0.040387	0.745286	0.824	0.685 - 0.992	13	NA	28493057	rs1756953	13	28473107	G	A	0.50994	-0.054	0.0256	0.0349122	0.279642	0.0322027	3.82784e-18	-0.193104	0.0942079	0.18609	9
FinnGen_R5_DM_NEPHROPATHY	cg04633225	PDX1	0.0153549	0.0153549	0.604677	0.727	0.562 - 0.941	13	NA	28494161	rs61944004	13	28492405	A	G	0.225646	-0.0778	0.0296	0.0085793	0.243924	0.0389153	3.65555e-10	-0.318952	0.131587	0.523794	8
FinnGen_R5_DM_NEPHROPATHY	cg06106103	PDX1	0.0044384	0.0307713	0.384116	1.067	1.02 - 1.116	13	NA	28493012	rs56209434	13	28482457	A	G	0.228628	-0.0838	0.0294	0.00436725	-1.29193	0.0272658	0	0.0648641	0.0227978	0.996192	20
FinnGen_R5_DM_NEPHROPATHY	cg21101465	PDX1	0.00821128	0.00821128	0.509519	0.791	0.665 - 0.941	13	NA	28493404	rs58166834	13	28474475	T	A	0.232604	-0.0805	0.0291	0.00566923	0.343905	0.038375	3.19712e-19	-0.234076	0.088556	0.79475	15
FinnGen_R5_DM_NEPHROPATHY	cg14824052	PFKP	0.0193643	0.043266	0.64808	1.102	1.016 - 1.195	10	NA	2951326	rs7095637	10	2977379	C	T	0.489066	0.0605	0.0257	0.0185683	0.624264	0.0307244	8.87387e-92	0.0969141	0.0414438	0.894231	20
FinnGen_R5_DM_NEPHROPATHY	cg23612849	PFKP	0.0125111	0.0125111	0.573009	1.338	1.065 - 1.682	10	NA	2964740	rs1574318	10	2967596	C	T	0.394632	-0.0683	0.0257	0.00787021	-0.234368	0.0320897	2.80324e-13	0.291423	0.116691	0.357499	20
FinnGen_R5_DM_NEPHROPATHY	cg23614816	PFKP	0.0360934	0.03917	0.734341	1.056	1.004 - 1.111	10	NA	3150966	rs1132173	10	3150973	T	C	0.332008	-0.0571	0.0272	0.0357936	-1.05271	0.02854	7.90965e-298	0.0542409	0.0258798	0.823832	20
FinnGen_R5_DM_NEPHROPATHY	cg24599598	PFKP	0.0119837	0.0221196	0.570872	1.148	1.031 - 1.278	10	NA	3050893	rs10794973	10	2973943	T	A	0.49006	0.0655	0.0257	0.0108144	0.475454	0.0316987	7.43473e-51	0.137763	0.0548284	0.87184	20
FinnGen_R5_DM_NEPHROPATHY	cg27121959	PGR	0.00258159	0.0231607	0.288918	0.879	0.808 - 0.956	11	NA	100905070	rs4754717	11	100893494	G	A	0.11829	0.1007	0.0328	0.00213971	-0.781489	0.049526	4.31431e-56	-0.128857	0.0427582	0.282693	20
FinnGen_R5_DM_NEPHROPATHY	cg18923721	PIK3R5	0.0311759	0.0311759	0.730367	0.807	0.665 - 0.981	17	NA	8868669	rs543020	17	8871612	G	C	0.358847	-0.0619	0.0278	0.0259728	0.289329	0.0338222	1.18479e-17	-0.213944	0.0992861	0.264341	20
FinnGen_R5_DM_NEPHROPATHY	cg02382037	PIWIL1	0.0107078	0.0117189	0.562148	0.844	0.741 - 0.961	12	NA	130823570	rs1874522	12	130816536	C	T	0.445328	0.0673	0.0258	0.00909328	-0.397681	0.0322382	5.81778e-35	-0.169231	0.0663108	0.132206	20
FinnGen_R5_DM_NEPHROPATHY	cg07384894	PIWIL1	0.0284047	0.0284047	0.716893	0.817	0.682 - 0.979	12	NA	130840971	rs76841158	12	130819641	T	C	0.0397614	-0.1407	0.0621	0.0234697	0.697071	0.0806491	5.46333e-18	-0.201845	0.092097	0.491827	20
FinnGen_R5_DM_NEPHROPATHY	cg08187750	PIWIL1	0.0285982	0.0285982	0.717204	0.725	0.544 - 0.967	12	NA	130824529	rs74432806	12	130824679	C	G	0.0477137	-0.1433	0.0613	0.0194037	0.445491	0.0714264	4.45847e-10	-0.321667	0.146948	0.820698	16
FinnGen_R5_DM_NEPHROPATHY	cg11710851	PIWIL1	0.00113396	0.0210558	0.163156	1.147	1.056 - 1.247	12	NA	130765858	rs418615	12	130766950	A	G	0.254473	0.0971	0.0294	0.000957516	0.706035	0.0367431	2.75043e-82	0.137529	0.0422516	0.0725304	20
FinnGen_R5_DM_NEPHROPATHY	cg13861644	PIWIL1	0.0300092	0.00272619	0.721846	1.091	1.008 - 1.18	12	NA	130822286	rs4759453	12	130824565	G	C	0.367793	0.0574	0.0263	0.0290719	0.660788	0.0325976	2.31598e-91	0.086866	0.040031	0.168312	20
FinnGen_R5_DM_NEPHROPATHY	cg13900773	PIWIL1	0.0276563	0.0225516	0.712244	0.738	0.563 - 0.967	12	NA	130824015	rs74432806	12	130824679	C	G	0.0477137	-0.1433	0.0613	0.0194037	0.47119	0.0718036	5.30205e-11	-0.304124	0.138105	0.966469	20
FinnGen_R5_DM_NEPHROPATHY	cg14489632	PIWIL1	0.0330966	0.0330966	0.73209	0.788	0.633 - 0.981	12	NA	130824328	rs79528159	12	130822446	T	G	0.0397614	-0.1375	0.0619	0.026329	0.578246	0.0766323	4.49766e-14	-0.237788	0.11159	0.813203	20
FinnGen_R5_DM_NEPHROPATHY	cg14549841	PIWIL1	0.00128243	0.00128243	0.178335	1.283	1.102 - 1.493	12	NA	130765437	rs10773764	12	130767170	G	A	0.261431	0.099	0.0293	0.000727925	0.397243	0.0373952	2.33398e-26	0.249218	0.0773997	0.185455	20
FinnGen_R5_DM_NEPHROPATHY	cg15606633	PIWIL1	0.0257366	0.0257366	0.697943	0.764	0.603 - 0.968	12	NA	130824403	rs74432806	12	130824679	C	G	0.0477137	-0.1433	0.0613	0.0194037	0.531598	0.0714595	1.01336e-13	-0.269565	0.120872	0.888766	20
FinnGen_R5_DM_NEPHROPATHY	cg21833366	PIWIL1	0.0453536	0.0453536	0.760432	1.232	1.004 - 1.512	12	NA	130815758	rs12824058	12	130804334	G	A	0.402584	0.054	0.0261	0.0385493	0.258722	0.0327763	2.93627e-15	0.208718	0.104288	0.309747	20
FinnGen_R5_DM_NEPHROPATHY	cg23548151	PIWIL1	0.0155901	0.00491481	0.607651	0.816	0.693 - 0.962	12	NA	130823838	rs10744458	12	130805820	C	T	0.455268	0.0642	0.0257	0.0124877	-0.316355	0.0327758	4.81675e-22	-0.202937	0.0839146	0.569153	20
FinnGen_R5_DM_NEPHROPATHY	cg23887609	PIWIL1	0.0299703	0.0169268	0.721846	1.089	1.008 - 1.176	12	NA	130822674	rs4759453	12	130824565	G	C	0.367793	0.0574	0.0263	0.0290719	0.673942	0.0325527	3.24821e-95	0.0851706	0.0392404	0.116976	20
FinnGen_R5_DM_NEPHROPATHY	cg27261050	PIWIL1	0.0400334	0.0119784	0.744575	1.105	1.005 - 1.216	12	NA	130821607	rs12824058	12	130804334	G	A	0.402584	0.054	0.0261	0.0385493	0.540321	0.0322124	3.80011e-63	0.0999406	0.0486707	0.0896675	20
FinnGen_R5_DM_NEPHROPATHY	cg20468939	PKN1	0.0268217	0.0317248	0.707065	1.282	1.029 - 1.597	19	NA	14550855	rs12463361	19	14545542	T	C	0.105368	-0.0985	0.0427	0.0210664	-0.396514	0.050255	3.02082e-15	0.248415	0.112197	0.239866	4
FinnGen_R5_DM_NEPHROPATHY	cg02833180	PLCL1	0.019579	0.019579	0.648626	0.73	0.561 - 0.951	2	NA	198815064	rs55696134	2	198821569	G	A	0.519881	0.0654	0.0261	0.0122193	-0.208102	0.0324074	1.34994e-10	-0.314269	0.13463	0.277455	20
FinnGen_R5_DM_NEPHROPATHY	cg09056317	POLR2I	0.046732	0.046732	0.764955	1.22	1.003 - 1.485	19	NA	36607008	rs62111361	19	36596969	T	C	0.134195	0.0846	0.041	0.0390732	0.425121	0.056995	8.72319e-14	0.199002	0.100065	0.649199	14
FinnGen_R5_DM_NEPHROPATHY	cg23514324	PPARG	0.00890664	0.0198252	0.528783	1.141	1.034 - 1.259	3	NA	12329213	rs2920502	3	12329195	C	G	0.316103	0.0721	0.0272	0.00803168	0.547538	0.0339623	1.78875e-58	0.13168	0.0503439	0.325792	20
FinnGen_R5_DM_NEPHROPATHY	cg04855971	PPAT	0.0131258	0.0131258	0.57777	1.506	1.09 - 2.083	4	NA	57299126	rs4167	4	57186824	T	A	0.326044	0.0805	0.0294	0.00617962	0.196449	0.033548	4.74797e-09	0.409775	0.165209	0.0540022	19
FinnGen_R5_DM_NEPHROPATHY	cg02470874	PPM1L	0.0240331	0.0240331	0.686005	1.231	1.028 - 1.476	3	NA	160475336	rs1598495	3	160497731	A	G	0.333002	0.0652	0.028	0.0198818	0.313147	0.0342344	5.84477e-20	0.208209	0.0922666	0.929724	20
FinnGen_R5_DM_NEPHROPATHY	cg04775232	PRC1	0.0222941	0.0280665	0.674673	1.25	1.032 - 1.514	15	NA	91531151	rs12595029	15	91520159	G	C	0.331014	0.0644	0.0271	0.0174833	0.288359	0.0345951	7.73322e-17	0.223333	0.0977249	0.649671	20
FinnGen_R5_DM_NEPHROPATHY	cg14500854	PRKG1	0.00622321	0.00622321	0.451867	1.327	1.083 - 1.624	10	NA	53754288	rs1937679	10	53677838	G	A	0.15507	-0.1031	0.0356	0.00377871	-0.36477	0.0437422	7.48628e-17	0.282644	0.103314	0.0585171	20
FinnGen_R5_DM_NEPHROPATHY	cg01238865	PROZ	0.0255685	0.0255685	0.695793	0.751	0.585 - 0.966	13	NA	113812911	rs3024731	13	113818708	A	T	0.232604	-0.0696	0.0291	0.0167681	0.243519	0.0391095	4.76689e-10	-0.28581	0.128011	0.935484	15
FinnGen_R5_DM_NEPHROPATHY	cg17845200	PROZ	0.0159752	0.0159752	0.609708	1.119	1.021 - 1.226	13	NA	113819380	rs494860	13	113819009	A	T	0.225646	-0.0716	0.0294	0.0148764	-0.636825	0.0384386	1.20048e-61	0.112433	0.0466627	0.811468	20
FinnGen_R5_DM_NEPHROPATHY	cg17895511	PROZ	0.0204195	0.0204195	0.659359	1.141	1.021 - 1.275	13	NA	113819409	rs2476326	13	113828412	C	T	0.203777	-0.0709	0.0301	0.0184987	-0.53832	0.0409543	1.83226e-39	0.131706	0.0568054	0.794779	20
FinnGen_R5_DM_NEPHROPATHY	cg19898394	PROZ	0.0164447	0.0164447	0.614451	1.368	1.059 - 1.768	13	NA	113820695	rs61966459	13	113853035	G	A	0.33996	0.0678	0.026	0.00911548	0.216138	0.0353264	9.4568e-10	0.313688	0.130764	0.71234	4
FinnGen_R5_DM_NEPHROPATHY	cg20076468	PROZ	0.025891	0.025891	0.698961	0.777	0.623 - 0.97	13	NA	113825781	rs2476326	13	113828412	C	T	0.203777	-0.0709	0.0301	0.0184987	0.281176	0.0409824	6.8426e-12	-0.252155	0.113183	0.767095	16
FinnGen_R5_DM_NEPHROPATHY	cg26497342	PROZ	0.0406977	0.0406977	0.746124	0.764	0.59 - 0.989	13	NA	113812858	rs3751411	13	113854560	A	G	0.5	0.0557	0.0258	0.0308568	-0.206974	0.0321945	1.28557e-10	-0.269116	0.131494	0.304279	15
FinnGen_R5_DM_NEPHROPATHY	cg06814287	PRRT1	0.00250864	3.868e-07	0.283225	0.676	0.524 - 0.871	6	NA	32120584	rs1265888	6	32066447	A	G	0.11332	0.1325	0.0406	0.00110027	-0.338101	0.0422119	1.15067e-15	-0.391894	0.129668	0.0226308	20
FinnGen_R5_DM_NEPHROPATHY	cg17113856	PRRT1	1.02481e-06	1.02481e-06	0.000512125	0.23	0.128 - 0.415	6	NA	32120895	rs9270980	6	32573909	C	A	0.137177	-0.3541	0.038	1.18084e-20	0.24107	0.042003	9.50364e-09	-1.46887	0.300578	0.0214566	20
FinnGen_R5_DM_NEPHROPATHY	cg21459583	PRSS38	0.000547129	0.00430132	0.0950622	0.754	0.642 - 0.885	1	NA	227974177	rs60255904	1	227975414	A	C	0.106362	-0.1801	0.0498	0.000298653	0.637936	0.0542739	6.73547e-32	-0.282317	0.0816758	0.119957	20
FinnGen_R5_DM_NEPHROPATHY	cg02245832	PSMB1	0.0203165	0.0203165	0.657623	0.74	0.573 - 0.954	6	NA	170784959	rs9348325	6	170783710	T	G	0.424453	-0.0639	0.0257	0.012905	0.211942	0.0328073	1.04554e-10	-0.301497	0.12993	0.217417	20
FinnGen_R5_DM_NEPHROPATHY	cg03988518	PSMB1	0.0465235	0.0465235	0.764955	1.306	1.004 - 1.698	6	NA	170763536	rs13217418	6	170761500	T	C	0.170974	-0.0718	0.0339	0.0341756	-0.268992	0.0461562	5.61371e-09	0.266922	0.13409	0.648586	20
FinnGen_R5_DM_NEPHROPATHY	cg05215850	PSMB1	0.0365516	0.00914152	0.735942	1.173	1.01 - 1.362	6	NA	170815913	rs909474	6	170813863	T	C	0.469185	-0.0546	0.0256	0.0329401	-0.342703	0.0323978	3.77144e-26	0.159322	0.0762037	0.360243	20
FinnGen_R5_DM_NEPHROPATHY	cg08627380	PSMB1	0.0310271	0.0310271	0.730367	0.736	0.558 - 0.972	6	NA	170858811	rs9366247	6	170877743	A	G	0.510934	-0.0591	0.0255	0.0204685	0.193107	0.0327816	3.84508e-09	-0.306048	0.141904	0.518695	18
FinnGen_R5_DM_NEPHROPATHY	cg21236386	PSMB1	0.0493816	0.0493816	0.772457	1.295	1.001 - 1.677	6	NA	170759189	rs34104184	6	170761041	A	G	0.162028	-0.0717	0.0345	0.0376853	-0.277126	0.0458596	1.51357e-09	0.258727	0.131649	0.63747	20
FinnGen_R5_DM_NEPHROPATHY	cg22124368	PSMB1	0.0354218	0.0354218	0.733147	0.783	0.624 - 0.983	6	NA	170774538	rs11963030	6	170765010	T	C	0.171968	-0.0747	0.0337	0.0266493	0.305651	0.0458245	2.55748e-11	-0.244396	0.116185	0.368013	20
FinnGen_R5_DM_NEPHROPATHY	cg26224077	PSMB1	0.0393582	0.0393582	0.743975	0.797	0.643 - 0.989	6	NA	170860440	rs9366157	6	170869433	A	T	0.44831	-0.0551	0.0257	0.0320354	0.243314	0.0326444	9.09126e-14	-0.226456	0.109908	0.105594	20
FinnGen_R5_DM_NEPHROPATHY	cg03949996	PTGER1	0.0154366	0.0154366	0.605599	0.771	0.625 - 0.952	19	NA	14586329	rs116912884	19	14582985	A	G	0.0725646	-0.1471	0.0585	0.0119191	0.566914	0.0629235	2.06842e-19	-0.259475	0.107134	0.029013	20
FinnGen_R5_DM_NEPHROPATHY	cg07033475	PTH	0.0290716	0.00407578	0.720803	1.124	1.012 - 1.249	11	NA	13508769	rs4335526	11	13527170	C	G	0.171968	-0.0814	0.0369	0.0273867	-0.695197	0.0463186	6.4097e-51	0.117089	0.0536487	0.0768021	20
FinnGen_R5_DM_NEPHROPATHY	cg16739463	PTH	0.00569951	0.00569951	0.435142	0.765	0.633 - 0.925	11	NA	13514334	rs7943342	11	13567432	T	A	0.299205	-0.0857	0.0294	0.00355727	0.320625	0.0367693	2.78441e-18	-0.267291	0.0966839	0.580965	17
FinnGen_R5_DM_NEPHROPATHY	cg10940066	PTPRN2	0.0323915	0.0323915	0.730789	1.409	1.029 - 1.93	7	NA	158363642	rs1921303	7	158388660	A	C	0.360835	-0.0645	0.0278	0.0203331	-0.188029	0.0339935	3.17847e-08	0.343033	0.16033	0.0430639	20
FinnGen_R5_DM_NEPHROPATHY	cg17184245	RAP1GAP	0.0107349	0.0240122	0.562148	0.852	0.753 - 0.963	1	NA	21996585	rs829395	1	22001971	T	G	0.287276	0.0682	0.0261	0.00897443	-0.424431	0.0359717	3.94865e-32	-0.160686	0.062984	0.763103	20
FinnGen_R5_DM_NEPHROPATHY	cg15803221	RARA	0.0134619	0.0478546	0.582552	0.688	0.511 - 0.926	17	NA	38473166	rs4890109	17	38508104	T	G	0.0477137	0.1655	0.0614	0.00702958	-0.442284	0.0714502	6.01231e-10	-0.374194	0.151415	0.187073	20
FinnGen_R5_DM_NEPHROPATHY	cg13940444	RARG	0.0282066	0.0282066	0.716276	1.22	1.022 - 1.458	12	NA	53617382	rs75117945	12	54096684	G	A	0.00994036	0.3141	0.1383	0.0231379	1.57672	0.18521	1.69304e-17	0.199211	0.0907815	0.983959	8
FinnGen_R5_DM_NEPHROPATHY	cg05529500	RASGRF1	0.0466834	0.0466834	0.764955	1.244	1.003 - 1.542	15	NA	79298678	rs56343334	15	79304610	A	G	0.0497018	-0.0997	0.0482	0.0385963	-0.457258	0.0630414	4.06732e-13	0.218039	0.109613	0.107947	16
FinnGen_R5_DM_NEPHROPATHY	cg17278062	RCC2	0.0400693	0.0334342	0.744575	1.182	1.008 - 1.386	1	NA	17732728	rs2762889	1	17733147	A	C	0.389662	-0.055	0.0262	0.0357961	-0.329515	0.0334886	7.59986e-23	0.166912	0.0813003	0.921965	20
FinnGen_R5_DM_NEPHROPATHY	cg14181409	RCVRN	0.0480861	0.0480861	0.769042	1.176	1.001 - 1.381	17	NA	9802860	rs62064493	17	9803770	A	G	0.23161	0.0583	0.0289	0.0436641	0.359459	0.0363434	4.57171e-23	0.162188	0.0820539	0.905729	20
FinnGen_R5_DM_NEPHROPATHY	cg26853458	RCVRN	0.0432872	0.0376004	0.752585	1.072	1.002 - 1.148	17	NA	9805074	rs17682202	17	9805016	C	T	0.234592	0.0588	0.029	0.0426025	0.840976	0.0336953	1.73661e-137	0.0699188	0.0345974	0.93546	20
FinnGen_R5_DM_NEPHROPATHY	cg11184109	RFT1	0.0230378	0.0230378	0.67673	0.812	0.678 - 0.972	3	NA	53164962	rs6784207	3	53167474	A	C	0.293241	-0.065	0.0276	0.0185191	0.311799	0.0359425	4.13758e-18	-0.208468	0.0917226	0.648802	20
FinnGen_R5_DM_NEPHROPATHY	cg15890332	RFX4	0.0474813	0.0344328	0.767794	0.94	0.885 - 0.999	12	NA	107067104	rs9804754	12	107083031	A	G	0.346918	-0.0568	0.0286	0.0470318	0.920534	0.0295828	1.41045e-212	-0.0617033	0.0311322	0.588009	20
FinnGen_R5_DM_NEPHROPATHY	cg02297541	RING1	0.0011179	0.0011179	0.161692	1.428	1.152 - 1.768	6	NA	33180841	rs116046217	6	33184181	T	C	0.117296	-0.134	0.0366	0.000251035	-0.376431	0.0526299	8.52639e-13	0.355975	0.109227	0.155762	13
FinnGen_R5_DM_NEPHROPATHY	cg04960258	RING1	0.000317504	0.000317504	0.0623327	1.223	1.096 - 1.364	6	NA	33180629	rs114652844	6	33181321	C	T	0.116302	-0.1369	0.0366	0.000183701	-0.68089	0.0512267	2.58627e-40	0.20106	0.055841	0.0914193	20
FinnGen_R5_DM_NEPHROPATHY	cg03997139	ROCK2	0.00110643	0.0166269	0.160301	0.898	0.842 - 0.958	2	NA	11485552	rs10173492	2	11485457	G	A	0.175944	-0.1075	0.0327	0.00101095	0.998353	0.0380438	8.78204e-152	-0.107677	0.03301	0.116776	20
FinnGen_R5_DM_NEPHROPATHY	cg13266327	ROCK2	0.0011796	0.0152337	0.168023	0.875	0.807 - 0.948	2	NA	11485561	rs10173492	2	11485457	G	A	0.175944	-0.1075	0.0327	0.00101095	0.80223	0.0401884	1.18517e-88	-0.134002	0.0413105	0.0672015	20
FinnGen_R5_DM_NEPHROPATHY	cg17531288	ROCK2	0.00342527	0.00342527	0.341921	0.677	0.521 - 0.879	2	NA	11482819	rs10173492	2	11485457	G	A	0.175944	-0.1075	0.0327	0.00101095	0.275378	0.0428507	1.30615e-10	-0.390372	0.133381	0.149769	20
FinnGen_R5_DM_NEPHROPATHY	cg18731976	ROCK2	0.00210811	0.00210811	0.256787	0.743	0.615 - 0.898	2	NA	11485413	rs10173492	2	11485457	G	A	0.175944	-0.1075	0.0327	0.00101095	0.362278	0.0417139	3.79354e-18	-0.296734	0.0965124	0.124913	20
FinnGen_R5_DM_NEPHROPATHY	cg20647694	ROCK2	0.00450464	0.00450464	0.38792	1.364	1.101 - 1.691	2	NA	11496960	rs66668184	2	11502772	C	T	0.0656064	-0.1217	0.037	0.00100476	-0.391662	0.0695239	1.76609e-08	0.310727	0.109393	0.494077	7
FinnGen_R5_DM_NEPHROPATHY	cg27375286	ROCK2	0.00166354	0.00166354	0.21757	1.214	1.076 - 1.37	2	NA	11518493	rs72774847	2	11497387	T	A	0.0675944	-0.124	0.0371	0.000830818	-0.639432	0.0689141	1.71605e-20	0.193922	0.0616697	0.0844684	19
FinnGen_R5_DM_NEPHROPATHY	cg27167601	RORA	0.0281654	0.0281654	0.716276	0.846	0.729 - 0.982	15	NA	61521923	rs10438343	15	61523580	T	C	0.215706	0.0727	0.0324	0.0248435	-0.436232	0.0412452	3.8282e-26	-0.166654	0.0759254	0.982054	20
FinnGen_R5_DM_NEPHROPATHY	cg25224232	RPL38	0.0372566	0.0372566	0.738635	0.801	0.651 - 0.987	17	NA	72129955	rs8075613	17	72129278	A	G	0.22167	0.0662	0.0307	0.0310562	-0.299065	0.0371446	8.18593e-16	-0.221356	0.106271	0.710076	20
FinnGen_R5_DM_NEPHROPATHY	cg02244028	SCN11A	0.017654	0.017654	0.631778	1.284	1.044 - 1.579	3	NA	38992200	rs138683298	3	39149169	A	C	0.00695825	0.2679	0.103	0.00929603	1.07132	0.184927	6.90492e-09	0.250064	0.105388	0.842598	13
FinnGen_R5_DM_NEPHROPATHY	cg26850469	SFMBT1	0.0196248	0.0196248	0.648626	0.832	0.713 - 0.971	3	NA	53051694	rs56155510	3	53043637	T	C	0.32008	-0.0641	0.0267	0.0163615	0.348853	0.0351515	3.26431e-23	-0.183745	0.078744	0.603342	20
FinnGen_R5_DM_NEPHROPATHY	cg09112190	SIK1	0.039912	0.039912	0.744575	0.862	0.748 - 0.993	21	NA	44722858	rs2039271	21	44722832	G	T	0.203777	-0.0753	0.0362	0.0375154	0.506607	0.0384532	1.22793e-39	-0.148636	0.0723409	0.946506	17
FinnGen_R5_DM_NEPHROPATHY	cg24152732	SIRT6	0.0470654	0.0470654	0.765265	1.106	1.001 - 1.221	19	NA	4180820	rs352492	19	4179636	T	C	0.0646123	0.0921	0.0458	0.0443342	0.91779	0.0729504	2.68601e-36	0.10035	0.0505359	0.110765	3
FinnGen_R5_DM_NEPHROPATHY	cg26236177	SIX1	0.0381137	0.0381137	0.739063	0.651	0.434 - 0.977	14	NA	61110649	rs2207289	14	60994037	G	A	0.0765408	-0.1664	0.0765	0.0296179	0.38747	0.0564226	6.54345e-12	-0.429452	0.207102	0.238406	20
FinnGen_R5_DM_NEPHROPATHY	cg07358444	SIX3	0.041961	0.041961	0.749497	0.84	0.709 - 0.994	2	NA	45183110	rs1983312	2	45187127	A	G	0.465209	-0.0539	0.0259	0.0374265	0.30816	0.0320768	7.47429e-22	-0.174909	0.0859966	0.357695	20
FinnGen_R5_DM_NEPHROPATHY	cg16198908	SIX3	0.00205425	0.00664496	0.251267	0.829	0.735 - 0.934	2	NA	45192207	rs895636	2	45188353	T	C	0.16501	-0.1069	0.0338	0.00156302	0.568594	0.041342	4.85665e-43	-0.188008	0.0609964	0.08797	20
FinnGen_R5_DM_NEPHROPATHY	cg22659953	SLC6A3	0.0282331	0.0428625	0.71675	1.308	1.029 - 1.661	5	NA	1414020	rs36990	5	1497626	T	C	0.274354	-0.0623	0.0267	0.0196307	-0.232356	0.0360441	1.14516e-10	0.268124	0.122206	0.926921	20
FinnGen_R5_DM_NEPHROPATHY	cg02171545	SNRPN	0.0288572	0.0288572	0.719701	0.722	0.54 - 0.967	15	NA	25093366	rs12906707	15	25107222	T	C	0.349901	0.0652	0.0277	0.0185831	-0.200522	0.0340773	3.99682e-09	-0.325151	0.148781	0.217668	14
FinnGen_R5_DM_NEPHROPATHY	cg00952054	SPSB1	0.00896488	0.00896488	0.530365	0.792	0.664 - 0.943	1	NA	9437047	rs9729149	1	9441040	T	C	0.38668	0.07	0.0257	0.00645482	-0.299627	0.0323029	1.76723e-20	-0.233624	0.089395	0.552162	16
FinnGen_R5_DM_NEPHROPATHY	cg12658495	SPSB1	0.0135751	0.0135751	0.58379	0.762	0.614 - 0.946	1	NA	9448660	rs12132809	1	9446942	G	T	0.397614	-0.0693	0.0266	0.00918037	0.255223	0.0330828	1.21294e-14	-0.271527	0.110005	0.490198	19
FinnGen_R5_DM_NEPHROPATHY	cg10459717	SRD5A1	0.0467918	0.0467918	0.764955	0.815	0.665 - 0.997	5	NA	6633577	rs114952812	5	5930143	T	C	0.00497018	-0.4801	0.2386	0.0442037	2.3405	0.181182	3.56552e-38	-0.205127	0.103173	0.0990825	10
FinnGen_R5_DM_NEPHROPATHY	cg01409985	SRPRB	0.0420594	0.0461957	0.749497	1.258	1.008 - 1.57	3	NA	133524160	rs12490148	3	133523973	T	C	0.342942	0.0593	0.0281	0.0348308	0.258096	0.0340657	3.55224e-14	0.229759	0.113019	0.936394	20
FinnGen_R5_DM_NEPHROPATHY	cg15611150	SRPRB	0.0388973	0.042567	0.741584	1.189	1.009 - 1.4	3	NA	133524362	rs12490148	3	133523973	T	C	0.342942	0.0593	0.0281	0.0348308	0.343342	0.0341667	9.27719e-24	0.172714	0.0836277	0.938013	20
FinnGen_R5_DM_NEPHROPATHY	cg16275903	SRPRB	0.0444127	0.0444127	0.757495	1.306	1.007 - 1.694	3	NA	133524006	rs9813689	3	133514822	T	C	0.333002	0.0599	0.0283	0.0342932	0.22442	0.0349567	1.3633e-10	0.266911	0.13278	0.936176	20
FinnGen_R5_DM_NEPHROPATHY	cg00180762	SSPN	0.0249173	0.0249173	0.691021	1.227	1.026 - 1.468	12	NA	26379588	rs12578121	12	26379532	C	T	0.124254	0.0885	0.0382	0.0205171	0.432036	0.0483229	3.87064e-19	0.204844	0.0913389	0.295573	20
FinnGen_R5_DM_NEPHROPATHY	cg02055353	ST3GAL4	0.00799883	0.0107477	0.504034	0.711	0.553 - 0.915	11	NA	126287023	rs17135401	11	126218773	G	C	0.054672	-0.1446	0.0495	0.00348672	0.42473	0.0671376	2.51167e-10	-0.340451	0.12837	0.222294	10
FinnGen_R5_DM_NEPHROPATHY	cg08203715	ST3GAL4	0.00421245	0.0309541	0.376297	1.194	1.058 - 1.348	11	NA	126226154	rs59379014	11	126228000	T	C	0.0656064	-0.1385	0.0471	0.00327628	-0.780622	0.0627061	1.41774e-35	0.177423	0.0619969	0.0550464	20
FinnGen_R5_DM_NEPHROPATHY	cg09737499	ST3GAL4	0.0245047	0.0245047	0.689436	0.708	0.524 - 0.957	11	NA	126301004	rs12284180	11	126265501	C	A	0.230616	0.0784	0.0324	0.015531	-0.227247	0.0372691	1.07752e-09	-0.344998	0.153392	0.439433	20
FinnGen_R5_DM_NEPHROPATHY	cg19008371	ST3GAL4	0.0109066	0.0326463	0.562148	1.431	1.086 - 1.886	11	NA	126226766	rs78471630	11	126221298	T	G	0.055666	-0.1403	0.0494	0.00451021	-0.391451	0.068177	9.3736e-09	0.35841	0.140792	0.0920534	20
FinnGen_R5_DM_NEPHROPATHY	cg15920472	STK31	0.00413027	0.00778722	0.372918	0.776	0.653 - 0.923	7	NA	23827492	rs2193827	7	23802656	T	C	0.200795	0.1096	0.0368	0.00289889	-0.432205	0.0406181	1.92721e-26	-0.253584	0.0884171	0.0206625	20
FinnGen_R5_DM_NEPHROPATHY	cg17328659	STUB1	0.0355226	0.0355226	0.733147	1.299	1.018 - 1.657	16	NA	729498	rs12599315	16	729831	T	C	0.39165	0.0574	0.0258	0.0260942	0.219513	0.0341629	1.31442e-10	0.261487	0.124379	0.928852	20
FinnGen_R5_DM_NEPHROPATHY	cg04819180	TBCD	0.0412416	0.0412416	0.746423	1.173	1.006 - 1.367	17	NA	80829157	rs12600371	17	80869775	C	T	0.137177	-0.0785	0.0378	0.0378274	-0.491962	0.044454	1.81814e-28	0.159565	0.0781763	0.094394	20
FinnGen_R5_DM_NEPHROPATHY	cg07099000	TBCD	0.0147083	0.0147083	0.6001	1.344	1.06 - 1.705	17	NA	80841134	rs75407034	17	80851736	T	C	0.0755467	-0.1223	0.0467	0.00882284	-0.413529	0.0616546	1.98421e-11	0.295747	0.121234	0.872478	20
FinnGen_R5_DM_NEPHROPATHY	cg14605961	TBCD	0.0406492	0.0406492	0.746124	1.162	1.006 - 1.341	17	NA	80841593	rs12600371	17	80869775	C	T	0.137177	-0.0785	0.0378	0.0378274	-0.524327	0.043112	4.95606e-34	0.149716	0.0731359	0.133621	20
FinnGen_R5_DM_NEPHROPATHY	cg07814974	TELO2	0.0248167	0.0248167	0.690465	0.8	0.658 - 0.972	16	NA	1544179	rs2667661	16	1544302	G	A	0.241551	0.0696	0.0299	0.0199249	-0.312025	0.0369078	2.81108e-17	-0.223059	0.0993918	0.954793	20
FinnGen_R5_DM_NEPHROPATHY	cg19125767	TH	0.0497313	0.0497313	0.773868	1.273	1 - 1.619	11	NA	2190111	rs67482701	11	2188436	G	A	0.318091	-0.0574	0.0281	0.0410817	-0.238185	0.033727	1.63937e-12	0.240989	0.122811	0.467423	20
FinnGen_R5_DM_NEPHROPATHY	cg14712439	THOC1	0.0134495	0.0134495	0.582552	0.686	0.509 - 0.925	18	NA	268068	rs609865	18	286372	T	G	0.207753	0.0884	0.0328	0.00703629	-0.234844	0.0378831	5.6762e-10	-0.37642	0.152296	0.987554	13
FinnGen_R5_DM_NEPHROPATHY	cg10717214	TNF	0.000146246	0.000146246	0.0354056	1.988	1.395 - 2.835	6	NA	31543557	rs746868	6	31540429	C	G	0.406561	-0.1349	0.0271	6.42912e-07	-0.19627	0.0334188	4.27907e-09	0.68732	0.181	0.0159595	20
FinnGen_R5_DM_NEPHROPATHY	cg01879898	TRIP12	0.0118008	0.0118008	0.569074	0.665	0.484 - 0.914	2	NA	230786076	rs35533458	2	230616622	A	G	0.361829	-0.0764	0.0273	0.0051335	0.187187	0.0324382	7.89919e-09	-0.408147	0.162089	0.312583	15
FinnGen_R5_DM_NEPHROPATHY	cg12048425	TRIP12	0.0222866	0.0222866	0.674673	0.708	0.527 - 0.952	2	NA	230785050	rs35484873	2	230826194	T	C	0.341948	-0.0684	0.0279	0.0142218	0.198413	0.0314174	2.69529e-10	-0.344736	0.15084	0.243062	20
FinnGen_R5_DM_NEPHROPATHY	cg14581294	TRIP12	0.0225379	0.00891637	0.675942	1.142	1.019 - 1.281	2	NA	230786688	rs1599843	2	230667570	C	T	0.10338	0.1047	0.0455	0.021386	0.786655	0.0452779	1.30019e-67	0.133095	0.0583449	0.0290543	20
FinnGen_R5_DM_NEPHROPATHY	cg20959174	TRIP12	0.0104784	0.0104784	0.559777	0.749	0.601 - 0.935	2	NA	230785180	rs35882248	2	230627955	T	C	0.350895	-0.075	0.0276	0.00657988	0.259909	0.0340946	2.47549e-14	-0.288563	0.112736	0.354435	20
FinnGen_R5_DM_NEPHROPATHY	cg08060254	TRPM4	0.0435884	0.0435884	0.752995	1.237	1.006 - 1.522	19	NA	49683300	rs10414964	19	49687283	T	G	0.323062	-0.0582	0.0279	0.0369767	-0.273138	0.0342751	1.59967e-15	0.213079	0.105588	0.744513	18
FinnGen_R5_DM_NEPHROPATHY	cg00302076	TRPV1	0.0240888	0.0240888	0.686005	0.695	0.507 - 0.953	17	NA	3513669	rs410636	17	3514689	C	G	0.322068	0.0716	0.0292	0.0142043	-0.197095	0.0342595	8.76667e-09	-0.363276	0.161047	0.396946	20
FinnGen_R5_DM_NEPHROPATHY	cg11084718	UBE2N	0.023142	0.0404274	0.677716	0.841	0.724 - 0.977	12	NA	93834066	rs1021136	12	93813934	T	C	0.149105	-0.0766	0.0328	0.0195243	0.44161	0.0453091	1.90754e-22	-0.173456	0.076376	0.678774	20
FinnGen_R5_DM_NEPHROPATHY	cg18673409	UBE2O	0.0136775	0.0136775	0.586305	0.766	0.62 - 0.947	17	NA	74448160	rs187822585	17	74448173	C	A	0.00795229	0.5413	0.2162	0.0122902	-2.03	0.14304	1.0299e-45	-0.266651	0.108147	0.0670101	10
FinnGen_R5_DM_NEPHROPATHY	cg12716639	USP2	0.0304098	0.0304098	0.725324	1.295	1.025 - 1.637	11	NA	119234198	rs7937208	11	119229374	T	C	0.26839	0.0672	0.0296	0.0231912	0.25989	0.0361831	6.83704e-13	0.25857	0.119448	0.739162	8
FinnGen_R5_DM_NEPHROPATHY	cg09996971	VIPR1	0.0231615	0.0231615	0.677865	0.658	0.459 - 0.944	3	NA	42577799	rs7636205	3	42578026	C	A	0.121272	0.1386	0.058	0.0168642	-0.331255	0.0454413	3.10583e-13	-0.418409	0.18426	0.0437158	20
FinnGen_R5_DM_NEPHROPATHY	cg00651286	XBP1	0.0376674	0.0376674	0.739063	1.306	1.015 - 1.681	22	NA	29196494	rs6005922	22	29251926	A	C	0.0685885	0.1028	0.0466	0.0273834	0.384594	0.0620081	5.5636e-10	0.267295	0.128603	0.241877	14
FinnGen_R5_DM_NEPHROPATHY	cg15324310	YWHAB	0.0348783	0.0348783	0.733147	1.314	1.02 - 1.694	20	NA	43514360	rs4931	20	43530234	C	A	0.290258	-0.0659	0.0297	0.0264966	-0.241083	0.0353887	9.59617e-12	0.27335	0.129564	0.185501	17
FinnGen_R5_DM_NEPHROPATHY	cg15984516	YY1	0.0220617	0.0184753	0.671983	1.11	1.015 - 1.213	14	NA	100680261	rs2757535	14	100680570	A	G	0.442346	0.06	0.026	0.0210163	0.576833	0.0317454	8.82013e-74	0.104016	0.0454357	0.0262528	20
FinnGen_R5_DM_NEPHROPATHY	cg18101488	YY1	0.0293712	0.00324132	0.721265	0.891	0.803 - 0.989	14	NA	100689613	rs2757542	14	100689461	T	G	0.414513	0.0581	0.0264	0.0277532	-0.503763	0.0328288	3.81681e-53	-0.115332	0.0529418	0.0193368	20
FinnGen_R5_DM_NEPHROPATHY	cg00529422	ZBTB17	0.0121069	0.0121069	0.570872	1.225	1.045 - 1.435	1	NA	16285251	rs848310	1	16309073	A	G	0.105368	0.0879	0.0333	0.00829942	0.433412	0.0536683	6.70592e-16	0.202809	0.0808324	0.742642	20
FinnGen_R5_DM_NEPHROPATHY	cg26334507	ZBTB17	0.0323826	0.0306275	0.730789	1.121	1.01 - 1.244	1	NA	16275539	rs848218	1	16275506	C	T	0.167992	0.0618	0.0285	0.0301267	0.542037	0.0411257	1.14416e-39	0.114014	0.0532863	0.0190851	20
FinnGen_R5_DM_NEPHROPATHY	cg03556243	ZBTB20	0.0398464	0.0398464	0.744575	1.205	1.009 - 1.439	3	NA	114343779	rs2177039	3	114833283	A	G	0.114314	0.076	0.0353	0.0313207	0.408003	0.0591019	5.07807e-12	0.186273	0.090629	0.585132	20
FinnGen_R5_DM_NEPHROPATHY	cg03779374	ZBTB20	0.0431839	0.0431839	0.752	1.242	1.007 - 1.534	3	NA	114343825	rs2177039	3	114833283	A	G	0.114314	0.076	0.0353	0.0313207	0.350049	0.0594786	3.97365e-09	0.217113	0.107379	0.462119	20
FinnGen_R5_DM_NEPHROPATHY	cg01631325	ZCCHC2	0.0235259	0.0235259	0.680429	1.369	1.043 - 1.797	18	NA	60191404	rs12150722	18	60180109	A	G	0.238569	0.0696	0.0282	0.0135838	0.221545	0.0388781	1.20904e-08	0.314158	0.138714	0.681145	6
FinnGen_R5_DM_NEPHROPATHY	cg01464707	ZNF211	0.0338613	0.0338613	0.733147	1.533	1.033 - 2.274	19	NA	58153662	rs73573497	19	58165890	A	G	0.0656064	-0.1702	0.0746	0.0225188	-0.39847	0.0690455	7.87477e-09	0.427134	0.201315	0.0234484	20
