# Supplementary material for: Potential circadian rhythm-related pathogenic genes in diabetic nephropathy: a multi-omics Mendelian randomization study
Source: Ren Fail. 2026 May 24;48(1):2663248. doi: 10.1080/0886022X.2026.2663248 (PMC13202663; doi:10.1080/0886022X.2026.2663248)
Supplement: Supplemental Material [file IRNF_A_2663248_SM8786.xlsx]

## Sheet: Table S9
Table S9. SMR analysis results between the GCST90018832 cohort and pQTLs
probeID	Gene	p_SMR	p_SMR_multi	fdr_SMR	OR_SMR	95% CI_SMR
prostatic_binding_protein	PEBP1	0.003096	0.004393	0.78041	0.802	0.693 - 0.928
PTN9	PTPN9	0.019041	0.023334	0.808007	0.461	0.241 - 0.881
CRBP	RBP1	0.004908	0.004908	0.78041	2.811	1.368 - 5.774
TFPI	TFPI	0.032071	0.032071	0.843134	4.117	1.129 - 15.014
