# Supplementary material for: Potential circadian rhythm-related pathogenic genes in diabetic nephropathy: a multi-omics Mendelian randomization study
Source: Ren Fail. 2026 May 24;48(1):2663248. doi: 10.1080/0886022X.2026.2663248 (PMC13202663; doi:10.1080/0886022X.2026.2663248)
Supplement: Supplemental Material [file IRNF_A_2663248_SM8639.xlsx]

## Sheet: Table S11
Table S11. Replication SMR analysis results of pQTLs with the FinnGen dataset
GWAS ID	probeID	p_SMR	p_SMR_multi	fdr_SMR	OR_SMR	95% CI_SMR
FinnGen_R5_DM_NEPHROPATHY	prostatic_binding_protein	0.001355	0.006231	0.233383	0.696	0.557 - 0.869
