# Supplementary material for: Potential circadian rhythm-related pathogenic genes in diabetic nephropathy: a multi-omics Mendelian randomization study
Source: Ren Fail. 2026 May 24;48(1):2663248. doi: 10.1080/0886022X.2026.2663248 (PMC13202663; doi:10.1080/0886022X.2026.2663248)
Supplement: Supplemental Material [file IRNF_A_2663248_SM8525.xlsx]

## Sheet: Table S10
Table S10. SMR analysis for association between circadian rhythm-related gene-encoded protein and diabetic nephropathy in discovery stage
GWAS ID	probeID	Gene	p_SMR	p_SMR_multi	fdr_SMR	OR_SMR	CI_SMR	ProbeChr	Probe_bp	topSNP	topSNP_chr	topSNP_bp	A1	A2	Freq	b_GWAS	se_GWAS	p_GWAS	b_eQTL	se_eQTL	p_eQTL	b_SMR	se_SMR	p_HEIDI	nsnp_HEIDI
GCST90018832	NMB	NMB	0.0185013	0.0492164	0.808007	0.482	0.263 - 0.885	15	85200077	rs62021222	15	85263282	A	C	0.680915	-0.1183	0.0494	0.0166323	0.1621	0.0124177	6.03795e-39	-0.729796	0.309836	0.769285	20
GCST90018832	PEBP1	prostatic_binding_protein	0.00309617	0.00439347	0.78041	0.802	0.693 - 0.928	12	118578526	rs76597567	12	118584885	A	G	0.992048	-0.3102	0.104	0.00285725	1.4085	0.0611116	1.54003e-117	-0.220234	0.0744531	0.0389069	11
GCST90018832	PTPN9	PTN9	0.0190408	0.0233336	0.808007	0.461	0.241 - 0.881	15	75815546	rs77716675	15	75781554	A	G	0.763419	-0.1206	0.0501	0.016076	0.1558	0.0150377	3.74601e-25	-0.774069	0.330131	0.402496	20
GCST90018832	RBP1	CRBP	0.00490812	0.00490812	0.78041	2.811	1.368 - 5.774	3	139247474	rs2071387	3	139257603	A	G	0.809145	-0.1547	0.0521	0.00298489	-0.1497	0.0170377	1.544e-18	1.0334	0.367365	0.212029	20
GCST90018832	TFPI	TFPI	0.0320713	0.0320713	0.843134	4.117	1.129 - 15.014	2	188379722	rs116011690	2	188324459	T	C	0.0238569	-0.5281	0.239	0.0271313	-0.3732	0.0422677	1.052e-18	1.41506	0.660157	0.879308	6
