# Supplementary material for: Potential circadian rhythm-related pathogenic genes in diabetic nephropathy: a multi-omics Mendelian randomization study
Source: Ren Fail. 2026 May 24;48(1):2663248. doi: 10.1080/0886022X.2026.2663248 (PMC13202663; doi:10.1080/0886022X.2026.2663248)
Supplement: Supplemental Material [file IRNF_A_2663248_SM8523.xlsx]

## Sheet: Table S12
Table S12. SMR analysis for association between circadian rhythm-related gene-encoded protein and diabetic nephropathy in replicated stage
GWAS ID	probeID	p_SMR	p_SMR_multi	fdr_SMR	OR_SMR	CI_SMR	ProbeChr	Gene	Probe_bp	topSNP	topSNP_chr	topSNP_bp	A1	A2	Freq	b_GWAS	se_GWAS	p_GWAS	b_eQTL	se_eQTL	p_eQTL	b_SMR	se_SMR	p_HEIDI	nsnp_HEIDI
FinnGen_R5_DM_NEPHROPATHY	APOB	0.0147128	0.0147128	0.594365	0.529	0.318 - 0.883	2	Apo_B	21245623	rs541041	2	21294975	A	G	0.796223	-0.0847	0.0328	0.00981394	0.1332	0.0179154	1.046e-13	-0.635886	0.260676	0.0679728	20
FinnGen_R5_DM_NEPHROPATHY	EPO	0.0362981	0.0362981	0.818893	2.122	1.049 - 4.294	7	Epo	100319873	rs9801017	7	100236202	A	G	0.62326	0.0581	0.0258	0.0243262	0.0772	0.0135839	1.322e-08	0.752591	0.359477	0.12861	20
FinnGen_R5_DM_NEPHROPATHY	ISG15	0.0183332	0.00861154	0.658085	1.158	1.025 - 1.308	1	UCRP	949362	rs4615788	1	948870	C	G	0.0427435	-0.1773	0.075	0.0180788	-1.2085	0.0339	2.44462e-278	0.146711	0.0621967	0.793778	20
FinnGen_R5_DM_NEPHROPATHY	MMP9	0.0467277	0.0467277	0.838665	0.61	0.375 - 0.993	20	MMP-9	44641374	rs6094237	20	44629290	A	T	0.576541	0.0528	0.0257	0.0399298	-0.1069	0.0134862	2.252e-15	-0.49392	0.248356	0.758851	20
FinnGen_R5_DM_NEPHROPATHY	OLFML3	0.0402616	0.0106096	0.818893	1.454	1.017 - 2.078	1	OLFL3	114523470	rs7522987	1	114513488	T	G	0.690855	0.0591	0.0283	0.0367673	0.158	0.0144914	1.115e-27	0.374051	0.18237	0.031028	20
FinnGen_R5_DM_NEPHROPATHY	PEBP1	0.00135451	0.00623072	0.233383	0.696	0.557 - 0.869	12	prostatic_binding_protein	118578526	rs76597567	12	118584885	A	G	0.992048	-0.5109	0.1579	0.00121391	1.4085	0.0611116	1.54003e-117	-0.362726	0.113204	0.110257	9
FinnGen_R5_DM_NEPHROPATHY	RRBP1	0.0244837	0.0244837	0.746179	0.441	0.216 - 0.9	20	RRBP1	17628632	rs7270478	20	17763954	T	C	0.21173	-0.0805	0.0334	0.0159447	0.0982	0.0156749	3.733e-10	-0.819756	0.364424	0.666322	13
FinnGen_R5_DM_NEPHROPATHY	YWHAB	0.0433319	0.0433319	0.829565	1.511	1.012 - 2.255	20	14-3-3_protein_beta/alpha	43525745	rs6017444	20	43528521	A	G	0.2833	-0.0623	0.0303	0.0397723	-0.1509	0.0138393	1.106e-27	0.412856	0.204334	0.116802	20
