# Supplementary material for: Potential circadian rhythm-related pathogenic genes in diabetic nephropathy: a multi-omics Mendelian randomization study
Source: Ren Fail. 2026 May 24;48(1):2663248. doi: 10.1080/0886022X.2026.2663248 (PMC13202663; doi:10.1080/0886022X.2026.2663248)
Supplement: Supplemental Material [file IRNF_A_2663248_SM8521.xlsx]

## Sheet: Table S13
Table S13. Associations of genetically predicted methylation and expression with diabetic nephropathy
Expo_ID	Outco_Gene	SYMBOL	p_SMR	p_SMR_multi	fdr_SMR	OR_SMR	CI_SMR	Expo_Chr	Expo_Gene	Expo_bp	Outco_ID	Outco_Chr	Outco_bp	topSNP	topSNP_chr	topSNP_bp	A1	A2	Freq	b_Outco	se_Outco	p_Outco	b_Expo	se_Expo	p_Expo	b_SMR	se_SMR	p_HEIDI	nsnp_HEIDI
cg09863950	ENSG00000158748	HTR6	1.83342e-35	1.83342e-35	2.6279e-34	0.56	0.511 - 0.614	1	NA	19990768	ENSG00000158748	1	19998917	rs7527271	1	20014753	G	A	0.34493	-0.264608	0.00820476	3.46172e-228	0.456643	0.0339041	2.39182e-41	-0.579463	0.0466242	1.2078e-07	20
cg04607131	ENSG00000158748	HTR6	1.98158e-12	1.98158e-12	5.53039e-12	0.339	0.251 - 0.458	1	NA	19990783	ENSG00000158748	1	19998917	rs1883565	1	20008507	C	T	0.340954	-0.26571	0.00811796	5.6222e-235	0.245468	0.034073	5.83937e-13	-1.08246	0.153852	0.00119104	20
cg18023598	ENSG00000158748	HTR6	3.64459e-16	3.64459e-16	2.01745e-15	2.482	1.995 - 3.089	1	NA	19992504	ENSG00000158748	1	19998917	rs1883565	1	20008507	C	T	0.340954	-0.26571	0.00811796	5.6222e-235	-0.292268	0.0347324	3.93417e-17	0.909134	0.111553	0.0886479	20
cg17641710	ENSG00000114353	GNAI2	1.49619e-05	1.49619e-05	2.38282e-05	1.368	1.187 - 1.576	3	NA	50279038	ENSG00000114353	3	50280255	rs58051625	3	50278717	C	G	0.119284	-0.0919278	0.0135956	1.3648e-11	-0.293424	0.0520629	1.74102e-08	0.313294	0.0723668	0.0321301	17
cg15698299	ENSG00000023330	ALAS1	2.40562e-13	2.40562e-13	7.95705e-13	0.801	0.755 - 0.85	3	NA	52233019	ENSG00000023330	3	52240222	rs181274	3	52233861	T	A	0.465209	-0.0785179	0.00799393	9.03504e-23	0.353866	0.0321937	4.18487e-28	-0.221886	0.0302954	0.415691	20
cg13241645	ENSG00000023330	ALAS1	3.38857e-09	3.38857e-09	7.28542e-09	0.72	0.646 - 0.803	3	NA	52235959	ENSG00000023330	3	52240222	rs614288	3	52220203	T	C	0.469185	-0.0785405	0.00802613	1.29819e-22	0.239176	0.0322418	1.18726e-13	-0.328379	0.0555485	0.81505	20
cg10696677	ENSG00000112561	TFEB	8.33747e-06	8.33747e-06	1.37889e-05	0.791	0.714 - 0.877	6	NA	41681327	ENSG00000112561	6	41677856	rs9462739	6	41680247	G	A	0.310139	0.0517037	0.00840956	7.83668e-10	-0.220545	0.0340958	9.90542e-11	-0.234436	0.0526075	0.483086	13
cg23317857	ENSG00000112561	TFEB	0.00791686	0.00791686	0.0100125	0.91	0.849 - 0.976	6	NA	41696297	ENSG00000112561	6	41677856	rs60442837	6	41696299	T	C	0.129225	0.0315041	0.0109625	0.00405566	-0.333708	0.0480308	3.71016e-12	-0.094406	0.0355499	0.0104486	17
cg17738521	ENSG00000010818	HIVEP2	2.25313e-06	2.25313e-06	3.87538e-06	0.75	0.666 - 0.845	6	NA	143224179	ENSG00000010818	6	143169471	rs6937152	6	143238724	A	T	0.163022	0.0858267	0.0114784	7.5923e-14	-0.299023	0.0489743	1.02334e-09	-0.287023	0.0606906	0.0178756	16
cg01198111	ENSG00000001629	ANKIB1	5.33798e-64	3.95361e-56	2.29533e-62	0.706	0.678 - 0.735	7	NA	92032975	ENSG00000001629	7	91953123	rs4729035	7	92006387	T	C	0.084493	0.418348	0.0160572	1.2247e-149	-1.20325	0.0542429	5.06352e-109	-0.347683	0.0205853	0.00360424	20
cg01275932	ENSG00000148396	SEC16A	1.71256e-14	1.71256e-14	7.36399e-14	0.28	0.203 - 0.388	9	NA	139367244	ENSG00000148396	9	139353345	rs11145760	9	139382594	A	G	0.411531	-0.324637	0.00937311	7.54004e-263	0.255249	0.0324501	3.66501e-15	-1.27184	0.165809	0.00265887	20
cg09642020	ENSG00000148396	SEC16A	6.90995e-09	6.90995e-09	1.41489e-08	2.752	1.954 - 3.877	9	NA	139379173	ENSG00000148396	9	139353345	rs34376913	9	139378914	C	T	0.253479	-0.223197	0.010599	1.92349e-98	-0.220442	0.0365843	1.68492e-09	1.01249	0.174776	0.0607065	20
cg09696939	ENSG00000122870	BICC1	7.86631e-24	1.85745e-22	6.76503e-23	0.69	0.642 - 0.742	10	NA	60272079	ENSG00000122870	10	60432047	rs1658436	10	60326910	G	A	0.497018	-0.14494	0.00807891	5.68394e-72	0.3904	0.0321074	5.12736e-34	-0.371262	0.0368854	0.0625414	20
cg08466030	ENSG00000122870	BICC1	1.31034e-44	4.89643e-35	2.81723e-43	0.779	0.753 - 0.807	10	NA	60336784	ENSG00000122870	10	60432047	rs10740734	10	60364363	G	A	0.486084	-0.156216	0.00807359	2.07845e-83	0.626343	0.0308248	8.65278e-92	-0.249409	0.0177993	1.59265e-09	20
cg09873584	ENSG00000122870	BICC1	3.0227e-13	3.0227e-13	9.28401e-13	1.826	1.553 - 2.147	10	NA	60348937	ENSG00000122870	10	60432047	rs10740734	10	60364363	G	A	0.486084	-0.156216	0.00807359	2.07845e-83	-0.259374	0.0329397	3.42942e-15	0.602281	0.0825792	0.000134476	20
cg02348430	ENSG00000122870	BICC1	3.7534e-16	3.7534e-16	2.01745e-15	1.683	1.485 - 1.908	10	NA	60567288	ENSG00000122870	10	60432047	rs4245599	10	60365755	A	G	0.485089	-0.152959	0.00807734	5.67422e-80	-0.293732	0.0325504	1.81496e-19	0.520744	0.0639243	0.0659252	20
cg23799393	ENSG00000122870	BICC1	4.27626e-11	4.27626e-11	1.02155e-10	1.831	1.53 - 2.192	10	NA	60588674	ENSG00000122870	10	60432047	rs12259315	10	60266152	C	T	0.497018	-0.140439	0.00812895	7.08349e-67	-0.232131	0.0325373	9.728e-13	0.604999	0.0917475	0.00243999	20
cg16060189	ENSG00000138160	KIF11	0.00024394	0.00264101	0.000349647	1.068	1.031 - 1.106	10	NA	94350577	ENSG00000138160	10	94384096	rs11187078	10	94340705	G	C	0.364811	0.0317597	0.00837852	0.00015028	0.481876	0.0330656	4.15145e-48	0.0659084	0.0179658	1.10474e-09	20
cg22508615	ENSG00000138160	KIF11	3.58484e-05	5.76526e-05	5.50529e-05	1.069	1.035 - 1.103	10	NA	94351955	ENSG00000138160	10	94384096	rs4646953	10	94333955	G	A	0.235586	-0.0415009	0.00969919	1.879e-05	-0.625984	0.0392403	2.73488e-57	0.0662971	0.016042	4.66934e-08	20
cg24472574	ENSG00000166167	BTRC	0.000995435	0.000995435	0.00133762	0.914	0.867 - 0.964	10	NA	103070503	ENSG00000166167	10	103215449	rs12411910	10	103068972	T	C	0.281312	-0.0307247	0.00877798	0.00046491	0.342103	0.0353233	3.4955e-22	-0.0898112	0.0272832	1.0049e-08	20
cg04926280	ENSG00000110651	CD81	7.58009e-14	7.58009e-14	2.7162e-13	2.074	1.713 - 2.511	11	NA	2368637	ENSG00000110651	11	2408028	rs800151	11	2371351	A	G	0.175944	0.246049	0.0105845	1.55421e-119	0.337283	0.0427097	2.85454e-15	0.729504	0.097561	0.00412412	20
cg01492909	ENSG00000110651	CD81	1.23431e-07	1.23431e-07	2.30762e-07	0.453	0.338 - 0.607	11	NA	2397811	ENSG00000110651	11	2408028	rs800139	11	2333124	G	A	0.202783	0.175897	0.00981237	7.39098e-72	-0.222063	0.0401223	3.11824e-08	-0.7921	0.149782	0.00661877	20
cg12578166	ENSG00000053918	KCNQ1	2.10452e-06	2.10452e-06	3.7706e-06	0.646	0.539 - 0.774	11	NA	2466909	ENSG00000053918	11	2668126	rs11022998	11	2502582	T	G	0.457256	0.0767949	0.0080711	1.82059e-21	-0.175832	0.0321365	4.46448e-08	-0.436751	0.0920809	0.0754367	20
cg25946538	ENSG00000053918	KCNQ1	0.000204699	0.000204699	0.000303519	1.105	1.048 - 1.165	11	NA	2482531	ENSG00000053918	11	2668126	rs12288422	11	2500159	A	T	0.0685885	0.0655703	0.0158314	3.4459e-05	0.657766	0.0784812	5.23955e-17	0.0996864	0.0268469	0.0053671	17
cg11878045	ENSG00000053918	KCNQ1	0.000790999	0.000790999	0.00109719	1.155	1.062 - 1.256	11	NA	2482536	ENSG00000053918	11	2668126	rs12288422	11	2500159	A	T	0.0685885	0.0655703	0.0158314	3.4459e-05	0.455332	0.0795185	1.02758e-08	0.144006	0.0429109	0.126155	10
cg05125641	ENSG00000053918	KCNQ1	2.93751e-14	1.17088e-13	1.1483e-13	0.827	0.787 - 0.868	11	NA	2503306	ENSG00000053918	11	2668126	rs11022998	11	2502582	T	G	0.457256	0.0767949	0.0080711	1.82059e-21	-0.403016	0.0318928	1.32664e-36	-0.19055	0.025069	0.00907814	20
cg17035132	ENSG00000053918	KCNQ1	1.59512e-14	1.59512e-14	7.36399e-14	0.831	0.793 - 0.871	11	NA	2504160	ENSG00000053918	11	2668126	rs11022998	11	2502582	T	G	0.457256	0.0767949	0.0080711	1.82059e-21	-0.41471	0.031881	1.10104e-38	-0.185177	0.0241127	0.271607	20
cg13375538	ENSG00000167815	PRDX2	5.53823e-35	2.71551e-32	5.9536e-34	0.731	0.696 - 0.769	19	NA	12911875	ENSG00000167815	19	12910164	rs4804732	19	12922503	A	G	0.37674	0.166902	0.0087334	2.05295e-81	-0.533463	0.0330116	9.67421e-59	-0.312866	0.0253545	8.0639e-06	20
cg07077694	ENSG00000167815	PRDX2	7.65191e-23	7.12226e-18	5.48387e-22	0.516	0.452 - 0.588	19	NA	12912252	ENSG00000167815	19	12910164	rs897804	19	12876964	C	G	0.439364	0.235476	0.00955092	3.26881e-134	-0.35565	0.0331442	7.32809e-27	-0.6621	0.0672939	3.4104e-10	20
