# Supplementary material for: Potential circadian rhythm-related pathogenic genes in diabetic nephropathy: a multi-omics Mendelian randomization study
Source: Ren Fail. 2026 May 24;48(1):2663248. doi: 10.1080/0886022X.2026.2663248 (PMC13202663; doi:10.1080/0886022X.2026.2663248)
Supplement: Supplemental Material [file IRNF_A_2663248_SM8517.xlsx]

## Sheet: Table S14
Table S14. Causal associations between key signals and DN-related phenotypes.
probeID	Gene_symbol	b_SMR	se_SMR	p_SMR_multi	p_SMR	p_HEIDI	p_FDR	OR SMR 95% CI
Estimated glomerular filtration rate (eGFR)
ENSG00000114353	GNAI2	0.00691	0.0306	0.822	0.822	0.0253	0.822	1.01 (0.95 - 1.07)
ENSG00000001629	ANKIB1	0.0336	0.00897	0.00254	0.000178	0.324	0.000446	1.03 (1.02 - 1.05)
ENSG00000122870	BICC1	0.0713	0.0139	1.72e-06	2.98e-07	0.0383	1.49e-06	1.07 (1.05 - 1.1)
ENSG00000138160	KIF11	-0.016	0.0277	0.0772	0.563	0.091	0.704	0.98 (0.93 - 1.04)
ENSG00000089220	PEBP1	-0.00472	0.00499	0.44	0.344	0.573	0.574	1 (0.99 - 1.01)
Microalbuminuria
ENSG00000114353	GNAI2	0.0696	0.103	0.499	0.499	0.889	0.668	1.07 (0.88 - 1.31)
ENSG00000001629	ANKIB1	0.0209	0.028	0.575	0.456	0.797	0.668	1.02 (0.97 - 1.08)
ENSG00000122870	BICC1	0.134	0.0447	0.00253	0.00277	0.162	0.0138	1.14 (1.05 - 1.25)
ENSG00000138160	KIF11	0.0378	0.0888	0.899	0.67	0.962	0.67	1.04 (0.87 - 1.24)
ENSG00000089220	PEBP1	0.00983	0.0158	0.652	0.535	0.482	0.668	1.01 (0.98 - 1.04)
End Stage Renal Disease (ESRD)
ENSG00000114353	GNAI2	-0.493	0.293	0.0922	0.0922	0.846	0.115	0.61 (0.34 - 1.08)
ENSG00000001629	ANKIB1	-0.172	0.0757	0.0181	0.0235	0.531	0.0391	0.84 (0.73 - 0.98)
ENSG00000122870	BICC1	0.814	0.128	1.02e-07	1.98e-10	0.0707	9.91e-10	2.26 (1.76 - 2.9)
ENSG00000138160	KIF11	-0.809	0.264	0.00581	0.00221	0.0829	0.00553	0.45 (0.27 - 0.75)
ENSG00000089220	PEBP1	0.0686	0.0451		0.128	0.736	0.128	1.07 (0.98 - 1.17)
Glycated haemoglobin HbA1c levels
ENSG00000114353	GNAI2	0.02	0.0424	0.637	0.637	0.285	0.796	1.02 (0.94 - 1.11)
ENSG00000001629	ANKIB1	-0.00144	0.0115	0.53	0.9	0.112	0.9	1 (0.98 - 1.02)
ENSG00000122870	BICC1	-0.0362	0.0185	0.0153	0.0505	0.0486	0.0841	0.96 (0.93 - 1)
ENSG00000138160	KIF11	-0.7	0.0839	4.62e-14	7.4e-17	0.000925	3.7e-16	0.5 (0.42 - 0.59)
ENSG00000089220	PEBP1	0.0177	0.00672	0.000178	0.00856	0.00126	0.0214	1.02 (1 - 1.03)
Fasting Glucose
ENSG00000114353	GNAI2	-0.0339	0.0282	0.229	0.229	0.0707	0.571	0.97 (0.91 - 1.02)
ENSG00000001629	ANKIB1	-0.00516	0.00753	0.671	0.493	0.733	0.822	0.99 (0.98 - 1.01)
ENSG00000122870	BICC1	0.00064	0.0115	0.171	0.956	0.323	0.956	1 (0.98 - 1.02)
ENSG00000138160	KIF11	-0.073	0.0235	0.00479	0.00188	0.0407	0.00942	0.93 (0.89 - 0.97)
ENSG00000089220	PEBP1	0.0012	0.00432	0.993	0.781	0.523	0.956	1 (0.99 - 1.01)
