# Supplementary material for: Potential circadian rhythm-related pathogenic genes in diabetic nephropathy: a multi-omics Mendelian randomization study
Source: Ren Fail. 2026 May 24;48(1):2663248. doi: 10.1080/0886022X.2026.2663248 (PMC13202663; doi:10.1080/0886022X.2026.2663248)
Supplement: Supplemental Material [file IRNF_A_2663248_SM8514.xlsx]

## Sheet: Table S16
Table S16. List of circadian-related protein-coding genes retrieved from GeneCards
Gene Symbol
PER2
CLOCK
PER3
PER1
CRY1
CRY2
TIMELESS
BMAL1
CIART
CSNK1D
NR1D1
CSNK1E
NPAS2
AANAT
BMAL2
BHLHE41
RORA
BHLHE40
NR1D2
DBP
NOCT
FBXL3
NFIL3
CIPC
OPN4
SIRT1
MTNR1A
RORB
GSK3B
RAI1
PASD1
PRL
BTRC
NPY
PROK2
MTNR1B
SERPINE1
CREB1
PHLPP1
CSNK2A1
RORC
HDAC3
LEP
HCRT
TPTEP2-CSNK1E
PPP1CA
PPP1CB
PPP1CC
NR3C1
TP53
NMS
CREM
RBM4
PPARGC1A
NONO
NAMPT
GH1
CREBBP
HCRTR2
CRTC1
VIP
THRAP3
NCOA2
KLF9
PPARA
SPSB4
INS
NPPA
NRIP1
KMT2A
CRH
EP300
GHRL
ADCYAP1
KDM2A
KLF15
CUL1
EZH2
AHR
IGF1
MAGEL2
METTL3
IL6
NR0B2
UBE3A
NCOR1
DRD2
HTR7
KAT5
TNF
USP2
ASMT
RBM4B
SKP1
MAPK8
TOP1
REN
POMC
IMPDH2
VIPR2
SFPQ
TARDBP
PPARG
MTA1
ACE
KDM5A
HNF4A
SLC6A4
PML
USP9X
HUWE1
DPYD
SIAH2
CSNK2A2
TIPIN
F7
USP7
MYCBP2
AVP
HNRNPU
SIRT6
DNM1L
HDAC1
FBXW11
PPP5C
PRNP
ASS1
ALB
PLAT
KDM8
KLF10
HIF1A
DDB1
CSNK1A1
PRKCG
TEF
HLF
PPP2CB
SIK1
ADIPOQ
CHEK1
OPN5
MAPK1
NKX2-1
ID2
PRMT5
GPR50
MAPK9
MAPK10
TPH1
ID3
SRRD
NDUFA9
PIWIL2
HERC2
NGFR
DRD4
MC3R
ELF3
WDR5
GNRH1
NPY5R
RELB
CD36
MDM2
MYC
PRKCA
GPR176
TH
RXRA
CCAR2
ATF4
NR1H2
ADA
HMOX1
CHKA
PRKDC
CBX3
HTR1A
RPS27A
APP
SST
HSPA8
UBB
DNAJA1
BDNF
GCG
MTOR
RGS16
CAVIN3
TBL1XR1
CPNE8
ADCY10
ERC2
KAT2B
SERPINC1
HNRNPD
PROX1
IL1B
GRP
FBXW7
DCLK1
NR3C2
BGLAP
NOS3
IGFBP3
NCOA1
SERPINA6
MED1
SETX
PTH
CRP
EGR3
PPBP
AGT
YTHDF2
RASD1
SOD1
NFE2L2
SHBG
SREBF1
UGP2
ARNT
FOS
NMUR2
ID1
IGFBP1
GHR
EDN1
NUDT12
CARM1
NCOA6
CCK
ADORA2A
SPR
TKT
GNAQ
CYP21A2
NCOA3
FGA
CDK1
SERPINF2
CALB1
SUMO3
ESR1
PSEN1
CNR1
CHEK2
OGT
SIN3A
ADRB1
TBL1X
SMARCD3
CHD9
TGS1
HELZ2
EPAS1
KPNB1
CEBPA
ATOH7
C3orf70
RNASE3
HDAC2
APOB
FBXL13
NPY2R
RELA
PF4
MEF2C
ATF2
ETV6
ABCB1
TOP2A
MAGED1
CSNK1A1L
UCP3
AVPR1A
CYP7A1
COMT
EPX
NPPB
CBS
HSP90AA1
VEGFA
EPO
CAMK2G
ESR2
PSMC4
NR1I3
PRKAA2
HK2
CLTC
GAST
SUMO1
PTPA
NAGLU
UBXN11
APOA1
LEPR
ADORA1
ADCY1
LGR4
RETN
GCK
TF
NALCN
GSTP1
PSPC1
NTS
IGF2
YWHAZ
MATR3
CGA
GLO1
PLCB4
FDFT1
ACADS
KITLG
GHRH
CDK5
USP1
BTBD9
CAD
RPSA
EZR
TNPO1
PSMD11
ATR
VCAM1
PRRT1
PRRT1B
PRKG1
PRKAA1
ZFHX3
SUV39H1
SLC41A1
NGF
SYNCRIP
B2M
SCN8A
LMAN1
CSMD1
SF3A3
UBA52
KCND2
CSNK2B
RRH
HAT1
FBXL15
HTT
MAOA
GUSB
HNRNPA1
XPA
ANP32A
SERPINA12
RPE65
ZPBP2
HSPD1
ATF1
CHGA
EIF2AK3
FLNA
NMU
RACK1
SFTPD
FASN
VCP
YWHAE
EEF2
PPP2R1A
MCM3
PPP2R1B
LRPPRC
PAICS
CCT2
HNRNPH2
HNRNPA3
CKAP4
CCT8
GFPT1
PDE6B
ROCK2
SUV39H2
MYBBP1A
NR2F6
HSPA1A
PROKR2
COPS2
ATG14
F3
TDRKH
LDHA
TUBB3
TAB2
CPT1A
GFRA1
GSTM3
CEBPB
MEF2D
PURA
UBC
PSMA4
MYF6
VAPA
IDI1
LDHB
QKI
LDHD
CLDN5
HLA-DMA
LDHC
NCKAP1
RBPMS
TOB1
NCOA4
AZIN1
BTG1
CRTC2
EIF4G2
PPP1R3C
CRTC3
PIGF
HERPUD1
ZFR
STBD1
DAZAP2
G0S2
H2BC15
LOC102724428
HFE
JAK2
TCAP
TGFB1
IFNA1
NMUR1
FHIT
SUCNR1
CACUL1
NPSR1
KCNK18
FOXO1
GPT
GNB3
PDE4D
IGFBP7
ADIPOR1
EYA1
TRIM28
ADIPOR2
OPCML
MYRIP
INSL6
XPO1
DDX5
DHX9
GUCY2C
CSE1L
APOE
FGF21
GABBR1
MIF
HTR1B
TXN
CALCA
CSF2
DDX3X
NCL
CCT5
RAB3A
HSPA5
ADAR
PPAT
G6PD
KCNQ1
TFPI
SCT
GNAS
CDKN1A
EGR1
HSF1
CYP2D6
RHO
KLK3
CCL2
CYP3A5
THBD
HRH1
PSME2
CDKN3
IFNG
FGF23
HTR2C
RS1
PYY
HNRNPK
ABCB7
RPS6
CSTA
TNFRSF11B
PTCH1
IL4
SELP
CUL4A
DTL
STAR
SLC7A3
NHERF4
P2RX7
CRHR1
GPI
RHOA
NOS1
TIMP3
IL1RN
SERPINA7
PIK3R1
CTSB
HBB
GSR
CACNA1C
CST3
KISS1
CDK5R1
MFSD2B
PRKACA
ERN1
LIPE
CS
ARHGEF5
NPY1R
FAM50B
DYRK1A
PARP1
NOS2
SMAD3
ALDOA
UBA1
ACTN1
CYP2A6
IL3
KRT17
SNAI1
PSMD2
TLN1
GFPT2
MBD5
VRK2
CAND1
PDIA6
MT1F
F2
TRPV1
RPS3
TFF2
CP
OXT
SLC2A2
ETS1
HSP90AB1
HK1
TFRC
ACACA
GSN
LMNA
P4HB
PRKD1
PGK1
PPP2CA
ENO1
MSN
RDX
RPS19
SLC12A3
ACTN4
HADHA
HMGA1
HSD17B10
HSP90B1
MDH2
PCCA
PCCB
CYB5R3
FLNC
HNRNPA2B1
MYH14
NME1
PPP2R5D
VDAC1
DDOST
NME2
PRKD3
PSMC3
MCCC2
PLEC
KRT6A
MCCC1
PSMC5
PSMD3
SSB
CCT7
ERO1A
HTR5A
PSMD1
RAB1A
SMCHD1
CAPZB
PSMC6
EIF3E
TAGLN2
AHNAK
RAB5B
RPL36
PPP2R5E
RALY
SEPTIN7
APMAP
HID1
HNRNPH3
AURKAIP1
MAGEC1
RPL39
CPNE9
H2BC11
PEPC
ATM
TPT1
VWF
HSD11B2
ADRA1B
EPHB2
HSD11B1
PSME1
PTGDS
CTNNB1
CAT
GAPDH
MAPK3
DICER1
GAL
ELK1
SPSB1
POLB
HP
PPARD
SERPINA3
TAC1
CDKN2A
MAP2K7
SLC5A1
TRAF2
ALPP
COPA
PDC
USP30
ZNF704
TERT
KCNMA1
TAT
NOX4
PIWIL1
ABHD5
PSEN2
KRAS
STX1A
GRK1
BAX
PCNA
SLC12A2
PKM
CCNE1
TNFRSF1B
ALAS1
IMMT
TXNIP
CPSF6
FBXO5
AGRP
CA6
MLN
STAT3
IL2RA
ACHE
APOH
RPA2
BVES
CSF3
NR6A1
RGS20
OPN3
SNCA
GGT1
IFNAR2
AMH
RAN
KDM2B
GRK4
HNRNPL
CREB3
FBXO9
FBXO22
HRAS
MAPK14
CCNB1
ABAT
MAX
PTGDR
PRDX2
ARRB1
ATRIP
COPS8
ORMDL3
BSX
EGFR
TWIST2
UBE2B
CCDC81
PAX8
CHRNB2
GCH1
PIGK
AK5
PLCL1
ALG10B
C1orf54
IGF1R
GRIN2B
GRM1
PRDX1
PRKCB
NCAM1
OGG1
RRAS2
SLC9A3
TRPA1
FANCL
EPB41
GRIK1
GRM7
PKD1
CCNA2
HABP2
WNT10A
CBLB
OPHN1
PFAS
AFF2
COL9A1
SLC10A2
ST3GAL1
DLGAP1
DOCK4
DSCAM
MMADHC
PTPRT
RBCK1
ST8SIA2
ANKS1B
RNF19A
CD180
RND3
ITPK1
RGS6
SEC23IP
SORCS1
ING3
VRK3
CAMK1
POF1B
TANC2
IRX1
LCORL
LRRC4C
NAALADL2
NCOA7
NTM
SPCS3
BRMS1L
CIRBP
MAGEC2
PELI2
VTA1
ADGRF1
ARL4A
ATP10B
FOXN3
TXNDC2
DIRAS3
FERD3L
KCTD8
MAP9
RASSF8
RHBDD1
NXPH1
OR10R2
CTXN3
HDX
ZNF662
CDC14C
NFKB2
TWIST1
GTPBP1
KCNC2
METTL14
FAM83B
APC
IL5
HELLS
DNAH8
CES1
SLC2A1
PLAU
TUBB
KL
PRMT1
SLC16A1
CYP2E1
FEN1
PEBP1
VEGFC
YWHAB
YWHAQ
ADCYAP1R1
MEF2A
DROSHA
DYNC1H1
SNRNP200
GNAL
PNPLA3
HNRNPH1
PSMC2
ZBTB17
COG2
RTN2
KCNH4
NASP
ATF6
NFKB1
NPM1
PHGDH
ATP1A1
COL2A1
ABCC2
ATP1A3
GLUL
SDHA
A2M
CRKL
EEF1A2
MCM7
MTHFD1
MYBPC3
PIK3C2A
TMPO
ATP5F1A
CHI3L1
GARS1
MCM4
NDUFS3
NECTIN1
PRSS8
RANBP2
XRCC6
YWHAH
ACLY
C1QBP
CELF2
CNP
EIF4A1
EPRS1
MARS1
MCM5
PTPRN
PTPRN2
RARS1
RUVBL1
XRCC5
EEF1A1
EIF4A2
IARS1
KRT10
PPOX
PPP2R2A
RPL10
SLC25A5
TLK2
TUFM
HNRNPDL
KHDRBS1
KPNA1
NDN
PABPC1
PSMC1
RPS17
RUVBL2
SMC4
XRN2
ALDH9A1
CCL4
DDX17
DDX20
EFTUD2
GMPS
PTBP1
RPN1
RPS14
TCP1
CHGB
DDX3Y
BAG2
CCL17
CCT4
DARS1
DNAJC7
KRT2
NXN
PABPC4
PRDX4
RPS2
SRM
USP11
PCBP1
SLC17A8
SMC2
UBR5
DHX15
GIP
HNRNPM
HSPA1B
ILF3
AKAP8
CCL13
HNRNPF
KHSRP
SCYL2
WDR77
ANAPC7
CCT6A
PABPC3
GCN1
GEMIN5
MAP4
SEC16A
PPP2R2D
DCTPP1
OBI1
CYP11B2
PROKR1
CSNK1G2
TNRC6B
MAPT
CHRNA4
MMP3
AGTR1
PDGFB
CD40
GLUD1
RPS6KB1
ALDH5A1
CTSL
MTHFR
RYR2
EIF4EBP1
TDO2
USF1
CTSH
KAT8
CD84
CRX
PPY
BLZF1
SRC
PIK3R2
GFAP
FOXP3
IL10
CARTPT
JUND
HTR2A
PRRT2
HPGDS
HBA1
MAFK
GATA4
RNASEL
APH1A
HTR6
TARS2
TRAF3IP1
NBL1
BOLL
NMD3
ASB1
LRRC17
ZNF410
ARMC10
RASA4
GFRAL
FBN1
DBT
SIK3
SYVN1
RARA
SELE
TRIP12
NPPC
ITGA2B
LHCGR
TSHB
NFE2
RCVRN
CYP11B1
ADRB2
LCN2
FGF19
TRAT1
THBS1
CD63
TCN1
HS3ST2
ZACN
PPP4C
SLC25A10
MYOZ1
TSPO
FAT1
PEMT
RBM14
CYP2C19
CDKL5
IGFBP2
MTAP
MITF
ZEB1
SSH1
XBP1
TYMS
NR1H3
DRD3
SLC6A3
IL13
ALPK1
MMP9
RFX4
MEIS1
MSRA
RPL3
PSME4
SCYL1
TOX3
RPRD2
ARID1A
OLFML3
TRH
GSK3A
DYRK1B
SIX1
SIX2
ID4
SCN1A
NTRK1
HEBP1
TLR4
GRM5
PTGER3
HNRNPR
FNDC5
AQP2
U2AF1L4
GUCY1A2
OPRM1
HMGCR
MC4R
MT2A
CACNA1B
S100B
ESRRB
PENK
BRINP1
HNMT
HTR3A
MFSD2A
RBX1
MYOC
TYR
LOX
MYB
CNR2
CRYZ
TREX1
ERF
GJC1
MYBL2
MPST
LGALS4
HSD17B8
SNRK
MED28
ZNF346
GJE1
ADRA2A
TIMP1
HCRTR1
APLN
AMY1A
PRKCD
BLK
NRG1
ADSL
COL1A2
ISG15
CNTN2
GNAO1
PDE8B
DLX5
EPHB1
FOXP1
PEX1
SF3B1
ALDH6A1
DAXX
IL1RAPL1
MANBA
NFASC
TOP3A
AKAP9
CA14
CCS
CYP51A1
EIF2B2
FANCE
HSPE1
KRIT1
PRPF3
ROBO2
SLC26A5
CLN5
CRB2
GNL3
PACS1
SF3B2
ADCY8
DRG2
MUS81
VAMP3
ASAP1
MLH3
PDIA2
FKBP1B
IMMP2L
LEMD2
MPRIP
SPDEF
ACYP2
ARHGAP15
BICC1
DENND1A
ORAI2
PHACTR1
POLR2J
RIN1
SLC25A17
STAB1
CD248
COQ10B
ERI1
FAM167A
HIKESHI
MYO15A
NCK2
PATJ
RCE1
RGS8
RHOD
SART1
SGSM3
UNC5D
BRMS1
BTBD10
GTDC1
MPPED2
MTRF1L
NOL4
NPL
PTGR2
RAX
RFT1
SEM1
SFMBT1
SNRPC
FCF1
HORMAD1
LRRN3
LRWD1
PPM1L
RNF10
YIF1A
EPC2
ETAA1
MLIP
ANKRD44
BLTP3A
DNAJC2
MED9
PINX1
SMCR8
SSH3
TAF11
BARHL2
ILRUN
NUDT3
RASEF
RNF157
SAMD11
SPTSSB
WDCP
XKR6
ZCCHC2
ZNF76
ZNRD2
ANP32E
LIN52
STK31
SYT10
TMEM151A
YLPM1
ANKIB1
DNAJC16
PPP1R3B
PRKRIP1
SEC11C
EIF1AD
EXD3
FRMD8
MIDEAS
NRARP
RFTN2
FBXO34
RGSL1
FAM185A
PCNX3
CPLX4
SPTY2D1
RASA4B
POLR2J3
CIMIP2A
OR4F16
CD8B2
SMIM40
LOC124902694
ENSG00000285708
ENSG00000285953
LOC128092250
ENSG00000289027
LDLR
SCN2A
FUS
NEFL
PEPD
HLA-DQB1
C9orf72
MSMB
PRND
TXNDC9
SPRN
EXOC1L
ADRA1A
IL2
CCKBR
AR
JUN
PDPK1
CYP3A4
NR1I2
BCL2A1
TSC22D3
GRIA2
DHFR
TRRAP
SSBP1
ZBTB20
HIF1AN
MT3
UBQLN4
NEIL1
INTS2
CTCF
ABCC4
THPO
SGCB
MPO
NOTCH1
PGR
CDH1
TRPV6
TRPV5
TFEB
GAPVD1
ANGPTL2
STUB1
HSPA4
E2F8
CXCL8
ADRA2B
TGFB2
GHSR
PLIN1
CGB5
GBA1
ITGB1
USP46
FGFR1
CAMK2A
GRIA3
SHH
GLI2
FGF8
GABBR2
DHCR7
SMC1A
CDON
TAF1
TGIF1
DLL1
OCA2
SNRPN
STAG2
CHD8
GNS
ZIC2
NODAL
SIX3
ATP10A
CRIPTO
FOXH1
GAS1
PLCH1
STIL
DISP1
TELO2
KIF15
MMP2
SCN5A
EIF4G1
NUP98
AQP3
ACP3
IL15
IL7
ADRB3
BLMH
CREB3L1
DIO2
TTF2
DEFB1
RAE1
TOR2A
EIF3B
SUGP1
GPRASP1
PTEN
PHB2
SLC7A2
GCKR
INS-IGF2
NTRK2
SCN9A
GNA11
KCNA2
TNFRSF11A
NLGN1
COL6A1
FXR1
MTTP
ATG7
SCN11A
HOMER1
CLDN4
PAX4
KCNH7
SOX14
ATF5
FBXL17
GPR157
NPS
NFILZ
LY96
SLC46A1
HBA2
BACH1
CLEC1B
PGRMC2
CYP19A1
ANXA1
PTS
ITGAV
WEE1
ITGA2
PSMB1
HES1
VTN
APLNR
PSMD12
BRF1
LEMD3
NMB
UCHL5
TBL3
UBE2O
COPS6
ZNF44
ZNF207
USP38
ZNF174
QRFP
PAH
RPS6KA5
ADM
SCP2
CD9
GHRHR
GIPR
MGP
APOA4
LMOD1
IKBKB
ABL1
BCR
CDK6
BMP4
LIMK1
BRCA2
ENG
FGF10
FUCA1
KCNJ1
PTK2
SLC3A1
TPO
CARD11
CFI
HCFC1
NMNAT1
PKLR
TNK2
CARD9
CDC73
CDK9
GMNN
PANK2
PIAS1
PRKCI
SFN
ABCC3
ANTXR1
BLNK
BTC
CX3CL1
MAD2L1
NAE1
NHP2
NPC1L1
PFKP
TREM2
TUBA1B
WNT2
BSCL2
EMP2
FZD10
GRPR
INPP5D
IRF4
MAP3K2
SLC32A1
ACSF3
BEST1
CLCN6
CLPX
HGFAC
LILRB1
LIPG
MECR
PHEX
PIK3R5
TRPM4
UNC119
VPS4A
ADGRL1
CTDP1
HAS3
KMT5B
LOXL3
PDGFC
PEA15
POLR2B
POLR3F
PPM1B
PRPF4
SLAMF7
SLC22A8
SLC34A3
STX4
COX7B
DGKQ
FOXF1
LHX1
MAP3K11
MAPRE2
MRTFA
PKP1
SEC13
SLC8A2
UNC45B
ACTL6A
ADGRE2
BRWD1
BTNL2
CDK11B
CNNM4
CNOT2
CRYGD
DMAP1
FFAR1
MFNG
MPG
MSRB2
PDE1B
PSMD13
RABGEF1
RBL1
RING1
TBCB
BOLA3
CIDEC
GPR37L1
HOMER3
ICAM5
JAZF1
KCNT2
KPNA4
LBX1
NUP88
SLC24A3
SYCP2
CDK3
COPE
DHX29
FOXA3
GPR17
H1-5
INTS4
KRR1
LSM7
NYX
PARD6A
POP1
RAP1GAP
RNF34
RNPC3
RPS4X
SERINC1
SF1
SH3GL2
SLC25A27
SUN5
YTHDC1
ADGRA2
ADGRB3
ARFIP2
COLGALT2
DDX56
GIPC2
MTREX
NOB1
OPN1LW
PEG3
PWP2
RRBP1
SCAMP2
SEC16B
SNRPB2
B4GALT2
CADM4
CBLN1
CEMIP2
CFAP65
DCLRE1A
DOK5
EXOSC4
FOXL1
GPR158
IFNK
LYPD5
MED30
OPN1MW
UBA3
WBP11
ASCC3
BDP1
CCM2L
DCAF13
FBXO45
FKBP11
FUT5
GPR89B
KCNG2
MED10
NOL6
P2RY10
RCC2
SART3
SCARA3
SLC39A12
SPRR1B
URGCP
ZMYM3
CMTM7
KCNV1
PTGR3
RABL6
SRPRB
ANKLE1
BTN2A2
CEACAM21
CKLF
ENY2
FOCAD
HEATR5B
MPND
OXNAD1
PAPOLB
PEF1
PTTG2
RANBP6
SCHIP1
TBC1D9
TXLNG
CENPM
CHID1
DUSP8
GMFG
GPR135
GPR78
MAGEA12
MTARC2
OR1E1
PAQR4
PUM3
RNF103
RRP12
SOCS4
BTNL8
CWC15
EEIG1
EMC8
GPR137
GPR45
MEPCE
MYL5
NUFIP2
PLEKHJ1
PNRC2
RAB20
RXFP4
SLC7A13
TMEM130
ZNF91
DNAI7
HAPSTR1
MRPL18
NXPE4
PHF23
TCTA
TRIM59
UBAP2
ZNF75D
C1orf131
CCDC87
DENND2D
GLMP
MAP7D1
MARCHF4
OR2W1
SELENOO
ZMAT3
ZNF358
ZSWIM3
ASB5
EDRF1
GJB7
PRSS38
TMSB15A
WDR86
ZNF273
AIRIM
FBXO16
OR51B2
C6orf89
LYG1
PRR14L
RBM43
ZNF211
MRGPRE
NTMT2
PPP1R2C
CCND1
ICAM1
PRKN
FST
CYP11A1
GZMB
DUSP1
LGALS3
DISC1
SELL
SULT2A1
PTH2R
ZNF423
CREB3L3
OGFR
CAVIN2
LPL
CD79A
IL1A
IL18
P2RX4
PTGFR
UMOD
P2RX6
RARRES2
GUCA2B
VGF
LSM12
ALDH2
RPS6KA1
SLC1A2
PIK3CG
CDKN1B
ODC1
CDC25A
BECN1
NR4A1
LAMP2
SKP2
FOSB
JUNB
HUS1
NPAS3
FBXO31
TMEM11
TUG1
NQO2
CASP8
ITGB3
DDC
FAS
MERTK
NFKBIA
ADORA2B
GNRHR
KIF11
KNG1
MYH9
OXTR
CAMK2D
CTSS
DDIT3
DUSP6
EHMT2
MBL2
MECP2
CD81
CYP1A2
IRS2
MASP2
PDE4A
PRDX6
QDPR
SAG
ST3GAL3
TACR1
TET2
ATF3
KMT2D
MAT1A
PTPRS
G6PC1
GDF15
HTR2B
MAT2A
SLC22A1
TXK
EEA1
NAT2
PTX3
SUZ12
UCP1
CEBPE
FABP7
OPRK1
POU2F1
RAPGEF3
TRNT1
H3-3B
IAPP
PRSS2
CHRNA9
LIN28A
NFE2L1
RGR
SDC3
TRAPPC9
ATF7
DIO3
SAA4
CYP8B1
DUSP4
PSG1
CEBPG
COP1
CYP20A1
SULT1A3
FHL5
INHBE
TRIM35
MRGPRX1
BATF3
ANGPTL8
INHBC
RLN3
DCP2
ENHO
ENOX2
INSR
CASR
IL6R
PCSK9
DPP4
FKBP5
MSH6
SERPINA1
CCR5
COMP
HNF1A
NEDD4L
UCP2
DLK1
LTF
SLC17A5
ADRA2C
CCR2
CTNS
GC
GABRA6
GADD45A
HRH2
SRD5A1
INHBB
LPA
SCGB1A1
UTS2
LCN1
PMCH
NPFF
CCL11
CCL5
NCOR2
CLSPN
CHRM3
CUL3
PAX6
FOXA2
RAB27A
SYP
DRD5
HRH3
SENP1
TRANK1
ERBB2
EGF
ELANE
TSC2
ADK
CBL
GDNF
IL2RB
PLA2G7
TBXA2R
CACNA1G
CYP17A1
PTGS2
AHCY
ATP1A2
CACNA1A
CHRNA2
IFNAR1
MRE11
PRKCZ
RB1
AFP
AKR1B1
AQP5
ATP7B
BACE1
F5
FBP1
GRN
IDS
IL1R1
MMP8
NR1H4
PLK4
SLC5A2
SLC6A9
TSHR
BIRC5
BMP2
CETP
COL18A1
GLDC
HLA-DRB1
LBR
NPR1
PAFAH1B1
SLC6A2
SPRY2
AK1
AVPR2
FGF2
HADHB
LIPC
LPAR1
RBP4
SI
SPP1
TGFA
TGFBI
ADD1
ANG
DRD1
GPD1
HLA-G
MAOB
TBXT
VAMP2
ACACB
AMBP
CXCL1
EXOSC3
FCGRT
HAMP
IFNB1
IL18R1
MKI67
NR5A2
PDK4
PIGA
SFTPB
SLC16A2
SULT2B1
ADH7
FANCM
FBP2
IGFALS
S100A6
SLC6A19
SULT1A1
AADAC
AOC1
ARR3
CARS1
DDAH1
EXOSC5
IL11
PROZ
PTMA
SFTPC
EXOSC2
CXCL5
DIO1
GPBAR1
GTF2IRD1
MAP1LC3A
MIP
OSBP
PTGER1
S100A1
SMN2
ADAMTS7
ITLN1
SLC2A6
TNRC6A
TPCN2
CMKLR1
SYT7
ELF5
ME1
SSPN
[truncated: 556 more rows]
