# Supplementary material for: Potential circadian rhythm-related pathogenic genes in diabetic nephropathy: a multi-omics Mendelian randomization study
Source: Ren Fail. 2026 May 24;48(1):2663248. doi: 10.1080/0886022X.2026.2663248 (PMC13202663; doi:10.1080/0886022X.2026.2663248)
Supplement: Supplemental Material [file IRNF_A_2663248_SM8513.xlsx]

## Sheet: Table S17
Table S17. GO biological process enrichment analysis results for initial gene sets
ID	Description	GeneRatio	BgRatio	RichFactor	FoldEnrichment	zScore	pvalue	p.adjust	qvalue	geneID	Count
GO:0007623	circadian rhythm	202/2479	207/18805	0.975845	7.40249	36.0931	1.78507e-172	1.11692e-168	4.46642e-169	PER2/CLOCK/PER3/PER1/CRY1/CRY2/TIMELESS/BMAL1/CIART/CSNK1D/NR1D1/CSNK1E/NPAS2/AANAT/BMAL2/BHLHE41/RORA/BHLHE40/NR1D2/NOCT/FBXL3/NFIL3/CIPC/OPN4/SIRT1/MTNR1A/RORB/GSK3B/RAI1/PASD1/BTRC/PROK2/MTNR1B/CREB1/PHLPP1/RORC/HDAC3/LEP/PPP1CA/PPP1CB/PPP1CC/TP53/NMS/RBM4/PPARGC1A/NONO/NAMPT/HCRTR2/CRTC1/THRAP3/NCOA2/KLF9/PPARA/SPSB4/NRIP1/KMT2A/CRH/EP300/GHRL/KDM2A/EZH2/AHR/MAGEL2/METTL3/NR0B2/UBE3A/NCOR1/DR…	202
GO:0048511	rhythmic process	249/2479	303/18805	0.821782	6.23381	35.7893	2.84549e-167	8.90213e-164	3.55986e-164	PER2/CLOCK/PER3/PER1/CRY1/CRY2/TIMELESS/BMAL1/CIART/CSNK1D/NR1D1/CSNK1E/NPAS2/AANAT/BMAL2/BHLHE41/RORA/BHLHE40/NR1D2/DBP/NOCT/FBXL3/NFIL3/CIPC/OPN4/SIRT1/MTNR1A/RORB/GSK3B/RAI1/PASD1/BTRC/PROK2/MTNR1B/CREB1/PHLPP1/CSNK2A1/RORC/HDAC3/LEP/PPP1CA/PPP1CB/PPP1CC/TP53/NMS/CREM/RBM4/PPARGC1A/NONO/NAMPT/CREBBP/HCRTR2/CRTC1/THRAP3/NCOA2/KLF9/PPARA/SPSB4/NRIP1/KMT2A/CRH/EP300/GHRL/KDM2A/EZH2/AHR/MAGEL2/MET…	249
GO:0042752	regulation of circadian rhythm	112/2479	113/18805	0.99115	7.51859	27.0825	2.97408e-98	6.20294e-95	2.48049e-95	PER2/CLOCK/PER3/PER1/CRY1/CRY2/TIMELESS/BMAL1/CSNK1D/NR1D1/CSNK1E/BMAL2/RORA/BHLHE40/NR1D2/NOCT/FBXL3/CIPC/OPN4/RORB/GSK3B/PASD1/BTRC/MTNR1B/PHLPP1/RORC/HDAC3/PPP1CA/PPP1CB/PPP1CC/TP53/RBM4/PPARGC1A/NONO/HCRTR2/CRTC1/THRAP3/PPARA/SPSB4/CRH/GHRL/KDM2A/EZH2/MAGEL2/UBE3A/DRD2/KAT5/USP2/RBM4B/MAPK8/SFPQ/TARDBP/PPARG/MTA1/HNF4A/PML/USP9X/SIAH2/USP7/SIRT6/FBXW11/KLF10/DDB1/PRKCG/SIK1/OPN5/NKX2-1/ID2/MA…	112
GO:0032922	circadian regulation of gene expression	67/2479	67/18805	1	7.58572	21.0428	5.01743e-60	7.84852e-57	3.13854e-57	PER2/CLOCK/PER3/PER1/CRY1/CRY2/BMAL1/CIART/CSNK1D/NR1D1/CSNK1E/NPAS2/BMAL2/BHLHE41/RORA/BHLHE40/NOCT/SIRT1/RAI1/PASD1/RORC/HDAC3/PPP1CA/PPP1CB/PPP1CC/RBM4/PPARGC1A/NAMPT/NCOA2/PPARA/NRIP1/KMT2A/KDM2A/AHR/NR0B2/DRD2/USP2/RBM4B/TOP1/MTA1/KDM5A/PML/HUWE1/MYCBP2/HNRNPU/SIRT6/HDAC1/KDM8/ID2/PRMT5/NGFR/MC3R/RELB/ATF4/CAVIN3/NUDT12/OGT/HDAC2/MAGED1/LGR4/ZFHX3/ZPBP2/GFPT1/MYBBP1A/EGR1/CARTPT/DRD3	67
GO:0023061	signal release	199/2479	497/18805	0.400402	3.03734	17.9368	4.91919e-52	6.15587e-49	2.46166e-49	PER2/CLOCK/CRY1/CRY2/BMAL1/NR1D1/MTNR1B/CREB1/LEP/HCRT/RBM4/VIP/INS/CRH/GHRL/ADCYAP1/IL6/NR0B2/DRD2/TNF/REN/POMC/TARDBP/PPARG/HNF4A/SLC6A4/SIRT6/HIF1A/PRKCG/ADIPOQ/PRKCA/HTR1A/GCG/ERC2/IL1B/GRP/BGLAP/AGT/SREBF1/EDN1/ADORA2A/FGA/PSEN1/CNR1/MEF2C/COMT/CAMK2G/ADORA1/RETN/GCK/CGA/GHRH/CDK5/CHGA/CPT1A/HFE/JAK2/SUCNR1/FOXO1/MYRIP/MIF/HTR1B/RAB3A/KCNQ1/SCT/GNAS/IFNG/FGF23/HTR2C/P2RX7/CRHR1/IL1RN/KISS1/P…	199
GO:0046879	hormone secretion	148/2479	320/18805	0.4625	3.5084	17.6354	5.20636e-48	5.42937e-45	2.17114e-45	PER2/CLOCK/CRY1/CRY2/BMAL1/NR1D1/MTNR1B/CREB1/LEP/RBM4/VIP/INS/CRH/GHRL/ADCYAP1/IL6/NR0B2/DRD2/TNF/REN/POMC/TARDBP/PPARG/HNF4A/SIRT6/HIF1A/ADIPOQ/PRKCA/HTR1A/GCG/IL1B/GRP/AGT/SREBF1/EDN1/FGA/CNR1/CAMK2G/ADORA1/RETN/GCK/CGA/GHRH/CHGA/CPT1A/HFE/JAK2/FOXO1/MYRIP/RAB3A/KCNQ1/SCT/GNAS/IFNG/FGF23/HTR2C/CRHR1/IL1RN/KISS1/PRKACA/NOS2/F2/SLC2A2/PRKD1/RAB1A/GAL/PPARD/STX1A/ABAT/EGFR/PAX8/PRKCB/SLC16A1/PTPR…	148
GO:0009914	hormone transport	150/2479	331/18805	0.453172	3.43764	17.4352	2.87816e-47	2.57266e-44	1.02878e-44	PER2/CLOCK/CRY1/CRY2/BMAL1/NR1D1/MTNR1B/CREB1/LEP/RBM4/VIP/INS/CRH/GHRL/ADCYAP1/IL6/NR0B2/DRD2/TNF/REN/POMC/TARDBP/PPARG/HNF4A/SIRT6/HIF1A/ADIPOQ/PRKCA/HTR1A/GCG/IL1B/GRP/AGT/SREBF1/EDN1/FGA/CNR1/CAMK2G/ADORA1/RETN/GCK/CGA/GHRH/CHGA/CPT1A/HFE/JAK2/FOXO1/MYRIP/RAB3A/KCNQ1/SCT/GNAS/IFNG/FGF23/HTR2C/CRHR1/IL1RN/SERPINA7/KISS1/PRKACA/NOS2/F2/SLC2A2/PRKD1/RAB1A/GAL/PPARD/STX1A/ABAT/EGFR/PAX8/PRKCB/SLC…	150
GO:0009314	response to radiation	175/2479	442/18805	0.395928	3.0034	16.6085	5.70811e-45	4.46446e-42	1.78529e-42	PER2/CLOCK/PER3/PER1/CRY1/CRY2/AANAT/BHLHE40/FBXL3/OPN4/SIRT1/PPP1CA/PPP1CB/PPP1CC/TP53/RBM4/CREBBP/CRTC1/KMT2A/EP300/METTL3/DRD2/KAT5/TNF/USP2/RBM4B/MAPK8/MTA1/PML/TIPIN/SIRT6/HIF1A/DDB1/SIK1/OPN5/ID2/MAPK10/MDM2/MYC/TH/CCAR2/ATF4/PRKDC/APP/FBXW7/FOS/GNAQ/CHEK2/ATOH7/RELA/COMT/CDK5/USP1/ATR/VCAM1/PRKAA1/RRH/XPA/RPE65/PDE6B/NR2F6/TGFB1/EYA1/TXN/CDKN1A/EGR1/HSF1/RHO/THBD/HRH1/CUL4A/DTL/PIK3R1/PARP…	175
GO:0009410	response to xenobiotic stimulus	177/2479	453/18805	0.390728	2.96396	16.4878	1.55532e-44	1.08129e-41	4.32396e-42	NPAS2/RORA/CREB1/RORC/TP53/CRH/AHR/DRD2/TNF/TOP1/REN/ACE/HNF4A/SLC6A4/PRNP/ASS1/ADIPOQ/MDM2/MYC/TH/ADA/SST/IL1B/BGLAP/PTH/SOD1/NFE2L2/SREBF1/FOS/EDN1/ADORA2A/CDK1/CHEK2/HDAC2/RELA/MEF2C/ABCB1/COMT/HSP90AA1/PRKAA2/ADCY1/GSTP1/CAD/ATR/PRKAA1/CPT1A/GSTM3/TGFB1/FGF21/HTR1B/KCNQ1/CDKN1A/HSF1/CYP2D6/CYP3A5/TNFRSF11B/PTCH1/P2RX7/NOS1/NOS2/CYP2A6/TFRC/HADHA/HSD11B2/CTNNB1/CAT/GAL/PCNA/TXNIP/SNCA/AMH/ABAT…	177
GO:0009416	response to light stimulus	144/2479	326/18805	0.441718	3.35075	16.684	9.21397e-44	5.76518e-41	2.30543e-41	PER2/CLOCK/PER3/PER1/CRY1/CRY2/AANAT/BHLHE40/FBXL3/OPN4/SIRT1/PPP1CA/PPP1CB/PPP1CC/TP53/RBM4/CREBBP/CRTC1/KMT2A/EP300/METTL3/DRD2/USP2/RBM4B/MAPK8/MTA1/PML/TIPIN/SIRT6/HIF1A/DDB1/SIK1/OPN5/ID2/MAPK10/MDM2/MYC/TH/CCAR2/ATF4/APP/FBXW7/FOS/GNAQ/ATOH7/RELA/COMT/CDK5/USP1/ATR/PRKAA1/RRH/XPA/RPE65/PDE6B/NR2F6/CDKN1A/RHO/HRH1/CUL4A/DTL/PIK3R1/PARP1/CAT/ELK1/MAP2K7/PDC/KRAS/GRK1/BAX/PCNA/AGRP/OPN3/GRK4/M…	144
GO:0097305	response to alcohol	130/2479	276/18805	0.471014	3.57298	16.7799	2.40463e-43	1.3678e-40	5.46967e-41	AANAT/CREB1/LEP/HCRT/KLF9/PPARA/CRH/AHR/NR0B2/DRD2/TNF/ACE/F7/AVP/ADIPOQ/DRD4/GNRH1/MDM2/TH/HNRNPD/BGLAP/PTH/SOD1/SREBF1/FOS/GHR/GNAQ/CDK1/CNR1/HDAC2/AVPR1A/CYP7A1/COMT/PRKAA2/ADCY1/CAD/VCAM1/PRKAA1/CPT1A/CLDN5/TGFB1/IGFBP7/HTR1B/G6PD/GNAS/CDKN1A/PTCH1/CRHR1/PARP1/OXT/ACACA/PRKD1/SLC12A3/CTNNB1/CAT/ELK1/POLB/CSF3/ABAT/PTGDR/CHRNB2/IGF1R/GRIN2B/PRKCB/OGG1/KCNC2/CES1/ADCYAP1R1/A2M/ATP5F1A/TUFM/AKAP…	130
GO:0046883	regulation of hormone secretion	126/2479	262/18805	0.480916	3.64809	16.8197	2.94236e-43	1.5342e-40	6.13508e-41	PER2/CLOCK/CRY1/CRY2/BMAL1/NR1D1/MTNR1B/CREB1/LEP/INS/CRH/GHRL/ADCYAP1/IL6/NR0B2/DRD2/TNF/REN/POMC/TARDBP/PPARG/HNF4A/SIRT6/HIF1A/ADIPOQ/PRKCA/HTR1A/GCG/IL1B/GRP/AGT/SREBF1/EDN1/FGA/CNR1/ADORA1/RETN/GCK/GHRH/CHGA/CPT1A/HFE/JAK2/FOXO1/MYRIP/SCT/GNAS/IFNG/FGF23/HTR2C/CRHR1/KISS1/PRKACA/NOS2/F2/SLC2A2/PRKD1/GAL/PPARD/STX1A/ABAT/EGFR/PAX8/PRKCB/SLC16A1/GIP/AGTR1/GLUD1/CARTPT/TSPO/TRH/MYB/ADRA2A/BLK/G…	126
GO:0043434	response to peptide hormone	184/2479	494/18805	0.37247	2.82545	16.0214	8.3041e-43	3.99683e-40	1.59829e-40	CRY1/CRY2/AANAT/SIRT1/GSK3B/CREB1/LEP/RBM4/GH1/NCOA2/PPARA/INS/GHRL/KLF15/POMC/PPARG/ACE/HNF4A/F7/ASS1/ADIPOQ/MAPK1/MDM2/PRKCA/TH/PRKDC/GCG/MTOR/KAT2B/IL1B/BGLAP/NCOA1/AGT/NFE2L2/SREBF1/FOS/IGFBP1/GHR/EDN1/OGT/RELA/UCP3/COMT/RETN/GCK/IGF2/CAD/PRKAA1/SERPINA12/ROCK2/JAK2/TGFB1/FOXO1/GPT/ADIPOR1/FGF21/NCL/KCNQ1/GNAS/EGR1/HSF1/CRHR1/PIK3R1/PRKACA/PARP1/SMAD3/MBD5/TRPV1/OXT/PRKD1/HADHA/HSD11B2/EPHB2/…	184
GO:0010562	positive regulation of phosphorus metabolic process	183/2479	493/18805	0.371197	2.81579	15.9201	2.47142e-42	1.03091e-39	4.1225e-40	CSNK1D/SIRT1/HDAC3/LEP/TP53/GH1/PPARA/INS/ADCYAP1/EZH2/IGF1/IL6/TNF/PRNP/HIF1A/ADIPOQ/MAPK1/DRD4/CD36/APP/MTOR/ADCY10/KAT2B/PROX1/IL1B/FBXW7/NOS3/PTH/ARNT/GHR/EDN1/PSEN1/MEF2C/VEGFA/PRKAA2/LEPR/TF/KITLG/PRKAA1/RACK1/VCP/ROCK2/ATG14/TAB2/GFRA1/JAK2/TGFB1/CACUL1/MIF/TXN/CALCA/DDX3X/CDKN1A/IFNG/HTR2C/IL4/P2RX7/RHOA/ERN1/ARHGEF5/IL3/F2/RPS3/TFRC/PPP2CA/ENO1/MAP2K7/TRAF2/NOX4/KRAS/CSF3/SNCA/HRAS/ARRB1…	183
GO:0045937	positive regulation of phosphate metabolic process	183/2479	493/18805	0.371197	2.81579	15.9201	2.47142e-42	1.03091e-39	4.1225e-40	CSNK1D/SIRT1/HDAC3/LEP/TP53/GH1/PPARA/INS/ADCYAP1/EZH2/IGF1/IL6/TNF/PRNP/HIF1A/ADIPOQ/MAPK1/DRD4/CD36/APP/MTOR/ADCY10/KAT2B/PROX1/IL1B/FBXW7/NOS3/PTH/ARNT/GHR/EDN1/PSEN1/MEF2C/VEGFA/PRKAA2/LEPR/TF/KITLG/PRKAA1/RACK1/VCP/ROCK2/ATG14/TAB2/GFRA1/JAK2/TGFB1/CACUL1/MIF/TXN/CALCA/DDX3X/CDKN1A/IFNG/HTR2C/IL4/P2RX7/RHOA/ERN1/ARHGEF5/IL3/F2/RPS3/TFRC/PPP2CA/ENO1/MAP2K7/TRAF2/NOX4/KRAS/CSF3/SNCA/HRAS/ARRB1…	183
GO:0048545	response to steroid hormone	143/2479	338/18805	0.423077	3.20934	15.9715	8.58739e-41	3.35821e-38	1.34291e-38	CLOCK/PER1/CRY1/CRY2/BMAL1/NR1D1/AANAT/SIRT1/NR3C1/NCOA2/KLF9/PPARA/CRH/EP300/IL6/UBE3A/NCOR1/TNF/ACE/HNRNPU/HDAC1/ASS1/ADIPOQ/MAPK1/GNRH1/MDM2/TH/RXRA/CBX3/SST/HSPA8/DNAJA1/NR3C2/BGLAP/NCOA1/MED1/SREBF1/FOS/GHR/EDN1/CARM1/ESR1/TBL1X/RELA/UCP3/AVPR1A/COMT/EPO/ESR2/CAD/HSPA1A/NCOA4/JAK2/TGFB1/IGFBP7/DDX5/HTR1B/TFPI/CDKN1A/GPI/RHOA/IL1RN/PARP1/OXT/SLC12A3/HSD11B2/PTGDS/PPARD/TAT/PCNA/TXNIP/EGFR/IGF…	143
GO:0003018	vascular process in circulatory system	122/2479	278/18805	0.438849	3.32899	15.2444	7.44036e-37	2.73849e-34	1.09509e-34	PER2/MTNR1B/LEP/INS/NPPA/HTR7/TNF/ACE/SLC6A4/AVP/CD36/HTR1A/KAT2B/NOS3/CRP/AGT/SOD1/EDN1/ADORA2A/FGA/SERPINF2/ADRB1/ABCB1/AVPR1A/NPPB/CBS/VEGFA/LEPR/ADORA1/NTS/PRKG1/ROCK2/CLDN5/TGFB1/APOE/HTR1B/CALCA/HRH1/SLC7A3/RHOA/NOS1/HBB/TFRC/PLEC/ADRA1B/PPARD/SLC5A1/KCNMA1/SLC12A2/EGFR/GCH1/DOCK4/SLC2A1/SLC16A1/ABCC2/PIK3C2A/AGTR1/SRC/HTR2A/NPPC/ADRB2/MFSD2A/ADRA2A/ADRA1A/ABCC4/STUB1/ADRA2B/ITGB1/MMP2/ADRB…	122
GO:0010038	response to metal ion	138/2479	347/18805	0.397695	3.0168	14.7761	7.65056e-36	2.65942e-33	1.06347e-33	AANAT/CREB1/PPP1CA/KMT2A/DRD2/PPP5C/PRNP/ASS1/HIF1A/PPP2CB/MAPK9/MDM2/TH/ATF4/HMOX1/APP/CPNE8/HNRNPD/BGLAP/PTH/NFE2L2/FOS/EDN1/FGA/CDK1/CEBPA/MEF2C/PRKAA2/SUMO1/ADCY1/TF/VCAM1/PRKAA1/SLC41A1/B2M/ATF1/EIF2AK3/HFE/SUCNR1/G6PD/HSF1/FGF23/TNFRSF11B/P2RX7/GPI/PARP1/MT1F/TFRC/PPP2CA/HSP90B1/CPNE9/CAT/TERT/KCNMA1/TAT/PCNA/SLC12A2/TXNIP/SNCA/ABAT/EGFR/OGG1/KCNC2/MEF2A/CYP11B2/MAPT/RYR2/JUND/RASA4/TSHB/CY…	138
GO:1901654	response to ketone	106/2479	225/18805	0.471111	3.57372	15.134	1.56342e-35	5.1486e-33	2.05887e-33	AANAT/SIRT1/CREB1/NR3C1/NCOA2/KLF9/CRH/AHR/UBE3A/ACE/F7/AVP/ASS1/TH/CBX3/HNRNPD/BGLAP/NCOA1/SREBF1/FOS/GHR/EDN1/GNAQ/SIN3A/RELA/UCP3/AVPR1A/COMT/EPO/PRKAA2/ADCY1/CAD/PRKAA1/ROCK2/NCOA4/JAK2/TGFB1/IGFBP7/GNAS/CDKN1A/HSF1/GPI/PARP1/OXT/ACACA/PRKD1/MSN/SLC12A3/ELK1/TAT/PCNA/TXNIP/PTGDR/EGFR/IGF1R/NASP/A2M/ATP5F1A/AKAP8/RPS6KB1/SRC/FOXP3/THBS1/TSPO/MTAP/TYMS/NR1H3/FOXP1/ADCY8/NEFL/AR/TGFB2/GHSR/GBA1/…	106
GO:0002790	peptide secretion	114/2479	257/18805	0.44358	3.36487	14.8747	4.85376e-35	1.4778e-32	5.90955e-33	PER2/CLOCK/BMAL1/NR1D1/MTNR1B/LEP/RBM4/VIP/INS/CRH/GHRL/ADCYAP1/IL6/NR0B2/DRD2/TNF/TARDBP/HNF4A/SIRT6/HIF1A/PRKCA/GCG/IL1B/GRP/SREBF1/EDN1/FGA/CNR1/CAMK2G/ADORA1/GCK/GHRH/CHGA/CPT1A/HFE/JAK2/FOXO1/MYRIP/RAB3A/SCT/GNAS/IFNG/HTR2C/CRHR1/IL1RN/KISS1/PRKACA/NOS2/F2/TRPV1/SLC2A2/PRKD1/RAB1A/GAL/PPARD/STX1A/ABAT/EGFR/PAX8/PRKCB/SLC16A1/PTPRN/PTPRN2/GIP/GLUD1/CARTPT/TRH/MC4R/ADRA2A/BLK/GNAO1/PDE8B/ADCY8…	114
GO:0042327	positive regulation of phosphorylation	158/2479	437/18805	0.361556	2.74266	14.3631	4.95985e-35	1.4778e-32	5.90955e-33	CSNK1D/SIRT1/HDAC3/LEP/TP53/GH1/INS/ADCYAP1/EZH2/IGF1/IL6/TNF/PRNP/ADIPOQ/MAPK1/DRD4/CD36/APP/MTOR/PROX1/IL1B/FBXW7/GHR/EDN1/VEGFA/LEPR/TF/KITLG/RACK1/ROCK2/ATG14/TAB2/GFRA1/JAK2/TGFB1/CACUL1/MIF/TXN/CALCA/DDX3X/CDKN1A/IFNG/RHOA/ERN1/ARHGEF5/IL3/F2/RPS3/TFRC/PPP2CA/MAP2K7/TRAF2/NOX4/KRAS/CSF3/SNCA/HRAS/ARRB1/COPS8/EGFR/DSCAM/CAMK1/PELI2/IL5/CRKL/EEF1A2/CHI3L1/XRCC6/XRCC5/PDGFB/SRC/CARTPT/HTR2A/FB…	158
GO:0030072	peptide hormone secretion	112/2479	250/18805	0.448	3.3984	14.876	6.1868e-35	1.75958e-32	7.03637e-33	PER2/CLOCK/BMAL1/NR1D1/MTNR1B/LEP/RBM4/VIP/INS/CRH/GHRL/ADCYAP1/IL6/NR0B2/DRD2/TNF/TARDBP/HNF4A/SIRT6/HIF1A/PRKCA/GCG/IL1B/GRP/SREBF1/EDN1/FGA/CNR1/CAMK2G/GCK/GHRH/CHGA/CPT1A/HFE/JAK2/FOXO1/MYRIP/RAB3A/SCT/GNAS/IFNG/HTR2C/CRHR1/IL1RN/KISS1/PRKACA/NOS2/F2/SLC2A2/PRKD1/RAB1A/GAL/PPARD/STX1A/ABAT/EGFR/PAX8/PRKCB/SLC16A1/PTPRN/PTPRN2/GIP/GLUD1/CARTPT/TRH/MC4R/ADRA2A/BLK/GNAO1/PDE8B/ADCY8/FKBP1B/GHSR/…	112
GO:1903829	positive regulation of protein localization	171/2479	499/18805	0.342685	2.59952	14.1112	1.7917e-34	4.8742e-32	1.94914e-32	GSK3B/HDAC3/LEP/CREBBP/INS/CRH/EP300/GHRL/IGF1/NR0B2/TNF/MAPK8/TARDBP/PPARG/PML/HUWE1/CSNK2A2/SIRT6/DNM1L/PRNP/HIF1A/NGFR/MDM2/PRKCA/NR1H2/APP/GCG/ADCY10/IL1B/FBXW7/EDN1/ADORA2A/FGA/CDK1/PSEN1/HSP90AA1/VEGFA/PRKAA2/GCK/CDK5/EZR/PRKAA1/EIF2AK3/FLNA/RACK1/YWHAE/CCT2/CCT8/ROCK2/JAK2/TGFB1/TRIM28/MYRIP/APOE/CCT5/IFNG/P2RX7/PIK3R1/CDK5R1/PRKACA/ARHGEF5/PARP1/SMAD3/F2/SLC2A2/HSP90AB1/TFRC/PRKD1/MSN/RDX…	171
GO:0070482	response to oxygen levels	138/2479	358/18805	0.385475	2.9241	14.3229	4.08411e-34	1.06476e-31	4.25786e-32	RORA/SIRT1/LEP/TP53/CREBBP/PPARA/EP300/DRD2/TNF/PPARG/ACE/SLC6A4/PML/F7/PLAT/HIF1A/ADIPOQ/MDM2/MYC/TH/ATF4/ADA/MTOR/NFE2L2/ARNT/FOS/EDN1/EPAS1/HDAC2/ATF2/UCP3/COMT/CBS/VEGFA/EPO/HK2/ADORA1/VCAM1/PRKAA1/SUV39H1/KCND2/ROCK2/SUV39H2/CPT1A/TGFB1/FOXO1/CDKN1A/EGR1/HSF1/NOS1/NOS2/SMAD3/TFRC/LMNA/P4HB/PGK1/ENO1/HSP90B1/ERO1A/ATM/HSD11B2/CAT/POLB/PPARD/TERT/KCNMA1/PSEN2/ABAT/CHRNB2/CCNA2/TWIST1/SLC2A1/PL…	138
GO:0051223	regulation of protein transport	159/2479	449/18805	0.35412	2.68626	14.0923	5.18642e-34	1.29806e-31	5.19079e-32	PER2/CLOCK/BMAL1/NR1D1/GSK3B/MTNR1B/HDAC3/LEP/INS/CRH/EP300/GHRL/IGF1/IL6/NR0B2/DRD2/TNF/TARDBP/PPARG/HNF4A/SIRT6/DNM1L/HIF1A/ADIPOQ/DRD4/CD36/MDM2/PRKCA/NR1H2/APP/HSPA8/DNAJA1/GCG/IL1B/SREBF1/ADORA2A/FGA/CDK1/PSEN1/CNR1/HSP90AA1/SUMO1/GCK/CDK5/CHGA/FLNA/RACK1/YWHAE/CPT1A/JAK2/TGFB1/FOXO1/TRIM28/MYRIP/XPO1/APOE/TXN/GNAS/IFNG/P2RX7/PIK3R1/PRKACA/ARHGEF5/NOS2/SMAD3/F2/SLC2A2/PRKD1/PPARD/CDKN2A/STX1…	159
GO:0008202	steroid metabolic process	132/2479	335/18805	0.39403	2.989	14.3135	7.90104e-34	1.90141e-31	7.60355e-32	NR1D1/RORA/SIRT1/CREB1/RORC/LEP/NR3C1/CRH/NR0B2/TNF/MAPK1/APP/PROX1/BGLAP/SERPINA6/MED1/SREBF1/CYP21A2/ESR1/KPNB1/CEBPA/APOB/CYP7A1/PRKAA2/APOA1/LEPR/CGA/FDFT1/PRKG1/PRKAA1/SERPINA12/IDI1/QKI/GNB3/IGFBP7/APOE/G6PD/EGR1/CYP2D6/CYP3A5/IFNG/FGF23/IL4/STAR/PRKACA/LIPE/CYP2A6/SNAI1/HSD17B10/CYB5R3/HSD11B2/HSD11B1/CAT/GAL/PPARD/IGF1R/CES1/CYP2E1/NFKB1/ATP1A1/YWHAH/ACLY/DDX20/CYP11B2/LHCGR/CYP11B1/FGF19…	132
GO:0015833	peptide transport	119/2479	283/18805	0.420495	3.18976	14.4633	8.70492e-34	2.01728e-31	8.0669e-32	PER2/CLOCK/BMAL1/NR1D1/MTNR1B/LEP/RBM4/VIP/INS/CRH/GHRL/ADCYAP1/IL6/NR0B2/DRD2/TNF/TARDBP/HNF4A/SIRT6/HIF1A/PRKCA/GCG/IL1B/GRP/SREBF1/EDN1/FGA/CNR1/CAMK2G/ADORA1/GCK/GHRH/CHGA/CPT1A/HFE/JAK2/FOXO1/MYRIP/RAB3A/SCT/GNAS/IFNG/HTR2C/CRHR1/IL1RN/KISS1/PRKACA/NOS2/F2/TRPV1/SLC2A2/PRKD1/RAB1A/GAL/PPARD/STX1A/ABAT/EGFR/PAX8/PRKCB/SLC16A1/PTPRN/PTPRN2/GIP/GLUD1/CARTPT/TRH/MC4R/ADRA2A/BLK/GNAO1/PDE8B/ADCY8…	119
GO:0001934	positive regulation of protein phosphorylation	150/2479	414/18805	0.362319	2.74845	14.0176	2.05347e-33	4.58876e-31	1.835e-31	CSNK1D/SIRT1/HDAC3/LEP/TP53/GH1/INS/ADCYAP1/EZH2/IGF1/IL6/TNF/PRNP/ADIPOQ/MAPK1/DRD4/CD36/APP/MTOR/PROX1/IL1B/FBXW7/GHR/EDN1/VEGFA/LEPR/KITLG/RACK1/ROCK2/ATG14/TAB2/GFRA1/JAK2/TGFB1/CACUL1/TXN/CALCA/DDX3X/CDKN1A/IFNG/RHOA/ERN1/ARHGEF5/IL3/F2/RPS3/TFRC/PPP2CA/MAP2K7/TRAF2/NOX4/KRAS/CSF3/SNCA/HRAS/ARRB1/COPS8/EGFR/CAMK1/PELI2/IL5/CRKL/CHI3L1/XRCC6/XRCC5/PDGFB/SRC/CARTPT/HTR2A/FBN1/ADRB2/FGF19/THBS1…	150
GO:0009306	protein secretion	140/2479	372/18805	0.376344	2.85484	14.08	2.79759e-33	6.03604e-31	2.41374e-31	PER2/CLOCK/BMAL1/NR1D1/MTNR1B/LEP/RBM4/VIP/INS/CRH/GHRL/ADCYAP1/IGF1/IL6/NR0B2/DRD2/TNF/TARDBP/PPARG/HNF4A/SIRT6/DNM1L/HIF1A/DRD4/PRKCA/NR1H2/GCG/IL1B/SREBF1/ADORA2A/FGA/CNR1/COMT/CAMK2G/GCK/CHGA/CPT1A/JAK2/TGFB1/SUCNR1/FOXO1/MYRIP/APOE/RAB3A/GNAS/IFNG/P2RX7/IL1RN/PRKACA/NOS2/F2/SLC2A2/GAL/PPARD/STX1A/SLC12A2/ACHE/ABAT/EGFR/PRKCB/SLC16A1/VEGFC/PTPRN/PTPRN2/GIP/GLUD1/PPY/CARTPT/NR1H3/DRD3/IL13/TRH…	140
GO:0048732	gland development	158/2479	451/18805	0.350333	2.65752	13.8837	3.56588e-33	7.43723e-31	2.97407e-31	PRL/BTRC/CREB1/NR3C1/CRH/EZH2/IL6/UBE3A/DRD2/TNF/PML/CSNK2A2/ASS1/HIF1A/MAPK1/NKX2-1/ID2/PRMT5/TPH1/ELF3/ADA/HNRNPD/PROX1/FBXW7/NCOA1/MED1/SOD1/EDN1/ESR1/PSEN1/CEBPA/RELA/ATF2/VEGFA/HK2/NAGLU/APOA1/IGF2/CGA/GHRH/CAD/CSMD1/FASN/CPT1A/CEBPB/JAK2/TGFB1/PTCH1/CRHR1/SMAD3/MSN/NME1/ATM/CTNNB1/MAPK3/ELK1/POLB/BAX/PCNA/PRDX2/BSX/EGFR/PAX8/PKD1/WNT10A/NFKB1/CRKL/WDR77/SRC/IL10/RARA/TSPO/XBP1/TYMS/SLC6A3/S…	158
GO:0071692	protein localization to extracellular region	142/2479	383/18805	0.370757	2.81246	13.9644	6.38112e-33	1.28796e-30	5.1504e-31	PER2/CLOCK/BMAL1/NR1D1/MTNR1B/LEP/RBM4/VIP/INS/CRH/GHRL/ADCYAP1/IGF1/IL6/NR0B2/DRD2/TNF/TARDBP/PPARG/HNF4A/SIRT6/DNM1L/HIF1A/DRD4/PRKCA/NR1H2/GCG/IL1B/SREBF1/ADORA2A/FGA/CNR1/COMT/CAMK2G/GCK/CHGA/CPT1A/JAK2/TGFB1/SUCNR1/FOXO1/MYRIP/APOE/RAB3A/GNAS/IFNG/P2RX7/IL1RN/PRKACA/NOS2/F2/SLC2A2/GAL/PPARD/STX1A/SLC12A2/ACHE/ABAT/EGFR/PRKCB/SLC16A1/VEGFC/PTPRN/PTPRN2/GIP/GLUD1/PPY/CARTPT/NBL1/FBN1/NR1H3/DRD…	142
GO:0035592	establishment of protein localization to extracellular region	140/2479	375/18805	0.373333	2.832	13.9638	7.63359e-33	1.45619e-30	5.82316e-31	PER2/CLOCK/BMAL1/NR1D1/MTNR1B/LEP/RBM4/VIP/INS/CRH/GHRL/ADCYAP1/IGF1/IL6/NR0B2/DRD2/TNF/TARDBP/PPARG/HNF4A/SIRT6/DNM1L/HIF1A/DRD4/PRKCA/NR1H2/GCG/IL1B/SREBF1/ADORA2A/FGA/CNR1/COMT/CAMK2G/GCK/CHGA/CPT1A/JAK2/TGFB1/SUCNR1/FOXO1/MYRIP/APOE/RAB3A/GNAS/IFNG/P2RX7/IL1RN/PRKACA/NOS2/F2/SLC2A2/GAL/PPARD/STX1A/SLC12A2/ACHE/ABAT/EGFR/PRKCB/SLC16A1/VEGFC/PTPRN/PTPRN2/GIP/GLUD1/PPY/CARTPT/NR1H3/DRD3/IL13/TRH…	140
GO:0048512	circadian behavior	42/2479	46/18805	0.913043	6.92609	15.6807	7.6801e-33	1.45619e-30	5.82316e-31	PER3/CIART/NR1D1/CSNK1E/NR1D2/MTNR1B/TP53/NMS/HCRTR2/NCOA2/CRH/GHRL/NCOR1/DRD2/USP2/MTA1/ID2/MC3R/GPR176/TH/MTOR/ADORA2A/ADRB1/C3orf70/NAGLU/ADORA1/GHRH/BTBD9/ZFHX3/KCND2/CSF2/EGR1/PARP1/PTGDS/CHRNB2/PTEN/KCNA2/NLGN1/FXR1/GPR157/NPS/OPRL1	42
GO:0050878	regulation of body fluid levels	143/2479	388/18805	0.368557	2.79577	13.9277	8.04544e-33	1.4806e-30	5.92075e-31	PRL/SERPINE1/CREB1/VIP/IL6/DRD2/HNF4A/SLC6A4/F7/AVP/PLAT/HIF1A/TPH1/CD36/PRKCA/NR1H2/ADA/SERPINC1/NOS3/NCOA1/MED1/NFE2L2/EDN1/ADORA2A/GNAQ/FGA/SERPINF2/PF4/NPPB/VEGFA/HK2/ADORA1/CAD/PRKG1/LMAN1/FLNA/F3/JAK2/APOE/TFPI/SCT/GNAS/THBD/SELP/GPI/HBB/MFSD2B/PRKACA/TLN1/F2/OXT/NME1/VWF/HSD11B2/EPHB2/COPA/APOH/MAPK14/PRDX2/EGFR/ITPK1/PLAU/PABPC4/CYP11B2/PDGFB/CD40/USF1/SRC/HTR2A/NFE2/THBS1/XBP1/NR1H3/SLC6…	143
GO:0007622	rhythmic behavior	43/2479	48/18805	0.895833	6.79554	15.6659	9.13797e-33	1.63361e-30	6.53262e-31	PER3/CIART/NR1D1/CSNK1E/NR1D2/MTNR1B/TP53/NMS/HCRTR2/NCOA2/CRH/GHRL/NCOR1/DRD2/USP2/MTA1/ID2/MC3R/GPR176/TH/MTOR/ADORA2A/ADRB1/C3orf70/NAGLU/ADORA1/GHRH/BTBD9/ZFHX3/KCND2/CSF2/KCNQ1/EGR1/PARP1/PTGDS/CHRNB2/PTEN/KCNA2/NLGN1/FXR1/GPR157/NPS/OPRL1	43
GO:0019216	regulation of lipid metabolic process	132/2479	343/18805	0.38484	2.91929	13.9788	1.38378e-32	2.40508e-30	9.61767e-31	NR1D1/RORA/NR1D2/SIRT1/CREB1/RORC/LEP/NR3C1/PPARGC1A/NCOA2/PPARA/INS/NCOR1/KAT5/TNF/PPARG/HNF4A/AVP/SIRT6/SIK1/ADIPOQ/MAPK1/ID2/NR1H2/MTOR/TBL1XR1/KAT2B/PROX1/IL1B/FBXW7/BGLAP/SREBF1/CNR1/OGT/KPNB1/APOB/AVPR1A/CYP7A1/APOA1/ADORA1/CGA/PRKG1/PRKAA1/SERPINA12/ATG14/CPT1A/QKI/CRTC3/GNB3/IGFBP7/ADIPOR1/APOE/FGF21/SCT/EGR1/IFNG/HTR2C/STAR/PRKACA/SNAI1/PGK1/GAL/PPARD/SERPINA3/ABHD5/SNCA/ORMDL3/IGF1R/ADG…	132
GO:0042176	regulation of protein catabolic process	139/2479	375/18805	0.370667	2.81177	13.8096	3.12574e-32	5.28588e-30	2.11377e-30	CSNK1D/CSNK1E/SIRT1/GSK3B/BTRC/CSNK2A1/VIP/INS/TNF/USP9X/CSNK2A2/USP7/MYCBP2/SIRT6/DDB1/CSNK1A1/PRKCG/MAPK9/MDM2/CCAR2/APP/UBB/IL1B/FBXW7/NFE2L2/PSEN1/CHEK2/OGT/CEBPA/RELA/HSP90AA1/PSMC4/SUMO1/TF/EZR/CSNK2B/FLNA/RACK1/VCP/HSPA1A/AZIN1/HERPUD1/HFE/FHIT/FOXO1/XPO1/APOE/PSME2/IFNG/CUL4A/DTL/TIMP3/CST3/PRKACA/NOS2/SMAD3/PSMD2/HSP90AB1/MSN/RDX/PSMC3/PSMC5/PSMD3/PSMD1/PSMC6/PSME1/TNFRSF1B/SNCA/FBXO22/E…	139
GO:0051047	positive regulation of secretion	126/2479	321/18805	0.392523	2.97757	13.9255	3.85328e-32	6.34473e-30	2.53719e-30	PRL/CREB1/LEP/INS/CRH/GHRL/ADCYAP1/IGF1/NR0B2/DRD2/TARDBP/PPARG/SLC6A4/AVP/SIRT6/DNM1L/HIF1A/PRKCA/NR1H2/GCG/IL1B/GRP/BGLAP/EDN1/ADORA2A/FGA/AVPR1A/NPPB/ADORA1/RETN/GCK/GHRH/CDK5/HFE/JAK2/TGFB1/MYRIP/MIF/RAB3A/SCT/IFNG/P2RX7/KISS1/PRKACA/F2/OXT/SLC2A2/PRKD1/GAL/PPARD/STX1A/SLC12A2/ACHE/SNCA/ABAT/EGFR/CHRNB2/PRKCB/RHBDD1/VEGFC/GIP/GLUD1/CARTPT/XBP1/IL13/TRH/TLR4/MYB/BLK/ADCY8/SYT10/TGFB2/FGFR1/GNA…	126
GO:0036293	response to decreased oxygen levels	128/2479	330/18805	0.387879	2.94234	13.8712	5.01264e-32	8.04208e-30	3.21594e-30	RORA/SIRT1/LEP/TP53/CREBBP/PPARA/EP300/DRD2/TNF/PPARG/ACE/SLC6A4/PML/F7/PLAT/HIF1A/ADIPOQ/MDM2/MYC/TH/ATF4/ADA/MTOR/NFE2L2/ARNT/FOS/EDN1/EPAS1/ATF2/UCP3/COMT/CBS/VEGFA/EPO/HK2/ADORA1/VCAM1/PRKAA1/SUV39H1/KCND2/ROCK2/SUV39H2/CPT1A/TGFB1/EGR1/HSF1/NOS1/NOS2/SMAD3/TFRC/LMNA/P4HB/PGK1/ENO1/HSP90B1/ERO1A/ATM/HSD11B2/CAT/PPARD/TERT/KCNMA1/PSEN2/ABAT/CHRNB2/CCNA2/TWIST1/SLC2A1/PLAU/VEGFC/CHRNA4/MTHFR/RY…	128
GO:2001233	regulation of apoptotic signaling pathway	144/2479	399/18805	0.360902	2.7377	13.6712	6.74202e-32	1.05462e-29	4.21731e-30	SIRT1/GSK3B/SERPINE1/CSNK2A1/PPP1CA/TP53/NONO/INS/IGF1/TNF/SFPQ/PPARG/PML/SIAH2/CSNK2A2/HDAC1/HIF1A/MAPK9/NGFR/MDM2/MYC/CCAR2/ATF4/HMOX1/APP/UBB/DNAJA1/BDNF/ADCY10/IL1B/FBXW7/NOS3/AGT/SOD1/NFE2L2/ADORA2A/FGA/PSEN1/RELA/PF4/MAGED1/EPO/GSTP1/HTT/EIF2AK3/RACK1/PPP2R1A/PPP2R1B/HSPA1A/HERPUD1/G0S2/JAK2/EYA1/MIF/CSF2/DDX3X/HNRNPK/PARP1/SNAI1/RPS3/LMNA/P4HB/ENO1/TPT1/CTNNB1/TRAF2/TERT/BAX/CREB3/PRDX2/RB…	144
GO:0071375	cellular response to peptide hormone stimulus	137/2479	369/18805	0.371274	2.81638	13.7312	7.23656e-32	1.10437e-29	4.41625e-30	SIRT1/GSK3B/LEP/RBM4/GH1/NCOA2/INS/GHRL/PPARG/ACE/HNF4A/ASS1/ADIPOQ/MAPK1/MDM2/PRKCA/PRKDC/GCG/MTOR/KAT2B/IL1B/BGLAP/NCOA1/AGT/NFE2L2/SREBF1/FOS/IGFBP1/GHR/EDN1/OGT/RELA/GCK/IGF2/PRKAA1/SERPINA12/ROCK2/JAK2/TGFB1/FOXO1/GPT/ADIPOR1/FGF21/NCL/GNAS/HSF1/CRHR1/PIK3R1/PRKACA/PARP1/MBD5/PRKD1/EPHB2/MAPK3/PKM/STAT3/HRAS/MAX/EGFR/IGF1R/PRKCB/CCNA2/APC/PNPLA3/NFKB1/PIK3C2A/EPRS1/CYP11B2/AGTR1/RPS6KB1/USF1…	137
GO:0042886	amide transport	127/2479	328/18805	0.387195	2.93715	13.7914	1.07553e-31	1.60229e-29	6.40737e-30	PER2/CLOCK/BMAL1/NR1D1/MTNR1B/LEP/RBM4/VIP/INS/CRH/GHRL/ADCYAP1/IL6/NR0B2/DRD2/TNF/TARDBP/HNF4A/SIRT6/HIF1A/PRKCA/GCG/IL1B/GRP/SREBF1/EDN1/FGA/CNR1/ABCB1/CAMK2G/ADORA1/GCK/GHRH/CHGA/CPT1A/VAPA/HFE/JAK2/FOXO1/MYRIP/RAB3A/SCT/GNAS/IFNG/HTR2C/CRHR1/IL1RN/KISS1/PRKACA/NOS2/F2/TRPV1/SLC2A2/PRKD1/RAB1A/GAL/PPARD/STX1A/ABAT/EGFR/PAX8/PRKCB/SLC16A1/PTPRN/PTPRN2/GIP/GLUD1/CARTPT/TRH/MC4R/ADRA2A/BLK/GNAO1/…	127
GO:0002791	regulation of peptide secretion	95/2479	207/18805	0.458937	3.48137	13.9884	7.87609e-31	1.14606e-28	4.58298e-29	PER2/CLOCK/BMAL1/NR1D1/MTNR1B/LEP/INS/CRH/GHRL/ADCYAP1/IL6/NR0B2/DRD2/TNF/TARDBP/HNF4A/SIRT6/HIF1A/PRKCA/GCG/IL1B/GRP/SREBF1/FGA/CNR1/ADORA1/GCK/GHRH/CHGA/CPT1A/HFE/JAK2/FOXO1/MYRIP/SCT/GNAS/IFNG/HTR2C/KISS1/PRKACA/NOS2/F2/SLC2A2/PRKD1/PPARD/STX1A/ABAT/EGFR/PAX8/PRKCB/SLC16A1/GIP/GLUD1/CARTPT/TRH/ADRA2A/BLK/GNAO1/PDE8B/ADCY8/FKBP1B/GHSR/GNA11/GHRHR/GIPR/TRPM4/STX4/FFAR1/ENY2/PRKN/IRS2/RAPGEF3/CAS…	95
GO:1903532	positive regulation of secretion by cell	118/2479	297/18805	0.397306	3.01386	13.6317	9.66095e-31	1.34803e-28	5.39061e-29	CREB1/LEP/INS/CRH/GHRL/ADCYAP1/IGF1/NR0B2/DRD2/TARDBP/PPARG/SLC6A4/AVP/SIRT6/DNM1L/HIF1A/PRKCA/NR1H2/GCG/IL1B/GRP/BGLAP/EDN1/ADORA2A/FGA/AVPR1A/RETN/GCK/GHRH/CDK5/HFE/JAK2/TGFB1/MYRIP/MIF/RAB3A/SCT/IFNG/P2RX7/KISS1/PRKACA/F2/OXT/SLC2A2/PRKD1/GAL/PPARD/STX1A/SLC12A2/ACHE/SNCA/ABAT/EGFR/CHRNB2/PRKCB/VEGFC/GIP/GLUD1/CARTPT/IL13/TRH/TLR4/MYB/BLK/ADCY8/SYT10/TGFB2/FGFR1/GNA11/TNFRSF11A/NLGN1/CYP19A1/N…	118
GO:0062012	regulation of small molecule metabolic process	130/2479	347/18805	0.37464	2.84191	13.4948	9.69493e-31	1.34803e-28	5.39061e-29	CRY1/NR1D1/RORA/SIRT1/CREB1/RORC/LEP/PPP1CA/NR3C1/TP53/PPARGC1A/NCOA2/PPARA/INS/EP300/IGF1/NCOR1/TNF/PPARG/HNF4A/USP7/AVP/SIRT6/DNM1L/HIF1A/DDB1/SIK1/ADIPOQ/MAPK1/WDR5/NR1H2/APP/GCG/MTOR/ADCY10/KAT2B/PROX1/IL1B/BGLAP/NOS3/IGFBP3/PTH/SREBF1/ARNT/PSEN1/CNR1/OGT/KPNB1/APOB/AVPR1A/CYP7A1/PRKAA2/APOA1/LEPR/GCK/IGF2/PRKG1/PRKAA1/SERPINA12/VCP/CPT1A/QKI/FOXO1/GPT/GNB3/ADIPOR1/APOE/EGR1/IFNG/IL4/STAR/P2R…	130
GO:0050708	regulation of protein secretion	112/2479	273/18805	0.410256	3.11209	13.698	1.04934e-30	1.42733e-28	5.70773e-29	PER2/CLOCK/BMAL1/NR1D1/MTNR1B/LEP/INS/CRH/GHRL/IGF1/IL6/NR0B2/DRD2/TNF/TARDBP/PPARG/HNF4A/SIRT6/DNM1L/HIF1A/DRD4/PRKCA/NR1H2/GCG/IL1B/SREBF1/ADORA2A/FGA/CNR1/GCK/CHGA/CPT1A/JAK2/TGFB1/FOXO1/MYRIP/APOE/GNAS/IFNG/P2RX7/PRKACA/NOS2/F2/SLC2A2/PPARD/STX1A/SLC12A2/ACHE/ABAT/EGFR/PRKCB/SLC16A1/VEGFC/GIP/GLUD1/CARTPT/NR1H3/DRD3/IL13/TRH/TLR4/OPRM1/HMGCR/ADRA2A/BLK/GNAO1/PDE8B/CYP51A1/ADCY8/FKBP1B/TGFB2/G…	112
GO:0090276	regulation of peptide hormone secretion	94/2479	204/18805	0.460784	3.49538	13.9639	1.09025e-30	1.45142e-28	5.80408e-29	PER2/CLOCK/BMAL1/NR1D1/MTNR1B/LEP/INS/CRH/GHRL/ADCYAP1/IL6/NR0B2/DRD2/TNF/TARDBP/HNF4A/SIRT6/HIF1A/PRKCA/GCG/IL1B/GRP/SREBF1/FGA/CNR1/GCK/GHRH/CHGA/CPT1A/HFE/JAK2/FOXO1/MYRIP/SCT/GNAS/IFNG/HTR2C/KISS1/PRKACA/NOS2/F2/SLC2A2/PRKD1/PPARD/STX1A/ABAT/EGFR/PAX8/PRKCB/SLC16A1/GIP/GLUD1/CARTPT/TRH/ADRA2A/BLK/GNAO1/PDE8B/ADCY8/FKBP1B/GHSR/GNA11/GHRHR/GIPR/TRPM4/STX4/FFAR1/ENY2/PRKN/IRS2/RAPGEF3/CASR/UCP2/…	94
GO:0007584	response to nutrient	84/2479	169/18805	0.497041	3.77042	14.0973	1.6105e-30	2.09936e-28	8.3951e-29	LEP/PPARA/PPARG/SLC6A4/F7/ASS1/CSNK1A1/ADIPOQ/MDM2/RXRA/SST/MTOR/KAT2B/BGLAP/NCOA1/MED1/PTH/NFE2L2/SREBF1/NCOA3/CNR1/OGT/RELA/UCP3/CBS/EPO/VCAM1/CPT1A/TGFB1/HSF1/FGF23/TNFRSF11B/TFRC/CAT/PPARD/EGFR/IGF1R/PRKCB/OGG1/KL/PRMT1/SLC16A1/A2M/CD40/RPS6KB1/MTHFR/USF1/GATA4/RARA/TSHB/TSPO/IGFBP2/XBP1/TYMS/PENK/TYR/ADSL/FKBP1B/AQP3/ITGA2/GIPR/PKLR/LIPG/PHEX/LPL/IL1A/BECN1/MAT2A/CASR/TBXA2R/PTGS2/F5/SPP1/AC…	84
GO:0008217	regulation of blood pressure	91/2479	194/18805	0.469072	3.55825	13.9567	1.73371e-30	2.21384e-28	8.8529e-29	NPY/LEP/PPARA/NPPA/CRH/DRD2/TNF/REN/POMC/PPARG/ACE/AVP/ADIPOQ/ID2/MC3R/NOS3/AGT/SOD1/EDN1/SERPINF2/CNR1/ADRB1/AVPR1A/COMT/NPPB/ADORA1/CHGA/SUCNR1/GNB3/CALCA/KCNQ1/KLK3/RHOA/NOS1/HBB/NPY1R/NOS2/SMAD3/TRPV1/OXT/HSD11B2/TAC1/ABAT/GCH1/KL/VEGFC/ATP1A1/CYP11B2/AGTR1/PDGFB/CARTPT/CYP11B1/ADRB2/DRD3/GSK3A/APLN/COL1A2/ADRA1A/AR/ADRA2B/DLL1/ADRB3/GNA11/QRFP/ADM/ENG/EMP2/GPR37L1/P2RX4/UMOD/OXTR/MECP2/TACR1…	91
GO:0090087	regulation of peptide transport	95/2479	209/18805	0.454545	3.44805	13.8678	2.02763e-30	2.53738e-28	1.01467e-28	PER2/CLOCK/BMAL1/NR1D1/MTNR1B/LEP/INS/CRH/GHRL/ADCYAP1/IL6/NR0B2/DRD2/TNF/TARDBP/HNF4A/SIRT6/HIF1A/PRKCA/GCG/IL1B/GRP/SREBF1/FGA/CNR1/ADORA1/GCK/GHRH/CHGA/CPT1A/HFE/JAK2/FOXO1/MYRIP/SCT/GNAS/IFNG/HTR2C/KISS1/PRKACA/NOS2/F2/SLC2A2/PRKD1/PPARD/STX1A/ABAT/EGFR/PAX8/PRKCB/SLC16A1/GIP/GLUD1/CARTPT/TRH/ADRA2A/BLK/GNAO1/PDE8B/ADCY8/FKBP1B/GHSR/GNA11/GHRHR/GIPR/TRPM4/STX4/FFAR1/ENY2/PRKN/IRS2/RAPGEF3/CAS…	95
GO:0001666	response to hypoxia	122/2479	316/18805	0.386076	2.92866	13.4731	2.39576e-30	2.93927e-28	1.17538e-28	RORA/SIRT1/LEP/TP53/CREBBP/PPARA/EP300/DRD2/TNF/PPARG/ACE/SLC6A4/PML/F7/PLAT/HIF1A/ADIPOQ/MDM2/MYC/TH/ATF4/ADA/MTOR/NFE2L2/ARNT/FOS/EDN1/EPAS1/ATF2/UCP3/COMT/CBS/VEGFA/EPO/HK2/ADORA1/VCAM1/PRKAA1/SUV39H1/KCND2/ROCK2/SUV39H2/CPT1A/TGFB1/EGR1/HSF1/NOS1/NOS2/SMAD3/TFRC/LMNA/P4HB/PGK1/ENO1/HSP90B1/ERO1A/ATM/HSD11B2/CAT/PPARD/TERT/KCNMA1/PSEN2/ABAT/CHRNB2/CCNA2/TWIST1/SLC2A1/PLAU/VEGFC/CHRNA4/MTHFR/RY…	122
GO:0001659	temperature homeostasis	88/2479	184/18805	0.478261	3.62795	13.9588	2.59734e-30	3.12529e-28	1.24977e-28	PER2/BMAL1/NR1D1/HDAC3/LEP/HCRT/PPARGC1A/GHRL/ADCYAP1/DRD2/TNF/SIRT6/ADIPOQ/MC3R/CD36/ATF4/NR1H2/IL1B/ID1/CNR1/OGT/ADRB1/EPAS1/VEGFA/LEPR/ADORA1/LGR4/NMU/CEBPB/QKI/G0S2/JAK2/FOXO1/ADIPOR1/ADIPOR2/FGF21/GNAS/EGR1/HSF1/IL4/TRPV1/OXT/STAT3/ACHE/ABAT/PLCL1/IGF1R/APC/DYNC1H1/HTR2A/ADRB2/LCN2/PEMT/NR1H3/IL13/TLR4/PTGER3/NOTCH1/IL15/ADRB3/DIO2/TNFRSF11A/BSCL2/IRF4/PDGFC/PTH2R/ZNF423/IL1A/IL18/OXTR/DDIT3…	88
GO:0042593	glucose homeostasis	110/2479	268/18805	0.410448	3.11354	13.5794	3.37341e-30	3.98254e-28	1.59257e-28	CRY1/CRY2/NR1D1/SIRT1/MTNR1B/LEP/RBM4/PPARGC1A/INS/CRH/GHRL/KLF15/IL6/KAT5/POMC/PPARG/ACE/HNF4A/SIRT6/HIF1A/ADIPOQ/NGFR/TH/GCG/BGLAP/CNR1/OGT/SIN3A/CEBPA/CYP7A1/PRKAA2/HK2/LEPR/GCK/PRKAA1/CSMD1/RACK1/CRTC2/TGFB1/SUCNR1/FOXO1/ADIPOR1/ADIPOR2/FGF21/RPS6/PTCH1/GPI/PIK3R1/PRKACA/ERN1/SMAD3/MBD5/SLC2A2/HK1/PPARD/NOX4/STAT3/IGF1R/SLC16A1/PTPRN/PTPRN2/USF1/PIK3R2/CARTPT/GATA4/FBN1/CYP11B1/XBP1/ADRA2A/PD…	110
GO:0033500	carbohydrate homeostasis	110/2479	269/18805	0.408922	3.10197	13.5306	4.98617e-30	5.7775e-28	2.31036e-28	CRY1/CRY2/NR1D1/SIRT1/MTNR1B/LEP/RBM4/PPARGC1A/INS/CRH/GHRL/KLF15/IL6/KAT5/POMC/PPARG/ACE/HNF4A/SIRT6/HIF1A/ADIPOQ/NGFR/TH/GCG/BGLAP/CNR1/OGT/SIN3A/CEBPA/CYP7A1/PRKAA2/HK2/LEPR/GCK/PRKAA1/CSMD1/RACK1/CRTC2/TGFB1/SUCNR1/FOXO1/ADIPOR1/ADIPOR2/FGF21/RPS6/PTCH1/GPI/PIK3R1/PRKACA/ERN1/SMAD3/MBD5/SLC2A2/HK1/PPARD/NOX4/STAT3/IGF1R/SLC16A1/PTPRN/PTPRN2/USF1/PIK3R2/CARTPT/GATA4/FBN1/CYP11B1/XBP1/ADRA2A/PD…	110
GO:0045471	response to ethanol	72/2479	131/18805	0.549618	4.16925	14.1839	5.90758e-30	6.72068e-28	2.68753e-28	LEP/PPARA/CRH/NR0B2/DRD2/TNF/AVP/ADIPOQ/DRD4/GNRH1/TH/BGLAP/PTH/SOD1/SREBF1/FOS/CDK1/CNR1/HDAC2/CYP7A1/VCAM1/PRKAA1/CPT1A/CLDN5/HTR1B/G6PD/CRHR1/CAT/ELK1/POLB/CSF3/ABAT/CHRNB2/IGF1R/GRIN2B/PRKCB/OGG1/KCNC2/ADCYAP1R1/ATP5F1A/TUFM/RPS6KB1/RARA/NPPC/FGF19/TYMS/SLC6A3/IL13/OPRM1/PENK/IL2/USP46/EIF4G1/TNFRSF11A/DMAP1/FOSB/CASP8/EHMT2/TACR1/OPRK1/PAX6/CBL/TBXA2R/FGF2/MAOB/ADH7/OPRD1/FGFR2/GRIN2A/GRIN1/…	72
GO:0035296	regulation of tube diameter	79/2479	156/18805	0.50641	3.84149	13.8868	1.72008e-29	1.88816e-27	7.55056e-28	PER2/MTNR1B/LEP/INS/NPPA/HTR7/TNF/ACE/SLC6A4/AVP/HTR1A/KAT2B/NOS3/CRP/AGT/SOD1/EDN1/ADORA2A/FGA/SERPINF2/ADRB1/AVPR1A/NPPB/CBS/VEGFA/ADORA1/NTS/PRKG1/ROCK2/APOE/HTR1B/CALCA/HRH1/RHOA/NOS1/HBB/ADRA1B/PPARD/KCNMA1/EGFR/GCH1/DOCK4/PIK3C2A/AGTR1/HTR2A/NPPC/ADRB2/ADRA2A/ADRA1A/STUB1/ADRA2B/ITGB1/MMP2/ADRB3/ADM/ABL1/TRPM4/ADORA2B/KNG1/OXTR/TACR1/HTR2B/CASR/COMP/ADRA2C/HRH2/UTS2/DRD5/TBXA2R/PTGS2/ATP1A2…	79
GO:0097746	blood vessel diameter maintenance	79/2479	156/18805	0.50641	3.84149	13.8868	1.72008e-29	1.88816e-27	7.55056e-28	PER2/MTNR1B/LEP/INS/NPPA/HTR7/TNF/ACE/SLC6A4/AVP/HTR1A/KAT2B/NOS3/CRP/AGT/SOD1/EDN1/ADORA2A/FGA/SERPINF2/ADRB1/AVPR1A/NPPB/CBS/VEGFA/ADORA1/NTS/PRKG1/ROCK2/APOE/HTR1B/CALCA/HRH1/RHOA/NOS1/HBB/ADRA1B/PPARD/KCNMA1/EGFR/GCH1/DOCK4/PIK3C2A/AGTR1/HTR2A/NPPC/ADRB2/ADRA2A/ADRA1A/STUB1/ADRA2B/ITGB1/MMP2/ADRB3/ADM/ABL1/TRPM4/ADORA2B/KNG1/OXTR/TACR1/HTR2B/CASR/COMP/ADRA2C/HRH2/UTS2/DRD5/TBXA2R/PTGS2/ATP1A2…	79
GO:0043410	positive regulation of MAPK cascade	154/2479	464/18805	0.331897	2.51767	12.8988	2.32529e-29	2.50851e-27	1.00313e-27	LEP/GH1/INS/GHRL/ADCYAP1/EZH2/IGF1/IL6/DRD2/TNF/DRD4/NPY5R/CD36/PRKCA/APP/GCG/CAVIN3/IL1B/FBXW7/IGFBP3/SOD1/GHR/EDN1/FGA/SERPINF2/ADRB1/MEF2C/VEGFA/EPO/ADORA1/IGF2/ROCK2/JAK2/TGFB1/NPSR1/APOE/FGF21/MIF/FGF23/HTR2C/P2RX7/KISS1/ERN1/ARHGEF5/RPS3/ADRA1B/CTNNB1/MAPK3/MAP2K7/TRAF2/NOX4/HRAS/PRDX2/ARRB1/EGFR/IGF1R/GRM1/PELI2/KL/PRMT1/CRKL/CHI3L1/PDGFB/CD40/SRC/CARTPT/HTR2A/GFRAL/ADRB2/FGF19/THBS1/NTRK1…	154
GO:0035150	regulation of tube size	79/2479	157/18805	0.503185	3.81702	13.8117	3.02313e-29	3.20606e-27	1.28207e-27	PER2/MTNR1B/LEP/INS/NPPA/HTR7/TNF/ACE/SLC6A4/AVP/HTR1A/KAT2B/NOS3/CRP/AGT/SOD1/EDN1/ADORA2A/FGA/SERPINF2/ADRB1/AVPR1A/NPPB/CBS/VEGFA/ADORA1/NTS/PRKG1/ROCK2/APOE/HTR1B/CALCA/HRH1/RHOA/NOS1/HBB/ADRA1B/PPARD/KCNMA1/EGFR/GCH1/DOCK4/PIK3C2A/AGTR1/HTR2A/NPPC/ADRB2/ADRA2A/ADRA1A/STUB1/ADRA2B/ITGB1/MMP2/ADRB3/ADM/ABL1/TRPM4/ADORA2B/KNG1/OXTR/TACR1/HTR2B/CASR/COMP/ADRA2C/HRH2/UTS2/DRD5/TBXA2R/PTGS2/ATP1A2…	79
GO:0007188	adenylate cyclase-modulating G protein-coupled receptor signaling pathway	109/2479	272/18805	0.400735	3.03987	13.2049	7.3296e-29	7.64355e-27	3.05657e-27	MTNR1A/VIP/ADCYAP1/DRD2/HTR7/POMC/VIPR2/PRMT5/DRD4/MC3R/PRKCA/GPR176/HTR1A/APP/GCG/PTH/EDN1/ADORA2A/GNAQ/CNR1/ADRB1/NPY2R/PF4/ADORA1/ADCY1/GHRH/CHGA/FLNA/RACK1/CRTC3/PDE4D/GABBR1/HTR1B/CALCA/SCT/GNAS/CRHR1/NOS1/PRKACA/NPY1R/HTR5A/ADRA1B/GRM1/GRM7/ADGRF1/ADCYAP1R1/GNAL/GIP/HTR6/LHCGR/ADRB2/DRD3/GSK3A/GRM5/PTGER3/OPRM1/MC4R/CNR2/ADRA2A/GNAO1/ADCY8/ADRA1A/GABBR2/ADRB3/GNA11/GPR157/APLNR/ADM/GHRHR/GI…	109
GO:1904951	positive regulation of establishment of protein localization	123/2479	331/18805	0.371601	2.81886	13.0094	9.40026e-29	9.6422e-27	3.85581e-27	GSK3B/HDAC3/LEP/INS/CRH/EP300/GHRL/IGF1/NR0B2/TNF/MAPK8/TARDBP/PPARG/HUWE1/CSNK2A2/SIRT6/DNM1L/PRNP/HIF1A/MDM2/PRKCA/NR1H2/APP/GCG/ADCY10/IL1B/FBXW7/ADORA2A/FGA/CDK1/PSEN1/HSP90AA1/GCK/CDK5/PRKAA1/FLNA/RACK1/YWHAE/JAK2/TGFB1/TRIM28/MYRIP/APOE/CCT5/IFNG/P2RX7/PIK3R1/CDK5R1/PRKACA/ARHGEF5/SMAD3/F2/SLC2A2/PRKD1/CCT7/PPARD/ACHE/RAN/HRAS/MAPK14/ABAT/EGFR/PRKCB/CAMK1/VEGFC/TCP1/CCT4/UBR5/GIP/CCT6A/GLUD…	123
GO:0032496	response to lipopolysaccharide	129/2479	357/18805	0.361345	2.74106	12.9418	9.85749e-29	9.94811e-27	3.97814e-27	NR1D1/NOCT/SERPINE1/IL6/TNF/MAPK8/REN/ACE/ASS1/MAPK1/CD36/PRKCA/TH/IL1B/NOS3/PPBP/FOS/EDN1/CNR1/HDAC2/RELA/PF4/MEF2C/EPO/NAGLU/GSTP1/VCAM1/B2M/TAB2/CEBPB/JAK2/MIF/CSF2/HSF1/CCL2/THBD/SELP/P2RX7/RHOA/NOS1/NOS2/EPHB2/MAPK3/PPARD/MAP2K7/TNFRSF1B/CSF3/SNCA/MAPK14/PRDX2/GCH1/CD180/NFKB2/NFKB1/CNP/AKAP8/MMP3/CD40/RPS6KB1/SRC/FOXP3/IL10/RARA/SELE/TSPO/XBP1/NR1H3/IL13/MMP9/TLR4/PENK/CNR2/FOXP1/MPO/NOTCH1…	129
GO:0032868	response to insulin	121/2479	324/18805	0.373457	2.83294	12.9682	1.55344e-28	1.54284e-26	6.16963e-27	CRY1/CRY2/AANAT/SIRT1/GSK3B/LEP/RBM4/NCOA2/PPARA/INS/KLF15/PPARG/ADIPOQ/MAPK1/PRKDC/MTOR/KAT2B/IL1B/BGLAP/NCOA1/SREBF1/FOS/IGFBP1/GHR/OGT/RELA/UCP3/RETN/GCK/IGF2/CAD/PRKAA1/SERPINA12/FOXO1/GPT/ADIPOR1/NCL/KCNQ1/EGR1/PIK3R1/PARP1/HADHA/HSD11B2/EPHB2/CAT/MAPK3/GAL/PKM/AGRP/HRAS/MAPK14/MAX/EGFR/TWIST2/IGF1R/PRKCB/APC/SLC2A1/PNPLA3/PIK3C2A/EPRS1/RPS6KB1/USF1/SRC/PIK3R2/IL10/XBP1/GSK3A/NTRK1/MC4R/RBX1…	121
GO:0030073	insulin secretion	91/2479	207/18805	0.439614	3.33479	13.162	7.58719e-28	7.41767e-26	2.96624e-26	PER2/CLOCK/BMAL1/NR1D1/MTNR1B/LEP/RBM4/CRH/GHRL/ADCYAP1/IL6/NR0B2/DRD2/TNF/TARDBP/HNF4A/SIRT6/HIF1A/PRKCA/GCG/IL1B/SREBF1/CNR1/CAMK2G/GCK/CHGA/CPT1A/JAK2/FOXO1/MYRIP/RAB3A/GNAS/IFNG/IL1RN/PRKACA/NOS2/F2/SLC2A2/GAL/PPARD/STX1A/ABAT/PRKCB/SLC16A1/PTPRN/PTPRN2/GIP/GLUD1/CARTPT/TRH/MC4R/ADRA2A/BLK/GNAO1/PDE8B/ADCY8/FKBP1B/GHSR/GNA11/GIPR/TRPM4/STX4/FFAR1/ENY2/PRKN/VGF/IRS2/RAPGEF3/CASR/HNF1A/UCP2/ADR…	91
GO:0062013	positive regulation of small molecule metabolic process	77/2479	156/18805	0.49359	3.74423	13.4116	7.94371e-28	7.64673e-26	3.05784e-26	CRY1/NR1D1/SIRT1/PPP1CA/PPARGC1A/PPARA/INS/IGF1/TNF/PPARG/AVP/HIF1A/DDB1/ADIPOQ/MAPK1/WDR5/NR1H2/APP/GCG/MTOR/ADCY10/KAT2B/IL1B/NOS3/PTH/SREBF1/ARNT/PSEN1/KPNB1/AVPR1A/CYP7A1/PRKAA2/APOA1/GCK/IGF2/PRKAA1/VCP/CPT1A/QKI/FOXO1/GPT/APOE/IFNG/IL4/STAR/P2RX7/PRKACA/ENO1/PPARD/SNCA/TWIST1/CES1/ADCYAP1R1/SRC/HTR2A/LHCGR/NR1H3/PPP1R3B/ZBTB20/GHSR/ADM/APOA4/TREM2/IRS2/GDF15/INSR/PTGS2/NR1H4/GPD1/AKT1/AVPR1…	77
GO:0002237	response to molecule of bacterial origin	132/2479	379/18805	0.348285	2.64199	12.5834	1.41081e-27	1.33749e-25	5.34847e-26	NR1D1/NOCT/SERPINE1/AHR/IL6/TNF/MAPK8/REN/ACE/ASS1/MAPK1/CD36/PRKCA/TH/IL1B/NOS3/PPBP/FOS/EDN1/CNR1/HDAC2/RELA/PF4/MEF2C/EPO/NAGLU/GSTP1/VCAM1/B2M/TAB2/CEBPB/JAK2/MIF/CSF2/HSF1/CCL2/THBD/SELP/P2RX7/RHOA/NOS1/NOS2/EPHB2/MAPK3/PPARD/MAP2K7/TNFRSF1B/CSF3/SNCA/MAPK14/PRDX2/GCH1/CD180/NFKB2/NFKB1/CNP/AKAP8/MMP3/CD40/RPS6KB1/SRC/FOXP3/IL10/RARA/SELE/TSPO/XBP1/NR1H3/IL13/MMP9/TLR4/PENK/CNR2/FOXP1/MPO/NO…	132
GO:0051222	positive regulation of protein transport	103/2479	257/18805	0.400778	3.04019	12.8325	2.42637e-27	2.26594e-25	9.06125e-26	GSK3B/HDAC3/LEP/INS/CRH/EP300/GHRL/IGF1/NR0B2/TNF/TARDBP/PPARG/SIRT6/DNM1L/HIF1A/MDM2/PRKCA/NR1H2/APP/GCG/IL1B/ADORA2A/FGA/CDK1/PSEN1/HSP90AA1/GCK/FLNA/RACK1/YWHAE/JAK2/TGFB1/TRIM28/MYRIP/APOE/IFNG/P2RX7/PIK3R1/PRKACA/ARHGEF5/SMAD3/F2/SLC2A2/PRKD1/PPARD/ACHE/RAN/MAPK14/ABAT/EGFR/PRKCB/CAMK1/VEGFC/UBR5/GIP/GLUD1/SRC/PIK3R2/XBP1/IL13/TRH/TLR4/PRKCD/BLK/ADCY8/CDH1/TGFB2/SHH/GNA11/GIPR/SFN/TREM2/TRPM…	103
GO:0006979	response to oxidative stress	137/2479	408/18805	0.335784	2.54717	12.3117	8.78244e-27	8.08114e-25	3.23156e-25	BMAL1/SIRT1/TP53/PPARGC1A/EZH2/IL6/UBE3A/MAPK8/PML/PRNP/HIF1A/PPP2CB/ADIPOQ/MAPK9/CD36/MDM2/ATF4/HMOX1/APP/KAT2B/NOS3/SETX/SOD1/NFE2L2/ARNT/FOS/EDN1/CDK1/PSEN1/SIN3A/EPAS1/HDAC2/RELA/ATF2/UCP3/COMT/EPX/PRKAA2/NAGLU/GSTP1/PRKAA1/RACK1/HSPA1A/RBPMS/JAK2/FOXO1/APOE/TXN/G6PD/HSF1/HBB/GSR/ERN1/PARP1/VRK2/RPS3/PRKD1/ERO1A/ATM/CAT/HP/TAT/PCNA/TXNIP/SNCA/PRDX2/EGFR/GCH1/PRDX1/OGG1/TRPA1/NCOA7/ADCYAP1R1/P…	137
GO:0006109	regulation of carbohydrate metabolic process	83/2479	184/18805	0.451087	3.42182	12.8639	1.8798e-26	1.70463e-24	6.81661e-25	CRY1/RORA/SIRT1/GSK3B/RORC/LEP/PPP1CA/NR3C1/TP53/PPARGC1A/NCOA2/PPARA/INS/EP300/IGF1/NCOR1/POMC/USP7/SIRT6/HIF1A/DDB1/SIK1/ADIPOQ/WDR5/APP/GCG/MTOR/ADCY10/KAT2B/IGFBP3/PTH/ARNT/PSEN1/OGT/PRKAA2/CLTC/LEPR/GCK/IGF2/PRKG1/PRKAA1/SERPINA12/PPP1R3C/TGFB1/FOXO1/GPT/GNB3/ADIPOR1/IFNG/P2RX7/PRKACA/PPP2CA/STAT3/SNCA/ADCYAP1R1/NFKB1/RANBP2/PDGFB/SRC/HTR2A/LHCGR/GSK3A/TREX1/PPP1R3B/ZBTB20/GCKR/DGKQ/PRKN/IRS…	83
GO:0071214	cellular response to abiotic stimulus	122/2479	344/18805	0.354651	2.69028	12.3292	2.22045e-26	1.95681e-24	7.82507e-25	CLOCK/CRY1/CRY2/OPN4/SIRT1/TP53/CREBBP/EP300/METTL3/TNF/MAPK8/DDB1/CHEK1/OPN5/RELB/MDM2/MYC/ATF4/MTOR/IL1B/FBXW7/CHEK2/AVPR1A/EPO/ATR/RRH/XPA/TGFB1/KCNK18/DDX3X/CDKN1A/EGR1/HSF1/RHO/CUL4A/PIK3R1/PARP1/TRPV1/PLEC/ATM/MAPK3/ELK1/GRK1/BAX/PCNA/OPN3/GRK4/HRAS/MAPK14/EGFR/IGF1R/GRM1/RHBDD1/SLC2A1/NFKB1/NPM1/ATP1A1/XRCC6/XRCC5/TLK2/RUVBL2/MMP3/CD40/TSPO/IL13/MMP9/TLR4/AQP2/RBX1/TREX1/TIMP1/PRKCD/SCN2A/…	122
GO:0104004	cellular response to environmental stimulus	122/2479	344/18805	0.354651	2.69028	12.3292	2.22045e-26	1.95681e-24	7.82507e-25	CLOCK/CRY1/CRY2/OPN4/SIRT1/TP53/CREBBP/EP300/METTL3/TNF/MAPK8/DDB1/CHEK1/OPN5/RELB/MDM2/MYC/ATF4/MTOR/IL1B/FBXW7/CHEK2/AVPR1A/EPO/ATR/RRH/XPA/TGFB1/KCNK18/DDX3X/CDKN1A/EGR1/HSF1/RHO/CUL4A/PIK3R1/PARP1/TRPV1/PLEC/ATM/MAPK3/ELK1/GRK1/BAX/PCNA/OPN3/GRK4/HRAS/MAPK14/EGFR/IGF1R/GRM1/RHBDD1/SLC2A1/NFKB1/NPM1/ATP1A1/XRCC6/XRCC5/TLK2/RUVBL2/MMP3/CD40/TSPO/IL13/MMP9/TLR4/AQP2/RBX1/TREX1/TIMP1/PRKCD/SCN2A/…	122
GO:0050795	regulation of behavior	50/2479	76/18805	0.657895	4.99061	13.5835	2.92424e-26	2.54124e-24	1.01621e-24	PER3/NR1D1/NPAS2/MTNR1B/HCRTR2/INS/CRH/GHRL/DRD2/MC3R/HTR1A/MTOR/GRP/ADORA2A/CNR1/ADRB1/HDAC2/MEF2C/LEPR/ADORA1/RETN/GHRH/ZFHX3/NMU/NPSR1/APOE/HTR1B/CSF2/PARP1/MBD5/EPHB2/PTGDS/AGRP/STAT3/CHRNB2/MC4R/PENK/GHSR/KCNA2/NLGN1/FXR1/NPS/QRFP/GRPR/RXFP4/MECP2/HTR2B/OPRK1/OPRL1/VPS35	50
GO:0050796	regulation of insulin secretion	80/2479	174/18805	0.45977	3.48769	12.8462	3.1616e-26	2.70988e-24	1.08365e-24	PER2/CLOCK/BMAL1/NR1D1/MTNR1B/LEP/CRH/GHRL/IL6/NR0B2/DRD2/TNF/TARDBP/HNF4A/SIRT6/HIF1A/PRKCA/GCG/IL1B/SREBF1/CNR1/GCK/CHGA/CPT1A/JAK2/FOXO1/MYRIP/GNAS/IFNG/PRKACA/NOS2/F2/SLC2A2/PPARD/STX1A/ABAT/PRKCB/SLC16A1/GIP/GLUD1/CARTPT/TRH/ADRA2A/BLK/GNAO1/PDE8B/ADCY8/FKBP1B/GHSR/GNA11/GIPR/TRPM4/STX4/FFAR1/ENY2/PRKN/IRS2/RAPGEF3/CASR/UCP2/ADRA2C/INHBB/CCL5/CHRM3/FOXA2/NR1H4/HLA-DRB1/RBP4/OSBP/SYT7/ADCY5/T…	80
GO:0050673	epithelial cell proliferation	153/2479	488/18805	0.313525	2.37831	12.0213	3.45636e-26	2.9225e-24	1.16867e-24	NR1D1/SIRT1/PRL/BTRC/PROK2/LEP/KLF9/GHRL/IGF1/IL6/DRD2/TNF/PPARG/SIRT6/HIF1A/MAPK1/ID2/NGFR/MYC/PRKCA/HMOX1/PRKDC/PROX1/FBXW7/BGLAP/IGFBP3/MED1/EGR3/ARNT/ESR1/PSEN1/MEF2C/MAGED1/VEGFA/APOA1/LGR4/IGF2/B2M/F3/CEBPB/PURA/TGFB1/EYA1/APOE/CALCA/CDKN1A/CCL2/PTCH1/ERN1/SMAD3/PRKD1/NME1/NME2/CTNNB1/PPARD/BAX/STAT3/APOH/HRAS/EGFR/C1orf54/TWIST1/VEGFC/ATP5F1A/PTPRN/KRT2/WDR77/AGTR1/PDGFB/IL10/THBS1/ZEB1/XB…	153
GO:0050890	cognition	117/2479	329/18805	0.355623	2.69766	12.1051	1.83342e-25	1.52957e-23	6.11656e-24	CREB1/CRTC1/INS/KMT2A/CRH/EP300/UBE3A/DRD2/TNF/SLC6A4/PRNP/HIF1A/PRKCG/MAPK1/TH/APP/KAT2B/BGLAP/FOS/CALB1/PSEN1/CNR1/MEF2C/COMT/ADORA1/ADCY1/CDK5/BTBD9/PRRT1/B2M/CSMD1/HTT/CLDN5/APOE/GNAS/HRH1/GPI/OXT/VDAC1/EPHB2/KRAS/EGFR/CHRNB2/GRIN2B/AFF2/ADGRF1/FEN1/GIP/MAPT/CHRNA4/RPS6KB1/SRC/HTR2A/LHCGR/DRD3/SLC6A3/NTRK1/GRM5/HMGCR/S100B/BRINP1/MFSD2A/CNTN2/PDE8B/ADCY8/LDLR/SCN2A/GHSR/ITGB1/PTEN/NTRK2/NPS/A…	117
GO:0006006	glucose metabolic process	84/2479	193/18805	0.435233	3.30156	12.5235	1.94843e-25	1.60413e-23	6.41472e-24	PER2/CRY1/RORA/SIRT1/RORC/LEP/PPP1CA/NR3C1/TP53/PPARGC1A/NCOA2/PPARA/INS/EP300/GHRL/IGF1/TNF/USP7/SIRT6/DDB1/SIK1/ADIPOQ/WDR5/ATF4/GCG/ADCY10/KAT2B/IGFBP3/PTH/OGT/HK2/LEPR/GCK/IGF2/PRKAA1/SERPINA12/CPT1A/CRTC2/FOXO1/GPT/GNB3/ADIPOR1/G6PD/KCNQ1/GPI/PRKACA/NPY1R/HK1/PGK1/ENO1/MDH2/GAPDH/PPARD/PKM/MAPK14/RANBP2/SRC/FBN1/SLC25A10/GSK3A/PPP1R3B/PFKP/DGKQ/PRKN/IRS2/ATF3/G6PC1/INSR/FBP1/RBP4/GPD1/ACACB/…	84
GO:0051402	neuron apoptotic process	112/2479	309/18805	0.36246	2.74952	12.0832	3.2042e-25	2.60373e-23	1.0412e-23	SIRT1/GSK3B/MTNR1B/NR3C1/TP53/PPARGC1A/NONO/CRH/TNF/PRNP/HIF1A/PRKCG/NGFR/ATF4/APP/UBB/BDNF/ADCY10/FBXW7/SOD1/ADORA2A/PSEN1/MEF2C/ATF2/CDK5/NGF/CEBPB/JAK2/TGFB1/G6PD/EGR1/CCL2/GPI/RHOA/CDK5R1/PARP1/ATM/CTNNB1/GAPDH/ELK1/POLB/MAP2K7/TERT/KRAS/BAX/SNCA/KDM2B/HRAS/MAX/GCH1/ST8SIA2/IL10/HTR2A/GFRAL/NPPC/TOX3/GSK3A/SIX1/NTRK1/MYB/MYBL2/DAXX/SCN2A/NEFL/MT3/TGFB2/GBA1/FGF8/MMP2/NTRK2/COL6A1/ABL1/NMNAT1/…	112
GO:0015850	organic hydroxy compound transport	108/2479	293/18805	0.368601	2.7961	12.0743	4.75465e-25	3.81408e-23	1.52521e-23	SIRT1/VIP/CRH/GHRL/NR0B2/DRD2/REN/POMC/PPARG/SLC6A4/ADIPOQ/DRD4/CD36/RXRA/NR1H2/HTR1A/AGT/ADORA2A/CNR1/APOB/CYP7A1/COMT/APOA1/CHGA/VAPA/APOE/HTR1B/KCNQ1/PTCH1/STAR/CRHR1/NOS1/OXT/GAL/SLC5A1/STX1A/SNCA/ABAT/CHRNB2/PRKCB/SLC10A2/CES1/SLC16A1/NFKB1/ABCC2/CHRNA4/AGTR1/CARTPT/HTR2A/FGF19/TSPO/NR1H3/DRD3/SLC6A3/AQP2/MYB/ADRA2A/LDLR/ABCC4/ADRA2B/GHSR/SHH/AQP3/KCNA2/MTTP/CYP19A1/NMB/SCP2/APOA4/ABCC3/NPC1…	108
GO:0007611	learning or memory	105/2479	282/18805	0.37234	2.82447	12.029	8.5893e-25	6.80294e-23	2.72042e-23	CREB1/CRTC1/KMT2A/CRH/EP300/UBE3A/DRD2/SLC6A4/PRNP/HIF1A/PRKCG/MAPK1/TH/APP/KAT2B/BGLAP/FOS/CALB1/PSEN1/CNR1/MEF2C/COMT/ADCY1/CDK5/BTBD9/PRRT1/B2M/CSMD1/HTT/CLDN5/APOE/HRH1/GPI/OXT/VDAC1/EPHB2/KRAS/EGFR/CHRNB2/GRIN2B/AFF2/ADGRF1/FEN1/GIP/MAPT/RPS6KB1/SRC/HTR2A/DRD3/NTRK1/GRM5/HMGCR/S100B/BRINP1/CNTN2/PDE8B/ADCY8/LDLR/SCN2A/GHSR/ITGB1/PTEN/NTRK2/NPS/ABL1/PIAS1/TREM2/GRPR/SLC8A2/PDE1B/ADGRB3/B4GALT…	105
GO:0061614	miRNA transcription	49/2479	77/18805	0.636364	4.82728	13.1133	8.76396e-25	6.85451e-23	2.74104e-23	PRL/NR3C1/TP53/PPARA/IL6/NCOR1/TNF/PPARG/HIF1A/NGFR/MYC/NR1H2/APP/AGT/SREBF1/FOS/ESR1/RELA/VEGFA/TGFB1/DDX5/EGR1/SMAD3/ETS1/PPARD/TERT/STAT3/EGFR/TWIST1/PDGFB/IL10/RARA/MYB/APLN/GNL3/AR/JUN/TGFB2/BMP4/MRTFA/POU2F1/NCOR2/PAX6/BMP2/FGF2/YY1/BMPR1A/MYCN/SREBF2	49
GO:0007631	feeding behavior	59/2479	108/18805	0.546296	4.14405	12.7685	1.33056e-24	1.02782e-22	4.11012e-23	NPY/LEP/HCRT/HCRTR2/INS/GHRL/DRD2/REN/ACE/MC3R/NPY5R/TH/APP/GCG/FOS/NMUR2/CCK/ADORA2A/CNR1/LEPR/RETN/NMU/CPT1A/NPSR1/HTR1B/CALCA/HTR2C/PYY/NPY1R/OXT/GAL/AGRP/STAT3/BSX/PPY/CARTPT/GFRAL/TRH/MC4R/HCRTR1/APLN/CNTN2/GHSR/USP46/ADRB3/NTRK2/COL6A1/QRFP/RXFP4/OXTR/TACR1/GDF15/OPRK1/IAPP/PMCH/DRD1/OPRD1/OPRL1/BRS3	59
GO:0030162	regulation of proteolysis	137/2479	430/18805	0.318605	2.41685	11.5815	2.72465e-24	2.07904e-22	8.31386e-23	CSNK1D/CSNK1E/SIRT1/GSK3B/BTRC/SERPINE1/CSNK2A1/TP53/INS/UBE3A/TNF/PML/USP9X/CSNK2A2/USP7/SIRT6/FBXW11/PRNP/PLAT/CSNK1A1/PRKCG/MAPK9/MDM2/CCAR2/NR1H2/APP/UBB/IL1B/FBXW7/NFE2L2/SERPINF2/PSEN1/OGT/CEBPA/HDAC2/PSMC4/SUMO1/TF/CDK5/CSNK2B/RACK1/VCP/HSPA1A/HERPUD1/HFE/FHIT/XPO1/APOE/PSME2/IFNG/CSTA/TIMP3/CST3/PRKACA/F2/HSP90AB1/GSN/ENO1/PSMC3/PSMC5/PSMC6/AURKAIP1/PSME1/GAPDH/CDKN2A/TNFRSF1B/STAT3/FBXO2…	137
GO:1990845	adaptive thermogenesis	76/2479	169/18805	0.449704	3.41133	12.2701	3.14588e-24	2.37154e-22	9.48351e-23	PER2/BMAL1/NR1D1/HDAC3/LEP/HCRT/PPARGC1A/GHRL/ADCYAP1/HNRNPU/SIRT6/ADIPOQ/CD36/ATF4/NR1H2/ID1/OGT/ADRB1/EPAS1/UCP3/VEGFA/LEPR/LGR4/CEBPB/QKI/G0S2/JAK2/ADIPOR1/ADIPOR2/FGF21/SCT/GNAS/HSF1/IL4/TRPV1/OXT/ACHE/PLCL1/IGF1R/APC/DYNC1H1/SLC25A5/ADRB2/LCN2/PEMT/NR1H3/IL13/TLR4/MC4R/S100B/NOTCH1/IL15/ADRB3/DIO2/BSCL2/IRF4/PDGFC/PTH2R/ZNF423/IL18/OXTR/DDIT3/UCP1/UCP2/CCR2/RB1/TSHR/IL18R1/CMKLR1/CXCR4/GJA1/…	76
GO:1902893	regulation of miRNA transcription	48/2479	76/18805	0.631579	4.79098	12.904	4.30477e-24	3.20654e-22	1.28226e-22	PRL/NR3C1/TP53/PPARA/IL6/NCOR1/TNF/PPARG/HIF1A/NGFR/MYC/NR1H2/APP/AGT/SREBF1/FOS/ESR1/RELA/VEGFA/TGFB1/EGR1/SMAD3/ETS1/PPARD/TERT/STAT3/EGFR/TWIST1/PDGFB/IL10/RARA/MYB/APLN/GNL3/AR/JUN/TGFB2/BMP4/MRTFA/POU2F1/NCOR2/PAX6/BMP2/FGF2/YY1/BMPR1A/MYCN/SREBF2	48
GO:0009649	entrainment of circadian clock	28/2479	29/18805	0.965517	7.32414	13.2808	5.08452e-24	3.7428e-22	1.4967e-22	PER2/PER3/PER1/CRY1/CRY2/BMAL2/BHLHE40/FBXL3/PHLPP1/PPP1CA/PPP1CB/PPP1CC/TP53/RBM4/CRTC1/USP2/RBM4B/MTA1/PML/SIK1/OPN5/ID2/GNAQ/ATOH7/PDE6B/NR2F6/GNA11/SOX14	28
GO:0062197	cellular response to chemical stress	113/2479	323/18805	0.349845	2.65383	11.6826	5.96607e-24	4.34066e-22	1.73578e-22	BMAL1/SIRT1/TP53/PPARGC1A/EZH2/IL6/MAPK8/PML/HIF1A/MAPK9/RELB/CD36/MDM2/ATF4/DNAJA1/MTOR/KAT2B/NOS3/SETX/SOD1/NFE2L2/ARNT/FOS/EDN1/CDK1/SIN3A/HDAC2/RELA/ATF2/EPO/PRKAA2/NAGLU/PRKAA1/EIF2AK3/RACK1/HSPA1A/FOXO1/TXN/DDX3X/G6PD/HSF1/GSR/ERN1/PARP1/VRK2/RPS3/PRKD1/PLEC/ATM/CAT/PCNA/SNCA/PRDX2/GCH1/PRDX1/OGG1/TRPA1/NCOA7/SLC2A1/ATP1A1/XRCC6/XRCC5/HSPA1B/MAPT/MMP3/SRC/TSPO/XBP1/MSRA/PENK/RBX1/MYB/TREX1/…	113
GO:0051338	regulation of transferase activity	143/2479	463/18805	0.308855	2.34289	11.4007	7.94206e-24	5.71189e-22	2.28412e-22	SIRT1/GSK3B/BTRC/LEP/GH1/INS/NPPA/ADCYAP1/EZH2/IGF1/TNF/SKP1/HNRNPU/ADIPOQ/DRD4/DNAJA1/KAT2B/PROX1/IL1B/FBXW7/AGT/GHR/EDN1/GNAQ/APOA1/GSTP1/TAB2/JAK2/CACUL1/APOE/CALCA/DDX3X/ADAR/CDKN1A/CDKN3/IFNG/RHOA/CDK5R1/ERN1/ARHGEF5/RPS3/PPP2CA/EPHB2/CDKN2A/MAP2K7/TRAF2/NOX4/PCNA/FBXO5/SNCA/HRAS/COPS8/EGFR/PTPRT/CAMK1/MAGEC2/DIRAS3/APC/NPM1/EEF1A2/CHI3L1/XRCC6/XRCC5/EIF4A2/BAG2/RPS2/AGTR1/PDGFB/SRC/CARTPT/F…	143
GO:0051048	negative regulation of secretion	77/2479	175/18805	0.44	3.33772	12.1068	8.6145e-24	6.1251e-22	2.44936e-22	CRY1/CRY2/MTNR1B/LEP/INS/CRH/GHRL/DRD2/TNF/ADIPOQ/DRD4/NPY5R/ADA/IL1B/SREBF1/EDN1/CNR1/ADORA1/PRKG1/CHGA/NPSR1/FOXO1/APOE/HTR1B/SCT/FGF23/TFF2/TNFRSF1B/SNCA/ABAT/GRM7/CD84/CARTPT/TSPO/NR1H3/DRD3/TRH/PTGER3/OPRM1/HMGCR/ADRA2A/NRG1/GNAO1/PDE8B/IL1RAPL1/CYP51A1/VAMP3/FKBP1B/SMCR8/C9orf72/NOTCH1/ADRA2B/GHSR/ANXA1/NMB/BCR/LILRB1/FOXF1/RABGEF1/ENY2/PRKN/OPRK1/UCP2/ADRA2C/CCR2/INHBB/EGF/MAOB/IL11/GJA1/I…	77
GO:0009743	response to carbohydrate	94/2479	245/18805	0.383673	2.91044	11.7287	2.02218e-23	1.42166e-21	5.68508e-22	NR1D1/LEP/RBM4/PPARA/CRH/GHRL/NR0B2/KAT5/TNF/ACE/HNF4A/HIF1A/ADIPOQ/TH/GCG/IL1B/SREBF1/OGT/SIN3A/CYP7A1/PRKAA2/NAGLU/GCK/PRKAA1/RACK1/TGFB1/FGF21/EGR1/PRKACA/ERN1/SMAD3/OXT/SLC2A2/CAT/PPARD/NOX4/TXNIP/IGF1R/PRKCB/PNPLA3/GLUL/PTPRN/PTPRN2/GIP/RPS6KB1/USF1/GATA4/THBS1/XBP1/ADRA2A/PDE8B/EIF2B2/ADCY8/FKBP1B/ZBTB20/SGCB/GCKR/ITGA2/GIPR/PKLR/TREM2/TRPM4/STX4/ENY2/ICAM1/LPL/IL1A/CDKN1B/IRS2/OPRK1/LIN28A…	94
GO:0045834	positive regulation of lipid metabolic process	65/2479	133/18805	0.488722	3.70731	12.2093	2.15605e-23	1.49893e-21	5.99407e-22	NR1D1/CREB1/PPARGC1A/PPARA/INS/KAT5/TNF/PPARG/AVP/ADIPOQ/MAPK1/NR1H2/MTOR/KAT2B/IL1B/SREBF1/OGT/KPNB1/AVPR1A/CYP7A1/APOA1/ADORA1/CGA/PRKAA1/CPT1A/QKI/APOE/FGF21/SCT/IFNG/HTR2C/STAR/PRKACA/PPARD/ABHD5/IGF1R/TWIST1/CES1/EEF1A2/HTR2A/XBP1/NR1H3/MFSD2A/PRKCD/LDLR/ZBTB20/GHSR/ADM/SCP2/APOA4/IL1A/IRS2/GDF15/HTR2B/PTGS2/NR1H4/AADAC/AKT1/IRS1/GNAI1/BMP6/SREBF2/ABCG1/SLC27A1/DISP3	65
GO:0048660	regulation of smooth muscle cell proliferation	76/2479	174/18805	0.436782	3.3133	11.9457	2.94765e-23	2.02676e-21	8.10477e-22	PPARGC1A/IGF1/IL6/TNF/VIPR2/PPARG/HDAC1/ADIPOQ/ID2/NPY5R/MDM2/HMOX1/PRKDC/NOS3/IGFBP3/EDN1/SERPINF2/MEF2C/PRKG1/MEF2D/JAK2/TGFB1/APOE/HTR1B/CDKN1A/IFNG/PIK3R1/ERN1/CTNNB1/PPARD/TERT/EGFR/IGF1R/XRCC6/XRCC5/PDGFB/RPS6KB1/SRC/IL10/NPPC/THBS1/XBP1/IL13/MMP9/TLR4/MYB/APLN/FOXP1/JUN/MMP2/PTEN/ITGA2/BMP4/CX3CL1/SF1/IL18/CDKN1B/ITGB3/TACR1/IL6R/CCL5/ELANE/PTGS2/BMP2/NPR1/FGF2/ANG/CDH13/AKT1/TCF7L2/ELN/TR…	76
GO:0051347	positive regulation of transferase activity	98/2479	263/18805	0.372624	2.82662	11.6244	2.99156e-23	2.03459e-21	8.13609e-22	SIRT1/BTRC/LEP/GH1/INS/ADCYAP1/EZH2/IGF1/TNF/SKP1/ADIPOQ/DRD4/PROX1/IL1B/FBXW7/AGT/GHR/EDN1/APOA1/TAB2/JAK2/CACUL1/APOE/CALCA/DDX3X/CDKN1A/IFNG/RHOA/ERN1/ARHGEF5/RPS3/PPP2CA/MAP2K7/TRAF2/NOX4/PCNA/SNCA/HRAS/COPS8/EGFR/CAMK1/MAGEC2/EEF1A2/CHI3L1/XRCC6/XRCC5/RPS2/AGTR1/PDGFB/SRC/CARTPT/FBN1/ADRB2/THBS1/GSK3A/TLR4/ADRA2A/PRKCD/NRG1/ADCY8/ETAA1/PDPK1/MT3/ADRA2B/TGFB2/FGFR1/CRIPTO/PTEN/TNFRSF11A/APOA4…	98
GO:0048659	smooth muscle cell proliferation	77/2479	178/18805	0.432584	3.28146	11.9172	3.1795e-23	2.13916e-21	8.55425e-22	PPARGC1A/IGF1/IL6/TNF/VIPR2/PPARG/HDAC1/ADIPOQ/ID2/NPY5R/MDM2/HMOX1/PRKDC/NOS3/IGFBP3/EDN1/SERPINF2/MEF2C/PRKG1/MEF2D/JAK2/TGFB1/APOE/HTR1B/CDKN1A/IFNG/PIK3R1/ERN1/CTNNB1/PPARD/TERT/EGFR/IGF1R/XRCC6/XRCC5/PDGFB/RPS6KB1/SRC/IL10/NPPC/THBS1/XBP1/IL13/MMP9/TLR4/MYB/APLN/FOXP1/JUN/MMP2/PTEN/ITGA2/BMP4/CX3CL1/SF1/IL18/CDKN1B/ITGB3/DDIT3/TACR1/IL6R/CCL5/ELANE/PTGS2/BMP2/NPR1/FGF2/ANG/CDH13/AKT1/TCF7L2/…	77
GO:2001234	negative regulation of apoptotic signaling pathway	93/2479	243/18805	0.382716	2.90318	11.6357	4.29154e-23	2.85661e-21	1.14233e-21	SIRT1/GSK3B/SERPINE1/CSNK2A1/NONO/INS/IGF1/TNF/SIAH2/CSNK2A2/HDAC1/HIF1A/MDM2/CCAR2/ATF4/HMOX1/DNAJA1/BDNF/IL1B/NOS3/NFE2L2/FGA/PSEN1/RELA/PF4/EPO/GSTP1/HTT/RACK1/HSPA1A/HERPUD1/EYA1/MIF/CSF2/DDX3X/SNAI1/LMNA/ENO1/TPT1/CTNNB1/TERT/BAX/CREB3/PRDX2/HELLS/COL2A1/SLC25A5/HSPA1B/RPS6KB1/SRC/IL10/GATA4/ARMC10/GFRAL/SYVN1/THBS1/XBP1/MMP9/NRG1/AR/IL7/CREB3L1/ITGAV/BMP4/FGF10/CX3CL1/PEA15/RNF34/ICAM1/PRKN…	93
GO:0034504	protein localization to nucleus	111/2479	322/18805	0.34472	2.61495	11.39	5.93895e-23	3.91158e-21	1.5642e-21	CRY2/GSK3B/HDAC3/LEP/TP53/CREBBP/INS/EP300/SKP1/TARDBP/PML/HNRNPU/SIRT6/NGFR/CD36/MDM2/APP/MTOR/DCLK1/MED1/EDN1/CDK1/SUMO3/PSEN1/SIN3A/KPNB1/ATF2/MAGED1/HSP90AA1/SUMO1/YWHAZ/CDK5/TNPO1/XPA/EIF2AK3/FLNA/YWHAE/CCT2/CCT8/JAK2/TGFB1/TRIM28/XPO1/CSE1L/TXN/CCT5/ADAR/CDKN1A/IFNG/PIK3R1/PARP1/SMAD3/F2/TFRC/LMNA/PRKD1/CCT7/CDKN2A/TERT/TXNIP/STAT3/RAN/MAPK14/ORMDL3/CBLB/NPM1/GLUL/RANBP2/KPNA1/TCP1/CCT4/UBR…	111
GO:0003012	muscle system process	142/2479	467/18805	0.304069	2.30658	11.1414	6.09033e-23	3.9695e-21	1.58736e-21	PROK2/LEP/PPARA/NPPA/GHRL/KLF15/EZH2/IGF1/DRD2/HTR7/TNF/PPARG/PRKCA/ADA/HMOX1/MTOR/ADCY10/IL1B/NOS3/AGT/SOD1/NMUR2/EDN1/HDAC2/HSP90AA1/CAMK2G/SUMO1/ADORA1/PRKG1/SCN8A/KCND2/CHGA/FLNA/NMU/ROCK2/TCAP/NMUR1/FOXO1/PDE4D/CALCA/G6PD/KCNQ1/RHOA/NOS1/CACNA1C/PRKACA/PARP1/SMAD3/ALDOA/TRPV1/OXT/GSN/LMNA/PRKD1/ENO1/MYH14/ADRA1B/KCNMA1/TNFRSF1B/ABAT/ORMDL3/CHRNB2/DOCK4/MEF2A/ATP1A1/MYBPC3/PIK3C2A/RPS6KB1/RYR…	142
GO:0046887	positive regulation of hormone secretion	68/2479	146/18805	0.465753	3.53308	11.973	6.83402e-23	4.4083e-21	1.76283e-21	CREB1/LEP/INS/CRH/GHRL/ADCYAP1/NR0B2/DRD2/TARDBP/PPARG/SIRT6/HIF1A/PRKCA/GCG/GRP/EDN1/FGA/RETN/GCK/GHRH/HFE/JAK2/MYRIP/SCT/KISS1/PRKACA/F2/SLC2A2/PRKD1/GAL/PPARD/ABAT/EGFR/PRKCB/GIP/GLUD1/TRH/MYB/BLK/ADCY8/FGFR1/GNA11/CYP19A1/NMB/GHRHR/GIPR/TRPM4/STX4/FFAR1/IRS2/TACR1/CASR/INHBB/CHRM3/NR1H4/HLA-DRB1/RBP4/SPP1/OSBP/TCF7L2/SLC30A8/TNFSF11/PDX1/BMP6/SRI/VAMP7/SOX11/HCAR2	68
GO:0009150	purine ribonucleotide metabolic process	117/2479	350/18805	0.334286	2.5358	11.3015	7.57377e-23	4.83562e-21	1.93371e-21	RORA/PPARA/INS/NPPA/EP300/IGF1/NCOR1/IMPDH2/SIRT6/DNM1L/HIF1A/NDUFA9/ADA/APP/HSPA8/MTOR/ADCY10/KAT2B/PTH/ARNT/PSEN1/OGT/NPPB/PRKAA2/HK2/ADCY1/GCK/PRKAA1/VCP/PAICS/HSPA1A/LDHA/LDHC/TGFB1/PDE4D/GUCY2C/PPAT/IFNG/IL4/P2RX7/GPI/PRKACA/PARP1/ALDOA/HK1/PGK1/PPP2CA/ENO1/NME1/NME2/GAPDH/PKM/STAT3/RAN/AK5/PFAS/GTPBP1/SDHA/MTHFD1/ATP5F1A/NDUFS3/GMPS/HSPA1B/SRC/HTR2A/NPPC/TSPO/GUCY1A2/TREX1/ADSL/PDE8B/ADCY8/…	117
GO:2000628	regulation of miRNA metabolic process	52/2479	92/18805	0.565217	4.28758	12.3175	9.00637e-23	5.69221e-21	2.27625e-21	PRL/NR3C1/TP53/PPARA/IL6/NCOR1/TNF/PPARG/HIF1A/NGFR/MYC/NR1H2/APP/AGT/SREBF1/FOS/ESR1/RELA/VEGFA/QKI/TGFB1/EGR1/SMAD3/ETS1/PPARD/TERT/STAT3/HRAS/EGFR/TWIST1/DROSHA/NFKB1/PDGFB/IL10/RARA/MYB/APLN/GNL3/AR/JUN/TGFB2/BMP4/MRTFA/POU2F1/NCOR2/PAX6/BMP2/FGF2/YY1/BMPR1A/MYCN/SREBF2	52
GO:0006694	steroid biosynthetic process	74/2479	169/18805	0.43787	3.32156	11.8133	9.25024e-23	5.78787e-21	2.31451e-21	NR1D1/SIRT1/CREB1/LEP/NR3C1/CRH/TNF/MAPK1/PROX1/BGLAP/MED1/SREBF1/CYP21A2/KPNB1/APOB/CYP7A1/PRKAA2/APOA1/CGA/FDFT1/PRKG1/PRKAA1/IDI1/QKI/IGFBP7/APOE/G6PD/EGR1/IFNG/STAR/PRKACA/SNAI1/CYB5R3/IGF1R/CES1/NFKB1/ATP1A1/ACLY/DDX20/CYP11B2/LHCGR/CYP11B1/FGF19/TSPO/HMGCR/HSD17B8/PDE8B/CYP51A1/CYP3A4/DHCR7/CYP19A1/ADM/SCP2/NPC1L1/DGKQ/SF1/CYP11A1/IL1A/SRD5A1/CYP17A1/AKR1B1/NR1H4/BMP2/LBR/CYP1A1/GNAI1/BMP6/…	74
GO:0043523	regulation of neuron apoptotic process	95/2479	255/18805	0.372549	2.82605	11.4402	1.43268e-22	8.87554e-21	3.54923e-21	SIRT1/GSK3B/MTNR1B/NR3C1/TP53/PPARGC1A/NONO/TNF/PRNP/HIF1A/PRKCG/ATF4/APP/UBB/BDNF/ADCY10/FBXW7/SOD1/ADORA2A/PSEN1/MEF2C/CDK5/NGF/CEBPB/JAK2/G6PD/EGR1/CCL2/GPI/RHOA/CDK5R1/PARP1/ATM/CTNNB1/MAP2K7/TERT/KRAS/BAX/SNCA/KDM2B/HRAS/GCH1/ST8SIA2/IL10/HTR2A/GFRAL/NPPC/TOX3/GSK3A/SIX1/NTRK1/MYB/MYBL2/NEFL/MT3/TGFB2/GBA1/FGF8/MMP2/NTRK2/ABL1/NMNAT1/PRKCI/CX3CL1/NAE1/TREM2/MAP3K11/SLC25A27/CCND1/PRKN/CASP8/…	95
GO:0009259	ribonucleotide metabolic process	121/2479	371/18805	0.326146	2.47405	11.1741	1.50394e-22	9.22564e-21	3.68923e-21	RORA/PPARA/INS/NPPA/EP300/IGF1/NCOR1/IMPDH2/DPYD/SIRT6/DNM1L/HIF1A/NDUFA9/ADA/APP/HSPA8/MTOR/ADCY10/KAT2B/PTH/ARNT/PSEN1/OGT/NPPB/PRKAA2/HK2/ADCY1/GCK/CAD/PRKAA1/VCP/PAICS/HSPA1A/LDHA/LDHC/TGFB1/PDE4D/GUCY2C/PPAT/IFNG/IL4/P2RX7/GPI/PRKACA/PARP1/ALDOA/HK1/PGK1/PPP2CA/ENO1/NME1/NME2/GAPDH/PKM/STAT3/RAN/AK5/PFAS/GTPBP1/SDHA/MTHFD1/ATP5F1A/NDUFS3/GMPS/HSPA1B/SRC/HTR2A/NPPC/TSPO/GUCY1A2/TREX1/ADSL/PDE…	121
GO:0051051	negative regulation of transport	141/2479	467/18805	0.301927	2.29034	11.0029	1.82506e-22	1.10868e-20	4.43348e-21	CRY1/CRY2/MTNR1B/LEP/HCRT/INS/CRH/GHRL/DRD2/TNF/ACE/SIRT6/ADIPOQ/DRD4/NPY5R/CD36/ATF4/NR1H2/ADA/IL1B/GRP/NOS3/AGT/SREBF1/EDN1/CNR1/EPO/SUMO1/ADORA1/CDK5/PRKG1/CHGA/RACK1/YWHAE/TGFB1/NPSR1/FOXO1/APOE/HTR1B/TXN/CALCA/KCNQ1/SCT/FGF23/CRHR1/NOS1/TFF2/PRKD1/VDAC1/EPHB2/TNFRSF1B/SNCA/ABAT/PRKCB/GRM7/YWHAQ/NFKB1/CD84/CARTPT/HTR2A/PRRT2/TRAT1/THBS1/TSPO/NR1H3/DRD3/MMP9/TRH/GSK3A/PTGER3/OPRM1/HMGCR/ADRA2A…	141
GO:0032355	response to estradiol	60/2479	120/18805	0.5	3.79286	11.9596	2.37354e-22	1.428e-20	5.71043e-21	LEP/GH1/NRIP1/EZH2/DRD2/KAT5/SLC6A4/F7/ASS1/TH/HNRNPD/NCOA1/GHR/NCOA3/ESR1/ESR2/TGFB1/HSF1/PTCH1/GPI/OXT/HTR5A/CTNNB1/CAT/PCNA/TXNIP/STAT3/EGFR/IGF1R/OGG1/CCNA2/ADCYAP1R1/RUVBL2/IL10/RARA/IGFBP2/PENK/GHSR/MMP2/CYP19A1/ITGA2/FGF10/PTGFR/CDKN1B/CASP8/OXTR/MECP2/TACR1/SRD5A1/NCOR2/PTGS2/CALR/CYP1B1/SLC6A1/OPRL1/COL1A1/STXBP1/MYOD1/KIF18A/LCOR	60
GO:0010586	miRNA metabolic process	57/2479	110/18805	0.518182	3.93078	12.0127	2.70367e-22	1.61113e-20	6.44272e-21	PRL/NR3C1/TP53/PPARA/IL6/NCOR1/TNF/PPARG/HIF1A/NGFR/MYC/NR1H2/APP/AGT/SREBF1/FOS/ESR1/RELA/VEGFA/QKI/TGFB1/DDX5/EGR1/SMAD3/ETS1/DICER1/PPARD/TERT/STAT3/HRAS/EGFR/TWIST1/DROSHA/NFKB1/DDX17/KHSRP/PDGFB/IL10/RARA/MYB/APLN/GNL3/AR/JUN/TGFB2/BMP4/MRTFA/POU2F1/LIN28A/NCOR2/PAX6/BMP2/FGF2/YY1/BMPR1A/MYCN/SREBF2	57
GO:0009648	photoperiodism	26/2479	27/18805	0.962963	7.30477	12.7747	2.77613e-22	1.6387e-20	6.553e-21	PER2/CLOCK/PER3/PER1/CRY1/CRY2/AANAT/BHLHE40/FBXL3/PPP1CA/PPP1CB/PPP1CC/TP53/RBM4/CRTC1/USP2/RBM4B/MTA1/PML/SIK1/OPN5/ID2/ATOH7/PDE6B/NR2F6/AGRP	26
GO:0019693	ribose phosphate metabolic process	122/2479	379/18805	0.3219	2.44184	11.0496	3.53599e-22	2.06773e-20	8.26861e-21	RORA/PPARA/INS/NPPA/EP300/IGF1/NCOR1/IMPDH2/DPYD/SIRT6/DNM1L/HIF1A/NDUFA9/ADA/APP/HSPA8/MTOR/ADCY10/KAT2B/PTH/ARNT/PSEN1/OGT/NPPB/PRKAA2/HK2/ADCY1/GCK/CAD/PRKAA1/VCP/PAICS/HSPA1A/LDHA/LDHC/TGFB1/PDE4D/GUCY2C/PPAT/G6PD/IFNG/IL4/P2RX7/GPI/PRKACA/PARP1/ALDOA/HK1/PGK1/PPP2CA/ENO1/NME1/NME2/GAPDH/PKM/STAT3/RAN/AK5/PFAS/GTPBP1/SDHA/MTHFD1/ATP5F1A/NDUFS3/GMPS/HSPA1B/SRC/HTR2A/NPPC/TSPO/GUCY1A2/TREX1/ADS…	122
GO:0034284	response to monosaccharide	86/2479	220/18805	0.390909	2.96533	11.4258	3.57186e-22	2.06936e-20	8.27516e-21	NR1D1/LEP/RBM4/PPARA/CRH/GHRL/NR0B2/KAT5/TNF/ACE/HNF4A/HIF1A/ADIPOQ/TH/GCG/SREBF1/OGT/SIN3A/CYP7A1/PRKAA2/GCK/PRKAA1/RACK1/TGFB1/FGF21/EGR1/PRKACA/ERN1/SMAD3/SLC2A2/CAT/PPARD/NOX4/TXNIP/IGF1R/PRKCB/GLUL/PTPRN/PTPRN2/GIP/RPS6KB1/USF1/GATA4/THBS1/XBP1/ADRA2A/PDE8B/EIF2B2/ADCY8/FKBP1B/ZBTB20/SGCB/GCKR/ITGA2/GIPR/PKLR/TREM2/TRPM4/STX4/ENY2/ICAM1/LPL/IL1A/CDKN1B/IRS2/OPRK1/LIN28A/CASR/UCP2/PAX6/FOXA2/…	86
GO:1900180	regulation of protein localization to nucleus	67/2479	146/18805	0.458904	3.48112	11.7274	3.98495e-22	2.28751e-20	9.1475e-21	GSK3B/HDAC3/LEP/CREBBP/INS/EP300/TARDBP/SIRT6/NGFR/CD36/APP/MTOR/DCLK1/EDN1/CDK1/SUMO3/PSEN1/SIN3A/MAGED1/HSP90AA1/SUMO1/YWHAZ/EIF2AK3/FLNA/CCT2/CCT8/JAK2/TGFB1/TRIM28/CCT5/IFNG/PIK3R1/PARP1/SMAD3/F2/TFRC/LMNA/PRKD1/CCT7/CDKN2A/TERT/RAN/MAPK14/ORMDL3/GLUL/TCP1/CCT4/UBR5/CCT6A/SRC/PIK3R2/NMD3/XBP1/PRKCD/PINX1/ILRUN/CDH1/SHH/BMP4/DMAP1/MEPCE/PTGS2/AKT1/TCF7L2/CTNNA1/LATS1/LIMK2	67
GO:0043269	regulation of monoatomic ion transport	141/2479	472/18805	0.298729	2.26607	10.8552	5.53349e-22	3.14755e-20	1.25867e-20	PER1/LEP/HCRT/NPPA/CRH/DRD2/ACE/SLC6A4/PML/PRNP/SIK1/ATF4/HTR1A/GCG/GRP/NOS3/AGT/EDN1/ADORA2A/CNR1/ABCB1/EPO/CAMK2G/SUMO1/ADORA1/GCK/TF/B2M/HTT/FLNA/YWHAE/HFE/TGFB1/NPSR1/PDE4D/HTR1B/CALCA/G6PD/KCNQ1/CCL2/IFNG/P2RX7/CRHR1/NOS1/CACNA1C/PRKACA/F2/PRKD1/ACTN4/VDAC1/AHNAK/EPHB2/CTNNB1/GAL/PSEN2/BAX/SNCA/CREB3/GRIN2B/EPB41/KCNC2/YWHAQ/ADCYAP1R1/ATP1A1/PRSS8/YWHAH/CCL4/PDGFB/RYR2/CD84/HTR2A/LHCGR/RCVRN…	141
GO:0042391	regulation of membrane potential	139/2479	463/18805	0.300216	2.27735	10.8443	6.59202e-22	3.71588e-20	1.48594e-20	GSK3B/MTNR1B/HCRT/CRTC1/NPPA/KMT2A/GHRL/DRD2/TNF/SLC6A4/ALB/DRD4/CD36/APP/UBB/MTOR/ADCY10/AGT/SOD1/EDN1/ADORA2A/PSEN1/CNR1/ADRB1/MEF2C/SUMO1/ADORA1/NALCN/CDK5/B2M/SCN8A/KCND2/FLNA/RACK1/VCP/YWHAE/GABBR1/KCNQ1/P2RX7/NOS1/CACNA1C/PARP1/TRPV1/MYH14/CDKN2A/KCNMA1/STX1A/BAX/SNCA/ABAT/CHRNB2/GRIN2B/GRM1/GRIK1/KCNC2/KCNH4/ATP1A1/ATP1A3/YWHAH/MAPT/CHRNA4/RYR2/SRC/ADRB2/TSPO/SSH1/GSK3A/SCN1A/GRM5/HTR3A/MY…	139
GO:0120161	regulation of cold-induced thermogenesis	68/2479	151/18805	0.450331	3.41609	11.6155	7.30389e-22	4.0804e-20	1.63171e-20	PER2/BMAL1/NR1D1/HDAC3/LEP/HCRT/PPARGC1A/GHRL/ADCYAP1/SIRT6/ADIPOQ/CD36/ATF4/NR1H2/ID1/OGT/ADRB1/EPAS1/VEGFA/LEPR/LGR4/CEBPB/QKI/G0S2/JAK2/ADIPOR1/ADIPOR2/FGF21/GNAS/HSF1/IL4/OXT/ACHE/PLCL1/IGF1R/APC/DYNC1H1/ADRB2/LCN2/PEMT/NR1H3/IL13/TLR4/NOTCH1/IL15/ADRB3/DIO2/BSCL2/IRF4/PDGFC/PTH2R/ZNF423/IL18/OXTR/DDIT3/UCP1/UCP2/CCR2/RB1/TSHR/IL18R1/CMKLR1/CXCR4/GJA1/KDM1A/THRA/NPR3/FABP4	68
GO:0043279	response to alkaloid	54/2479	102/18805	0.529412	4.01597	11.9013	9.03057e-22	5.00038e-20	1.9996e-20	CRH/UBE3A/DRD2/SLC6A4/PPP5C/PRKCG/CHEK1/DRD4/MDM2/TH/ADORA2A/CNR1/HDAC2/COMT/HSP90AA1/CDK5/CAD/PRKAA1/CPT1A/HTR1B/TRPV1/OXT/ABAT/CHRNB2/IGF1R/CCNA2/ST8SIA2/PPP2R2A/EFTUD2/DHX15/RYR2/HTR2A/DRD3/SLC6A3/OPRM1/ADRA2A/ADCY8/HOMER1/HES1/SLC1A2/FOSB/OXTR/EHMT2/MECP2/OPRK1/FKBP5/DRD5/DRD1/GAD2/SLC6A1/BCL2L1/SLC1A3/SETD2/PDX1	54
GO:0030879	mammary gland development	64/2479	137/18805	0.467153	3.54369	11.6439	1.03048e-21	5.62712e-20	2.25023e-20	PRL/BTRC/CREB1/NR3C1/PML/HIF1A/MAPK1/ID2/TPH1/ELF3/NCOA1/MED1/ESR1/VEGFA/HK2/CAD/CSMD1/FASN/CEBPB/JAK2/TGFB1/PTCH1/NME1/BAX/BSX/NFKB1/SRC/XBP1/SLC6A3/APLN/NRG1/AR/PGR/GLI2/CRIPTO/PHB2/TNFRSF11A/CYP19A1/ITGA2/GHRHR/BMP4/BRCA2/FGF10/WNT2/FOXF1/CCND1/OXTR/IRS2/CCL11/NCOR2/EGF/ATP7B/FGF2/TGFA/CSN2/AKT1/BCL2L11/FGFR2/GJA1/TNFSF11/VDR/XDH/CSF1/LATS1	64
GO:0009755	hormone-mediated signaling pathway	86/2479	223/18805	0.38565	2.92543	11.2709	1.03423e-21	5.62712e-20	2.25023e-20	CLOCK/PER1/CRY1/CRY2/BMAL1/NR1D1/NR1D2/SIRT1/PRL/NR3C1/PPARA/CRH/EP300/GHRL/EZH2/UBE3A/NCOR1/REN/PPARG/PML/HDAC1/MAPK1/RXRA/NR1H2/SST/DNAJA1/NR3C2/NCOA1/MED1/PTH/GHR/CARM1/NCOA3/ESR1/RELA/ESR2/CGA/CSNK2B/NCOA4/JAK2/ADIPOR1/ADIPOR2/DDX5/CRHR1/RHOA/PARP1/ACTN4/PPARD/AGRP/CRKL/YWHAH/DDX17/UBR5/SRC/RARA/LHCGR/NR1H3/TRH/FOXP1/DAXX/AR/PGR/GHSR/NODAL/FOXH1/PHB2/PGRMC2/GHRHR/CNOT2/SKP2/KMT2D/NCOR2/TSHR/N…	86
GO:0106106	cold-induced thermogenesis	68/2479	152/18805	0.447368	3.39361	11.5458	1.15384e-21	6.22376e-20	2.48881e-20	PER2/BMAL1/NR1D1/HDAC3/LEP/HCRT/PPARGC1A/GHRL/ADCYAP1/SIRT6/ADIPOQ/CD36/ATF4/NR1H2/ID1/OGT/ADRB1/EPAS1/VEGFA/LEPR/LGR4/CEBPB/QKI/G0S2/JAK2/ADIPOR1/ADIPOR2/FGF21/GNAS/HSF1/IL4/OXT/ACHE/PLCL1/IGF1R/APC/DYNC1H1/ADRB2/LCN2/PEMT/NR1H3/IL13/TLR4/NOTCH1/IL15/ADRB3/DIO2/BSCL2/IRF4/PDGFC/PTH2R/ZNF423/IL18/OXTR/DDIT3/UCP1/UCP2/CCR2/RB1/TSHR/IL18R1/CMKLR1/CXCR4/GJA1/KDM1A/THRA/NPR3/FABP4	68
GO:0019318	hexose metabolic process	89/2479	237/18805	0.375527	2.84865	11.1601	1.68643e-21	8.94235e-20	3.57595e-20	PER2/CRY1/RORA/SIRT1/RORC/LEP/PPP1CA/NR3C1/TP53/PPARGC1A/NCOA2/PPARA/INS/EP300/GHRL/IGF1/TNF/USP7/SIRT6/DDB1/SIK1/ADIPOQ/WDR5/ATF4/GCG/ADCY10/KAT2B/IGFBP3/PTH/OGT/HK2/LEPR/GCK/IGF2/PRKAA1/SERPINA12/CPT1A/CRTC2/FOXO1/GPT/GNB3/ADIPOR1/G6PD/KCNQ1/GPI/PRKACA/NPY1R/ALDOA/HK1/PGK1/ENO1/MDH2/GAPDH/PPARD/PKM/MAPK14/RANBP2/SRC/FBN1/SLC25A10/GSK3A/PPP1R3B/FUCA1/PFKP/DGKQ/FUT5/PRKN/IRS2/ATF3/G6PC1/INSR/AKR1…	89
GO:0097191	extrinsic apoptotic signaling pathway	89/2479	237/18805	0.375527	2.84865	11.1601	1.68643e-21	8.94235e-20	3.57595e-20	GSK3B/SERPINE1/PPP1CA/IGF1/TNF/PML/SIAH2/NGFR/HMOX1/APP/IL1B/NOS3/AGT/FGA/RELA/PF4/GSTP1/KITLG/NGF/HTT/PPP2R1A/PPP2R1B/HSPA1A/G0S2/JAK2/TGFB1/EYA1/CSF2/DDX3X/IFNG/P2RX7/PIK3R1/SMAD3/LMNA/TRAF2/TERT/BAX/TNFRSF1B/PRDX2/RBCK1/COL2A1/HSPA1B/RPS6KB1/SRC/GFRAL/THBS1/GSK3A/TLR4/NRG1/DAXX/IL2/AR/PDPK1/BCL2A1/TGFB2/FGFR1/IL7/ITGAV/BMP4/FGF10/CX3CL1/PEA15/STX4/RNF34/ICAM1/LGALS3/IL1A/CASP8/FAS/ATF3/IL6R/GD…	89
GO:0061136	regulation of proteasomal protein catabolic process	80/2479	200/18805	0.4	3.03429	11.2703	1.85273e-21	9.74164e-20	3.89557e-20	CSNK1D/CSNK1E/SIRT1/GSK3B/BTRC/CSNK2A1/USP9X/CSNK2A2/USP7/SIRT6/CSNK1A1/PRKCG/MAPK9/MDM2/CCAR2/UBB/FBXW7/NFE2L2/PSEN1/OGT/CEBPA/PSMC4/SUMO1/TF/CSNK2B/RACK1/VCP/HSPA1A/HERPUD1/HFE/FHIT/XPO1/APOE/PSME2/PRKACA/HSP90AB1/PSMC3/PSMC5/PSMC6/PSME1/FBXO22/PKD1/OPHN1/PSMC2/TLK2/PSMC1/BAG2/HSPA1B/XBP1/GSK3A/RBX1/UBQLN4/STUB1/GBA1/SHH/TAF1/UCHL5/USP38/PIAS1/TREM2/SOCS4/PRKN/COP1/HAMP/AKT1/CDK2/TRIB1/CLU/UBQL…	80
GO:0009411	response to UV	69/2479	157/18805	0.43949	3.33385	11.4427	2.00043e-21	1.04306e-19	4.17106e-20	SIRT1/TP53/CREBBP/EP300/METTL3/MAPK8/PML/TIPIN/SIRT6/DDB1/OPN5/MDM2/MYC/CCAR2/ATF4/FBXW7/RELA/USP1/ATR/PRKAA1/XPA/CDKN1A/CUL4A/DTL/PIK3R1/PARP1/CAT/MAP2K7/BAX/PCNA/OPN3/MAPK14/EGFR/UBE2B/CIRBP/RHBDD1/FEN1/NPM1/RUVBL2/MMP3/USF1/MMP9/RBX1/TYR/TREX1/TIMP1/PRKCD/TAF1/MMP2/COL6A1/BRCA2/SCARA3/CCND1/CDC25A/HUS1/MSH6/ELANE/RHNO1/AKT1/YY1/MMP1/KDM1A/POLH/DDB2/MEN1/CUL4B/PBK/REV1/USP28	69
GO:0070661	leukocyte proliferation	113/2479	344/18805	0.328488	2.49182	10.8816	2.04376e-21	1.05684e-19	4.2262e-20	LEP/TP53/AHR/IGF1/IL6/IMPDH2/ACE/PRNP/MAPK1/ADA/IL1B/PTH/CRP/MEF2C/EPO/GSTP1/IGF2/KITLG/VCAM1/HSPD1/SFTPD/CEBPB/PURA/JAK2/TGFB1/MIF/CSF2/CDKN1A/RPS6/IL4/P2RX7/RPS3/TFRC/MSN/ATM/EPHB2/CTNNB1/MAPK3/GAL/CDKN2A/BAX/TNFRSF1B/IL2RA/PRDX2/CHRNB2/CBLB/CD180/IL5/HELLS/CD40/FOXP3/IL10/IGFBP2/IL13/TLR4/PRKCD/FKBP1B/NCK2/IL2/GBA1/SHH/IL15/IL7/ANXA1/HES1/NMB/ABL1/BMP4/FGF10/PTK2/CARD11/CX3CL1/TREM2/EMP2/INPP5…	113
GO:0051952	regulation of amine transport	48/2479	84/18805	0.571429	4.3347	11.9359	2.09419e-21	1.07195e-19	4.28661e-20	PER2/LEP/CRH/DRD2/TNF/AVP/DRD4/NPY5R/ADORA2A/PSEN1/CNR1/AVPR1A/ADORA1/PRKG1/CHGA/HTR1B/P2RX7/OXT/STX1A/SLC12A2/SNCA/ABAT/CHRNB2/PRKCB/GRM7/SLC17A8/CHRNA4/CARTPT/HTR2A/DRD3/TRH/ADRA2A/ADRA2B/GHSR/ITGB1/KCNA2/PRKN/OXTR/OPRK1/ADRA2C/GDNF/ATP1A2/DRD1/SLC6A1/KMO/SLC43A2/STXBP1/SDHD	48
GO:0050678	regulation of epithelial cell proliferation	127/2479	410/18805	0.309756	2.34972	10.7674	2.10724e-21	1.07195e-19	4.28661e-20	NR1D1/SIRT1/PRL/LEP/KLF9/GHRL/IGF1/DRD2/TNF/PPARG/SIRT6/HIF1A/NGFR/MYC/PRKCA/HMOX1/PRKDC/PROX1/FBXW7/MED1/EGR3/ARNT/MEF2C/MAGED1/VEGFA/IGF2/B2M/F3/TGFB1/EYA1/APOE/CCL2/PTCH1/SMAD3/PRKD1/NME1/NME2/CTNNB1/PPARD/BAX/STAT3/APOH/HRAS/EGFR/TWIST1/VEGFC/ATP5F1A/PTPRN/WDR77/AGTR1/PDGFB/IL10/THBS1/ZEB1/XBP1/SIX1/APLN/DLX5/KRIT1/NRARP/AR/PDPK1/NOTCH1/PGR/TGFB2/GHSR/FGFR1/SHH/NODAL/SCN5A/PHB2/HES1/APLNR/CDK…	127
GO:0033002	muscle cell proliferation	92/2479	251/18805	0.366534	2.78042	11.0653	2.5087e-21	1.26588e-19	5.06212e-20	PPARGC1A/IGF1/IL6/TNF/VIPR2/PPARG/HDAC1/ADIPOQ/ID2/NPY5R/MDM2/HMOX1/PRKDC/NOS3/IGFBP3/FOS/EDN1/CDK1/SERPINF2/MEF2C/PRKG1/MEF2D/JAK2/TGFB1/APOE/HTR1B/CDKN1A/IFNG/PIK3R1/ERN1/CTNNB1/PPARD/TERT/MAPK14/EGFR/IGF1R/XRCC6/XRCC5/KPNA1/PDGFB/RPS6KB1/SRC/IL10/NPPC/THBS1/XBP1/IL13/MMP9/SIX1/TLR4/MYB/APLN/NRG1/EPHB1/FOXP1/JUN/NOTCH1/TGFB2/FGFR1/SHH/MMP2/PTEN/ITGA2/ABL1/BMP4/CX3CL1/WNT2/SF1/IL18/CDKN1B/ITGB3/…	92
GO:0042060	wound healing	135/2479	450/18805	0.3	2.27572	10.6735	2.8153e-21	1.40923e-19	5.63534e-20	SERPINE1/PPARA/INS/IGF1/IL6/TNF/PPARG/HNF4A/SLC6A4/F7/PLAT/HIF1A/CD36/PRKCA/HMOX1/MTOR/SERPINC1/NOS3/NFE2L2/EDN1/ADORA2A/GNAQ/FGA/SERPINF2/PF4/VEGFA/PRKG1/LMAN1/FLNA/F3/JAK2/TGFB1/ADIPOR2/APOE/RAB3A/TFPI/GNAS/CDKN1A/THBD/SELP/RHOA/HBB/MFSD2B/SMAD3/TLN1/F2/PLEC/KRT6A/AHNAK/VWF/EPHB2/PPARD/SLC12A2/APOH/HRAS/MAPK14/PRDX2/ITPK1/PLAU/PABPC4/PDGFB/CD40/USF1/SRC/HTR2A/GATA4/THBS1/MYOZ1/XBP1/TLR4/ADRA2A/…	135
GO:1900182	positive regulation of protein localization to nucleus	51/2479	94/18805	0.542553	4.11566	11.8002	2.84309e-21	1.41184e-19	5.64579e-20	HDAC3/LEP/CREBBP/INS/EP300/TARDBP/NGFR/EDN1/CDK1/PSEN1/HSP90AA1/EIF2AK3/FLNA/CCT2/CCT8/JAK2/TGFB1/TRIM28/CCT5/IFNG/PIK3R1/PARP1/SMAD3/F2/TFRC/PRKD1/CCT7/CDKN2A/TERT/RAN/MAPK14/ORMDL3/TCP1/CCT4/UBR5/CCT6A/SRC/PIK3R2/NMD3/XBP1/PRKCD/PINX1/CDH1/SHH/BMP4/DMAP1/MEPCE/PTGS2/AKT1/TCF7L2/LIMK2	51
GO:0043549	regulation of kinase activity	124/2479	397/18805	0.312343	2.36934	10.7455	2.89199e-21	1.42482e-19	5.69769e-20	SIRT1/LEP/GH1/INS/NPPA/ADCYAP1/EZH2/IGF1/TNF/HNRNPU/ADIPOQ/DRD4/DNAJA1/PROX1/IL1B/FBXW7/AGT/GHR/EDN1/GNAQ/GSTP1/TAB2/JAK2/CACUL1/APOE/CALCA/DDX3X/ADAR/CDKN1A/CDKN3/IFNG/RHOA/CDK5R1/ERN1/ARHGEF5/RPS3/PPP2CA/EPHB2/CDKN2A/MAP2K7/TRAF2/NOX4/SNCA/HRAS/COPS8/EGFR/PTPRT/CAMK1/DIRAS3/APC/NPM1/EEF1A2/CHI3L1/XRCC6/XRCC5/PDGFB/SRC/CARTPT/FBN1/ADRB2/THBS1/TLR4/ADRA2A/PRKCD/NRG1/ADCY8/ETAA1/PRKRIP1/PDPK1/MT3/…	124
GO:0030900	forebrain development	127/2479	413/18805	0.307506	2.33265	10.6709	4.24464e-21	2.0749e-19	8.29729e-20	GSK3B/NPY/CREB1/CRH/EZH2/METTL3/DRD2/CSNK2A2/HDAC1/HIF1A/NKX2-1/ID2/TH/APP/UBB/PROX1/DCLK1/NCOA1/FOS/PSEN1/SIN3A/AVPR1A/GHRH/CDK5/PRKG1/B2M/FLNA/YWHAE/SCT/RHOA/CDK5R1/HTR5A/EPHB2/CTNNB1/KRAS/BAX/KDM2B/EGFR/CHRNB2/IGF1R/OPHN1/KCNC2/METTL14/SLC2A1/CRKL/CNP/XRN2/SCYL2/SRC/HTR6/RARA/ZEB1/SLC6A3/RFX4/ID4/MFSD2A/CNTN2/DLX5/FOXP1/ROBO2/PHACTR1/RAX/SCN2A/NEFL/NOTCH1/CDH1/FGFR1/SHH/GLI2/FGF8/CDON/SIX3/STI…	127
GO:0033674	positive regulation of kinase activity	85/2479	223/18805	0.381166	2.89142	11.0718	4.38399e-21	2.1264e-19	8.50325e-20	SIRT1/LEP/GH1/INS/ADCYAP1/EZH2/IGF1/TNF/ADIPOQ/DRD4/PROX1/IL1B/FBXW7/GHR/EDN1/TAB2/JAK2/CACUL1/CALCA/DDX3X/CDKN1A/IFNG/RHOA/ERN1/ARHGEF5/RPS3/PPP2CA/MAP2K7/TRAF2/NOX4/SNCA/HRAS/COPS8/EGFR/CAMK1/EEF1A2/CHI3L1/XRCC6/XRCC5/PDGFB/SRC/CARTPT/FBN1/ADRB2/THBS1/TLR4/ADRA2A/PRKCD/NRG1/ADCY8/ETAA1/PDPK1/MT3/ADRA2B/TGFB2/FGFR1/CRIPTO/TNFRSF11A/ABL1/PTK2/TREM2/PIK3R5/UNC119/MAP3K11/SLC8A2/CCND1/PIK3CG/ITGB3/…	85
GO:0001503	ossification	136/2479	458/18805	0.296943	2.25253	10.5745	5.54555e-21	2.66912e-19	1.06735e-19	NOCT/RORB/GSK3B/LEP/IGF1/IL6/TNF/PPARG/HNRNPU/KLF10/HIF1A/MAPK1/TPH1/ID3/RXRA/ATF4/ADCY10/GRP/BGLAP/IGFBP3/PTH/CEBPA/MEF2C/CBS/VEGFA/NR1I3/CLTC/LGR4/IGF2/SYNCRIP/FBXL15/EIF2AK3/FASN/MYBBP1A/CEBPB/MEF2D/TOB1/TGFB1/DDX5/DHX9/CALCA/ADAR/FGF23/PTCH1/P2RX7/RHOA/PRKACA/SMAD3/SNAI1/OXT/PRKD1/CTNNB1/CAT/MAPK3/FBXO5/ACHE/MAPK14/EGFR/TWIST2/RRAS2/TWIST1/KL/VEGFC/SNRNP200/PSMC2/COL2A1/IARS1/JUND/NPPC/ADRB2/…	136
GO:0046890	regulation of lipid biosynthetic process	79/2479	199/18805	0.396985	3.01142	11.1154	5.76588e-21	2.73416e-19	1.09336e-19	NR1D1/SIRT1/CREB1/LEP/NR3C1/PPARA/INS/KAT5/TNF/AVP/SIK1/MAPK1/NR1H2/MTOR/KAT2B/PROX1/IL1B/FBXW7/BGLAP/SREBF1/OGT/KPNB1/APOB/AVPR1A/CYP7A1/CGA/PRKG1/PRKAA1/SERPINA12/QKI/IGFBP7/APOE/EGR1/IFNG/HTR2C/STAR/PRKACA/SNAI1/ORMDL3/IGF1R/CES1/NFKB1/ATP1A1/DDX20/GIP/PDGFB/HTR2A/LHCGR/FGF19/TSPO/XBP1/NR1H3/MFSD2A/TREX1/PRKCD/PDE8B/LDLR/ZBTB20/ADM/SCP2/APOA4/DGKQ/SF1/PAQR4/IL1A/HTR2B/PTGS2/NR1H4/BMP2/PDK4/IDH…	79
GO:0042063	gliogenesis	113/2479	348/18805	0.324713	2.46318	10.7357	5.76808e-21	2.73416e-19	1.09336e-19	NR1D1/PPP1CC/NR3C1/TP53/KLF15/EZH2/METTL3/IL6/TNF/HDAC1/MAPK1/NKX2-1/ID2/PRMT5/APP/MTOR/IL1B/SOD1/ADORA2A/CDK1/PSEN1/HDAC2/RELA/NAGLU/LEPR/CDK5/QKI/TGFB1/CCL2/IFNG/RHOA/CDK5R1/F2/PLEC/CTNNB1/MAPK3/DICER1/KRAS/TNFRSF1B/STAT3/HRAS/EGFR/RRAS2/METTL14/VEGFC/PHGDH/CRKL/CNP/NDN/MAPT/GFAP/TSPO/DRD3/ID4/TLR4/PENK/MYOC/MYB/CNTN2/EIF2B2/RNF10/LDLR/NOTCH1/TGFB2/GBA1/SHH/DLL1/PTEN/NTRK2/COL6A1/GPR157/HES1/VT…	113
GO:0009266	response to temperature stimulus	73/2479	175/18805	0.417143	3.16433	11.2088	5.81943e-21	2.73776e-19	1.0948e-19	OPN4/SIRT1/GSK3B/CREBBP/EP300/IGF1/NGFR/HMOX1/DNAJA1/MTOR/NOS3/SOD1/ADRB1/HDAC2/UCP3/COMT/HSP90AA1/SUMO1/ADORA1/ATR/PRKAA1/HSPD1/EIF2AK3/VCP/YWHAE/NR2F6/HSPA1A/FOXO1/CALCA/CDKN1A/HSF1/RHO/NOS1/PRKACA/TRPV1/HSP90AB1/ERO1A/ATM/TAC1/MAP2K7/TRPA1/CIRBP/DNAJC7/HSPA1B/MAPT/HTR2A/ADRB2/THBS1/NTRK1/EPHB1/DAXX/EIF2B2/HIKESHI/DNAJC2/PLIN1/ADRB3/SCN9A/SCN11A/RNF34/SLC25A27/DISC1/IL1A/VGF/NFKBIA/UCP1/UCP2/PT…	73
GO:0030099	myeloid cell differentiation	135/2479	455/18805	0.296703	2.25071	10.5237	8.409e-21	3.9265e-19	1.57016e-19	SIRT1/CREB1/NR3C1/EP300/TNF/PPARG/PML/KLF10/HIF1A/ADIPOQ/ID2/RELB/MYC/PRKCA/PRKDC/APP/MTOR/FBXW7/BGLAP/MED1/ARNT/FOS/NCOA6/PSEN1/EPAS1/CEBPA/PF4/MEF2C/VEGFA/EPO/NAGLU/TF/GLO1/KITLG/B2M/FLNA/FASN/HSPA1A/CEBPB/QKI/JAK2/TGFB1/CALCA/CSF2/ADAR/G6PD/KCNQ1/HSF1/IFNG/RPS6/TNFRSF11B/IL4/CUL4A/PIK3R1/PARP1/ACTN1/ETS1/TFRC/RPS19/CTNNB1/ALAS1/STAT3/CSF3/MAPK14/IL5/PRMT1/NPM1/SLC25A5/RPS14/PABPC4/HSPA1B/KAT8/…	135
GO:0009746	response to hexose	82/2479	213/18805	0.384977	2.92032	10.9831	1.04485e-20	4.84267e-19	1.93653e-19	NR1D1/RBM4/PPARA/CRH/GHRL/NR0B2/KAT5/TNF/ACE/HNF4A/HIF1A/ADIPOQ/TH/GCG/SREBF1/OGT/SIN3A/CYP7A1/PRKAA2/GCK/PRKAA1/RACK1/TGFB1/FGF21/EGR1/PRKACA/ERN1/SMAD3/SLC2A2/PPARD/NOX4/TXNIP/IGF1R/PRKCB/GLUL/PTPRN/PTPRN2/GIP/RPS6KB1/USF1/GATA4/THBS1/XBP1/ADRA2A/PDE8B/EIF2B2/ADCY8/FKBP1B/ZBTB20/SGCB/GCKR/GIPR/PKLR/TREM2/TRPM4/STX4/ENY2/ICAM1/LPL/CDKN1B/IRS2/OPRK1/LIN28A/CASR/UCP2/PAX6/FOXA2/PTGS2/NR1H4/HLA-DRB…	82
GO:0005996	monosaccharide metabolic process	93/2479	260/18805	0.357692	2.71335	10.8404	1.08115e-20	4.97409e-19	1.98908e-19	PER2/CRY1/RORA/SIRT1/RORC/LEP/PPP1CA/NR3C1/TP53/PPARGC1A/NCOA2/PPARA/INS/EP300/GHRL/IGF1/TNF/USP7/SIRT6/DDB1/SIK1/ADIPOQ/WDR5/ATF4/GCG/ADCY10/KAT2B/IGFBP3/PTH/OGT/HK2/LEPR/GCK/IGF2/PRKAA1/SERPINA12/CPT1A/CRTC2/FOXO1/GPT/GNB3/ADIPOR1/G6PD/KCNQ1/GPI/PRKACA/NPY1R/ALDOA/HK1/PGK1/ENO1/MDH2/ERO1A/GAPDH/PPARD/PKM/MAPK14/SLC2A1/RANBP2/SRC/FBN1/SLC25A10/GSK3A/PPP1R3B/FUCA1/PFKP/DGKQ/FUT5/PRKN/IRS2/ATF3/G6…	93
GO:0006816	calcium ion transport	133/2479	447/18805	0.297539	2.25705	10.4813	1.25245e-20	5.67869e-19	2.27084e-19	HCRT/NPPA/CRH/DRD2/ACE/PML/DNM1L/PRNP/GCG/NOS3/EDN1/ADORA2A/PSEN1/EPO/CAMK2G/SUMO1/GCK/NALCN/PLCB4/CDK5/HTT/FLNA/YWHAE/TGFB1/NPSR1/PDE4D/CALCA/G6PD/CCL2/HTR2C/P2RX7/CRHR1/NOS1/CACNA1C/PRKACA/F2/TRPV1/PRKD1/VDAC1/ERO1A/AHNAK/TPT1/CTNNB1/PSEN2/BAX/SNCA/CREB3/CHRNB2/PLCL1/GRIN2B/PRKCB/TRPA1/EPB41/PKD1/ADCYAP1R1/CCL4/CHRNA4/PDGFB/RYR2/CD84/HTR2A/LHCGR/RCVRN/TSPO/IL13/OPRM1/CACNA1B/ADRA2A/FKBP1B/ORAI2…	133
GO:0010720	positive regulation of cell development	133/2479	447/18805	0.297539	2.25705	10.4813	1.25245e-20	5.67869e-19	2.27084e-19	CREB1/PPP1CC/EP300/IL6/DRD2/KAT5/TNF/ACE/HDAC1/KLF10/HIF1A/ADIPOQ/ID2/PRMT5/PRKCA/ADA/PRKDC/BDNF/MTOR/ADCY10/IL1B/EGR3/FOS/SMARCD3/HDAC2/RELA/PF4/VEGFA/KITLG/MYF6/QKI/CLDN5/EIF4G2/TGFB1/CALCA/HSF1/IFNG/IL4/RHOA/EPHB2/CTNNB1/DICER1/KRAS/TNFRSF1B/IL2RA/EGFR/DSCAM/IL5/VEGFC/XRCC6/XRCC5/MAPT/GFAP/FOXP3/IL10/RARA/TSPO/CDKL5/XBP1/ARID1A/ID4/GRM5/OPRM1/MYB/IL1RAPL1/ROBO2/SART1/NEFL/IL2/NOTCH1/ITGB1/SHH/…	133
GO:1903050	regulation of proteolysis involved in protein catabolic process	88/2479	239/18805	0.368201	2.79307	10.8708	1.31265e-20	5.90882e-19	2.36287e-19	CSNK1D/CSNK1E/SIRT1/GSK3B/BTRC/CSNK2A1/UBE3A/PML/USP9X/CSNK2A2/USP7/SIRT6/CSNK1A1/PRKCG/MAPK9/MDM2/CCAR2/UBB/FBXW7/NFE2L2/PSEN1/OGT/CEBPA/PSMC4/SUMO1/TF/CSNK2B/RACK1/VCP/HSPA1A/HERPUD1/HFE/FHIT/XPO1/APOE/PSME2/PRKACA/HSP90AB1/PSMC3/PSMC5/PSMC6/PSME1/CDKN2A/FBXO22/PKD1/OPHN1/PSMC2/TLK2/PSMC1/BAG2/HSPA1B/XBP1/GSK3A/RBX1/UBQLN4/STUB1/GBA1/SHH/TAF1/PTEN/UCHL5/USP38/PTK2/PIAS1/TREM2/SOCS4/PRKN/DISC1/C…	88
GO:0006163	purine nucleotide metabolic process	133/2479	448/18805	0.296875	2.25201	10.4513	1.55623e-20	6.93842e-19	2.7746e-19	RORA/NOCT/TP53/NAMPT/PPARA/INS/NPPA/EP300/IGF1/NCOR1/IMPDH2/SIRT6/DNM1L/HIF1A/NDUFA9/ADA/APP/HSPA8/MTOR/ADCY10/KAT2B/NOS3/PTH/ARNT/NUDT12/TKT/PSEN1/OGT/NPPB/PRKAA2/HK2/ADCY1/GCK/PRKAA1/VCP/PAICS/HSPA1A/LDHA/LDHB/LDHC/TGFB1/FHIT/PDE4D/GUCY2C/PPAT/G6PD/IFNG/IL4/P2RX7/GPI/PRKACA/PARP1/ALDOA/HK1/PGK1/PPP2CA/ENO1/MDH2/NME1/NME2/GAPDH/PKM/STAT3/RAN/AK5/PFAS/GTPBP1/SDHA/MTHFD1/ATP5F1A/NDUFS3/GMPS/HSPA1B…	133
GO:0045860	positive regulation of protein kinase activity	81/2479	210/18805	0.385714	2.92592	10.9364	1.56356e-20	6.93842e-19	2.7746e-19	SIRT1/LEP/GH1/INS/ADCYAP1/EZH2/IGF1/TNF/ADIPOQ/DRD4/PROX1/IL1B/FBXW7/GHR/EDN1/TAB2/JAK2/CACUL1/CALCA/DDX3X/CDKN1A/IFNG/RHOA/ERN1/ARHGEF5/RPS3/PPP2CA/MAP2K7/TRAF2/NOX4/SNCA/HRAS/COPS8/EGFR/CAMK1/CHI3L1/XRCC6/XRCC5/PDGFB/SRC/CARTPT/FBN1/ADRB2/THBS1/TLR4/ADRA2A/PRKCD/NRG1/ADCY8/ETAA1/PDPK1/MT3/ADRA2B/TGFB2/FGFR1/CRIPTO/TNFRSF11A/ABL1/PTK2/PIK3R5/UNC119/MAP3K11/SLC8A2/CCND1/PIK3CG/ITGB3/INSR/LTF/ADRA…	81
GO:0009612	response to mechanical stimulus	84/2479	223/18805	0.376682	2.8574	10.8727	1.82294e-20	8.03247e-19	3.2121e-19	NPPA/DRD2/TNF/MAPK8/CHEK1/IL1B/BGLAP/FOS/EDN1/CALB1/ATOH7/RELA/RETN/ATR/HTT/XPA/TCAP/TGFB1/KCNQ1/PTCH1/P2RX7/GPI/GSN/PLEC/CTNNB1/MAPK3/TXNIP/MAPK14/EGFR/IGF1R/TRPA1/PKD1/SLC2A1/NFKB1/CHI3L1/CD40/RPS6KB1/RYR2/SRC/HTR2A/GATA4/THBS1/IGFBP2/IL13/SCN1A/NTRK1/TLR4/SLC26A5/MPO/MMP2/SCN9A/TNFRSF11A/COL6A1/SCN11A/ITGA2/ENG/PTK2/MAP3K2/CLCN6/FOSB/CASP8/ITGB3/FAS/NFKBIA/TACR1/CHRNA9/GADD45A/PTGS2/ATP1A2/BAC…	84
GO:0051054	positive regulation of DNA metabolic process	100/2479	293/18805	0.341297	2.58898	10.6819	1.92372e-20	8.41729e-19	3.36598e-19	TIMELESS/NPAS2/SIRT1/CREBBP/IL6/KAT5/TNF/PML/SIRT6/PRKCG/MAPK1/MYC/PRKDC/HNRNPD/CDK1/SMARCD3/HSP90AA1/VEGFA/USP1/ATR/HNRNPA1/ATF1/CCT2/CCT8/TGFB1/EYA1/TRIM28/DHX9/CCT5/CDKN1A/HSF1/IL4/PARP1/RPS3/TFRC/HNRNPA2B1/CCT7/SMCHD1/ATM/CTNNB1/MAPK3/MAP2K7/NOX4/BAX/PCNA/EGFR/UBE2B/GCH1/IGF1R/CCNA2/ING3/PRMT1/RUVBL1/RUVBL2/TCP1/CCT4/CCT6A/PDGFB/CD40/HTR2A/ARID1A/PRKCD/GNL3/EPC2/FUS/IL2/TRRAP/SSBP1/E2F8/FGFR1…	100
GO:0051384	response to glucocorticoid	62/2479	136/18805	0.455882	3.4582	11.2111	2.1494e-20	9.33942e-19	3.73473e-19	AANAT/NR3C1/KLF9/CRH/IL6/TNF/ACE/HNRNPU/ASS1/ADIPOQ/TH/CBX3/BGLAP/FOS/GHR/EDN1/UCP3/AVPR1A/COMT/EPO/CAD/JAK2/TGFB1/IGFBP7/CDKN1A/IL1RN/OXT/HSD11B2/PTGDS/TAT/PCNA/EGFR/IGF1R/A2M/ATP5F1A/RPS6KB1/IL10/IGFBP2/TYMS/GSK3A/NEFL/GHSR/GBA1/ANXA1/ADM/GHRHR/FOSB/UCP2/SRD5A1/SCGB1A1/PTGS2/MAOB/GAD2/PCSK1/CYP1B1/BCL2L11/CPS1/CLDN1/MYOD1/PDX1/BMP6/FOSL2	62
GO:0007200	phospholipase C-activating G protein-coupled receptor signaling pathway	63/2479	140/18805	0.45	3.41357	11.1695	2.4554e-20	1.05955e-18	4.23702e-19	HCRT/HCRTR2/DRD2/PRKCG/DRD4/MC3R/GRP/AGT/NMUR2/EDN1/GNAQ/ESR1/VEGFA/PLCB4/CHGA/NMUR1/HTR1B/CALCA/HRH1/HTR2C/KISS1/F2/PRKD1/PRKD3/ADRA1B/GRM1/PRKCB/AGTR1/HTR2A/SELE/LHCGR/DRD3/GRM5/PTGER3/OPRM1/ADRA2A/ADRA1A/CCKBR/GNA11/HOMER1/GPR157/GRPR/DGKQ/FFAR1/PIK3CG/TACR1/HTR2B/OPRK1/CASR/CHRM3/DRD5/LPAR1/DRD1/PTGER1/CMKLR1/DGKH/NRXN1/AVPR1B/OPRD1/OPRL1/DGKB/CCKAR/CX3CR1	63
GO:0009895	negative regulation of catabolic process	116/2479	368/18805	0.315217	2.39115	10.5021	2.52865e-20	1.08368e-18	4.33352e-19	NOCT/CSNK2A1/LEP/TP53/VIP/THRAP3/PPARA/INS/EP300/NCOR1/TNF/TARDBP/PML/USP9X/CSNK2A2/USP7/MYCBP2/HNRNPU/SIRT6/PRKCG/CCAR2/HMOX1/MTOR/HNRNPD/IL1B/PSEN1/CNR1/OGT/RELA/LEPR/ADORA1/PRKAA1/SYNCRIP/CSNK2B/FLNA/LRPPRC/TAB2/QKI/TOB1/AZIN1/EIF4G2/CRTC3/HFE/FHIT/DHX9/TIMP3/CST3/PRKACA/NOS2/SMAD3/HSP90AB1/PPP2CA/HP/CDKN2A/TRAF2/USP30/STAT3/SNCA/MAPK14/EGFR/OPHN1/CIRBP/METTL14/TLK2/PABPC1/IL10/GATA4/BOLL/TSPO…	116
GO:0048638	regulation of developmental growth	107/2479	327/18805	0.327217	2.48218	10.5359	3.35658e-20	1.42872e-18	5.71328e-19	GSK3B/RAI1/CREB1/HDAC3/LEP/GH1/PPARA/GHRL/IGF1/DRD2/SLC6A4/MYCBP2/APP/BDNF/ADCY10/PROX1/SOD1/GHR/EDN1/CDK1/SIN3A/ADRB1/MEF2C/VEGFA/IGF2/CGA/GHRH/CDK5/EZR/EIF4G2/APOE/G6PD/GNAS/CDKN1A/PTCH1/NPY1R/MBD5/CPNE9/PPARD/STAT3/MAPK14/DSCAM/MAPT/RPS6KB1/NPPC/ADRB2/MYOZ1/CDKL5/SLC6A3/GSK3A/SIX1/MFSD2A/NRG1/FOXP1/BARHL2/RNF157/AR/MT3/NOTCH1/CDH1/GHSR/FGFR1/FGF8/DLL1/IL7/ADRB3/PTEN/GHRHR/ABL1/LIMK1/WNT2/CTDP1…	107
GO:0032869	cellular response to insulin stimulus	92/2479	260/18805	0.353846	2.68418	10.6558	4.07619e-20	1.72089e-18	6.88165e-19	SIRT1/GSK3B/LEP/RBM4/NCOA2/INS/PPARG/ADIPOQ/MAPK1/PRKDC/MTOR/KAT2B/IL1B/BGLAP/NCOA1/SREBF1/IGFBP1/GHR/OGT/RELA/GCK/IGF2/PRKAA1/SERPINA12/FOXO1/GPT/ADIPOR1/NCL/PIK3R1/PARP1/EPHB2/MAPK3/PKM/HRAS/EGFR/IGF1R/PRKCB/APC/PNPLA3/PIK3C2A/EPRS1/RPS6KB1/USF1/SRC/PIK3R2/XBP1/GSK3A/NTRK1/RBX1/PRKCD/EPHB1/PDPK1/SGCB/GHSR/FGFR1/NTRK2/COL6A1/GHRHR/PKLR/PRKCI/RARRES2/MERTK/IRS2/INSR/PCSK9/UCP2/SRD5A1/INHBB/CUL3/P…	92
GO:0007189	adenylate cyclase-activating G protein-coupled receptor signaling pathway	74/2479	184/18805	0.402174	3.05078	10.8931	4.09801e-20	1.72089e-18	6.88165e-19	VIP/ADCYAP1/HTR7/POMC/VIPR2/MC3R/PRKCA/APP/GCG/PTH/ADORA2A/GNAQ/CNR1/ADRB1/PF4/ADCY1/GHRH/CHGA/RACK1/CRTC3/PDE4D/CALCA/SCT/GNAS/CRHR1/NOS1/PRKACA/HTR5A/ADRA1B/ADGRF1/ADCYAP1R1/GNAL/GIP/HTR6/LHCGR/ADRB2/DRD3/GSK3A/PTGER3/MC4R/CNR2/ADRA2A/ADCY8/ADRA1A/ADRB3/GPR157/ADM/GHRHR/GIPR/ADGRL1/DGKQ/ADGRE2/ADGRB3/GPR78/PTGFR/ADORA2B/PDE4A/RAPGEF3/IAPP/DRD5/TBXA2R/TSHR/LPAR1/DRD1/GPBAR1/PTGER1/ADCY5/GLP1R/OP…	74
GO:0031960	response to corticosteroid	67/2479	157/18805	0.426752	3.23722	10.969	5.37803e-20	2.24335e-18	8.97093e-19	AANAT/NR3C1/KLF9/CRH/IL6/TNF/ACE/HNRNPU/ASS1/ADIPOQ/TH/CBX3/BGLAP/FOS/GHR/EDN1/UCP3/AVPR1A/COMT/EPO/CAD/JAK2/TGFB1/IGFBP7/HTR1B/CDKN1A/IL1RN/PARP1/OXT/SLC12A3/HSD11B2/PTGDS/TAT/PCNA/EGFR/IGF1R/A2M/ATP5F1A/RPS6KB1/SRC/IL10/IGFBP2/TYMS/GSK3A/NEFL/GHSR/GBA1/ANXA1/ADM/GHRHR/CARD9/FOSB/UCP2/SRD5A1/SCGB1A1/PTGS2/MAOB/GAD2/PCSK1/CYP1B1/BCL2L11/CPS1/CLDN1/MYOD1/PDX1/BMP6/FOSL2	67
GO:0045732	positive regulation of protein catabolic process	81/2479	214/18805	0.378505	2.87123	10.7277	6.19589e-20	2.5674e-18	1.02667e-18	CSNK1D/CSNK1E/SIRT1/GSK3B/CSNK2A1/VIP/TNF/SIRT6/DDB1/CSNK1A1/MAPK9/MDM2/APP/IL1B/FBXW7/NFE2L2/PSEN1/CEBPA/HSP90AA1/PSMC4/SUMO1/TF/EZR/RACK1/VCP/HSPA1A/HERPUD1/FOXO1/APOE/IFNG/CUL4A/DTL/MSN/RDX/PSMC3/PSMC5/PSMC6/TNFRSF1B/FBXO22/CBLB/RHBDD1/APC/PSMC2/PSMC1/BAG2/HSPA1B/XBP1/GSK3A/RBX1/ADRA2A/SGSM3/LDLR/STUB1/GBA1/TAF1/ATG7/PIAS1/TREM2/SOCS4/ASB5/PRKN/CDKN1B/CD81/COP1/PCSK9/NEDD4L/HAMP/AKT1/TRIB1/CLU…	81
GO:1902895	positive regulation of miRNA transcription	37/2479	56/18805	0.660714	5.01199	11.7163	7.0641e-20	2.9079e-18	1.16284e-18	PRL/NR3C1/TP53/IL6/TNF/PPARG/HIF1A/NGFR/MYC/NR1H2/AGT/SREBF1/FOS/RELA/TGFB1/EGR1/SMAD3/ETS1/TERT/STAT3/EGFR/PDGFB/IL10/MYB/APLN/GNL3/AR/JUN/TGFB2/MRTFA/POU2F1/PAX6/BMP2/FGF2/BMPR1A/MYCN/SREBF2	37
GO:1903531	negative regulation of secretion by cell	66/2479	154/18805	0.428571	3.25102	10.9298	7.73814e-20	3.16454e-18	1.26547e-18	CRY1/CRY2/MTNR1B/LEP/INS/CRH/GHRL/DRD2/ADIPOQ/DRD4/NPY5R/IL1B/SREBF1/EDN1/CNR1/ADORA1/PRKG1/CHGA/FOXO1/APOE/HTR1B/FGF23/TNFRSF1B/SNCA/ABAT/GRM7/CD84/CARTPT/TSPO/NR1H3/DRD3/TRH/OPRM1/HMGCR/ADRA2A/GNAO1/PDE8B/IL1RAPL1/CYP51A1/VAMP3/FKBP1B/SMCR8/C9orf72/NOTCH1/ADRA2B/GHSR/ANXA1/NMB/BCR/LILRB1/FOXF1/RABGEF1/ENY2/PRKN/OPRK1/UCP2/ADRA2C/CCR2/INHBB/MAOB/IL11/GJA1/IRS1/GNAI2/GNAZ/SLC30A1	66
GO:0015844	monoamine transport	44/2479	77/18805	0.571429	4.3347	11.4256	9.76708e-20	3.96835e-18	1.5869e-18	VIP/CRH/DRD2/SLC6A4/DRD4/HTR1A/ADORA2A/CNR1/COMT/CHGA/HTR1B/NOS1/OXT/STX1A/SNCA/ABAT/CHRNB2/PRKCB/CHRNA4/CARTPT/HTR2A/DRD3/SLC6A3/ADRA2A/ADRA2B/GHSR/KCNA2/LILRB1/KPNA4/PRKN/ITGB3/OXTR/MECP2/SLC22A1/OPRK1/ADRA2C/GDNF/SLC6A2/DRD1/MAOB/SLC18A2/ACTB/SDHD/GPM6B	44
GO:0002573	myeloid leukocyte differentiation	89/2479	250/18805	0.356	2.70052	10.5474	1.05653e-19	4.24438e-18	1.69728e-18	SIRT1/CREB1/NR3C1/TNF/PPARG/KLF10/ADIPOQ/ID2/RELB/MYC/PRKCA/APP/MTOR/FBXW7/BGLAP/MED1/FOS/PSEN1/CEBPA/PF4/VEGFA/NAGLU/TF/GLO1/KITLG/FASN/CEBPB/QKI/TGFB1/CALCA/CSF2/HSF1/IFNG/TNFRSF11B/IL4/CUL4A/PIK3R1/PARP1/TFRC/CTNNB1/CSF3/MAPK14/IL5/NPM1/SRC/CARTPT/LRRC17/FBN1/RARA/MITF/MMP9/TLR4/FOXP1/GBA1/IL15/TNFRSF11A/CDK6/BMP4/TREM2/INPP5D/IRF4/LILRB1/PDE1B/EEIG1/GPR137/TCTA/JUNB/CASP8/MYH9/CD81/CEBPE/IAPP…	89
GO:0043161	proteasome-mediated ubiquitin-dependent protein catabolic process	135/2479	467/18805	0.289079	2.19287	10.1719	1.05821e-19	4.24438e-18	1.69728e-18	CLOCK/BMAL1/CSNK1D/CSNK1E/FBXL3/SIRT1/GSK3B/BTRC/CSNK2A1/SPSB4/CUL1/UBE3A/KAT5/SKP1/MTA1/PML/USP9X/HUWE1/SIAH2/CSNK2A2/USP7/SIRT6/FBXW11/DDB1/CSNK1A1/PPP2CB/MAPK9/HERC2/MDM2/CCAR2/TBL1XR1/FBXW7/NFE2L2/PSEN1/OGT/TBL1X/CEBPA/FBXL13/PSMC4/SUMO1/NAGLU/UBXN11/TF/PSMD11/CSNK2B/FBXL15/RACK1/VCP/HSPA1A/PSMA4/HFE/FHIT/TRIM28/XPO1/CUL4A/DTL/PSMD2/HSP90AB1/PSMC3/PSMC5/PSMD3/PSMD1/PSMC6/CTNNB1/SPSB1/FBXO9/FB…	135
GO:0043153	entrainment of circadian clock by photoperiod	23/2479	24/18805	0.958333	7.26965	11.976	1.10541e-19	4.40545e-18	1.76169e-18	PER2/PER3/PER1/CRY1/CRY2/BHLHE40/FBXL3/PPP1CA/PPP1CB/PPP1CC/TP53/RBM4/CRTC1/USP2/RBM4B/MTA1/PML/SIK1/OPN5/ID2/ATOH7/PDE6B/NR2F6	23
GO:0034762	regulation of transmembrane transport	137/2479	478/18805	0.286611	2.17415	10.1325	1.29059e-19	5.11091e-18	2.0438e-18	PER2/LEP/GH1/INS/NPPA/CRH/KLF15/IGF1/TNF/ACE/PML/SIRT6/PRNP/ADIPOQ/IL1B/GRP/PTH/AGT/NFE2L2/EDN1/PSEN1/EPO/HK2/SUMO1/PRRT1/HTT/FLNA/YWHAE/AZIN1/TGFB1/NPSR1/PDE4D/FGF21/CALCA/G6PD/KCNQ1/CCL2/IFNG/P2RX7/CRHR1/NOS1/PIK3R1/CACNA1C/PRKACA/F2/PRKD1/ACTN4/VDAC1/AHNAK/EPHB2/GAL/TERT/PSEN2/BAX/OPN3/SNCA/MAPK14/GRIN2B/PRKCB/KCNC2/YWHAQ/ADCYAP1R1/MEF2A/RTN2/YWHAH/SLC17A8/GIP/RPS6KB1/RYR2/RNASEL/LHCGR/FGF19/T…	137
GO:0015837	amine transport	50/2479	97/18805	0.515464	3.91016	11.1973	1.34507e-19	5.29314e-18	2.11667e-18	PER2/LEP/CRH/DRD2/TNF/AVP/DRD4/NPY5R/TH/ADORA2A/PSEN1/CNR1/AVPR1A/ADORA1/PRKG1/CHGA/HTR1B/P2RX7/OXT/STX1A/SLC12A2/SNCA/ABAT/CHRNB2/PRKCB/GRM7/SLC17A8/CHRNA4/CARTPT/HTR2A/DRD3/TRH/ADRA2A/ADRA2B/GHSR/ITGB1/KCNA2/PRKN/OXTR/OPRK1/ADRA2C/GDNF/ATP1A2/DRD1/SLC18A2/SLC6A1/KMO/SLC43A2/STXBP1/SDHD	50
GO:1903522	regulation of blood circulation	93/2479	269/18805	0.345725	2.62257	10.4447	1.56148e-19	6.10637e-18	2.44187e-18	PER2/MTNR1B/LEP/NPPA/GHRL/DRD2/TNF/ACE/AVP/MC3R/MDM2/TH/ADA/HTR1A/APP/ADCY10/NOS3/AGT/SREBF1/EDN1/FGA/ADRB1/EPAS1/AVPR1A/HSP90AA1/SUMO1/ADORA1/KCND2/CHGA/FLNA/YWHAE/PDE4D/KCNQ1/HRH1/RHOA/NOS1/CACNA1C/PRKACA/TRPV1/OXT/ADRA1B/EGFR/GCH1/DOCK4/MEF2A/ATP1A1/ATP1A3/CELF2/AGTR1/RYR2/SRC/HTR2A/GATA4/GSK3A/GJC1/ADRA2A/APLN/GNAO1/AKAP9/FKBP1B/ADRA1A/STUB1/ADRA2B/TGFB2/ITGB1/MMP2/SCN5A/ADM/ABL1/TRPM4/SLC8A2…	93
GO:0120162	positive regulation of cold-induced thermogenesis	51/2479	101/18805	0.50495	3.83041	11.1139	1.89313e-19	7.35735e-18	2.94212e-18	PER2/HDAC3/LEP/HCRT/PPARGC1A/GHRL/ADCYAP1/SIRT6/ADIPOQ/CD36/OGT/ADRB1/EPAS1/VEGFA/LEPR/CEBPB/G0S2/JAK2/ADIPOR1/ADIPOR2/FGF21/GNAS/HSF1/IL4/OXT/ACHE/IGF1R/APC/DYNC1H1/ADRB2/LCN2/PEMT/IL13/ADRB3/DIO2/BSCL2/IRF4/PDGFC/PTH2R/IL18/OXTR/UCP1/UCP2/CCR2/TSHR/CMKLR1/CXCR4/GJA1/KDM1A/THRA/FABP4	51
GO:0000302	response to reactive oxygen species	77/2479	201/18805	0.383085	2.90597	10.5861	2.22917e-19	8.60983e-18	3.44298e-18	SIRT1/EZH2/IL6/UBE3A/MAPK8/HIF1A/PPP2CB/MAPK9/CD36/MDM2/HMOX1/NOS3/SETX/SOD1/NFE2L2/FOS/EDN1/CDK1/HDAC2/RELA/UCP3/GSTP1/PRKAA1/RACK1/APOE/TXN/HSF1/HBB/ERN1/RPS3/ATM/CAT/HP/PCNA/TXNIP/PRDX2/GCH1/PRDX1/OGG1/TRPA1/ADCYAP1R1/PTPRN/MAPT/MMP3/SRC/HBA1/MYB/TREX1/PRKCD/FOXP1/CCS/FKBP1B/DHFR/MT3/MPO/MMP2/COL6A1/HBA2/APOA4/ABL1/CRYGD/GPR37L1/IL1A/BECN1/TACR1/UCP1/UCP2/SCGB1A1/AMBP/MAP1LC3A/CYP1B1/BNIP3/BTK…	77
GO:0043491	phosphatidylinositol 3-kinase/protein kinase B signal transduction	103/2479	316/18805	0.325949	2.47256	10.2869	2.35341e-19	9.03393e-18	3.61257e-18	SIRT1/PHLPP1/LEP/GH1/PPARA/INS/IGF1/UBE3A/DRD2/TNF/APP/MTOR/CAVIN3/AGT/EDN1/VEGFA/NTS/IGF2/SERPINA12/RACK1/PPP2R1A/ATG14/JAK2/TGFB1/TXN/SELP/PIK3R1/F2/PRKD1/PPP2CA/CAT/PPARD/NOX4/STAT3/CSF3/EGFR/C1orf54/IGF1R/TWIST1/PIK3C2A/CHI3L1/C1QBP/MMP3/PDGFB/CD40/SRC/PIK3R2/GFRAL/THBS1/XBP1/DRD3/NTRK1/MYOC/LOX/LEMD2/BTBD10/PDPK1/THPO/TGFB2/ITGB1/FGFR1/PTEN/NTRK2/COL6A1/ENG/PTK2/CX3CL1/TREM2/PIK3R5/PDGFC/BTN…	103
GO:1904659	D-glucose transmembrane transport	54/2479	112/18805	0.482143	3.6574	10.9913	2.51977e-19	9.61354e-18	3.84435e-18	LEP/GH1/INS/KLF15/IGF1/TNF/ACE/SIRT6/ADIPOQ/IL1B/PTH/PPBP/NFE2L2/EDN1/HK2/FGF21/PIK3R1/SLC2A2/PPARD/SLC5A1/TERT/OPN3/MAPK14/PRKCB/SLC2A1/MEF2A/RTN2/GIP/RPS6KB1/RNASEL/FGF19/GSK3A/SGCB/PRKCI/PEA15/SLC25A27/SLC1A2/IRS2/INSR/HNF1A/CTNS/SLC5A2/DRD1/ACACB/ITLN1/SLC2A6/AKT1/C3/ENPP1/IRS1/SLC2A3/YES1/SLC2A5/SLC27A1	54
GO:0031669	cellular response to nutrient levels	90/2479	258/18805	0.348837	2.64618	10.3747	3.0806e-19	1.1682e-17	4.67151e-18	SIRT1/LEP/TP53/CREBBP/PPARA/EP300/KAT5/MAPK8/ALB/KLF10/CSNK1A1/MAPK1/MDM2/RXRA/ATF4/CHKA/HSPA8/MTOR/KAT2B/BGLAP/NCOA1/MED1/NFE2L2/SREBF1/FOS/NCOA3/OGT/ATF2/COMT/PRKAA2/YWHAZ/PRKAA1/SUV39H1/HNRNPA1/EIF2AK3/MYBBP1A/ATG14/FOXO1/HSPA5/CDKN1A/FGF23/PRKD1/MAPK3/PPARD/FBXO22/MAX/IGF1R/SLC2A1/PRMT1/GLUL/GCN1/RPS6KB1/USF1/CARTPT/XBP1/PENK/MFSD2A/TFEB/GBA1/EIF4G1/TNFRSF11A/ATG7/PHEX/SEC13/FOXA3/LPL/BECN1/L…	90
GO:0045859	regulation of protein kinase activity	114/2479	369/18805	0.308943	2.34356	10.1568	3.10296e-19	1.16959e-17	4.67707e-18	SIRT1/LEP/GH1/INS/NPPA/ADCYAP1/EZH2/IGF1/TNF/ADIPOQ/DRD4/DNAJA1/PROX1/IL1B/FBXW7/AGT/GHR/EDN1/GNAQ/GSTP1/TAB2/JAK2/CACUL1/APOE/CALCA/DDX3X/ADAR/CDKN1A/CDKN3/IFNG/RHOA/CDK5R1/ERN1/ARHGEF5/RPS3/PPP2CA/EPHB2/CDKN2A/MAP2K7/TRAF2/NOX4/SNCA/HRAS/COPS8/EGFR/PTPRT/CAMK1/DIRAS3/APC/NPM1/CHI3L1/XRCC6/XRCC5/PDGFB/SRC/CARTPT/FBN1/ADRB2/THBS1/TLR4/ADRA2A/PRKCD/NRG1/ADCY8/ETAA1/PRKRIP1/PDPK1/MT3/ADRA2B/TGFB2/F…	114
GO:0070371	ERK1 and ERK2 cascade	103/2479	319/18805	0.322884	2.44931	10.1732	5.07103e-19	1.89996e-17	7.59775e-18	ADCYAP1/IGF1/DRD2/TNF/ADIPOQ/MAPK1/PRMT5/NPY5R/CD36/MYC/PRKCA/APP/GCG/CAVIN3/IL1B/FBXW7/EDN1/FGA/CDK1/SERPINF2/VEGFA/EPO/TF/GSTP1/YWHAZ/EZR/TGFB1/NPSR1/APOE/FGF21/MIF/FGF23/HTR2C/EPHB2/MAPK3/MAP2K7/NOX4/HRAS/ARRB1/EGFR/VRK3/CRKL/CHI3L1/PDGFB/CTSH/SRC/HTR2A/FGF19/XBP1/NTRK1/TLR4/OPRM1/HMGCR/HCRTR1/NRG1/PDE8B/EPHB1/ADRA1A/MT3/THPO/NOTCH1/FGF8/NODAL/PHB2/TNFRSF11A/ITGAV/ABL1/BMP4/FGF10/CARD9/CX3CL1/…	103
GO:0010906	regulation of glucose metabolic process	51/2479	103/18805	0.495146	3.75604	10.9291	5.71691e-19	2.12921e-17	8.51447e-18	CRY1/RORA/SIRT1/RORC/LEP/PPP1CA/NR3C1/TP53/PPARGC1A/NCOA2/PPARA/INS/EP300/IGF1/USP7/SIRT6/DDB1/SIK1/ADIPOQ/WDR5/GCG/ADCY10/KAT2B/IGFBP3/PTH/OGT/LEPR/GCK/IGF2/SERPINA12/FOXO1/GPT/GNB3/ADIPOR1/PRKACA/RANBP2/SRC/GSK3A/PPP1R3B/DGKQ/PRKN/IRS2/INSR/FBP1/ACACB/PDK4/AKT1/TCF7L2/IRS1/PDK1/BCKDK	51
GO:0009749	response to glucose	78/2479	208/18805	0.375	2.84465	10.4243	5.76564e-19	2.13465e-17	8.53623e-18	NR1D1/RBM4/CRH/GHRL/NR0B2/KAT5/ACE/HNF4A/HIF1A/ADIPOQ/TH/GCG/SREBF1/OGT/SIN3A/CYP7A1/PRKAA2/GCK/PRKAA1/RACK1/TGFB1/FGF21/EGR1/PRKACA/ERN1/SMAD3/SLC2A2/PPARD/NOX4/TXNIP/IGF1R/PRKCB/GLUL/PTPRN/PTPRN2/GIP/RPS6KB1/USF1/GATA4/THBS1/XBP1/ADRA2A/PDE8B/EIF2B2/ADCY8/FKBP1B/ZBTB20/SGCB/GCKR/GIPR/PKLR/TREM2/TRPM4/STX4/ENY2/ICAM1/LPL/CDKN1B/IRS2/OPRK1/LIN28A/CASR/UCP2/PAX6/FOXA2/NR1H4/HLA-DRB1/VAMP2/OSBP/PCS…	78
GO:0090257	regulation of muscle system process	89/2479	256/18805	0.347656	2.63722	10.2776	6.27054e-19	2.30793e-17	9.22914e-18	PROK2/PPARA/NPPA/GHRL/IGF1/PPARG/PRKCA/ADA/ADCY10/NOS3/AGT/SOD1/NMUR2/EDN1/HSP90AA1/CAMK2G/SUMO1/ADORA1/PRKG1/CHGA/NMU/ROCK2/FOXO1/PDE4D/CALCA/G6PD/KCNQ1/RHOA/NOS1/CACNA1C/PRKACA/PARP1/SMAD3/OXT/LMNA/PRKD1/ENO1/ADRA1B/TNFRSF1B/ABAT/ORMDL3/DOCK4/MEF2A/ATP1A1/MYBPC3/RPS6KB1/RYR2/GATA4/ADRB2/GSK3A/ADRA2A/FOXP1/AKAP9/FKBP1B/MLIP/ADRA1A/NOTCH1/STUB1/ADRA2B/GHSR/SCN5A/ITGA2/TRPM4/CTDP1/MYL5/P2RX4/PIK3C…	89
GO:0030522	intracellular receptor signaling pathway	118/2479	393/18805	0.300254	2.27765	9.97424	8.92632e-19	3.2662e-17	1.30612e-17	CLOCK/PER1/CRY1/CRY2/BMAL1/NR1D1/RORA/NR1D2/SIRT1/RORB/RORC/LEP/NR3C1/NCOA2/PPARA/EP300/EZH2/AHR/UBE3A/NCOR1/TNF/MAPK8/PPARG/HNF4A/PML/HUWE1/HDAC1/CSNK1A1/MAPK1/CD36/RXRA/NR1H2/PRKDC/HSPA8/DNAJA1/NR3C2/NCOA1/MED1/SREBF1/ARNT/CARM1/NCOA3/ESR1/OGT/RELA/ESR2/NR1I3/YWHAE/NR2F6/HSPA1A/NCOA4/JAK2/DDX5/DDX3X/P2RX7/RHOA/PARP1/PRKD1/PPP2CA/ACTN4/PPARD/STAT3/NR6A1/TWIST1/CRKL/YWHAH/C1QBP/DDX17/UBR5/HSPA1B/…	118
GO:0071478	cellular response to radiation	72/2479	185/18805	0.389189	2.95228	10.3983	1.17062e-18	4.25846e-17	1.70291e-17	CLOCK/CRY1/CRY2/OPN4/SIRT1/TP53/CREBBP/EP300/METTL3/TNF/DDB1/OPN5/MDM2/MYC/ATF4/FBXW7/CHEK2/ATR/RRH/XPA/TGFB1/CDKN1A/EGR1/HSF1/RHO/CUL4A/PIK3R1/PARP1/ATM/ELK1/GRK1/BAX/PCNA/OPN3/GRK4/HRAS/MAPK14/RHBDD1/NPM1/XRCC6/XRCC5/TLK2/RUVBL2/MMP3/MMP9/RBX1/TREX1/TIMP1/PRKCD/TAF1/MMP2/BRCA2/OPN1LW/OPN1MW/CDC25A/HUS1/SAG/RGR/GADD45A/RHNO1/YY1/RAD9A/RAD1/INTS7/MMP1/KDM1A/BCL2L1/POLH/DDB2/CUL4B/PBK/USP28	72
GO:0072593	reactive oxygen species metabolic process	86/2479	245/18805	0.35102	2.66274	10.208	1.22638e-18	4.43553e-17	1.77372e-17	LEP/TP53/PPARA/INS/TNF/HIF1A/CD36/APP/ADCY10/NOS3/CRP/AGT/SOD1/NFE2L2/EDN1/EPX/CBS/HK2/NAGLU/GSTP1/SFTPD/TGFB1/FOXO1/TXN/G6PD/CDKN1A/ABCB7/P2RX7/RHOA/HBB/NOS2/F2/VDAC1/CAT/HP/NOX4/SNCA/MAPK14/PRDX2/EGFR/GCH1/PRDX1/NDUFS3/PRDX4/MAPT/MMP3/AGTR1/PDGFB/HBA1/THBS1/TSPO/TLR4/PRKCD/CCS/IMMP2L/DHFR/MT3/MPO/COL6A1/HBA2/APOA4/BCR/TPO/PRKN/BECN1/FAS/CYP1A2/UCP1/UCP2/CTNS/GADD45A/RAB27A/DRD5/MAOB/PDK4/CYP1B1…	86
GO:0034599	cellular response to oxidative stress	88/2479	254/18805	0.346457	2.62812	10.1799	1.27411e-18	4.58167e-17	1.83216e-17	BMAL1/SIRT1/TP53/PPARGC1A/EZH2/IL6/MAPK8/PML/HIF1A/MAPK9/CD36/MDM2/ATF4/KAT2B/NOS3/SETX/SOD1/NFE2L2/ARNT/FOS/EDN1/CDK1/SIN3A/HDAC2/RELA/ATF2/PRKAA2/NAGLU/PRKAA1/RACK1/HSPA1A/FOXO1/TXN/G6PD/HSF1/GSR/ERN1/PARP1/VRK2/RPS3/PRKD1/ATM/CAT/PCNA/SNCA/PRDX2/GCH1/PRDX1/OGG1/TRPA1/NCOA7/HSPA1B/MAPT/MMP3/SRC/XBP1/MSRA/PENK/RBX1/MYB/TREX1/PRKCD/FOXP1/CCS/DHFR/MT3/MPO/MMP2/APOA4/ABL1/STX4/CRYGD/GPR37L1/PRKN/BE…	88
GO:0016125	sterol metabolic process	66/2479	161/18805	0.409938	3.10967	10.4757	1.31926e-18	4.71694e-17	1.88625e-17	LEP/NR0B2/MAPK1/APP/SREBF1/CYP21A2/KPNB1/CEBPA/APOB/CYP7A1/PRKAA2/APOA1/LEPR/FDFT1/PRKAA1/SERPINA12/IDI1/QKI/GNB3/APOE/G6PD/CYP2D6/IL4/STAR/PRKACA/LIPE/CYB5R3/CAT/PPARD/CES1/ACLY/CYP11B2/CYP11B1/HMGCR/CYP51A1/LDLR/CYP3A4/GBA1/DHCR7/CYP19A1/APOA4/NPC1L1/DGKQ/CYP11A1/SULT2A1/CYP1A2/NFE2L1/CYP8B1/PCSK9/NR1H4/CETP/LBR/LIPC/SULT2B1/CYP1B1/GNAI1/CYP7B1/FDXR/EBP/NPC2/SREBF2/ABCG1/FDX1/GBA2/ERG28/DISP3	66
GO:0019218	regulation of steroid metabolic process	53/2479	112/18805	0.473214	3.58967	10.7112	1.55694e-18	5.5351e-17	2.21343e-17	NR1D1/RORA/SIRT1/CREB1/RORC/LEP/NR3C1/TNF/MAPK1/PROX1/BGLAP/SREBF1/KPNB1/APOB/CYP7A1/APOA1/CGA/PRKG1/PRKAA1/SERPINA12/QKI/GNB3/IGFBP7/APOE/EGR1/IFNG/STAR/PRKACA/SNAI1/GAL/IGF1R/CES1/NFKB1/ATP1A1/DDX20/LHCGR/FGF19/TSPO/PDE8B/LDLR/STUB1/ADM/SCP2/PANK2/DGKQ/SF1/IL1A/NR1H4/BMP2/GNAI1/BMP6/SREBF2/ABCG1	53
GO:1903706	regulation of hemopoiesis	126/2479	436/18805	0.288991	2.1922	9.81464	1.87488e-18	6.62777e-17	2.65037e-17	CREB1/EP300/METTL3/KAT5/TNF/KLF10/HIF1A/ADIPOQ/ID2/MYC/PRKCA/ADA/PRKDC/MTOR/FBXW7/BGLAP/MED1/EGR3/SOD1/ARNT/FOS/SMARCD3/CEBPA/PF4/MEF2C/KITLG/B2M/HSPA1A/CEBPB/QKI/TGFB1/KCNK18/CALCA/HSF1/IFNG/TNFRSF11B/IL4/CUL4A/RHOA/PIK3R1/ETS1/CTNNB1/CDKN2A/STAT3/IL2RA/CSF3/MAPK14/PRDX2/IL5/PRMT1/DROSHA/XRCC6/HSPA1B/FOXP3/IL10/CARTPT/LRRC17/FBN1/RARA/MITF/ZEB1/XBP1/MEIS1/ARID1A/TLR4/LOX/MYB/ISG15/FOXP1/SART1/NR…	126
GO:0007204	positive regulation of cytosolic calcium ion concentration	68/2479	170/18805	0.4	3.03429	10.3824	1.91015e-18	6.71451e-17	2.68506e-17	PROK2/HCRT/GHRL/ADCYAP1/PML/AVP/CD36/EDN1/ESR1/AVPR1A/EPO/PRKG1/JAK2/CALCA/P2RX7/NOS1/CACNA1C/KISS1/TRPV1/OXT/ADRA1B/TAC1/BAX/PTGDR/PKD1/ADCYAP1R1/AGTR1/RYR2/HTR2A/LHCGR/PTGER3/OPRM1/ADCY8/FKBP1B/ADRA1A/IL2/CCKBR/TRPV5/ITGAV/NMB/ADM/GIPR/ABL1/TRPM4/FFAR1/P2RX4/PTGFR/PIK3CG/KNG1/OXTR/TACR1/CHRNA9/CCR5/CCR2/TBXA2R/CACNA1A/LPAR1/PTGER1/CMKLR1/ADCY5/GLP1R/AVPR1B/CXCR4/GRIN1/TRPV4/ITPR3/CX3CR1/CCR1	68
GO:0035270	endocrine system development	60/2479	139/18805	0.431655	3.27441	10.4876	2.4041e-18	8.40362e-17	3.36051e-17	CLOCK/BMAL1/GSK3B/CREB1/NR3C1/CRH/IL6/DRD2/MAPK1/NKX2-1/EDN1/APOA1/CGA/GHRH/EIF2AK3/CRHR1/SMAD3/MAPK3/PAX8/CRKL/GIP/TSPO/SLC6A3/GSK3A/SIX1/PDPK1/CDH1/SHH/GLI2/FGF8/DLL1/SIX3/PAX4/HES1/GHRHR/GIPR/CDK6/BMP4/FGF10/RAP1GAP/INSR/IL6R/CTNS/SRD5A1/INHBB/PAX6/FOXA2/BMP2/FGF2/AKT1/PCSK1/CYP1B1/NEUROD1/ASCL1/BMPR1A/GLI1/THRA/PDX1/BMP6/POU1F1	60
GO:0010959	regulation of metal ion transport	119/2479	403/18805	0.295285	2.23995	9.80502	2.70465e-18	9.40165e-17	3.75962e-17	PER1/HCRT/NPPA/CRH/DRD2/ACE/PML/PRNP/SIK1/ATF4/GCG/GRP/NOS3/AGT/ADORA2A/EPO/CAMK2G/SUMO1/ADORA1/GCK/TF/B2M/HTT/FLNA/YWHAE/HFE/TGFB1/NPSR1/PDE4D/CALCA/G6PD/KCNQ1/CCL2/IFNG/P2RX7/CRHR1/NOS1/CACNA1C/PRKACA/F2/PRKD1/ACTN4/VDAC1/AHNAK/CTNNB1/GAL/PSEN2/BAX/SNCA/CREB3/EPB41/KCNC2/ADCYAP1R1/ATP1A1/PRSS8/YWHAH/CCL4/PDGFB/RYR2/CD84/HTR2A/LHCGR/RCVRN/ADRB2/CD63/TSPO/DRD3/IL13/ADRA2A/AKAP9/FKBP1B/PDPK1/ITGB1…	119
GO:0042310	vasoconstriction	46/2479	89/18805	0.516854	3.92071	10.7622	3.33938e-18	1.15439e-16	4.61629e-17	PER2/MTNR1B/LEP/HTR7/ACE/SLC6A4/AVP/HTR1A/CRP/AGT/EDN1/FGA/AVPR1A/HTR1B/HRH1/RHOA/ADRA1B/EGFR/DOCK4/PIK3C2A/AGTR1/HTR2A/ADRA2A/ADRA1A/STUB1/ADRA2B/ITGB1/MMP2/ADM/ABL1/TRPM4/OXTR/TACR1/HTR2B/CASR/COMP/ADRA2C/HRH2/DRD5/TBXA2R/PTGS2/ATP1A2/AVPR2/AVPR1B/ECE1/SVEP1	46
GO:0032943	mononuclear cell proliferation	99/2479	308/18805	0.321429	2.43827	9.91717	3.5153e-18	1.20853e-16	4.83277e-17	LEP/TP53/AHR/IGF1/IL6/IMPDH2/ACE/PRNP/ADA/IL1B/CRP/MEF2C/EPO/IGF2/KITLG/VCAM1/HSPD1/SFTPD/CEBPB/PURA/JAK2/TGFB1/MIF/CDKN1A/RPS6/IL4/P2RX7/RPS3/TFRC/MSN/ATM/EPHB2/CTNNB1/GAL/CDKN2A/BAX/TNFRSF1B/IL2RA/PRDX2/CHRNB2/CBLB/CD180/IL5/HELLS/CD40/FOXP3/IL10/IGFBP2/IL13/TLR4/PRKCD/FKBP1B/NCK2/IL2/SHH/IL15/IL7/ANXA1/HES1/ABL1/BMP4/FGF10/CARD11/EMP2/INPP5D/LILRB1/BTNL2/BTN2A2/LGALS3/CD79A/IL1A/IL18/PIK3CG/CD…	99
GO:0008645	hexose transmembrane transport	55/2479	121/18805	0.454545	3.44805	10.5269	3.53921e-18	1.2101e-16	4.83906e-17	LEP/GH1/INS/KLF15/IGF1/TNF/ACE/SIRT6/ADIPOQ/IL1B/PTH/PPBP/NFE2L2/EDN1/HK2/FGF21/PIK3R1/SLC2A2/PPARD/SLC5A1/TERT/OPN3/MAPK14/PRKCB/SLC2A1/MEF2A/RTN2/GIP/RPS6KB1/RNASEL/FGF19/GSK3A/SLC26A5/SGCB/PRKCI/PEA15/SLC25A27/SLC1A2/IRS2/INSR/HNF1A/CTNS/SLC5A2/DRD1/ACACB/ITLN1/SLC2A6/AKT1/C3/ENPP1/IRS1/SLC2A3/YES1/SLC2A5/SLC27A1	55
GO:0050679	positive regulation of epithelial cell proliferation	79/2479	218/18805	0.362385	2.74895	10.121	3.65636e-18	1.24336e-16	4.97206e-17	SIRT1/GHRL/IGF1/TNF/SIRT6/HIF1A/MYC/PRKCA/HMOX1/PROX1/MED1/EGR3/ARNT/VEGFA/IGF2/F3/TGFB1/EYA1/PRKD1/NME1/NME2/CTNNB1/STAT3/HRAS/EGFR/TWIST1/VEGFC/PTPRN/AGTR1/PDGFB/IL10/XBP1/APLN/DLX5/NRARP/AR/PDPK1/NOTCH1/GHSR/FGFR1/SHH/NODAL/SCN5A/APLNR/BMP4/FGF10/WNT2/CCND1/NR4A1/ITGB3/IRS2/TACR1/HTR2B/CCL11/CCL5/ERBB2/EGF/GRN/FGF2/TGFA/ANG/GPBAR1/SP1/CDH13/AKT1/HSPG2/TCF7L2/PROK1/FGFR2/BTK/BMPR1A/CLDN1/MYCN/P…	79
GO:0001678	intracellular glucose homeostasis	68/2479	172/18805	0.395349	2.99901	10.2627	3.99724e-18	1.35193e-16	5.40622e-17	NR1D1/SIRT1/RBM4/PPARGC1A/CRH/GHRL/KLF15/KAT5/ACE/HIF1A/NGFR/TH/GCG/OGT/SIN3A/CYP7A1/PRKAA2/HK2/GCK/PRKAA1/RACK1/TGFB1/FOXO1/FGF21/PIK3R1/PRKACA/ERN1/SMAD3/SLC2A2/HK1/PPARD/NOX4/IGF1R/PTPRN/PTPRN2/USF1/PIK3R2/CARTPT/GATA4/XBP1/ADRA2A/PDE8B/ADCY8/FKBP1B/ZBTB20/GCKR/TREM2/TRPM4/STX4/FOXA3/ENY2/ICAM1/IRS2/OPRK1/LIN28A/CASR/UCP2/PAX6/FOXA2/NR1H4/HLA-DRB1/OSBP/ADCY5/NEUROD1/COL1A1/PDX1/EFNA5/SRI	68
GO:0050900	leukocyte migration	117/2479	395/18805	0.296203	2.24691	9.75956	4.02356e-18	1.35352e-16	5.41257e-17	SERPINE1/LEP/IL6/TNF/F7/DNM1L/MAPK1/ADA/HMOX1/APP/IL1B/PPBP/EDN1/PF4/EPX/VEGFA/ADORA1/KITLG/VCAM1/CHGA/SFTPD/TGFB1/MIF/CALCA/CCL2/SELP/RHOA/PIK3R1/ARHGEF5/MSN/RPS19/PLEC/MAPK3/SLC12A2/CREB3/VEGFC/CRKL/C1QBP/CCL4/CCL13/PDGFB/SRC/IL10/NBL1/SELE/ITGA2B/THBS1/CNR2/CXCL8/TGFB2/GBA1/ITGB1/MMP2/TNFRSF11A/CYP19A1/ANXA1/ITGA2/CD9/ABL1/BCR/PTK2/CX3CL1/TREM2/EMP2/TRPM4/ADGRE2/RABGEF1/CKLF/ICAM1/DUSP1/LGALS3…	117
GO:0042755	eating behavior	29/2479	39/18805	0.74359	5.64066	11.3045	4.32626e-18	1.44756e-16	5.78864e-17	LEP/HCRT/GHRL/ACE/NPY5R/TH/NMUR2/CCK/ADORA2A/CPT1A/NPSR1/OXT/AGRP/STAT3/BSX/GFRAL/TRH/MC4R/CNTN2/GHSR/ADRB3/COL6A1/OXTR/TACR1/GDF15/OPRK1/IAPP/OPRD1/OPRL1	29
GO:0045862	positive regulation of proteolysis	80/2479	223/18805	0.358744	2.72133	10.0762	4.48936e-18	1.49415e-16	5.97493e-17	CSNK1D/CSNK1E/SIRT1/GSK3B/BTRC/TNF/SIRT6/FBXW11/CSNK1A1/MAPK9/MDM2/APP/IL1B/FBXW7/NFE2L2/PSEN1/OGT/CEBPA/HDAC2/PSMC4/SUMO1/TF/RACK1/VCP/HSPA1A/HERPUD1/APOE/IFNG/GSN/ENO1/PSMC3/PSMC5/PSMC6/AURKAIP1/TNFRSF1B/STAT3/FBXO22/RHBDD1/PSMC2/PSMC1/BAG2/HSPA1B/CTSH/SRC/APH1A/XBP1/GSK3A/RBX1/ADRA2A/CNTN2/STUB1/GBA1/TAF1/PTEN/CLDN4/PTK2/PIAS1/TREM2/SOCS4/PRKN/DISC1/CASP8/MYH9/COP1/ANGPTL8/EGF/GRN/HAMP/AKT1/TR…	80
GO:1905952	regulation of lipid localization	72/2479	189/18805	0.380952	2.8898	10.1748	4.72316e-18	1.56364e-16	6.25282e-17	CRY1/CRY2/SIRT1/LEP/PPARA/CRH/GHRL/IL6/TNF/REN/POMC/PPARG/ADIPOQ/CD36/RXRA/NR1H2/IL1B/CRP/AGT/EDN1/APOB/APOA1/RETN/APOE/MIF/PTCH1/P2RX7/CRHR1/OXT/GAL/PPARD/ABHD5/CES1/NFKB1/EPRS1/AGTR1/THBS1/TSPO/NR1H3/MYB/PRKCD/SHH/TNFRSF11A/CYP19A1/ITGAV/NMB/SCP2/APOA4/TREM2/LIPG/PRKN/LPL/IL1A/P2RX4/ITGB3/NFKBIA/IRS2/PCSK9/EGF/CETP/SPP1/ACACB/AKT1/C3/AVPR1B/TNFSF11/BMP6/SREBF2/ABCG1/PRELID1/SURF4/DISP3	72
GO:2000630	positive regulation of miRNA metabolic process	39/2479	67/18805	0.58209	4.41557	10.9135	4.87108e-18	1.60412e-16	6.41471e-17	PRL/NR3C1/TP53/IL6/TNF/PPARG/HIF1A/NGFR/MYC/NR1H2/AGT/SREBF1/FOS/RELA/TGFB1/EGR1/SMAD3/ETS1/TERT/STAT3/HRAS/EGFR/NFKB1/PDGFB/IL10/MYB/APLN/GNL3/AR/JUN/TGFB2/MRTFA/POU2F1/PAX6/BMP2/FGF2/BMPR1A/MYCN/SREBF2	39
GO:0046824	positive regulation of nucleocytoplasmic transport	38/2479	64/18805	0.59375	4.50402	10.9417	5.04301e-18	1.65205e-16	6.60636e-17	GSK3B/HDAC3/LEP/EP300/TARDBP/SIRT6/MDM2/IL1B/CDK1/PSEN1/HSP90AA1/FLNA/YWHAE/JAK2/TGFB1/TRIM28/DHX9/IFNG/PIK3R1/PRKACA/SMAD3/PRKD1/CPSF6/RAN/MAPK14/CAMK1/KHDRBS1/UBR5/PIK3R2/XBP1/PRKCD/CDH1/SHH/SFN/DMAP1/RAPGEF3/PTGS2/EMD	38
GO:0008643	carbohydrate transport	60/2479	141/18805	0.425532	3.22797	10.3476	5.58182e-18	1.81904e-16	7.27412e-17	LEP/GH1/INS/KLF15/IGF1/TNF/ACE/SIRT6/ADIPOQ/IL1B/PTH/PPBP/NFE2L2/EDN1/HK2/FGF21/PIK3R1/MFSD2B/SLC2A2/PPARD/SLC5A1/TERT/OPN3/MAPK14/PRKCB/SLC2A1/MEF2A/RTN2/GIP/RPS6KB1/RNASEL/FGF19/GSK3A/AQP2/MFSD2A/SLC26A5/SGCB/AQP3/PRKCI/PEA15/SLC25A27/SLC1A2/IRS2/INSR/HNF1A/SLC17A5/CTNS/SLC5A2/DRD1/ACACB/ITLN1/SLC2A6/AKT1/C3/ENPP1/IRS1/SLC2A3/YES1/SLC2A5/SLC27A1	60
GO:0070374	positive regulation of ERK1 and ERK2 cascade	74/2479	198/18805	0.373737	2.83507	10.1151	5.74164e-18	1.86142e-16	7.44362e-17	ADCYAP1/IGF1/DRD2/TNF/NPY5R/CD36/PRKCA/APP/GCG/CAVIN3/FBXW7/FGA/SERPINF2/VEGFA/EPO/TGFB1/NPSR1/APOE/FGF21/MIF/FGF23/HTR2C/MAPK3/MAP2K7/NOX4/HRAS/ARRB1/EGFR/CRKL/CHI3L1/PDGFB/SRC/HTR2A/FGF19/NTRK1/TLR4/OPRM1/HCRTR1/NRG1/PDE8B/ADRA1A/MT3/THPO/NOTCH1/FGF8/NODAL/PHB2/TNFRSF11A/ABL1/BMP4/FGF10/CARD9/CX3CL1/TREM2/PDGFC/ICAM1/IL1A/ITGB3/HTR2B/IAPP/CASR/PRKCZ/BMP2/HLA-DRB1/SPRY2/FGF2/GPBAR1/NRXN1/ARRB2/F…	74
GO:0044703	multi-organism reproductive process	77/2479	211/18805	0.364929	2.76825	10.0652	6.10416e-18	1.96875e-16	7.87281e-17	PRL/LEP/NPPA/CRH/GHRL/ADCYAP1/ACE/SLC6A4/IL1B/MED1/SOD1/FOS/EDN1/ESR1/CNR1/AVPR1A/CBS/VEGFA/EPO/CAD/CSMD1/TGFB1/IGFBP7/TRIM28/CALCA/GNAS/THBD/CRHR1/CTSB/PARP1/OXT/HSD11B2/PPARD/TAC1/AGRP/SLC2A1/C1QBP/GIP/RARA/IGFBP2/MMP9/ADRA2A/TIMP1/AR/PGR/ADRA2B/GHSR/NODAL/MMP2/CLDN4/ITGA2/ADM/EMP2/DCAF13/PTGFR/FOSB/JUNB/ITGB3/OXTR/TACR1/H3-3B/PSG1/SCGB1A1/PTGS2/SPP1/AMBP/CALR/TAC3/AKT1/EPOR/HSPG2/PNOC/GJA1/VDR…	77
GO:0033555	multicellular organismal response to stress	48/2479	97/18805	0.494845	3.75376	10.5955	6.37126e-18	2.04436e-16	8.17516e-17	NPAS2/CRH/PRKCG/DRD4/HTR1A/MTOR/GRP/NMUR2/ADRB1/MEF2C/COMT/APOE/CALCA/HTR2C/CRHR1/NOS1/TRPV1/VDAC1/EPHB2/TAC1/GCH1/TRPA1/ADCYAP1R1/RPS6KB1/THBS1/TSPO/NTRK1/PENK/BRINP1/ADRA2A/PDE8B/USP46/EIF4G1/PTEN/SCN9A/COL6A1/SCN11A/GRPR/P2RX4/UMOD/MECP2/TACR1/DPP4/ATP1A2/SLC6A2/DRD1/AKT1/GRIK2	48
GO:0051896	regulation of phosphatidylinositol 3-kinase/protein kinase B signal transduction	92/2479	278/18805	0.330935	2.51038	9.88622	6.5495e-18	2.09083e-16	8.36099e-17	SIRT1/PHLPP1/LEP/GH1/PPARA/INS/IGF1/UBE3A/DRD2/TNF/APP/MTOR/CAVIN3/AGT/VEGFA/NTS/IGF2/SERPINA12/RACK1/PPP2R1A/JAK2/TGFB1/TXN/SELP/F2/PRKD1/PPP2CA/CAT/PPARD/NOX4/CSF3/EGFR/IGF1R/TWIST1/CHI3L1/C1QBP/MMP3/PDGFB/SRC/GFRAL/THBS1/XBP1/DRD3/NTRK1/MYOC/LOX/LEMD2/BTBD10/PDPK1/THPO/TGFB2/ITGB1/FGFR1/PTEN/NTRK2/ENG/PTK2/CX3CL1/TREM2/PIK3R5/PDGFC/BTN2A2/IL18/P2RX4/PIK3CG/BECN1/MERTK/DDIT3/IRS2/GDF15/RAPGEF3/…	92
GO:0045787	positive regulation of cell cycle	106/2479	344/18805	0.30814	2.33746	9.75564	6.98354e-18	2.21807e-16	8.86982e-17	INS/EZH2/IGF1/DRD2/KAT5/TNF/USP2/SLC6A4/HNRNPU/CHEK1/PIWIL2/MDM2/PRKCA/APP/KAT2B/PROX1/IL1B/MED1/EDN1/CDK1/CHEK2/SIN3A/SMARCD3/IGF2/ROCK2/TGFB1/DDX3X/HSF1/CUL4A/DTL/RHOA/RDX/TERT/CCNE1/FBXO5/CCNB1/EGFR/UBE2B/IGF1R/CDC14C/FEN1/DYNC1H1/NPM1/SMC4/SMC2/ANAPC7/PDGFB/RPS6KB1/EIF4EBP1/IL10/RARA/DRD3/E2F8/TGFB2/FGFR1/FGF8/STIL/EIF4G1/PHB2/ANXA1/HES1/ABL1/BRCA2/FGF10/HCFC1/CDC73/BTC/MAD2L1/OPN1LW/OPN1MW/R…	106
GO:0071248	cellular response to metal ion	70/2479	182/18805	0.384615	2.91758	10.1295	7.49648e-18	2.36896e-16	9.47323e-17	CREB1/PRNP/TH/ATF4/HMOX1/CPNE8/NFE2L2/FOS/EDN1/CEBPA/MEF2C/PRKAA2/SUMO1/ADCY1/TF/PRKAA1/SLC41A1/B2M/EIF2AK3/HFE/HSF1/PARP1/MT1F/HSP90B1/CPNE9/SLC12A2/SNCA/OGG1/MEF2A/CYP11B2/JUND/RASA4/CYP11B1/TSPO/GSK3A/AQP2/MT2A/DAXX/ADCY8/RASA4B/MT3/CDH1/SHH/SCN5A/NLGN1/PRKN/P2RX4/CDKN1B/BECN1/FOSB/JUNB/CAMK2D/MECP2/CYP1A2/UCP2/INHBB/PTGS2/BACE1/FBP1/ADD1/MAP1LC3A/CALR/NRXN1/NFATC2/BNIP3/CYP1A1/CLDN1/BMP6/FABP…	70
GO:0014074	response to purine-containing compound	62/2479	150/18805	0.413333	3.13543	10.2319	8.94098e-18	2.79719e-16	1.11856e-16	PER1/AANAT/CREB1/CRTC1/AHR/REN/SLC6A4/ASS1/ADIPOQ/CHEK1/ADA/IL1B/SREBF1/FOS/CARM1/ADORA2A/HDAC2/RELA/ADORA1/CAD/EZR/PRKAA1/ATF1/CRTC2/CRTC3/PDE4D/KCNQ1/THBD/P2RX7/TRPV1/OXT/HSP90B1/RYR2/SSH1/SLC6A3/PENK/TYR/AKAP9/TAF1/PKLR/TRPM4/DGKQ/P2RX4/P2RX6/VGF/PIK3CG/FOSB/RAPGEF3/SRD5A1/INHBB/PTGS2/FBP1/GPD1/ENPP1/CYP1B1/SLC6A1/COL1A1/KDM1A/CPS1/HCN2/PDE2A/FDX1	62
GO:0050714	positive regulation of protein secretion	62/2479	150/18805	0.413333	3.13543	10.2319	8.94098e-18	2.79719e-16	1.11856e-16	INS/CRH/GHRL/IGF1/NR0B2/TARDBP/PPARG/SIRT6/DNM1L/HIF1A/PRKCA/NR1H2/GCG/ADORA2A/FGA/GCK/JAK2/TGFB1/MYRIP/P2RX7/PRKACA/F2/SLC2A2/PPARD/ACHE/ABAT/EGFR/PRKCB/VEGFC/GIP/GLUD1/IL13/TRH/TLR4/BLK/ADCY8/TGFB2/GNA11/GIPR/TREM2/TRPM4/STX4/FFAR1/PARD6A/IL1A/IRS2/CASR/CHRM3/NR1H4/HLA-DRB1/RBP4/ANG/OSBP/PCSK1/TCF7L2/SLC30A8/PDX1/BMP6/VPS35/ABCG1/SRI/HCAR2	62
GO:0043255	regulation of carbohydrate biosynthetic process	50/2479	105/18805	0.47619	3.61225	10.4595	1.04021e-17	3.23811e-16	1.29488e-16	CRY1/SIRT1/GSK3B/LEP/PPP1CA/NR3C1/PPARGC1A/PPARA/INS/EP300/IGF1/USP7/SIRT6/DDB1/SIK1/ADIPOQ/WDR5/GCG/KAT2B/PTH/OGT/CLTC/LEPR/GCK/IGF2/PRKG1/SERPINA12/PPP1R3C/TGFB1/FOXO1/GPT/PRKACA/SNCA/ADCYAP1R1/NFKB1/RANBP2/PDGFB/LHCGR/GSK3A/PPP1R3B/DGKQ/IRS2/INSR/EGF/FBP1/AKT1/ENPP1/TCF7L2/AVPR1B/IRS1	50
GO:0051090	regulation of DNA-binding transcription factor activity	103/2479	332/18805	0.310241	2.3534	9.69506	1.21357e-17	3.75907e-16	1.50321e-16	CLOCK/BHLHE40/SIRT1/BTRC/PPARGC1A/CRTC1/INS/EP300/IL6/NR0B2/TNF/KDM5A/USP7/PRNP/PPP2CB/SIK1/ID2/ID3/PROX1/IL1B/AGT/ID1/EDN1/ESR1/HDAC2/RELA/ATF2/ESR2/SUMO1/ADCY1/NTS/FLNA/HSPA1A/CRTC2/DHX9/HSF1/PTCH1/ARHGEF5/SMAD3/RPS3/TFRC/PRKD1/CDKN2A/TRAF2/ARRB1/RBCK1/NPM1/HSPA1B/FOXP3/IL10/NTRK1/TLR4/ADCY8/BRMS1/AR/CAMK2A/TAF1/ZIC2/NODAL/FOXH1/PTEN/PHB2/TNFRSF11A/HES1/RPS6KA5/IKBKB/CARD11/CARD9/PRKCI/WNT2/IL1…	103
GO:0048771	tissue remodeling	72/2479	192/18805	0.375	2.84465	10.011	1.29949e-17	4.00538e-16	1.60171e-16	LEP/TP53/IL6/PPARG/ACE/PML/HIF1A/TPH1/ELF3/MDM2/PRKCA/BGLAP/NOS3/PTH/AGT/EPAS1/MEF2C/CBS/LEPR/LGR4/TF/FLNA/ROCK2/TGFB1/HTR1B/CALCA/TNFRSF11B/P2RX7/CST3/TFRC/CTNNB1/NOX4/BAX/BSX/EGFR/NFKB1/SRC/CARTPT/NPPC/ADRB2/MITF/MC4R/TIMP1/IL2/FGF8/MMP2/IL15/IL7/TNFRSF11A/COL6A1/BCR/FGF10/INPP5D/GPR137/IL1A/IL18/UMOD/ITGB3/IAPP/CCR2/SPP1/HAMP/PDK4/SYT7/GJA1/ROCK1/TNFSF11/VDR/CYP1A1/TIE1/NPR3/FOSL2	72
GO:0015749	monosaccharide transmembrane transport	55/2479	124/18805	0.443548	3.36463	10.2943	1.39409e-17	4.27588e-16	1.70988e-16	LEP/GH1/INS/KLF15/IGF1/TNF/ACE/SIRT6/ADIPOQ/IL1B/PTH/PPBP/NFE2L2/EDN1/HK2/FGF21/PIK3R1/SLC2A2/PPARD/SLC5A1/TERT/OPN3/MAPK14/PRKCB/SLC2A1/MEF2A/RTN2/GIP/RPS6KB1/RNASEL/FGF19/GSK3A/SLC26A5/SGCB/PRKCI/PEA15/SLC25A27/SLC1A2/IRS2/INSR/HNF1A/CTNS/SLC5A2/DRD1/ACACB/ITLN1/SLC2A6/AKT1/C3/ENPP1/IRS1/SLC2A3/YES1/SLC2A5/SLC27A1	55
GO:0010876	lipid localization	133/2479	482/18805	0.275934	2.09316	9.47394	1.4726e-17	4.49465e-16	1.79736e-16	CRY1/CRY2/SIRT1/LEP/PPARA/CRH/GHRL/IL6/NR0B2/DRD2/TNF/REN/POMC/PPARG/ACE/ADIPOQ/DRD4/CD36/RXRA/NR1H2/CHKA/IL1B/CRP/AGT/NMUR2/EDN1/APOB/ABCB1/UCP3/CYP7A1/COMT/APOA1/RETN/CPT1A/VAPA/APOE/MIF/KCNQ1/PTCH1/STAR/P2RX7/CRHR1/MFSD2B/NOS2/OXT/VDAC1/GAL/PPARD/ABHD5/APOH/SLC10A2/ATP10B/CES1/SLC2A1/NFKB1/ABCC2/EPRS1/AGTR1/RPS6KB1/LHCGR/FGF19/THBS1/SLC25A10/TSPO/NR1H3/DRD3/MFSD2A/MYB/PRKCD/SLC25A17/RFT1/XKR6/…	133
GO:0009636	response to toxic substance	90/2479	272/18805	0.330882	2.50998	9.77477	1.51908e-17	4.61403e-16	1.8451e-16	AHR/DRD2/TNF/SLC6A4/ASS1/ALB/PRKCG/CD36/MDM2/TH/ATF4/NOS3/SOD1/NFE2L2/FOS/CDK1/ABCB1/COMT/EPX/GSTP1/GSTM3/GUCY2C/APOE/TXN/CDKN1A/NHERF4/HBB/GSR/MT1F/CP/CAT/HP/BAX/PRDX2/GCH1/PRDX1/TXNDC2/KCNC2/CES1/CNP/CCL4/NXN/PRDX4/DHX15/RPS6KB1/HBA1/TYMS/MT2A/PENK/MPST/CCS/NEFL/DHFR/MT3/MPO/CDH1/BLMH/SCN9A/COL6A1/SCN11A/HBA2/APOA4/TPO/SLC22A8/MTARC2/PRKN/DDC/EHMT2/PRDX6/SLC22A1/SRD5A1/INHBB/CCL5/PTGS2/ATP7B/MA…	90
GO:0034219	carbohydrate transmembrane transport	58/2479	136/18805	0.426471	3.23509	10.1936	1.75729e-17	5.31177e-16	2.12412e-16	LEP/GH1/INS/KLF15/IGF1/TNF/ACE/SIRT6/ADIPOQ/IL1B/PTH/PPBP/NFE2L2/EDN1/HK2/FGF21/PIK3R1/SLC2A2/PPARD/SLC5A1/TERT/OPN3/MAPK14/PRKCB/SLC2A1/MEF2A/RTN2/GIP/RPS6KB1/RNASEL/FGF19/GSK3A/AQP2/SLC26A5/SGCB/AQP3/PRKCI/PEA15/SLC25A27/SLC1A2/IRS2/INSR/HNF1A/SLC17A5/CTNS/SLC5A2/DRD1/ACACB/ITLN1/SLC2A6/AKT1/C3/ENPP1/IRS1/SLC2A3/YES1/SLC2A5/SLC27A1	58
GO:0042749	regulation of circadian sleep/wake cycle	19/2479	19/18805	1	7.58572	11.1915	1.79465e-17	5.39861e-16	2.15884e-16	PER3/NR1D1/MTNR1B/HCRTR2/CRH/GHRL/DRD2/ADORA2A/ADRB1/ADORA1/GHRH/CSF2/PARP1/PTGDS/CHRNB2/KCNA2/NLGN1/FXR1/NPS	19
GO:0010001	glial cell differentiation	87/2479	259/18805	0.335907	2.5481	9.77568	1.82944e-17	5.47694e-16	2.19017e-16	NR1D1/NR3C1/KLF15/METTL3/IL6/TNF/HDAC1/MAPK1/NKX2-1/ID2/PRMT5/APP/MTOR/IL1B/SOD1/ADORA2A/CDK1/PSEN1/HDAC2/RELA/NAGLU/CDK5/QKI/TGFB1/IFNG/RHOA/F2/PLEC/CTNNB1/MAPK3/DICER1/KRAS/TNFRSF1B/STAT3/HRAS/EGFR/METTL14/PHGDH/CNP/MAPT/GFAP/DRD3/ID4/TLR4/MYOC/CNTN2/EIF2B2/LDLR/NOTCH1/GBA1/SHH/DLL1/PTEN/NTRK2/COL6A1/GPR157/HES1/VTN/ABL1/CDK6/FGF10/TREM2/GPR37L1/GPR17/MECP2/SUZ12/LIN28A/PAX6/ERBB2/GRN/BMP2/FGF2…	87
GO:0006939	smooth muscle contraction	51/2479	110/18805	0.463636	3.51702	10.3168	2.06248e-17	6.14522e-16	2.4574e-16	PROK2/GHRL/DRD2/HTR7/ADA/SOD1/NMUR2/EDN1/PRKG1/NMU/ROCK2/NMUR1/CALCA/RHOA/TRPV1/OXT/KCNMA1/ABAT/ORMDL3/CHRNB2/DOCK4/PIK3C2A/HTR2A/ADRB2/PTGER3/ADRA2A/FKBP1B/ADRA1A/STUB1/ADRA2B/GHSR/SCN11A/ITGA2/ADORA2B/OXTR/TACR1/HTR2B/COMP/ADRA2C/CHRM3/GDNF/TBXA2R/PTGS2/ATP1A2/DRD1/TPCN2/MYLK/ROCK1/NEUROG1/SULF2/DCANP1	51
GO:0006936	muscle contraction	108/2479	359/18805	0.300836	2.28206	9.5571	2.34056e-17	6.9407e-16	2.77551e-16	PROK2/NPPA/GHRL/DRD2/HTR7/TNF/ADA/MTOR/ADCY10/SOD1/NMUR2/EDN1/HSP90AA1/SUMO1/ADORA1/PRKG1/SCN8A/KCND2/CHGA/FLNA/NMU/ROCK2/TCAP/NMUR1/PDE4D/CALCA/KCNQ1/RHOA/NOS1/CACNA1C/PRKACA/ALDOA/TRPV1/OXT/GSN/PRKD1/ENO1/MYH14/ADRA1B/KCNMA1/ABAT/ORMDL3/CHRNB2/DOCK4/ATP1A1/MYBPC3/PIK3C2A/RPS6KB1/RYR2/HTR2A/GATA4/ADRB2/SCN1A/PTGER3/GJC1/ADRA2A/GNAO1/AKAP9/FKBP1B/SCN2A/ADRA1A/STUB1/ADRA2B/GHSR/SCN5A/SCN9A/SCN11A/…	108
GO:0071383	cellular response to steroid hormone stimulus	76/2479	211/18805	0.36019	2.7323	9.86054	2.36267e-17	6.97321e-16	2.78851e-16	CLOCK/PER1/CRY1/CRY2/BMAL1/NR1D1/SIRT1/NR3C1/KLF9/PPARA/CRH/EP300/UBE3A/NCOR1/ACE/HNRNPU/HDAC1/ASS1/MAPK1/RXRA/CBX3/HSPA8/DNAJA1/NR3C2/NCOA1/MED1/EDN1/CARM1/ESR1/ESR2/HSPA1A/NCOA4/JAK2/TGFB1/DDX5/TFPI/RHOA/PARP1/PPARD/EGFR/IGF1R/ATP1A1/ATP1A3/ATP5F1A/YWHAH/DDX17/UBR5/HSPA1B/RPS6KB1/SRC/GSK3A/FOXP1/DAXX/AR/PGR/NODAL/FOXH1/PHB2/PGRMC2/ANXA1/GHRHR/CNOT2/SKP2/KMT2D/SRD5A1/NCOR2/ATP1A2/CALR/CYP1B1/BCL…	76
GO:0007218	neuropeptide signaling pathway	52/2479	114/18805	0.45614	3.46015	10.2665	2.41032e-17	7.08047e-16	2.8314e-16	NPY/PROK2/HCRT/NMS/HCRTR2/NPPA/ADCYAP1/POMC/NPY5R/GRP/NMUR2/GNAQ/NPY2R/RELA/NPPB/NTS/NMU/PROKR2/NMUR1/NPSR1/CALCA/PYY/NPY1R/GAL/TAC1/AGRP/SORCS1/PROKR1/PPY/CARTPT/OPRM1/PENK/HCRTR1/CCKBR/NPS/NMB/QRFP/GRPR/RXFP4/OPRK1/PMCH/NPFF/GALP/TAC3/NPY4R/OPRD1/OPRL1/PNOC/CPE/MC2R/BRS3/RXFP3	52
GO:0006913	nucleocytoplasmic transport	104/2479	340/18805	0.305882	2.32034	9.57356	2.55038e-17	7.42221e-16	2.96806e-16	CRY2/GSK3B/HDAC3/LEP/PPP1CC/TP53/RBM4/EP300/TARDBP/PML/SIRT6/CD36/MDM2/IL1B/MED1/CDK1/PSEN1/KPNB1/ATF2/HSP90AA1/SUMO1/CDK5/TNPO1/HNRNPA1/ANP32A/FLNA/YWHAE/JAK2/TGFB1/TRIM28/XPO1/DHX9/CSE1L/TXN/ADAR/CDKN1A/IFNG/PIK3R1/PRKACA/SMAD3/LMNA/PRKD1/HNRNPA2B1/SSB/CDKN2A/TXNIP/CPSF6/STAT3/RAN/FBXO22/MAPK14/PKD1/CBLB/CAMK1/NPM1/RANBP2/KHDRBS1/KPNA1/UBR5/PIK3R2/NMD3/XBP1/SIX2/PRKCD/HIKESHI/SEM1/SPRN/NOTCH1/C…	104
GO:0051169	nuclear transport	104/2479	340/18805	0.305882	2.32034	9.57356	2.55038e-17	7.42221e-16	2.96806e-16	CRY2/GSK3B/HDAC3/LEP/PPP1CC/TP53/RBM4/EP300/TARDBP/PML/SIRT6/CD36/MDM2/IL1B/MED1/CDK1/PSEN1/KPNB1/ATF2/HSP90AA1/SUMO1/CDK5/TNPO1/HNRNPA1/ANP32A/FLNA/YWHAE/JAK2/TGFB1/TRIM28/XPO1/DHX9/CSE1L/TXN/ADAR/CDKN1A/IFNG/PIK3R1/PRKACA/SMAD3/LMNA/PRKD1/HNRNPA2B1/SSB/CDKN2A/TXNIP/CPSF6/STAT3/RAN/FBXO22/MAPK14/PKD1/CBLB/CAMK1/NPM1/RANBP2/KHDRBS1/KPNA1/UBR5/PIK3R2/NMD3/XBP1/SIX2/PRKCD/HIKESHI/SEM1/SPRN/NOTCH1/C…	104
GO:0051897	positive regulation of phosphatidylinositol 3-kinase/protein kinase B signal transduction	71/2479	190/18805	0.373684	2.83466	9.90433	2.72323e-17	7.88853e-16	3.15454e-16	SIRT1/LEP/GH1/INS/IGF1/UBE3A/TNF/APP/MTOR/AGT/VEGFA/NTS/IGF2/SERPINA12/JAK2/TGFB1/TXN/SELP/F2/PRKD1/CAT/PPARD/NOX4/CSF3/EGFR/IGF1R/CHI3L1/C1QBP/PDGFB/SRC/GFRAL/THBS1/XBP1/NTRK1/MYOC/BTBD10/PDPK1/THPO/TGFB2/ITGB1/FGFR1/NTRK2/ENG/PTK2/CX3CL1/TREM2/PIK3R5/PDGFC/IL18/P2RX4/PIK3CG/BECN1/MERTK/IRS2/GDF15/IAPP/LIN28A/INSR/CCL5/EGF/CBL/SPRY2/FGF2/NRXN1/ARRB2/TCF7L2/FN1/TNFSF11/IRS1/CX3CR1/AMBRA1	71
GO:0055074	calcium ion homeostasis	102/2479	331/18805	0.308157	2.33759	9.56712	2.94015e-17	8.47767e-16	3.39013e-16	HCRTR2/DRD2/PML/DRD4/ATF4/APP/ERC2/PTH/EDN1/CALB1/PSEN1/CNR1/ADORA1/PLCB4/HTT/FLNA/YWHAE/HERPUD1/TGFB1/NPSR1/PDE4D/APOE/HTR1B/CALCA/FGF23/HTR2C/P2RX7/CACNA1C/PRKACA/F2/PRKD1/HSP90B1/ERO1A/TPT1/PSEN2/BAX/IMMT/SNCA/PLCL1/GRM1/PRKCB/TRPA1/KL/CCL13/CD40/RYR2/HTR2A/NPPC/LHCGR/DRD3/IL13/GRM5/HCRTR1/ADCY8/FKBP1B/PDPK1/TRPV6/TRPV5/FGFR1/PLCH1/APLNR/ABL1/CX3CL1/SLC8A2/SLC24A3/SLC25A27/DISC1/UMOD/ITGB3/CAM…	102
GO:0007599	hemostasis	84/2479	248/18805	0.33871	2.56936	9.69432	3.72399e-17	1.06885e-15	4.27423e-16	SERPINE1/IL6/HNF4A/SLC6A4/F7/PLAT/TPH1/CD36/PRKCA/SERPINC1/NOS3/NFE2L2/EDN1/ADORA2A/GNAQ/FGA/SERPINF2/PF4/PRKG1/LMAN1/FLNA/F3/JAK2/APOE/TFPI/GNAS/THBD/SELP/GPI/HBB/MFSD2B/TLN1/F2/VWF/EPHB2/APOH/MAPK14/PRDX2/ITPK1/PLAU/PABPC4/PDGFB/CD40/USF1/SRC/HTR2A/NFE2/THBS1/TLR4/ADRA2A/PRKCD/PDIA2/ANGPTL2/ADRA2B/SHH/ITGA2/VTN/CD9/HGFAC/DGKQ/PIK3CG/ITGB3/MERTK/KNG1/MYH9/IL6R/SERPINA1/COMP/ADRA2C/FOXA2/RAB27A/T…	84
GO:0002793	positive regulation of peptide secretion	52/2479	115/18805	0.452174	3.43006	10.1856	3.84146e-17	1.09753e-15	4.38892e-16	INS/CRH/GHRL/ADCYAP1/NR0B2/DRD2/TARDBP/SIRT6/HIF1A/PRKCA/GCG/GRP/FGA/ADORA1/GCK/GHRH/HFE/JAK2/MYRIP/SCT/KISS1/PRKACA/F2/SLC2A2/PRKD1/PPARD/ABAT/EGFR/PRKCB/GIP/GLUD1/TRH/BLK/ADCY8/GNA11/GHRHR/GIPR/TRPM4/STX4/FFAR1/IRS2/CASR/CHRM3/NR1H4/HLA-DRB1/RBP4/OSBP/TCF7L2/SLC30A8/TNFSF11/PDX1/SRI	52
GO:0001649	osteoblast differentiation	87/2479	262/18805	0.332061	2.51892	9.64761	4.10917e-17	1.16869e-15	4.67345e-16	NOCT/RORB/GSK3B/IGF1/IL6/TNF/PPARG/HNRNPU/ID3/ATF4/BGLAP/IGFBP3/CEBPA/MEF2C/VEGFA/NR1I3/CLTC/LGR4/IGF2/SYNCRIP/FASN/MYBBP1A/CEBPB/MEF2D/TOB1/DDX5/DHX9/ADAR/FGF23/PTCH1/PRKACA/SMAD3/SNAI1/PRKD1/CTNNB1/CAT/FBXO5/ACHE/MAPK14/TWIST2/RRAS2/TWIST1/VEGFC/SNRNP200/PSMC2/IARS1/JUND/NPPC/IGFBP2/ID4/PENK/MYOC/LOX/DLX5/HSPE1/NOTCH1/SHH/GLI2/CREB3L1/PTEN/COL6A1/CDK6/BMP4/PTK2/TRPM4/RRBP1/JUNB/H3-3B/IL6R/LTF/B…	87
GO:0008203	cholesterol metabolic process	61/2479	150/18805	0.406667	3.08486	9.9896	4.21332e-17	1.19289e-15	4.77022e-16	LEP/NR0B2/MAPK1/APP/SREBF1/KPNB1/CEBPA/APOB/CYP7A1/PRKAA2/APOA1/LEPR/FDFT1/PRKAA1/SERPINA12/IDI1/QKI/GNB3/APOE/G6PD/CYP2D6/IL4/STAR/PRKACA/LIPE/CYB5R3/CAT/PPARD/CES1/ACLY/CYP11B2/CYP11B1/HMGCR/CYP51A1/LDLR/CYP3A4/GBA1/DHCR7/APOA4/NPC1L1/DGKQ/CYP11A1/SULT2A1/CYP1A2/NFE2L1/PCSK9/NR1H4/CETP/LBR/LIPC/SULT2B1/GNAI1/CYP7B1/FDXR/EBP/NPC2/SREBF2/ABCG1/FDX1/GBA2/DISP3	61
GO:0042445	hormone metabolic process	82/2479	240/18805	0.341667	2.59179	9.6709	4.9336e-17	1.39052e-15	5.56053e-16	AANAT/LEP/NR3C1/ASMT/REN/ACE/HIF1A/MED1/ARNT/GHR/CYP21A2/ESR1/NAGLU/CGA/RPE65/HFE/GNB3/EGR1/CYP2D6/CYP3A5/CTSB/LIPE/P4HB/HSD17B10/GAL/PAX8/IGF1R/NFKB1/ATP1A1/CYP11B2/CTSL/LHCGR/CYP11B1/TSPO/HSD17B8/PDE8B/CYP3A4/STUB1/SHH/DISP1/DIO2/CYP19A1/ADM/SCP2/GHRHR/TPO/DGKQ/CYP11A1/SULT2A1/CYP1A2/DIO3/DPP4/CTNS/SRD5A1/PLA2G7/CYP17A1/AFP/AKR1B1/BMP2/RBP4/SPP1/SLC16A2/ADH7/SULT1A1/DIO1/ADH4/PCSK1/CYP1B1/TCF7L…	82
GO:0046651	lymphocyte proliferation	95/2479	300/18805	0.316667	2.40214	9.53965	5.07951e-17	1.42522e-15	5.69931e-16	LEP/TP53/AHR/IGF1/IL6/IMPDH2/PRNP/ADA/IL1B/MEF2C/EPO/IGF2/KITLG/VCAM1/HSPD1/SFTPD/CEBPB/PURA/JAK2/TGFB1/MIF/CDKN1A/RPS6/IL4/P2RX7/RPS3/TFRC/MSN/ATM/EPHB2/CTNNB1/GAL/CDKN2A/BAX/TNFRSF1B/IL2RA/PRDX2/CHRNB2/CBLB/CD180/IL5/HELLS/CD40/FOXP3/IL10/IGFBP2/IL13/TLR4/PRKCD/FKBP1B/NCK2/IL2/SHH/IL15/IL7/ANXA1/HES1/ABL1/BMP4/FGF10/CARD11/EMP2/INPP5D/LILRB1/BTNL2/BTN2A2/LGALS3/CD79A/IL1A/IL18/PIK3CG/CD81/IRS2/…	95
GO:0048661	positive regulation of smooth muscle cell proliferation	48/2479	101/18805	0.475248	3.60509	10.2292	5.16371e-17	1.44238e-15	5.76792e-16	IGF1/IL6/TNF/HDAC1/ID2/NPY5R/MDM2/HMOX1/EDN1/SERPINF2/MEF2D/JAK2/TGFB1/HTR1B/PIK3R1/ERN1/TERT/EGFR/IGF1R/PDGFB/RPS6KB1/SRC/IL10/THBS1/XBP1/IL13/MMP9/TLR4/MYB/FOXP1/JUN/MMP2/ITGA2/BMP4/CX3CL1/IL18/ITGB3/IL6R/CCL5/ELANE/PTGS2/FGF2/CDH13/AKT1/FGFR2/BMPR1A/GJA1/GNAI2	48
GO:0033273	response to vitamin	46/2479	94/18805	0.489362	3.71216	10.272	5.43437e-17	1.51124e-15	6.04327e-16	LEP/F7/MDM2/RXRA/BGLAP/MED1/PTH/NCOA3/RELA/CBS/EPO/TGFB1/FGF23/CAT/PPARD/EGFR/IGF1R/PRKCB/OGG1/KL/CD40/MTHFR/GATA4/RARA/TSHB/TSPO/TYMS/PENK/TYR/FKBP1B/AQP3/ITGA2/PHEX/IL1A/BECN1/CASR/PTGS2/F5/SPP1/TPCN2/ASCL1/COL1A1/VDR/CYP1A1/PDX1/TRIM24	46
GO:0008277	regulation of G protein-coupled receptor signaling pathway	64/2479	163/18805	0.392638	2.97844	9.8854	5.77789e-17	1.59966e-15	6.39686e-16	CRY1/ADCYAP1/DRD2/POMC/HIF1A/PRMT5/PRKCA/ADA/APP/RGS16/GRP/EDN1/CHGA/RACK1/ROCK2/CRTC3/PDE4D/CALCA/NOS1/F2/PDC/GRK1/RGS20/SNCA/GRK4/ARRB1/RGS6/KCTD8/YWHAB/ADRB2/DRD3/GSK3A/GRM5/APLN/CNTN2/RGS8/CXCL8/CAMK2A/FGF8/ACP3/GPRASP1/APLNR/ADM/GIPR/TREM2/DGKQ/GPR158/ITGB3/PDE4A/SAG/CCL5/SYP/ARR3/C3/NRXN1/ARRB2/OPRL1/ROCK1/GNAI2/PDE2A/GRK3/VPS35/UBQLN2/RGS12	64
GO:0042745	circadian sleep/wake cycle	21/2479	23/18805	0.913043	6.92609	11.0812	5.96033e-17	1.6429e-15	6.56976e-16	PER3/NR1D1/MTNR1B/HCRTR2/CRH/GHRL/DRD2/TH/ADORA2A/ADRB1/ADORA1/GHRH/BTBD9/CSF2/PARP1/PTGDS/CHRNB2/KCNA2/NLGN1/FXR1/NPS	21
GO:0071216	cellular response to biotic stimulus	89/2479	273/18805	0.326007	2.473	9.55315	6.58357e-17	1.80673e-15	7.2249e-16	NR1D1/GSK3B/SERPINE1/TP53/AHR/IL6/TNF/MAPK8/ASS1/MAPK1/CD36/PRKCA/IL1B/NOS3/PPBP/RELA/PF4/MEF2C/GSTP1/B2M/EIF2AK3/JAK2/MIF/CSF2/HSPA5/HSF1/CCL2/RHOA/NOS2/EPHB2/MAPK3/PPARD/MAP2K7/TNFRSF1B/TXNIP/CSF3/MAPK14/PRDX2/CD180/NFKB1/AKAP8/MMP3/CD40/SRC/IL10/RARA/TSPO/RBM14/XBP1/NR1H3/MMP9/TLR4/MUS81/NOTCH1/CXCL8/GHSR/SMC1A/LY96/ABL1/BCR/CDC73/CX3CL1/TREM2/LILRB1/IL1A/IL18/NFKBIA/DDIT3/CEBPE/OPRK1/CCR5/LTF…	89
GO:0097009	energy homeostasis	43/2479	84/18805	0.511905	3.88317	10.3197	6.64001e-17	1.81426e-15	7.25502e-16	BMAL1/NR1D2/SIRT1/LEP/PPARGC1A/CRTC1/MAPK8/CD36/UBB/TBL1XR1/NMUR2/ADRB1/CEBPA/PRKAA2/LEPR/PRKAA1/SUV39H1/NMU/CRTC3/SUCNR1/FOXO1/APOE/SCT/TRPV1/SLC12A3/PPARD/STAT3/MAPK14/TWIST1/GFRAL/ADRB2/MC4R/MFSD2A/CNTN2/DLL1/EIF4G1/ADRB3/COL6A1/VGF/GDF15/UCP1/ACACB/TRPV4	43
GO:0044706	multi-multicellular organism process	77/2479	219/18805	0.351598	2.66713	9.66987	7.08109e-17	1.92636e-15	7.70332e-16	PRL/LEP/NPPA/CRH/GHRL/ADCYAP1/ACE/SLC6A4/IL1B/MED1/SOD1/FOS/EDN1/ESR1/CNR1/AVPR1A/CBS/VEGFA/EPO/CAD/CSMD1/TGFB1/IGFBP7/TRIM28/CALCA/GNAS/THBD/CRHR1/CTSB/PARP1/OXT/HSD11B2/PPARD/TAC1/AGRP/SLC2A1/C1QBP/GIP/RARA/IGFBP2/MMP9/ADRA2A/TIMP1/AR/PGR/ADRA2B/GHSR/NODAL/MMP2/CLDN4/ITGA2/ADM/EMP2/DCAF13/PTGFR/FOSB/JUNB/ITGB3/OXTR/TACR1/H3-3B/PSG1/SCGB1A1/PTGS2/SPP1/AMBP/CALR/TAC3/AKT1/EPOR/HSPG2/PNOC/GJA1/VDR…	77
GO:1902105	regulation of leukocyte differentiation	103/2479	340/18805	0.302941	2.29803	9.41179	7.63207e-17	2.06727e-15	8.26677e-16	CREB1/EP300/METTL3/KAT5/TNF/KLF10/ADIPOQ/ID2/MYC/PRKCA/ADA/PRKDC/MTOR/FBXW7/BGLAP/EGR3/SOD1/FOS/SMARCD3/PF4/KITLG/CEBPB/QKI/TGFB1/KCNK18/CALCA/HSF1/IFNG/TNFRSF11B/IL4/CUL4A/RHOA/PIK3R1/CTNNB1/CDKN2A/IL2RA/PRDX2/IL5/DROSHA/XRCC6/FOXP3/IL10/CARTPT/LRRC17/FBN1/RARA/MITF/ZEB1/XBP1/ARID1A/TLR4/FOXP1/SART1/NRARP/IL2/SHH/GLI2/IL15/IL7/TNFRSF11A/ANXA1/ABL1/CDK6/BMP4/CARD11/TREM2/INPP5D/IRF4/LILRB1/LOXL3/…	103
GO:0090277	positive regulation of peptide hormone secretion	51/2479	113/18805	0.451327	3.42364	10.0694	8.49868e-17	2.29208e-15	9.16577e-16	INS/CRH/GHRL/ADCYAP1/NR0B2/DRD2/TARDBP/SIRT6/HIF1A/PRKCA/GCG/GRP/FGA/GCK/GHRH/HFE/JAK2/MYRIP/SCT/KISS1/PRKACA/F2/SLC2A2/PRKD1/PPARD/ABAT/EGFR/PRKCB/GIP/GLUD1/TRH/BLK/ADCY8/GNA11/GHRHR/GIPR/TRPM4/STX4/FFAR1/IRS2/CASR/CHRM3/NR1H4/HLA-DRB1/RBP4/OSBP/TCF7L2/SLC30A8/TNFSF11/PDX1/SRI	51
GO:0046209	nitric oxide metabolic process	44/2479	88/18805	0.5	3.79286	10.2328	9.17656e-17	2.46428e-15	9.85438e-16	RORA/PPARA/TNF/ASS1/CD36/APP/IL1B/NOS3/EDN1/SPR/ESR1/HSP90AA1/ROCK2/JAK2/APOE/IFNG/NOS1/HBB/NOS2/SMAD3/TRPV1/HSP90AB1/CYB5R3/GCH1/KHSRP/IL10/TSPO/TLR4/OPRM1/MTARC2/P2RX4/PTX3/INSR/PTGS2/DDAH1/AKT1/CYP1B1/RAC1/CPS1/CLU/CYP1A1/CD47/CX3CR1/SIRPA	44
GO:0051937	catecholamine transport	37/2479	65/18805	0.569231	4.31803	10.4418	9.67687e-17	2.58753e-15	1.03472e-15	VIP/CRH/DRD2/DRD4/ADORA2A/CNR1/COMT/CHGA/HTR1B/OXT/STX1A/SNCA/ABAT/CHRNB2/PRKCB/CHRNA4/CARTPT/HTR2A/DRD3/SLC6A3/ADRA2A/ADRA2B/GHSR/KCNA2/KPNA4/PRKN/OXTR/MECP2/SLC22A1/OPRK1/ADRA2C/GDNF/SLC6A2/DRD1/SLC18A2/ACTB/SDHD	37
GO:0016051	carbohydrate biosynthetic process	74/2479	207/18805	0.357488	2.7118	9.65005	1.00197e-16	2.66781e-15	1.06683e-15	PER2/CRY1/NR1D1/SIRT1/GSK3B/LEP/PPP1CA/NR3C1/PPARGC1A/PPARA/INS/EP300/IGF1/USP7/SIRT6/DDB1/SIK1/ADIPOQ/WDR5/ATF4/GCG/KAT2B/PTH/UGP2/OGT/CLTC/LEPR/GCK/IGF2/PRKG1/SERPINA12/CRTC2/PPP1R3C/TGFB1/FOXO1/GPT/G6PD/GPI/PRKACA/PARP1/PGK1/ENO1/MDH2/SNCA/ADCYAP1R1/NFKB1/RANBP2/PDGFB/LHCGR/SLC25A10/GSK3A/PPP1R3B/HAS3/DGKQ/FUT5/IRS2/ST3GAL3/ATF3/G6PC1/INSR/EGF/AKR1B1/FBP1/RBP4/GPD1/FBP2/AKT1/ENPP1/TCF7L2/AVPR1…	74
GO:0007565	female pregnancy	70/2479	190/18805	0.368421	2.79474	9.6888	1.09203e-16	2.89528e-15	1.15779e-15	PRL/LEP/NPPA/CRH/GHRL/ADCYAP1/ACE/IL1B/MED1/SOD1/FOS/ESR1/CNR1/CBS/VEGFA/EPO/CAD/CSMD1/TGFB1/IGFBP7/TRIM28/CALCA/GNAS/THBD/CRHR1/CTSB/PARP1/OXT/HSD11B2/PPARD/AGRP/SLC2A1/C1QBP/GIP/RARA/IGFBP2/MMP9/ADRA2A/TIMP1/AR/PGR/ADRA2B/GHSR/NODAL/MMP2/CLDN4/ITGA2/ADM/EMP2/DCAF13/FOSB/JUNB/ITGB3/OXTR/H3-3B/PSG1/SCGB1A1/PTGS2/SPP1/AMBP/CALR/TAC3/AKT1/EPOR/HSPG2/PNOC/GJA1/VDR/RECK/INTS1	70
GO:0031647	regulation of protein stability	112/2479	386/18805	0.290155	2.20104	9.29054	1.11603e-16	2.9464e-15	1.17823e-15	PER3/NR1D1/FBXL3/SIRT1/BTRC/CREB1/CSNK2A1/HDAC3/TP53/PPARGC1A/CREBBP/EP300/IGF1/USP2/TARDBP/PML/USP9X/USP7/SIRT6/FBXW11/PRNP/KDM8/MAPK1/MDM2/CCAR2/PRKDC/HSPA8/MTOR/FBXW7/SREBF1/GNAQ/CHEK2/TBL1X/HSP90AA1/SUMO1/APOA1/TF/YWHAZ/USP1/HTT/HSPD1/FLNA/CCT2/CCT8/HSPA1A/DAZAP2/CCT5/PIK3R1/SMAD3/HSP90AB1/GSN/LMNA/DDOST/CCT7/GAPDH/CDKN2A/USP30/TERT/SNCA/UBE2B/RUVBL1/RUVBL2/TCP1/BAG2/CCT4/HSPA1B/CCT6A/SEC16A/…	112
GO:2001236	regulation of extrinsic apoptotic signaling pathway	64/2479	165/18805	0.387879	2.94234	9.7649	1.17982e-16	3.10175e-15	1.24036e-15	GSK3B/SERPINE1/PPP1CA/IGF1/TNF/PML/SIAH2/HMOX1/APP/IL1B/NOS3/AGT/FGA/RELA/PF4/GSTP1/HTT/PPP2R1A/PPP2R1B/HSPA1A/G0S2/EYA1/CSF2/DDX3X/LMNA/TRAF2/TERT/PRDX2/RBCK1/COL2A1/HSPA1B/RPS6KB1/SRC/GFRAL/THBS1/TLR4/NRG1/AR/FGFR1/IL7/ITGAV/BMP4/FGF10/CX3CL1/PEA15/STX4/RNF34/ICAM1/LGALS3/IL1A/ATF3/GDNF/AKT1/TCF7L2/MADD/TNFSF11/BCL2L1/MCL1/CTNNA1/MAP2K5/PDIA3/LTBR/SCG2/ITM2C	64
GO:1902652	secondary alcohol metabolic process	63/2479	161/18805	0.391304	2.96833	9.77381	1.23106e-16	3.2229e-15	1.2888e-15	LEP/NR0B2/MAPK1/APP/SREBF1/KPNB1/CEBPA/APOB/CYP7A1/PRKAA2/APOA1/LEPR/FDFT1/PRKAA1/SERPINA12/IDI1/QKI/GNB3/APOE/G6PD/CYP2D6/IL4/STAR/PRKACA/LIPE/CYB5R3/CAT/PPARD/CES1/ACLY/CYP11B2/CYP11B1/HMGCR/CYP51A1/LDLR/CYP3A4/GBA1/FGFR1/DHCR7/APOA4/NPC1L1/DGKQ/CYP11A1/SULT2A1/CYP1A2/NFE2L1/PCSK9/NR1H4/CETP/LBR/LIPC/SULT2B1/IDH1/GNAI1/CYP7B1/FDXR/EBP/NPC2/SREBF2/ABCG1/FDX1/GBA2/DISP3	63
GO:0042753	positive regulation of circadian rhythm	18/2479	18/18805	1	7.58572	10.8927	1.37001e-16	3.57174e-15	1.4283e-15	CLOCK/BMAL1/BMAL2/RORA/BTRC/MTNR1B/RORC/THRAP3/CRH/GHRL/KAT5/FBXW11/NKX2-1/ADORA2A/GHRH/PRKG1/NLGN1/NPS	18
GO:0032102	negative regulation of response to external stimulus	124/2479	448/18805	0.276786	2.09962	9.17918	1.4541e-16	3.77522e-15	1.50967e-15	NR1D1/RORA/NR1D2/SERPINE1/PPARA/INS/GHRL/AHR/IGF1/METTL3/DRD2/TNF/PPARG/PLAT/ADIPOQ/NPY5R/NR1H2/ADA/NOS3/YTHDF2/SOD1/ARNT/EDN1/ADORA2A/FGA/SERPINF2/PF4/APOA1/ADORA1/GSTP1/YWHAZ/PRKG1/TGFB1/APOE/MIF/ADAR/TFPI/GNAS/CCL2/THBD/IL4/PARP1/SMAD3/F2/RPS19/PPARD/SLC12A2/TNFRSF1B/STAT3/IL2RA/APOH/MAPK14/PRDX2/PLAU/NFKB1/A2M/C1QBP/PDGFB/USF1/SRC/FOXP3/IL10/TRAF3IP1/NBL1/THBS1/MYOZ1/NR1H3/DRD3/SLC6A3/IL13/TR…	124
GO:0071482	cellular response to light stimulus	53/2479	122/18805	0.434426	3.29544	9.91163	1.62415e-16	4.19931e-15	1.67926e-15	CRY1/CRY2/OPN4/SIRT1/TP53/CREBBP/EP300/METTL3/DDB1/OPN5/MDM2/MYC/ATF4/FBXW7/ATR/RRH/XPA/CDKN1A/RHO/CUL4A/PIK3R1/PARP1/GRK1/BAX/PCNA/OPN3/GRK4/MAPK14/RHBDD1/NPM1/RUVBL2/MMP3/MMP9/RBX1/TREX1/TIMP1/PRKCD/TAF1/MMP2/OPN1LW/OPN1MW/CDC25A/SAG/RGR/RHNO1/YY1/MMP1/KDM1A/POLH/DDB2/CUL4B/PBK/USP28	53
GO:0019229	regulation of vasoconstriction	38/2479	69/18805	0.550725	4.17764	10.3042	1.69584e-16	4.36662e-15	1.74616e-15	PER2/MTNR1B/LEP/ACE/AVP/HTR1A/AGT/EDN1/FGA/AVPR1A/HRH1/RHOA/ADRA1B/EGFR/DOCK4/AGTR1/HTR2A/ADRA2A/ADRA1A/STUB1/ADRA2B/ITGB1/MMP2/ADM/ABL1/TRPM4/OXTR/TACR1/CASR/ADRA2C/HRH2/TBXA2R/PTGS2/ATP1A2/AVPR2/AVPR1B/ECE1/SVEP1	38
GO:0051960	regulation of nervous system development	125/2479	454/18805	0.27533	2.08858	9.14917	1.70983e-16	4.38458e-15	1.75335e-15	PER2/BMAL1/NR1D1/BHLHE41/BHLHE40/PPP1CC/TP53/GHRL/EZH2/IL6/DRD2/TNF/ACE/HDAC1/HIF1A/ID2/PRMT5/APP/BDNF/MTOR/ADCY10/PROX1/IL1B/YTHDF2/PSEN1/SMARCD3/HDAC2/RELA/VEGFA/CDK5/B2M/EIF2AK3/QKI/EIF4G2/TGFB1/IFNG/F2/OXT/EPHB2/CTNNB1/DICER1/KRAS/TNFRSF1B/EGFR/DSCAM/ST8SIA2/FERD3L/VEGFC/YWHAH/XRCC5/MAPT/GFAP/RARA/TSPO/CDKL5/DRD3/ID4/NTRK1/GRM5/OPRM1/BRINP1/MYB/EPHB1/IL1RAPL1/ROBO2/LRRN3/RNF10/LDLR/NEFL/MT3/N…	125
GO:0070372	regulation of ERK1 and ERK2 cascade	93/2479	296/18805	0.314189	2.38335	9.34782	1.90549e-16	4.86638e-15	1.94601e-15	ADCYAP1/IGF1/DRD2/TNF/ADIPOQ/PRMT5/NPY5R/CD36/PRKCA/APP/GCG/CAVIN3/IL1B/FBXW7/FGA/SERPINF2/VEGFA/EPO/GSTP1/YWHAZ/EZR/TGFB1/NPSR1/APOE/FGF21/MIF/FGF23/HTR2C/EPHB2/MAPK3/MAP2K7/NOX4/HRAS/ARRB1/EGFR/VRK3/CRKL/CHI3L1/PDGFB/SRC/HTR2A/FGF19/XBP1/NTRK1/TLR4/OPRM1/HMGCR/HCRTR1/NRG1/PDE8B/EPHB1/ADRA1A/MT3/THPO/NOTCH1/FGF8/NODAL/PHB2/TNFRSF11A/ABL1/BMP4/FGF10/CARD9/CX3CL1/TREM2/PDGFC/BTN2A2/ICAM1/IL1A/ITGB…	93
GO:0006869	lipid transport	126/2479	460/18805	0.273913	2.07783	9.11996	2.00108e-16	5.08973e-15	2.03533e-15	CRY1/CRY2/SIRT1/LEP/PPARA/CRH/GHRL/NR0B2/DRD2/REN/POMC/PPARG/ACE/ADIPOQ/DRD4/CD36/RXRA/NR1H2/CHKA/IL1B/AGT/NMUR2/EDN1/APOB/ABCB1/UCP3/CYP7A1/COMT/APOA1/RETN/CPT1A/VAPA/APOE/MIF/KCNQ1/PTCH1/STAR/P2RX7/CRHR1/MFSD2B/NOS2/OXT/VDAC1/GAL/PPARD/APOH/SLC10A2/ATP10B/CES1/SLC2A1/NFKB1/ABCC2/EPRS1/AGTR1/RPS6KB1/LHCGR/FGF19/THBS1/SLC25A10/TSPO/NR1H3/DRD3/MFSD2A/MYB/PRKCD/SLC25A17/RFT1/XKR6/LDLR/ABCC4/SHH/ATP…	126
GO:0045913	positive regulation of carbohydrate metabolic process	43/2479	86/18805	0.5	3.79286	10.1153	2.0497e-16	5.19229e-15	2.07634e-15	CRY1/SIRT1/PPP1CA/PPARGC1A/PPARA/INS/IGF1/HIF1A/DDB1/WDR5/APP/GCG/MTOR/ADCY10/KAT2B/PTH/ARNT/PSEN1/PRKAA2/GCK/IGF2/PRKAA1/FOXO1/GPT/IFNG/P2RX7/PRKACA/SNCA/ADCYAP1R1/NFKB1/PDGFB/SRC/HTR2A/LHCGR/PPP1R3B/ZBTB20/IRS2/INSR/EGF/GPD1/AKT1/AVPR1B/IRS1	43
GO:0097193	intrinsic apoptotic signaling pathway	100/2479	330/18805	0.30303	2.2987	9.27466	2.11694e-16	5.34101e-15	2.13581e-15	SIRT1/TP53/NONO/INS/EP300/CUL1/TNF/SFPQ/PML/HDAC1/HIF1A/MDM2/MYC/CCAR2/ATF4/PRKDC/APP/UBB/DNAJA1/ADCY10/FBXW7/SOD1/NFE2L2/CHEK2/ATF2/EPO/EIF2AK3/RACK1/MYBBP1A/HSPA1A/CEBPB/HERPUD1/JAK2/FHIT/DDX5/MIF/DDX3X/CDKN1A/HNRNPK/CUL4A/PIK3R1/ERN1/PARP1/SNAI1/RPS3/P4HB/ENO1/ERO1A/ATM/TPT1/CTNNB1/POLB/TRAF2/BAX/TNFRSF1B/CREB3/HRAS/HELLS/SRC/IL10/GATA4/ARMC10/SYVN1/XBP1/MMP9/PRKCD/DAXX/HSPE1/NCK2/SCN2A/BCL2A1…	100
GO:0042220	response to cocaine	34/2479	57/18805	0.596491	4.52482	10.3853	2.34033e-16	5.88089e-15	2.3517e-15	CRH/UBE3A/DRD2/SLC6A4/DRD4/MDM2/CNR1/HDAC2/COMT/HSP90AA1/CDK5/HTR1B/OXT/ABAT/CHRNB2/CCNA2/ST8SIA2/EFTUD2/HTR2A/DRD3/SLC6A3/HOMER1/SLC1A2/FOSB/OXTR/EHMT2/MECP2/OPRK1/FKBP5/DRD5/DRD1/GAD2/SLC6A1/SLC1A3	34
GO:0019233	sensory perception of pain	42/2479	83/18805	0.506024	3.83856	10.0991	2.62113e-16	6.56017e-15	2.62334e-15	PROK2/TNF/COMT/ADORA1/CDK5/KCND2/NR2F6/CALCA/CCL2/P2RX7/NPY1R/TRPV1/MAPK3/TAC1/CHRNB2/GRM1/TRPA1/NDN/GIP/CHRNA4/HTR2A/SCN1A/NTRK1/OPRM1/PENK/EPHB1/ACP3/SCN9A/KCNA2/SCN11A/ITGA2/DISC1/P2RX4/MECP2/OPRK1/IAPP/CCR2/BACE1/OPRL1/PNOC/CXCR4/GRIN2A	42
GO:2001057	reactive nitrogen species metabolic process	44/2479	90/18805	0.488889	3.70857	10.0367	2.70793e-16	6.75042e-15	2.69942e-15	RORA/PPARA/TNF/ASS1/CD36/APP/IL1B/NOS3/EDN1/SPR/ESR1/HSP90AA1/ROCK2/JAK2/APOE/IFNG/NOS1/HBB/NOS2/SMAD3/TRPV1/HSP90AB1/CYB5R3/GCH1/KHSRP/IL10/TSPO/TLR4/OPRM1/MTARC2/P2RX4/PTX3/INSR/PTGS2/DDAH1/AKT1/CYP1B1/RAC1/CPS1/CLU/CYP1A1/CD47/CX3CR1/SIRPA	44
GO:2000058	regulation of ubiquitin-dependent protein catabolic process	65/2479	172/18805	0.377907	2.8667	9.58341	3.13441e-16	7.77248e-15	3.10813e-15	CSNK1D/CSNK1E/SIRT1/GSK3B/CSNK2A1/UBE3A/PML/USP9X/CSNK2A2/USP7/SIRT6/CSNK1A1/MAPK9/MDM2/CCAR2/FBXW7/NFE2L2/PSEN1/OGT/CEBPA/SUMO1/TF/CSNK2B/RACK1/VCP/HSPA1A/HERPUD1/HFE/FHIT/XPO1/HSP90AB1/CDKN2A/FBXO22/TLK2/HSPA1B/GSK3A/RBX1/UBQLN4/STUB1/GBA1/SHH/TAF1/PTEN/UCHL5/USP38/PTK2/PIAS1/SOCS4/PRKN/DISC1/COP1/EGF/HAMP/AKT1/CDK2/TRIB1/CLU/LATS1/RAD23A/PBK/UBE2K/BAG6/HECTD1/DDA1/DET1	65
GO:0022410	circadian sleep/wake cycle process	19/2479	20/18805	0.95	7.20643	10.8212	3.14278e-16	7.77248e-15	3.10813e-15	PER3/MTNR1B/HCRTR2/CRH/GHRL/DRD2/ADORA2A/ADRB1/ADORA1/GHRH/BTBD9/CSF2/PARP1/PTGDS/CHRNB2/KCNA2/NLGN1/FXR1/NPS	19
GO:0018958	phenol-containing compound metabolic process	51/2479	116/18805	0.439655	3.3351	9.83026	3.28251e-16	8.0861e-15	3.23354e-15	DRD2/TPH1/DRD4/TH/HTR1A/MED1/EPAS1/COMT/CGA/BTBD9/MAOA/CTSB/OPN3/SNCA/ABAT/PAX8/CHRNB2/GCH1/KL/CYP2E1/DRD3/SLC6A3/TYR/TGFB2/OCA2/DIO2/PAH/TPO/PDE1B/PRKN/SULT2A1/ALDH2/DDC/DIO3/SULT1A3/CTNS/SRD5A1/NPR1/DRD1/MAOB/SLC16A2/SULT1A1/DIO1/TPH2/PNMT/GRIN2A/HPRT1/CYP1A1/HDC/VPS35/SULT1A2	51
GO:0006809	nitric oxide biosynthetic process	41/2479	80/18805	0.5125	3.88768	10.0857	3.31025e-16	8.12244e-15	3.24807e-15	RORA/TNF/ASS1/CD36/APP/IL1B/NOS3/EDN1/SPR/ESR1/HSP90AA1/ROCK2/JAK2/APOE/IFNG/NOS1/HBB/NOS2/SMAD3/TRPV1/HSP90AB1/CYB5R3/GCH1/KHSRP/IL10/TSPO/TLR4/OPRM1/MTARC2/P2RX4/PTX3/INSR/PTGS2/DDAH1/AKT1/CYP1B1/RAC1/CLU/CD47/CX3CR1/SIRPA	41
GO:0042330	taxis	127/2479	468/18805	0.271368	2.05852	9.03609	3.35235e-16	8.19362e-15	3.27654e-15	OPN4/PROK2/SERPINE1/IL6/F7/MYCBP2/DNM1L/MAPK1/APP/IL1B/EGR3/PPBP/EDN1/ATOH7/RNASE3/PF4/VEGFA/APOA1/VCAM1/CHGA/SFTPD/F3/TGFB1/SUCNR1/MIF/CALCA/RHO/CCL2/RHOA/ARHGEF5/SMAD3/PRKD1/RPS19/PLEC/MAPK3/SLC12A2/CREB3/HRAS/MAPK14/DOCK4/DSCAM/PLAU/VEGFC/CRKL/C1QBP/CCL4/CCL17/CCL13/AGTR1/PDGFB/IL10/NBL1/THBS1/LOX/CNR2/PRKCD/NRG1/EPHB1/ROBO2/NOTCH1/CXCL8/TGFB2/FGFR1/FGF8/MMP2/DEFB1/TNFRSF11A/CYP19A1/ANXA1/ITGA…	127
GO:0050886	endocrine process	45/2479	94/18805	0.478723	3.63146	9.96635	3.43834e-16	8.37109e-15	3.34751e-15	CRY1/CRY2/LEP/CRH/GHRL/REN/POMC/PPARG/ACE/IL1B/NOS3/AGT/EDN1/SERPINF2/AVPR1A/COMT/RETN/CGA/SUCNR1/KCNQ1/CRHR1/RHOA/KISS1/HSD11B2/GAL/CYP11B2/AGTR1/TSPO/TRPV6/FGFR1/CYP19A1/GNRHR/OXTR/TACR1/OPRK1/INHBB/DRD5/AVPR2/SPP1/AVPR1B/GJA1/ECE1/ATP6AP2/BMP6/HCAR2	45
GO:0045444	fat cell differentiation	83/2479	252/18805	0.329365	2.49847	9.33179	3.74377e-16	9.07936e-15	3.63074e-15	PER2/BMAL1/NR1D1/RORA/NOCT/SIRT1/CREB1/RORC/LEP/PPARGC1A/INS/EP300/IL6/TNF/PPARG/HNRNPU/SIRT6/ADIPOQ/ID2/TPH1/TBL1XR1/MED1/SREBF1/CARM1/ADRB1/TBL1X/CEBPA/ATF2/VEGFA/RETN/CEBPB/TGFB1/FOXO1/GNB3/HTR2C/SMAD3/ERO1A/PPARD/FBXO9/MAPK14/ADGRF1/ARL4A/PNPLA3/HTR2A/RNASEL/ADRB2/XBP1/SIX1/ID4/FNDC5/CNTN2/ALDH6A1/ADRB3/ATF5/HES1/FGF10/PIAS1/BSCL2/TRPM4/PTGR3/CCND1/LPL/RARRES2/NR4A1/DDIT3/UCP1/ANGPTL8/INHBB/P…	83
GO:0050432	catecholamine secretion	31/2479	49/18805	0.632653	4.79913	10.3761	4.54018e-16	1.09683e-14	4.3861e-15	VIP/CRH/DRD2/ADORA2A/CNR1/COMT/CHGA/HTR1B/OXT/STX1A/SNCA/ABAT/CHRNB2/PRKCB/CHRNA4/CARTPT/HTR2A/DRD3/ADRA2A/ADRA2B/GHSR/KCNA2/KPNA4/PRKN/OXTR/MECP2/OPRK1/ADRA2C/GDNF/SLC18A2/SDHD	31
GO:0003073	regulation of systemic arterial blood pressure	47/2479	102/18805	0.460784	3.49538	9.84702	5.01206e-16	1.20617e-14	4.82334e-15	NPPA/CRH/DRD2/TNF/REN/ACE/AVP/NOS3/AGT/EDN1/SERPINF2/ADRB1/AVPR1A/COMT/NPPB/ADORA1/SUCNR1/CALCA/KLK3/RHOA/TRPV1/HSD11B2/TAC1/KL/CYP11B2/AGTR1/PDGFB/ADRB2/GSK3A/ADRA1A/AR/ADRB3/ADM/ENG/EMP2/GPR37L1/OXTR/MECP2/TACR1/DRD5/AVPR2/DDAH1/AVPR1B/ECE1/WNK1/ATP6AP2/SLC2A5	47
GO:0032368	regulation of lipid transport	61/2479	157/18805	0.388535	2.94732	9.5476	5.56581e-16	1.3343e-14	5.33573e-15	CRY1/CRY2/SIRT1/PPARA/CRH/GHRL/REN/POMC/PPARG/ADIPOQ/RXRA/NR1H2/IL1B/AGT/EDN1/APOA1/RETN/APOE/MIF/PTCH1/P2RX7/CRHR1/OXT/GAL/CES1/NFKB1/EPRS1/AGTR1/THBS1/TSPO/NR1H3/MYB/PRKCD/SHH/TNFRSF11A/CYP19A1/ITGAV/NMB/SCP2/APOA4/TREM2/LIPG/PRKN/IL1A/P2RX4/ITGB3/NFKBIA/IRS2/PCSK9/EGF/CETP/SPP1/AKT1/AVPR1B/TNFSF11/BMP6/SREBF2/ABCG1/PRELID1/SURF4/DISP3	61
GO:0050810	regulation of steroid biosynthetic process	43/2479	88/18805	0.488636	3.70666	9.917	6.04448e-16	1.44352e-14	5.77249e-15	NR1D1/SIRT1/CREB1/LEP/NR3C1/TNF/MAPK1/PROX1/BGLAP/SREBF1/KPNB1/APOB/CYP7A1/CGA/PRKG1/PRKAA1/QKI/IGFBP7/APOE/EGR1/IFNG/STAR/PRKACA/SNAI1/IGF1R/CES1/NFKB1/ATP1A1/DDX20/LHCGR/FGF19/TSPO/PDE8B/ADM/DGKQ/SF1/IL1A/NR1H4/BMP2/GNAI1/BMP6/SREBF2/ABCG1	43
GO:0045927	positive regulation of growth	84/2479	259/18805	0.324324	2.46023	9.22084	6.93592e-16	1.65012e-14	6.59863e-15	CREB1/CSNK2A1/LEP/GH1/INS/GHRL/IGF1/DRD2/AVP/BDNF/MTOR/ADCY10/PROX1/IGFBP1/GHR/EDN1/CDK1/MEF2C/AVPR1A/VEGFA/IGF2/GHRH/EZR/EIF4G2/DDX3X/KRT17/F2/CPNE9/PPARD/KDM2B/MAPK14/EGFR/DSCAM/MAPT/RPS6KB1/ARMC10/CDKL5/SLC6A3/MFSD2A/NRG1/RNF157/IL2/NOTCH1/TGFB2/GHSR/FGFR1/FGF8/DLL1/EIF4G1/IL7/GHRHR/LIMK1/SFN/WNT2/EXOSC4/PRKN/DISC1/RPS6KA1/MECP2/H3-3B/PRSS2/DIO3/INSR/NEDD4L/ERBB2/PAFAH1B1/FGF2/ACACB/EXOSC2/AKT…	84
GO:0141193	nuclear receptor-mediated signaling pathway	67/2479	183/18805	0.36612	2.77729	9.41441	7.11768e-16	1.68694e-14	6.7459e-15	CLOCK/PER1/CRY1/CRY2/BMAL1/SIRT1/LEP/NR3C1/NCOA2/PPARA/EP300/EZH2/UBE3A/NCOR1/PPARG/PML/HUWE1/HDAC1/MAPK1/RXRA/DNAJA1/NR3C2/NCOA1/MED1/CARM1/NCOA3/ESR1/ESR2/NCOA4/JAK2/DDX5/RHOA/PARP1/ACTN4/TWIST1/CRKL/YWHAH/DDX17/UBR5/SRC/RARA/FOXP1/DAXX/AR/PGR/STUB1/NODAL/FOXH1/PHB2/GHRHR/CNOT2/SKP2/KMT2D/NCOR2/NR1H4/BMP2/CALR/KDM1A/VDR/THRA/RARG/TRIM24/CYP7B1/PKN1/LATS1/CTBP2/PIAS2	67
GO:0009166	nucleotide catabolic process	62/2479	162/18805	0.382716	2.90318	9.47987	7.49692e-16	1.77012e-14	7.07853e-15	PPARA/INS/EP300/IGF1/NCOR1/DPYD/SIRT6/HIF1A/ADA/APP/MTOR/KAT2B/ARNT/NUDT12/PSEN1/OGT/PRKAA2/HK2/GCK/PRKAA1/VCP/LDHA/FHIT/PDE4D/IFNG/P2RX7/GPI/PRKACA/ALDOA/HK1/PGK1/PPP2CA/ENO1/GAPDH/PKM/STAT3/OGG1/CNP/DCTPP1/SRC/HTR2A/TREX1/PDE8B/NUDT3/ZBTB20/NEIL1/COL6A1/PKLR/PFKP/PDE4A/INSR/UCP2/FBP1/GPD1/SLC2A6/HPRT1/ENO2/XDH/PDE5A/PDE2A/PFKFB3/BCL2L13	62
GO:0007596	blood coagulation	80/2479	241/18805	0.33195	2.51808	9.24254	7.76373e-16	1.82623e-14	7.30288e-15	SERPINE1/IL6/HNF4A/SLC6A4/F7/PLAT/CD36/PRKCA/SERPINC1/NOS3/NFE2L2/EDN1/ADORA2A/GNAQ/FGA/SERPINF2/PF4/PRKG1/LMAN1/FLNA/F3/JAK2/APOE/TFPI/GNAS/THBD/SELP/HBB/MFSD2B/TLN1/F2/VWF/EPHB2/APOH/MAPK14/PRDX2/ITPK1/PLAU/PABPC4/PDGFB/CD40/USF1/SRC/HTR2A/THBS1/TLR4/ADRA2A/PRKCD/PDIA2/ANGPTL2/ADRA2B/SHH/ITGA2/VTN/CD9/HGFAC/DGKQ/PIK3CG/ITGB3/MERTK/KNG1/MYH9/IL6R/SERPINA1/COMP/ADRA2C/FOXA2/RAB27A/TBXA2R/F5/PROZ/…	80
GO:0007193	adenylate cyclase-inhibiting G protein-coupled receptor signaling pathway	42/2479	85/18805	0.494118	3.74824	9.89542	7.9038e-16	1.85221e-14	7.4068e-15	MTNR1A/DRD2/PRMT5/DRD4/GPR176/HTR1A/APP/EDN1/NPY2R/ADORA1/FLNA/GABBR1/HTR1B/PRKACA/NPY1R/HTR5A/GRM1/GRM7/DRD3/GRM5/OPRM1/ADRA2A/GNAO1/GABBR2/APLNR/GPR37L1/ITGB3/OPRK1/CASR/CHRM3/HRH3/LPAR1/CORT/ADCY5/GRM8/OPRD1/OPRL1/GNAI2/GNAI1/GNAI3/PDE2A/GNAZ	42
GO:0050727	regulation of inflammatory response	121/2479	442/18805	0.273756	2.07663	8.92546	8.40599e-16	1.96255e-14	7.84801e-15	CLOCK/NR1D1/RORA/NR1D2/SERPINE1/PPARA/INS/GHRL/AHR/IGF1/IL6/TNF/PPARG/ADIPOQ/NPY5R/ADA/APP/IL1B/AGT/SOD1/ARNT/ADORA2A/ESR1/CNR1/CEBPA/RELA/APOA1/ADORA1/GSTP1/CEBPB/JAK2/TGFB1/SUCNR1/DHX9/APOE/GNAS/IFNG/IL4/SMAD3/ETS1/RPS19/ATM/PPARD/TNFRSF1B/STAT3/IL2RA/SNCA/GGT1/MAPK14/DROSHA/NFKB1/MMP3/AGTR1/SRC/FOXP3/IL10/HTR2A/SELE/NR1H3/IL13/MMP9/TLR4/PTGER3/TREX1/PRKCD/FOXP1/LDLR/IL2/GHSR/GBA1/IL15/TNFRSF11…	121
GO:0050817	coagulation	81/2479	246/18805	0.329268	2.49774	9.21402	8.66378e-16	2.01522e-14	8.05862e-15	SERPINE1/IL6/HNF4A/SLC6A4/F7/PLAT/CD36/PRKCA/SERPINC1/NOS3/NFE2L2/EDN1/ADORA2A/GNAQ/FGA/SERPINF2/PSEN1/PF4/PRKG1/LMAN1/FLNA/F3/JAK2/APOE/TFPI/GNAS/THBD/SELP/HBB/MFSD2B/TLN1/F2/VWF/EPHB2/APOH/MAPK14/PRDX2/ITPK1/PLAU/PABPC4/PDGFB/CD40/USF1/SRC/HTR2A/THBS1/TLR4/ADRA2A/PRKCD/PDIA2/ANGPTL2/ADRA2B/SHH/ITGA2/VTN/CD9/HGFAC/DGKQ/PIK3CG/ITGB3/MERTK/KNG1/MYH9/IL6R/SERPINA1/COMP/ADRA2C/FOXA2/RAB27A/TBXA2R/F5…	81
GO:0009154	purine ribonucleotide catabolic process	54/2479	130/18805	0.415385	3.15099	9.58967	8.9383e-16	2.07137e-14	8.28318e-15	PPARA/INS/EP300/IGF1/NCOR1/SIRT6/HIF1A/ADA/APP/MTOR/KAT2B/ARNT/PSEN1/OGT/PRKAA2/HK2/GCK/PRKAA1/LDHA/PDE4D/IFNG/P2RX7/GPI/PRKACA/ALDOA/HK1/PGK1/PPP2CA/ENO1/GAPDH/PKM/STAT3/SRC/HTR2A/TREX1/PDE8B/NUDT3/ZBTB20/COL6A1/PKLR/PFKP/PDE4A/INSR/UCP2/FBP1/GPD1/SLC2A6/HPRT1/ENO2/XDH/PDE5A/PDE2A/PFKFB3/BCL2L13	54
GO:0006606	protein import into nucleus	63/2479	167/18805	0.377246	2.86168	9.41644	9.8821e-16	2.28164e-14	9.12401e-15	CRY2/HDAC3/LEP/TP53/EP300/TARDBP/PML/SIRT6/CD36/MED1/CDK1/PSEN1/KPNB1/ATF2/HSP90AA1/SUMO1/TNPO1/FLNA/JAK2/TGFB1/TRIM28/CSE1L/ADAR/CDKN1A/IFNG/PIK3R1/SMAD3/LMNA/PRKD1/TXNIP/STAT3/RAN/MAPK14/CBLB/NPM1/RANBP2/KPNA1/UBR5/PIK3R2/XBP1/SIX2/PRKCD/HIKESHI/SPRN/NOTCH1/CDH1/SHH/NUP98/PHB2/GCKR/BMP4/SEC13/DMAP1/KPNA4/NUP88/RANBP6/NFKBIA/TSC2/PTGS2/DRD1/AKT1/IPO4/IPO9	63
GO:0050767	regulation of neurogenesis	107/2479	372/18805	0.287634	2.18191	8.97187	1.05329e-15	2.42295e-14	9.6891e-15	PER2/BMAL1/NR1D1/BHLHE41/BHLHE40/PPP1CC/TP53/EZH2/IL6/DRD2/TNF/ACE/HDAC1/HIF1A/ID2/PRMT5/BDNF/MTOR/ADCY10/PROX1/IL1B/YTHDF2/PSEN1/SMARCD3/HDAC2/RELA/VEGFA/CDK5/B2M/QKI/EIF4G2/TGFB1/IFNG/F2/EPHB2/CTNNB1/DICER1/KRAS/TNFRSF1B/EGFR/DSCAM/FERD3L/VEGFC/YWHAH/XRCC5/MAPT/GFAP/TSPO/CDKL5/DRD3/ID4/GRM5/OPRM1/BRINP1/MYB/IL1RAPL1/ROBO2/RNF10/LDLR/NEFL/MT3/NOTCH1/CDH1/ITGB1/SHH/CDON/DLL1/PTEN/NTRK2/FXR1/HES1/…	107
GO:0007626	locomotory behavior	74/2479	215/18805	0.344186	2.6109	9.25702	1.06009e-15	2.42967e-14	9.71598e-15	CIART/NMS/NCOA2/CRH/UBE3A/NCOR1/DRD2/USP2/MTA1/AVP/NKX2-1/ID2/DRD4/MC3R/TH/APP/MTOR/SOD1/ADORA2A/CALB1/NPY2R/NAGLU/BTBD9/ZFHX3/KCND2/APOE/EGR1/HTR2C/NPY1R/SNCA/ABAT/BSX/CHRNB2/GRM1/DSCAM/CNP/GIP/HPGDS/DRD3/SLC6A3/MEIS1/TRH/SCN1A/GRM5/PENK/CNTN2/GNAO1/ADCY8/MYO15A/GHSR/PTEN/QRFP/PDE1B/B4GALT2/PRKN/MECP2/OPRK1/DPP4/CTNS/FOXA2/GDNF/ATP1A2/PAFAH1B1/DRD1/ADCY5/SLC18A2/ARRB2/OPRD1/OPRL1/HPRT1/FXN/VPS35…	74
GO:0140353	lipid export from cell	32/2479	53/18805	0.603774	4.58006	10.1702	1.08512e-15	2.47795e-14	9.90907e-15	CRY1/CRY2/LEP/CRH/GHRL/REN/POMC/IL1B/AGT/EDN1/RETN/MIF/KCNQ1/P2RX7/CRHR1/NOS2/OXT/GAL/AGTR1/TSPO/MYB/ABCC4/TNFRSF11A/CYP19A1/NMB/IL1A/P2RX4/PTGS2/SPP1/TNFSF11/BMP6/SURF4	32
GO:1901800	positive regulation of proteasomal protein catabolic process	50/2479	115/18805	0.434783	3.29814	9.63261	1.11546e-15	2.53798e-14	1.01491e-14	CSNK1D/CSNK1E/SIRT1/GSK3B/SIRT6/CSNK1A1/MAPK9/MDM2/FBXW7/NFE2L2/PSEN1/CEBPA/PSMC4/SUMO1/TF/RACK1/VCP/HSPA1A/HERPUD1/PSMC3/PSMC5/PSMC6/FBXO22/PSMC2/PSMC1/BAG2/HSPA1B/XBP1/GSK3A/RBX1/STUB1/GBA1/TAF1/PIAS1/TREM2/SOCS4/PRKN/COP1/HAMP/AKT1/TRIB1/CLU/UBQLN1/RAD23A/UBQLN2/BAG6/HECTD1/RNF185/DDA1/DET1	50
GO:0051170	import into nucleus	64/2479	172/18805	0.372093	2.82259	9.35699	1.27701e-15	2.89501e-14	1.15768e-14	CRY2/HDAC3/LEP/TP53/EP300/TARDBP/PML/SIRT6/CD36/MED1/CDK1/PSEN1/KPNB1/ATF2/HSP90AA1/SUMO1/TNPO1/HNRNPA1/FLNA/JAK2/TGFB1/TRIM28/CSE1L/ADAR/CDKN1A/IFNG/PIK3R1/SMAD3/LMNA/PRKD1/TXNIP/STAT3/RAN/MAPK14/CBLB/NPM1/RANBP2/KPNA1/UBR5/PIK3R2/XBP1/SIX2/PRKCD/HIKESHI/SPRN/NOTCH1/CDH1/SHH/NUP98/PHB2/GCKR/BMP4/SEC13/DMAP1/KPNA4/NUP88/RANBP6/NFKBIA/TSC2/PTGS2/DRD1/AKT1/IPO4/IPO9	64
GO:0006090	pyruvate metabolic process	53/2479	127/18805	0.417323	3.16569	9.54239	1.30054e-15	2.93771e-14	1.17476e-14	PPARA/INS/EP300/IGF1/NCOR1/SIRT6/HIF1A/APP/MTOR/KAT2B/ARNT/PSEN1/OGT/PRKAA2/HK2/GCK/PRKAA1/LDHA/LDHB/LDHC/IFNG/P2RX7/GPI/PRKACA/ALDOA/HK1/PGK1/PPP2CA/ENO1/VDAC1/GAPDH/PKM/STAT3/SLC16A1/SRC/HTR2A/TREX1/ZBTB20/COL6A1/PKLR/PFKP/INSR/UCP2/FBP1/GPD1/PDK4/SLC2A6/ME1/ENO2/PDK1/BCKDK/PFKFB3/BCL2L13	53
GO:0043467	regulation of generation of precursor metabolites and energy	57/2479	143/18805	0.398601	3.02368	9.46573	1.31136e-15	2.9515e-14	1.18027e-14	GSK3B/PPP1CA/TP53/PPARA/INS/EP300/IGF1/NCOR1/TNF/POMC/SIRT6/HIF1A/APP/MTOR/CAVIN3/ADCY10/KAT2B/PTH/ARNT/CDK1/PSEN1/OGT/PRKAA2/GCK/IGF2/PRKAA1/VCP/PPP1R3C/IFNG/IL4/P2RX7/RHOA/PRKACA/NOS2/PPP2CA/STAT3/OPN3/SNCA/CCNB1/SRC/HTR2A/GSK3A/TREX1/PPP1R3B/ZBTB20/IRS2/INSR/IFNAR1/FBP1/GPD1/SLC2A6/AKT1/ENPP1/BNIP3/TRPV4/IRS1/PRELID1	57
GO:0006935	chemotaxis	125/2479	466/18805	0.26824	2.0348	8.81421	1.50606e-15	3.37757e-14	1.35065e-14	PROK2/SERPINE1/IL6/F7/MYCBP2/DNM1L/MAPK1/APP/IL1B/EGR3/PPBP/EDN1/ATOH7/RNASE3/PF4/VEGFA/APOA1/VCAM1/CHGA/SFTPD/F3/TGFB1/SUCNR1/MIF/CALCA/CCL2/RHOA/ARHGEF5/SMAD3/PRKD1/RPS19/PLEC/MAPK3/SLC12A2/CREB3/HRAS/MAPK14/DOCK4/DSCAM/PLAU/VEGFC/CRKL/C1QBP/CCL4/CCL17/CCL13/AGTR1/PDGFB/IL10/NBL1/THBS1/LOX/CNR2/PRKCD/NRG1/EPHB1/ROBO2/NOTCH1/CXCL8/TGFB2/FGFR1/FGF8/MMP2/DEFB1/TNFRSF11A/CYP19A1/ANXA1/ITGAV/ITGA2/B…	125
GO:0006096	glycolytic process	45/2479	97/18805	0.463918	3.51915	9.6928	1.52757e-15	3.40143e-14	1.36019e-14	PPARA/INS/EP300/IGF1/NCOR1/SIRT6/HIF1A/APP/MTOR/KAT2B/ARNT/PSEN1/OGT/PRKAA2/HK2/GCK/PRKAA1/LDHA/IFNG/P2RX7/GPI/PRKACA/ALDOA/HK1/PGK1/PPP2CA/ENO1/GAPDH/PKM/STAT3/SRC/HTR2A/TREX1/ZBTB20/COL6A1/PKLR/PFKP/INSR/UCP2/FBP1/GPD1/SLC2A6/ENO2/PFKFB3/BCL2L13	45
GO:0046889	positive regulation of lipid biosynthetic process	45/2479	97/18805	0.463918	3.51915	9.6928	1.52757e-15	3.40143e-14	1.36019e-14	NR1D1/CREB1/PPARA/INS/KAT5/TNF/AVP/MAPK1/NR1H2/MTOR/KAT2B/IL1B/SREBF1/OGT/KPNB1/AVPR1A/CYP7A1/CGA/PRKAA1/QKI/APOE/IFNG/HTR2C/STAR/PRKACA/IGF1R/HTR2A/XBP1/NR1H3/MFSD2A/PRKCD/LDLR/ZBTB20/ADM/APOA4/IL1A/HTR2B/PTGS2/NR1H4/AKT1/GNAI1/BMP6/SREBF2/ABCG1/SLC27A1	45
GO:0046323	D-glucose import	41/2479	83/18805	0.493976	3.74716	9.77397	1.76504e-15	3.91626e-14	1.56607e-14	LEP/INS/KLF15/IGF1/TNF/ACE/SIRT6/ADIPOQ/PTH/NFE2L2/HK2/FGF21/PIK3R1/SLC2A2/TERT/OPN3/MAPK14/SLC2A1/MEF2A/RTN2/RPS6KB1/RNASEL/FGF19/GSK3A/SGCB/PRKCI/PEA15/SLC25A27/SLC1A2/IRS2/INSR/HNF1A/DRD1/ACACB/ITLN1/AKT1/ENPP1/IRS1/SLC2A3/SLC2A5/SLC27A1	41
GO:0019364	pyridine nucleotide catabolic process	46/2479	101/18805	0.455446	3.45488	9.63935	1.78325e-15	3.94269e-14	1.57664e-14	PPARA/INS/EP300/IGF1/NCOR1/SIRT6/HIF1A/APP/MTOR/KAT2B/ARNT/NUDT12/PSEN1/OGT/PRKAA2/HK2/GCK/PRKAA1/LDHA/IFNG/P2RX7/GPI/PRKACA/ALDOA/HK1/PGK1/PPP2CA/ENO1/GAPDH/PKM/STAT3/SRC/HTR2A/TREX1/ZBTB20/COL6A1/PKLR/PFKP/INSR/UCP2/FBP1/GPD1/SLC2A6/ENO2/PFKFB3/BCL2L13	46
GO:0009141	nucleoside triphosphate metabolic process	87/2479	277/18805	0.314079	2.38252	9.03275	1.83683e-15	4.04686e-14	1.61829e-14	PPARA/INS/EP300/IGF1/NCOR1/IMPDH2/SIRT6/DNM1L/HIF1A/NDUFA9/ADA/APP/HSPA8/MTOR/ADCY10/KAT2B/ARNT/PSEN1/OGT/PRKAA2/HK2/GCK/CAD/PRKAA1/VCP/HSPA1A/LDHA/LDHC/TGFB1/IFNG/IL4/P2RX7/GPI/PRKACA/PARP1/ALDOA/HK1/PGK1/PPP2CA/ENO1/NME1/NME2/GAPDH/PKM/STAT3/RAN/AK5/GTPBP1/SDHA/ATP5F1A/NDUFS3/HSPA1B/DCTPP1/SRC/HTR2A/TSPO/TYMS/TREX1/ZBTB20/COL6A1/NMNAT1/PKLR/PFKP/TREM2/CLPX/INSR/UCP2/CTNS/ADK/ATP1A2/FBP1/AK1/GPD…	87
GO:0009261	ribonucleotide catabolic process	55/2479	136/18805	0.404412	3.06775	9.43043	1.96109e-15	4.27686e-14	1.71027e-14	PPARA/INS/EP300/IGF1/NCOR1/DPYD/SIRT6/HIF1A/ADA/APP/MTOR/KAT2B/ARNT/PSEN1/OGT/PRKAA2/HK2/GCK/PRKAA1/LDHA/PDE4D/IFNG/P2RX7/GPI/PRKACA/ALDOA/HK1/PGK1/PPP2CA/ENO1/GAPDH/PKM/STAT3/SRC/HTR2A/TREX1/PDE8B/NUDT3/ZBTB20/COL6A1/PKLR/PFKP/PDE4A/INSR/UCP2/FBP1/GPD1/SLC2A6/HPRT1/ENO2/XDH/PDE5A/PDE2A/PFKFB3/BCL2L13	55
GO:0006874	intracellular calcium ion homeostasis	93/2479	306/18805	0.303922	2.30546	8.9717	1.96159e-15	4.27686e-14	1.71027e-14	HCRTR2/DRD2/PML/DRD4/ATF4/APP/ERC2/PTH/EDN1/CALB1/PSEN1/CNR1/ADORA1/PLCB4/HTT/FLNA/YWHAE/HERPUD1/TGFB1/NPSR1/PDE4D/APOE/HTR1B/CALCA/HTR2C/P2RX7/CACNA1C/PRKACA/F2/PRKD1/HSP90B1/ERO1A/TPT1/BAX/IMMT/SNCA/PLCL1/GRM1/PRKCB/TRPA1/CCL13/CD40/RYR2/HTR2A/NPPC/LHCGR/DRD3/IL13/GRM5/HCRTR1/ADCY8/FKBP1B/PDPK1/PLCH1/APLNR/ABL1/CX3CL1/SLC8A2/SLC24A3/SLC25A27/DISC1/UMOD/ITGB3/CAMK2D/DDIT3/HTR2B/CASR/CCR5/CCR2/CC…	93
GO:0032434	regulation of proteasomal ubiquitin-dependent protein catabolic process	54/2479	132/18805	0.409091	3.10325	9.44918	1.96174e-15	4.27686e-14	1.71027e-14	CSNK1D/CSNK1E/SIRT1/GSK3B/CSNK2A1/USP9X/CSNK2A2/USP7/SIRT6/CSNK1A1/MAPK9/MDM2/CCAR2/PSEN1/OGT/CEBPA/SUMO1/TF/CSNK2B/RACK1/VCP/HSPA1A/HFE/FHIT/XPO1/HSP90AB1/FBXO22/TLK2/HSPA1B/GSK3A/RBX1/UBQLN4/STUB1/GBA1/SHH/TAF1/UCHL5/USP38/PIAS1/SOCS4/PRKN/COP1/HAMP/AKT1/CDK2/TRIB1/CLU/RAD23A/PBK/UBE2K/BAG6/HECTD1/DDA1/DET1	54
GO:0046031	ADP metabolic process	47/2479	105/18805	0.447619	3.39551	9.59171	2.02744e-15	4.40475e-14	1.76141e-14	PPARA/INS/EP300/IGF1/NCOR1/SIRT6/HIF1A/APP/MTOR/KAT2B/ARNT/PSEN1/OGT/PRKAA2/HK2/GCK/PRKAA1/LDHA/IFNG/P2RX7/GPI/PRKACA/ALDOA/HK1/PGK1/PPP2CA/ENO1/GAPDH/PKM/STAT3/AK5/SRC/HTR2A/TREX1/ZBTB20/COL6A1/PKLR/PFKP/INSR/UCP2/FBP1/AK1/GPD1/SLC2A6/ENO2/PFKFB3/BCL2L13	47
GO:0046364	monosaccharide biosynthetic process	44/2479	94/18805	0.468085	3.55076	9.66071	2.08545e-15	4.51511e-14	1.80554e-14	PER2/CRY1/SIRT1/LEP/NR3C1/PPARGC1A/PPARA/INS/EP300/USP7/SIRT6/DDB1/SIK1/ADIPOQ/WDR5/ATF4/GCG/KAT2B/OGT/LEPR/GCK/SERPINA12/CRTC2/FOXO1/GPT/G6PD/GPI/PRKACA/PGK1/ENO1/MDH2/RANBP2/SLC25A10/DGKQ/ATF3/G6PC1/AKR1B1/FBP1/RBP4/GPD1/FBP2/TCF7L2/G6PC2/ENO2	44
GO:2001237	negative regulation of extrinsic apoptotic signaling pathway	46/2479	102/18805	0.45098	3.42101	9.55355	2.83637e-15	6.1197e-14	2.4472e-14	GSK3B/SERPINE1/IGF1/TNF/SIAH2/HMOX1/IL1B/NOS3/FGA/RELA/PF4/GSTP1/HTT/HSPA1A/EYA1/CSF2/DDX3X/LMNA/TERT/PRDX2/COL2A1/HSPA1B/RPS6KB1/SRC/GFRAL/THBS1/NRG1/AR/IL7/ITGAV/BMP4/FGF10/CX3CL1/PEA15/RNF34/ICAM1/LGALS3/IL1A/GDNF/AKT1/TCF7L2/BCL2L1/MCL1/CTNNA1/MAP2K5/SCG2	46
GO:0009199	ribonucleoside triphosphate metabolic process	83/2479	261/18805	0.318008	2.41232	8.95312	3.69194e-15	7.9383e-14	3.17444e-14	PPARA/INS/EP300/IGF1/NCOR1/IMPDH2/SIRT6/DNM1L/HIF1A/NDUFA9/APP/HSPA8/MTOR/ADCY10/KAT2B/ARNT/PSEN1/OGT/PRKAA2/HK2/GCK/CAD/PRKAA1/VCP/HSPA1A/LDHA/LDHC/TGFB1/IFNG/IL4/P2RX7/GPI/PRKACA/PARP1/ALDOA/HK1/PGK1/PPP2CA/ENO1/NME1/NME2/GAPDH/PKM/STAT3/RAN/AK5/GTPBP1/SDHA/ATP5F1A/NDUFS3/HSPA1B/SRC/HTR2A/TSPO/TREX1/ZBTB20/COL6A1/NMNAT1/PKLR/PFKP/TREM2/CLPX/INSR/UCP2/CTNS/ATP1A2/FBP1/AK1/GPD1/SLC2A6/ENPP1/ENO2/…	83
GO:0048608	reproductive structure development	94/2479	314/18805	0.299363	2.27088	8.84941	3.94793e-15	8.43318e-14	3.37234e-14	SIRT1/LEP/NRIP1/UBE3A/REN/ACE/NKX2-1/GNRH1/UBB/NOS3/NCOA1/SOD1/ESR1/VEGFA/LGR4/RETN/CGA/KITLG/CSMD1/FLNA/GFRA1/CEBPB/NCOA4/PTCH1/ATM/CTNNB1/BAX/AMH/PKD1/NASP/A2M/CRKL/PTPRN/PRDX4/WDR77/SRC/GATA4/ASB1/RARA/NPPC/LHCGR/ID4/NTRK1/EIF2B2/ROBO2/IMMP2L/AR/NOTCH1/PGR/TGFB2/SHH/FGF8/MMP2/COL6A1/CYP19A1/BMP4/BRCA2/FGF10/LHX1/SYCP2/SF1/FST/IL1A/VGF/CDKN1B/MERTK/PTX3/H3-3B/INSR/SRD5A1/INHBB/CBL/AFP/RBP4/ANG/…	94
GO:0046032	ADP catabolic process	45/2479	99/18805	0.454545	3.44805	9.51638	3.94905e-15	8.43318e-14	3.37234e-14	PPARA/INS/EP300/IGF1/NCOR1/SIRT6/HIF1A/APP/MTOR/KAT2B/ARNT/PSEN1/OGT/PRKAA2/HK2/GCK/PRKAA1/LDHA/IFNG/P2RX7/GPI/PRKACA/ALDOA/HK1/PGK1/PPP2CA/ENO1/GAPDH/PKM/STAT3/SRC/HTR2A/TREX1/ZBTB20/COL6A1/PKLR/PFKP/INSR/UCP2/FBP1/GPD1/SLC2A6/ENO2/PFKFB3/BCL2L13	45
GO:0045637	regulation of myeloid cell differentiation	74/2479	220/18805	0.336364	2.55156	9.02033	4.27518e-15	9.09858e-14	3.63842e-14	CREB1/TNF/KLF10/HIF1A/ADIPOQ/ID2/MYC/PRKCA/PRKDC/MTOR/FBXW7/BGLAP/MED1/ARNT/FOS/PF4/MEF2C/KITLG/B2M/HSPA1A/CEBPB/QKI/TGFB1/CALCA/HSF1/IFNG/TNFRSF11B/IL4/CUL4A/PIK3R1/ETS1/CTNNB1/STAT3/CSF3/MAPK14/IL5/PRMT1/HSPA1B/CARTPT/LRRC17/FBN1/RARA/MITF/MEIS1/TLR4/LOX/MYB/ISG15/FOXP1/THPO/DLL1/TNFRSF11A/CDK6/CDC73/TREM2/INPP5D/LILRB1/EEIG1/GPR137/TCTA/CASP8/NFKBIA/IAPP/LTF/RB1/HLA-DRB1/TRIB1/TNFSF11/RARG/CAM…	74
GO:0019319	hexose biosynthetic process	43/2479	92/18805	0.467391	3.5455	9.53715	4.63694e-15	9.83504e-14	3.93292e-14	PER2/CRY1/SIRT1/LEP/NR3C1/PPARGC1A/PPARA/INS/EP300/USP7/SIRT6/DDB1/SIK1/ADIPOQ/WDR5/ATF4/GCG/KAT2B/OGT/LEPR/GCK/SERPINA12/CRTC2/FOXO1/GPT/GPI/PRKACA/PGK1/ENO1/MDH2/RANBP2/SLC25A10/DGKQ/ATF3/G6PC1/AKR1B1/FBP1/RBP4/GPD1/FBP2/TCF7L2/G6PC2/ENO2	43
GO:0071466	cellular response to xenobiotic stimulus	69/2479	198/18805	0.348485	2.64351	9.0592	4.81076e-15	1.01692e-13	4.06656e-14	RORA/RORC/TP53/AHR/REN/HNF4A/PRNP/ADIPOQ/MYC/TH/ADA/IL1B/NFE2L2/EDN1/CHEK2/MEF2C/ABCB1/PRKAA2/GSTP1/CAD/PRKAA1/GSTM3/FGF21/HTR1B/KCNQ1/HSF1/CYP2D6/CYP3A5/NOS1/NOS2/CYP2A6/TFRC/PCNA/EGFR/CYP2E1/ABCC2/CRKL/MCM7/EFTUD2/CYP2C19/CRYZ/CYP3A4/NR1I2/ABCC4/ABCC3/SULT2A1/ALDH2/ITGB3/EHMT2/CYP1A2/PDE4A/SLC22A1/NAT2/SULT1A3/PAX6/RB1/FBP1/SULT1A1/AADAC/CYP1B1/ACER2/CXCR4/GRIN1/ABCC1/CYP1A1/CYP2C8/PDE2A/SULT1A…	69
GO:0010827	regulation of D-glucose transmembrane transport	39/2479	78/18805	0.5	3.79286	9.63132	5.10271e-15	1.0714e-13	4.2844e-14	LEP/GH1/INS/KLF15/IGF1/TNF/ACE/SIRT6/ADIPOQ/IL1B/PTH/NFE2L2/EDN1/HK2/FGF21/PIK3R1/TERT/OPN3/MAPK14/PRKCB/MEF2A/RTN2/GIP/RPS6KB1/RNASEL/FGF19/GSK3A/PRKCI/PEA15/SLC25A27/SLC1A2/IRS2/INSR/ITLN1/AKT1/C3/ENPP1/IRS1/YES1	39
GO:0032890	regulation of organic acid transport	39/2479	78/18805	0.5	3.79286	9.63132	5.10271e-15	1.0714e-13	4.2844e-14	PER2/LEP/PPARA/TNF/AVP/NPY5R/IL1B/EDN1/ADORA2A/PSEN1/AVPR1A/ADORA1/PRKG1/MIF/HTR1B/P2RX7/OXT/SLC12A2/SNCA/ABAT/GRM7/CES1/EPRS1/SLC17A8/THBS1/TRH/ITGB1/TNFRSF11A/IL1A/P2RX4/IRS2/ATP1A2/AKT1/SLC6A1/KMO/AVPR1B/SLC43A2/STXBP1/TNFSF11	39
GO:0051924	regulation of calcium ion transport	81/2479	253/18805	0.320158	2.42863	8.91473	5.19232e-15	1.08657e-13	4.34506e-14	HCRT/NPPA/CRH/ACE/PML/PRNP/GCG/NOS3/ADORA2A/EPO/CAMK2G/SUMO1/HTT/YWHAE/TGFB1/NPSR1/PDE4D/CALCA/G6PD/CCL2/P2RX7/CRHR1/NOS1/CACNA1C/PRKACA/F2/PRKD1/VDAC1/AHNAK/CTNNB1/PSEN2/BAX/SNCA/CREB3/EPB41/ADCYAP1R1/CCL4/PDGFB/RYR2/CD84/LHCGR/RCVRN/TSPO/IL13/ADRA2A/FKBP1B/PDPK1/CAMK2A/TOR2A/HOMER1/HES1/APLNR/ABL1/CX3CL1/BEST1/LILRB1/FFAR1/HOMER3/LGALS3/P2RX4/PIK3CG/ITGB3/CAMK2D/CASR/UCP2/CCL5/EGF/PTGS2/ATP1A2/…	81
GO:0006091	generation of precursor metabolites and energy	127/2479	484/18805	0.262397	1.99047	8.60225	5.47719e-15	1.14236e-13	4.56817e-14	PER2/NR1D1/GSK3B/LEP/PPP1CA/PPP1CB/PPP1CC/TP53/PPARGC1A/PPARA/INS/EP300/IGF1/NCOR1/TNF/POMC/AVP/SIRT6/HIF1A/ADIPOQ/NDUFA9/APP/MTOR/CAVIN3/ADCY10/KAT2B/PTH/UGP2/ARNT/TKT/CDK1/PSEN1/OGT/CEBPA/AVPR1A/COMT/PRKAA2/HK2/LEPR/GCK/IGF2/PRKAA1/VCP/GFPT1/MYBBP1A/LDHA/PPP1R3C/STBD1/G6PD/IFNG/IL4/P2RX7/GPI/RHOA/PRKACA/CS/NOS2/ALDOA/GFPT2/HK1/PGK1/PPP2CA/ENO1/MDH2/PLEC/CAT/GAPDH/PPARD/PKM/STAT3/OPN3/SNCA/CCNB1…	127
GO:0046822	regulation of nucleocytoplasmic transport	50/2479	119/18805	0.420168	3.18728	9.32701	5.95572e-15	1.23804e-13	4.95077e-14	GSK3B/HDAC3/LEP/PPP1CC/RBM4/EP300/TARDBP/SIRT6/CD36/MDM2/IL1B/CDK1/PSEN1/HSP90AA1/SUMO1/CDK5/FLNA/YWHAE/JAK2/TGFB1/TRIM28/XPO1/DHX9/TXN/IFNG/PIK3R1/PRKACA/SMAD3/PRKD1/CDKN2A/CPSF6/RAN/MAPK14/CAMK1/KHDRBS1/UBR5/PIK3R2/XBP1/PRKCD/CDH1/SHH/BMP4/SFN/DMAP1/RAPGEF3/PTGS2/ALKBH5/SETD2/WNK1/EMD	50
GO:0006195	purine nucleotide catabolic process	55/2479	139/18805	0.395683	3.00154	9.22933	5.99959e-15	1.24303e-13	4.97073e-14	PPARA/INS/EP300/IGF1/NCOR1/SIRT6/HIF1A/ADA/APP/MTOR/KAT2B/ARNT/NUDT12/PSEN1/OGT/PRKAA2/HK2/GCK/PRKAA1/LDHA/PDE4D/IFNG/P2RX7/GPI/PRKACA/ALDOA/HK1/PGK1/PPP2CA/ENO1/GAPDH/PKM/STAT3/SRC/HTR2A/TREX1/PDE8B/NUDT3/ZBTB20/COL6A1/PKLR/PFKP/PDE4A/INSR/UCP2/FBP1/GPD1/SLC2A6/HPRT1/ENO2/XDH/PDE5A/PDE2A/PFKFB3/BCL2L13	55
GO:0006094	gluconeogenesis	42/2479	89/18805	0.47191	3.57978	9.50592	6.29478e-15	1.29988e-13	5.19808e-14	PER2/CRY1/SIRT1/LEP/NR3C1/PPARGC1A/PPARA/INS/EP300/USP7/SIRT6/DDB1/SIK1/ADIPOQ/WDR5/ATF4/GCG/KAT2B/OGT/LEPR/GCK/SERPINA12/CRTC2/FOXO1/GPT/GPI/PRKACA/PGK1/ENO1/MDH2/RANBP2/SLC25A10/DGKQ/ATF3/G6PC1/FBP1/RBP4/GPD1/FBP2/TCF7L2/G6PC2/ENO2	42
GO:0072526	pyridine-containing compound catabolic process	46/2479	104/18805	0.442308	3.35522	9.38512	7.00828e-15	1.44246e-13	5.76824e-14	PPARA/INS/EP300/IGF1/NCOR1/SIRT6/HIF1A/APP/MTOR/KAT2B/ARNT/NUDT12/PSEN1/OGT/PRKAA2/HK2/GCK/PRKAA1/LDHA/IFNG/P2RX7/GPI/PRKACA/ALDOA/HK1/PGK1/PPP2CA/ENO1/GAPDH/PKM/STAT3/SRC/HTR2A/TREX1/ZBTB20/COL6A1/PKLR/PFKP/INSR/UCP2/FBP1/GPD1/SLC2A6/ENO2/PFKFB3/BCL2L13	46
GO:0071322	cellular response to carbohydrate stimulus	61/2479	165/18805	0.369697	2.80442	9.07151	8.36355e-15	1.71576e-13	6.86114e-14	NR1D1/LEP/RBM4/PPARA/CRH/GHRL/KAT5/ACE/HIF1A/TH/GCG/OGT/SIN3A/CYP7A1/PRKAA2/PRKAA1/RACK1/TGFB1/FGF21/PRKACA/ERN1/SMAD3/SLC2A2/PPARD/NOX4/IGF1R/PRKCB/PTPRN/PTPRN2/USF1/GATA4/XBP1/ADRA2A/PDE8B/ADCY8/FKBP1B/ZBTB20/TREM2/TRPM4/STX4/ENY2/ICAM1/IRS2/OPRK1/LIN28A/CASR/UCP2/PAX6/FOXA2/FBP1/NR1H4/HLA-DRB1/OSBP/ADCY5/NEUROD1/COL1A1/MAP2K3/PDX1/EFNA5/SLC2A5/SRI	61
GO:0042594	response to starvation	76/2479	232/18805	0.327586	2.48498	8.86842	9.14707e-15	1.86427e-13	7.45503e-14	SIRT1/HCRT/TP53/PPARGC1A/PPARA/KAT5/MAPK8/ALB/KLF10/MAPK1/ATF4/CHKA/HSPA8/MTOR/BGLAP/NFE2L2/SREBF1/FOS/ATF2/COMT/PRKAA2/YWHAZ/CAD/PRKAA1/SUV39H1/HNRNPA1/EIF2AK3/MYBBP1A/ATG14/HFE/FOXO1/GPT/HSPA5/CDKN1A/PRKD1/MAPK3/FBXO22/MAX/IGF1R/SLC2A1/GLUL/GIP/GCN1/CARTPT/XBP1/MFSD2A/ADSL/TFEB/GBA1/TNFRSF11A/ATG7/ADM/FOXA3/BECN1/LAMP2/FAS/DDIT3/EHMT2/ATF3/PCSK9/UCP2/SRD5A1/INHBB/TSC2/CBL/PDK4/MAP1LC3A/TNRC6A/G…	76
GO:0071222	cellular response to lipopolysaccharide	76/2479	232/18805	0.327586	2.48498	8.86842	9.14707e-15	1.86427e-13	7.45503e-14	NR1D1/SERPINE1/IL6/TNF/MAPK8/ASS1/MAPK1/CD36/PRKCA/IL1B/NOS3/PPBP/RELA/PF4/MEF2C/GSTP1/B2M/JAK2/MIF/CSF2/HSF1/CCL2/RHOA/NOS2/EPHB2/MAPK3/PPARD/MAP2K7/TNFRSF1B/CSF3/MAPK14/PRDX2/CD180/NFKB1/AKAP8/MMP3/CD40/SRC/IL10/RARA/TSPO/XBP1/NR1H3/MMP9/TLR4/CXCL8/GHSR/LY96/ABL1/BCR/CDC73/CX3CL1/LILRB1/IL1A/IL18/NFKBIA/CEBPE/OPRK1/CCR5/LTF/TBXA2R/PTGS2/MMP8/NR1H4/HADHB/CXCL5/PLSCR4/AKT1/KMO/TRIB1/HCK/MAP2K3/CD…	76
GO:0061458	reproductive system development	94/2479	318/18805	0.295597	2.24232	8.70637	9.39188e-15	1.90795e-13	7.6297e-14	SIRT1/LEP/NRIP1/UBE3A/REN/ACE/NKX2-1/GNRH1/UBB/NOS3/NCOA1/SOD1/ESR1/VEGFA/LGR4/RETN/CGA/KITLG/CSMD1/FLNA/GFRA1/CEBPB/NCOA4/PTCH1/ATM/CTNNB1/BAX/AMH/PKD1/NASP/A2M/CRKL/PTPRN/PRDX4/WDR77/SRC/GATA4/ASB1/RARA/NPPC/LHCGR/ID4/NTRK1/EIF2B2/ROBO2/IMMP2L/AR/NOTCH1/PGR/TGFB2/SHH/FGF8/MMP2/COL6A1/CYP19A1/BMP4/BRCA2/FGF10/LHX1/SYCP2/SF1/FST/IL1A/VGF/CDKN1B/MERTK/PTX3/H3-3B/INSR/SRD5A1/INHBB/CBL/AFP/RBP4/ANG/…	94
GO:0007187	G protein-coupled receptor signaling pathway, coupled to cyclic nucleotide second messenger	32/2479	56/18805	0.571429	4.3347	9.73834	9.91728e-15	2.00817e-13	8.03045e-14	MTNR1A/NPY/MTNR1B/HTR7/DRD4/MC3R/HTR1A/AGT/CNR1/HTR1B/CCL2/HRH1/HTR2C/NPY1R/HTR5A/HTR2A/HTR6/LHCGR/OPRM1/CNR2/ADRB3/ANXA1/HTR2B/HRH2/CHRM3/HRH3/TSHR/DRD1/OPRD1/VIPR1/MC2R/CCR1	32
GO:0014823	response to activity	40/2479	83/18805	0.481928	3.65577	9.4488	1.13326e-14	2.28737e-13	9.14692e-14	CRY1/CRY2/LEP/PPARGC1A/IL6/TNF/HIF1A/ADIPOQ/TH/GCG/BGLAP/AGT/FOS/EDN1/CDK1/UCP3/PRKAA2/PRKAA1/FGF21/HSF1/OXT/CAT/PPARD/KL/ATP5F1A/RYR2/IL10/ZEB1/FNDC5/ADSL/ITGB1/MMP2/COL6A1/ITGA2/ITGB3/SRD5A1/CBL/CXCR4/FN1/BMP6	40
GO:1903578	regulation of ATP metabolic process	38/2479	76/18805	0.5	3.79286	9.50653	1.13993e-14	2.29342e-13	9.17113e-14	PPARA/INS/EP300/IGF1/NCOR1/SIRT6/DNM1L/HIF1A/APP/MTOR/ADCY10/KAT2B/ARNT/PSEN1/OGT/PRKAA2/GCK/PRKAA1/VCP/IFNG/IL4/P2RX7/PRKACA/PARP1/PPP2CA/ENO1/STAT3/SRC/HTR2A/TSPO/TREX1/ZBTB20/TREM2/INSR/FBP1/GPD1/SLC2A6/TMSB4X	38
GO:0009144	purine nucleoside triphosphate metabolic process	82/2479	261/18805	0.314176	2.38325	8.76887	1.16274e-14	2.33181e-13	9.32465e-14	PPARA/INS/EP300/IGF1/NCOR1/IMPDH2/SIRT6/DNM1L/HIF1A/NDUFA9/ADA/APP/HSPA8/MTOR/ADCY10/KAT2B/ARNT/PSEN1/OGT/PRKAA2/HK2/GCK/PRKAA1/VCP/HSPA1A/LDHA/LDHC/TGFB1/IFNG/IL4/P2RX7/GPI/PRKACA/PARP1/ALDOA/HK1/PGK1/PPP2CA/ENO1/NME1/NME2/GAPDH/PKM/STAT3/RAN/AK5/GTPBP1/SDHA/ATP5F1A/NDUFS3/HSPA1B/SRC/HTR2A/TSPO/TREX1/ZBTB20/COL6A1/NMNAT1/PKLR/PFKP/TREM2/CLPX/INSR/UCP2/CTNS/ADK/ATP1A2/FBP1/AK1/GPD1/SLC2A6/ENPP1/E…	82
GO:0010721	negative regulation of cell development	87/2479	285/18805	0.305263	2.31564	8.72093	1.19379e-14	2.38643e-13	9.54308e-14	NR1D1/GSK3B/TP53/IGF1/IL6/TNF/ADIPOQ/ID2/MYC/PROX1/IL1B/FBXW7/PSEN1/CEBPA/VEGFA/CDK5/B2M/QKI/TGFB1/CALCA/TNFRSF11B/IL4/CUL4A/PIK3R1/F2/TRPV1/EPHB2/CTNNB1/DICER1/CDKN2A/PRDX2/YWHAH/FOXP3/CARTPT/LRRC17/FBN1/RARA/NPPC/TSPO/DRD3/GSK3A/ID4/TLR4/BRINP1/RNF10/NRARP/LDLR/IL2/MT3/NOTCH1/CDH1/SHH/NODAL/PTEN/ANXA1/HES1/CDK6/BMP4/TREM2/INPP5D/LILRB1/LOXL3/GPR37L1/GPR137/TCTA/IL1A/MECP2/PTPRS/IAPP/LIN28A/LTF/…	87
GO:0097192	extrinsic apoptotic signaling pathway in absence of ligand	35/2479	66/18805	0.530303	4.02273	9.58565	1.24604e-14	2.48296e-13	9.92906e-14	GSK3B/PPP1CA/TNF/IL1B/PF4/KITLG/PPP2R1A/PPP2R1B/HSPA1A/EYA1/CSF2/TERT/BAX/PRDX2/COL2A1/HSPA1B/GFRAL/GSK3A/NRG1/IL2/BCL2A1/FGFR1/IL7/ITGAV/FGF10/CX3CL1/IL1A/GDNF/AKT1/BCL2L11/BCL2L1/MCL1/CTNNA1/MAP2K5/BOK	35
GO:1900542	regulation of purine nucleotide metabolic process	41/2479	87/18805	0.471264	3.57488	9.38016	1.40102e-14	2.78292e-13	1.11286e-13	TP53/PPARA/INS/EP300/IGF1/NCOR1/SIRT6/DNM1L/HIF1A/APP/MTOR/ADCY10/KAT2B/NOS3/ARNT/PSEN1/OGT/PRKAA2/GCK/PRKAA1/VCP/IFNG/IL4/P2RX7/PRKACA/PARP1/PPP2CA/ENO1/STAT3/SRC/HTR2A/TSPO/TREX1/ZBTB20/TREM2/INSR/FBP1/GPD1/SLC2A6/ME1/TMSB4X	41
GO:1901292	nucleoside phosphate catabolic process	65/2479	184/18805	0.353261	2.67974	8.92221	1.41113e-14	2.79414e-13	1.11734e-13	PPARA/INS/EP300/IGF1/NCOR1/DPYD/SIRT6/HIF1A/ADA/APP/MTOR/KAT2B/ARNT/NUDT12/PSEN1/OGT/PRKAA2/HK2/GCK/PRKAA1/VCP/LDHA/FHIT/PDE4D/IFNG/P2RX7/GPI/PRKACA/ALDOA/HK1/PGK1/PPP2CA/ENO1/GAPDH/PKM/STAT3/OGG1/CNP/DCTPP1/SRC/HTR2A/GSK3A/TREX1/PDE8B/NUDT3/ZBTB20/NEIL1/COL6A1/PKLR/PFKP/PDE4A/INSR/UCP2/FBP1/GPD1/SLC2A6/ENPP1/HPRT1/ENO2/XDH/PDE5A/SUCLA2/PDE2A/PFKFB3/BCL2L13	65
GO:0046942	carboxylic acid transport	102/2479	360/18805	0.283333	2.14929	8.57954	1.454e-14	2.86993e-13	1.14765e-13	PER2/LEP/PPARA/NR0B2/DRD2/TNF/PPARG/ACE/AVP/DRD4/NPY5R/CD36/IL1B/NMUR2/EDN1/ADORA2A/PSEN1/ABCB1/AVPR1A/CYP7A1/ADORA1/PRKG1/CPT1A/APOE/MIF/HTR1B/SLC7A3/P2RX7/NOS2/TRPV1/OXT/PPARD/SLC12A2/SNCA/ABAT/GRM1/GRM7/SLC10A2/CES1/SLC2A1/SLC16A1/ABCC2/EPRS1/SLC17A8/RPS6KB1/GFAP/LHCGR/FGF19/THBS1/SLC25A10/DRD3/TRH/MFSD2A/SLC26A5/SLC25A17/ABCC4/ITGB1/SLC7A2/NTRK2/TNFRSF11A/SLC46A1/ANXA1/NMB/SLC3A1/ABCC3/SLC32A…	102
GO:0030431	sleep	20/2479	24/18805	0.833333	6.32143	10.1648	1.46636e-14	2.88523e-13	1.15377e-13	PER3/MTNR1B/HCRT/CRH/GHRL/DRD2/ADORA2A/ADRB1/ADORA1/GHRH/BTBD9/CSF2/PARP1/PTGDS/PTGDR/CHRNB2/KCNA2/FXR1/IL18/GRIN2A	20
GO:0009137	purine nucleoside diphosphate catabolic process	45/2479	102/18805	0.441176	3.34664	9.26008	1.54334e-14	3.0177e-13	1.20675e-13	PPARA/INS/EP300/IGF1/NCOR1/SIRT6/HIF1A/APP/MTOR/KAT2B/ARNT/PSEN1/OGT/PRKAA2/HK2/GCK/PRKAA1/LDHA/IFNG/P2RX7/GPI/PRKACA/ALDOA/HK1/PGK1/PPP2CA/ENO1/GAPDH/PKM/STAT3/SRC/HTR2A/TREX1/ZBTB20/COL6A1/PKLR/PFKP/INSR/UCP2/FBP1/GPD1/SLC2A6/ENO2/PFKFB3/BCL2L13	45
GO:0009181	purine ribonucleoside diphosphate catabolic process	45/2479	102/18805	0.441176	3.34664	9.26008	1.54334e-14	3.0177e-13	1.20675e-13	PPARA/INS/EP300/IGF1/NCOR1/SIRT6/HIF1A/APP/MTOR/KAT2B/ARNT/PSEN1/OGT/PRKAA2/HK2/GCK/PRKAA1/LDHA/IFNG/P2RX7/GPI/PRKACA/ALDOA/HK1/PGK1/PPP2CA/ENO1/GAPDH/PKM/STAT3/SRC/HTR2A/TREX1/ZBTB20/COL6A1/PKLR/PFKP/INSR/UCP2/FBP1/GPD1/SLC2A6/ENO2/PFKFB3/BCL2L13	45
GO:0034644	cellular response to UV	42/2479	91/18805	0.461538	3.5011	9.31949	1.672e-14	3.25909e-13	1.30327e-13	SIRT1/TP53/CREBBP/EP300/METTL3/DDB1/OPN5/MDM2/MYC/ATF4/FBXW7/ATR/XPA/CDKN1A/CUL4A/PIK3R1/PARP1/BAX/PCNA/OPN3/MAPK14/RHBDD1/NPM1/RUVBL2/MMP3/MMP9/RBX1/TREX1/TIMP1/PRKCD/TAF1/MMP2/CDC25A/RHNO1/YY1/MMP1/KDM1A/POLH/DDB2/CUL4B/PBK/USP28	42
GO:0015849	organic acid transport	102/2479	361/18805	0.282548	2.14333	8.54717	1.76946e-14	3.43835e-13	1.37496e-13	PER2/LEP/PPARA/NR0B2/DRD2/TNF/PPARG/ACE/AVP/DRD4/NPY5R/CD36/IL1B/NMUR2/EDN1/ADORA2A/PSEN1/ABCB1/AVPR1A/CYP7A1/ADORA1/PRKG1/CPT1A/APOE/MIF/HTR1B/SLC7A3/P2RX7/NOS2/TRPV1/OXT/PPARD/SLC12A2/SNCA/ABAT/GRM1/GRM7/SLC10A2/CES1/SLC2A1/SLC16A1/ABCC2/EPRS1/SLC17A8/RPS6KB1/GFAP/LHCGR/FGF19/THBS1/SLC25A10/DRD3/TRH/MFSD2A/SLC26A5/SLC25A17/ABCC4/ITGB1/SLC7A2/NTRK2/TNFRSF11A/SLC46A1/ANXA1/NMB/SLC3A1/ABCC3/SLC32A…	102
GO:1903052	positive regulation of proteolysis involved in protein catabolic process	54/2479	138/18805	0.391304	2.96833	9.04321	1.83699e-14	3.55854e-13	1.42302e-13	CSNK1D/CSNK1E/SIRT1/GSK3B/SIRT6/CSNK1A1/MAPK9/MDM2/FBXW7/NFE2L2/PSEN1/CEBPA/PSMC4/SUMO1/TF/RACK1/VCP/HSPA1A/HERPUD1/PSMC3/PSMC5/PSMC6/FBXO22/PSMC2/PSMC1/BAG2/HSPA1B/XBP1/GSK3A/RBX1/STUB1/GBA1/TAF1/PTEN/PTK2/PIAS1/TREM2/SOCS4/PRKN/DISC1/COP1/EGF/HAMP/AKT1/TRIB1/CLU/UBQLN1/RAD23A/UBQLN2/BAG6/HECTD1/RNF185/DDA1/DET1	54
GO:0071902	positive regulation of protein serine/threonine kinase activity	48/2479	114/18805	0.421053	3.19399	9.15575	1.87747e-14	3.62573e-13	1.44989e-13	SIRT1/GH1/EZH2/TNF/ADIPOQ/DRD4/PROX1/IL1B/GHR/EDN1/DDX3X/IFNG/RHOA/ERN1/ARHGEF5/RPS3/PPP2CA/MAP2K7/TRAF2/SNCA/HRAS/EGFR/CAMK1/PDGFB/SRC/THBS1/TLR4/ADRA2A/ETAA1/FGFR1/CRIPTO/TNFRSF11A/PIK3R5/MAP3K11/SLC8A2/CCND1/PIK3CG/INSR/LTF/ERBB2/ELANE/FGF2/AKT1/TNFSF11/MAP4K2/NTF3/MAP3K13/DUSP19	48
GO:0051966	regulation of synaptic transmission, glutamatergic	38/2479	77/18805	0.493506	3.7436	9.40036	1.96603e-14	3.78506e-13	1.5136e-13	DRD2/TNF/ADORA2A/PSEN1/CNR1/MEF2C/ADORA1/CDK5/HTR1B/CCL2/EGFR/GRIN2B/GRM1/GRIK1/GRM7/OPHN1/HTR2A/DRD3/NTRK1/GRM5/NLGN1/FXR1/HOMER1/NPS/DISC1/OXTR/CCR2/PTGS2/ATP1A2/DRD1/NRXN1/GRM8/KMO/GRIN2A/GRIN1/GRIK2/STXBP1/GRIN2C	38
GO:1903350	response to dopamine	32/2479	57/18805	0.561404	4.25865	9.6011	1.97599e-14	3.79257e-13	1.51661e-13	GSK3B/DRD2/HTR7/PRMT5/DRD4/HTR1A/SIN3A/HDAC2/COMT/FLNA/GNAS/HTR2C/GNAL/HTR2A/HTR6/DRD3/GSK3A/HTR3A/GNAO1/RGS8/GNA11/ABL1/PRKN/HTR2B/SULT1A3/DRD5/DRD1/PTGER1/ADCY5/ARRB2/GNAI3/VPS35	32
GO:0071326	cellular response to monosaccharide stimulus	58/2479	155/18805	0.374194	2.83853	8.95612	2.05294e-14	3.92822e-13	1.57085e-13	NR1D1/LEP/RBM4/PPARA/CRH/GHRL/KAT5/ACE/HIF1A/TH/GCG/OGT/SIN3A/CYP7A1/PRKAA2/PRKAA1/RACK1/TGFB1/FGF21/PRKACA/ERN1/SMAD3/SLC2A2/PPARD/NOX4/IGF1R/PTPRN/PTPRN2/USF1/GATA4/XBP1/ADRA2A/PDE8B/ADCY8/FKBP1B/ZBTB20/TREM2/TRPM4/STX4/ENY2/ICAM1/IRS2/OPRK1/LIN28A/CASR/UCP2/PAX6/FOXA2/NR1H4/HLA-DRB1/OSBP/ADCY5/NEUROD1/COL1A1/PDX1/EFNA5/SLC2A5/SRI	58
GO:0009205	purine ribonucleoside triphosphate metabolic process	80/2479	254/18805	0.314961	2.3892	8.68605	2.10353e-14	4.01274e-13	1.60465e-13	PPARA/INS/EP300/IGF1/NCOR1/IMPDH2/SIRT6/DNM1L/HIF1A/NDUFA9/APP/HSPA8/MTOR/ADCY10/KAT2B/ARNT/PSEN1/OGT/PRKAA2/HK2/GCK/PRKAA1/VCP/HSPA1A/LDHA/LDHC/TGFB1/IFNG/IL4/P2RX7/GPI/PRKACA/PARP1/ALDOA/HK1/PGK1/PPP2CA/ENO1/NME1/NME2/GAPDH/PKM/STAT3/RAN/AK5/GTPBP1/SDHA/ATP5F1A/NDUFS3/HSPA1B/SRC/HTR2A/TSPO/TREX1/ZBTB20/COL6A1/NMNAT1/PKLR/PFKP/TREM2/CLPX/INSR/UCP2/CTNS/ATP1A2/FBP1/AK1/GPD1/SLC2A6/ENPP1/ENO2/GNAI…	80
GO:0071900	regulation of protein serine/threonine kinase activity	72/2479	217/18805	0.331797	2.51692	8.7579	2.21836e-14	4.21893e-13	1.6871e-13	SIRT1/GH1/NPPA/EZH2/TNF/ADIPOQ/DRD4/DNAJA1/PROX1/IL1B/AGT/GHR/EDN1/GSTP1/APOE/DDX3X/CDKN1A/CDKN3/IFNG/RHOA/CDK5R1/ERN1/ARHGEF5/RPS3/PPP2CA/CDKN2A/MAP2K7/TRAF2/SNCA/HRAS/EGFR/CAMK1/DIRAS3/APC/PDGFB/SRC/THBS1/TLR4/ADRA2A/ETAA1/FGFR1/CRIPTO/PTEN/TNFRSF11A/ABL1/PIK3R5/MAP3K11/SLC8A2/CCND1/DUSP1/PIK3CG/CDKN1B/CDC25A/INSR/LTF/GADD45A/ERBB2/ELANE/RB1/FGF2/AKT1/TRIB1/ACTB/TNFSF11/CDK12/MEN1/MAP4K2/NTF3/C…	72
GO:0006140	regulation of nucleotide metabolic process	41/2479	88/18805	0.465909	3.53426	9.28533	2.29116e-14	4.34418e-13	1.73719e-13	TP53/PPARA/INS/EP300/IGF1/NCOR1/SIRT6/DNM1L/HIF1A/APP/MTOR/ADCY10/KAT2B/NOS3/ARNT/PSEN1/OGT/PRKAA2/GCK/PRKAA1/VCP/IFNG/IL4/P2RX7/PRKACA/PARP1/PPP2CA/ENO1/STAT3/SRC/HTR2A/TSPO/TREX1/ZBTB20/TREM2/INSR/FBP1/GPD1/SLC2A6/ME1/TMSB4X	41
GO:0006953	acute-phase response	29/2479	48/18805	0.604167	4.58304	9.68532	2.33906e-14	4.42161e-13	1.76815e-13	INS/IL6/TNF/ASS1/IL1B/CRP/SERPINF2/CNR1/EPO/CEBPB/IL1RN/F2/TRPV1/TFRC/HP/SERPINA3/A2M/PTGER3/TNFRSF11A/IL1A/MBL2/SAA4/MRGPRX1/IL6R/SERPINA1/PTGS2/FN1/TNFSF11/CD163	29
GO:0090068	positive regulation of cell cycle process	84/2479	274/18805	0.306569	2.32555	8.61282	2.62043e-14	4.93856e-13	1.97488e-13	INS/EZH2/IGF1/DRD2/KAT5/TNF/HNRNPU/PIWIL2/MDM2/APP/KAT2B/IL1B/MED1/EDN1/CDK1/CHEK2/SIN3A/SMARCD3/IGF2/ROCK2/TGFB1/DDX3X/CUL4A/DTL/RHOA/RDX/TERT/CCNE1/FBXO5/CCNB1/EGFR/UBE2B/IGF1R/CDC14C/FEN1/DYNC1H1/NPM1/SMC4/SMC2/ANAPC7/PDGFB/DRD3/E2F8/FGFR1/FGF8/STIL/EIF4G1/PHB2/ANXA1/FGF10/CDC73/BTC/MAD2L1/OPN1LW/OPN1MW/RCC2/MEPCE/CCND1/IL1A/CDC25A/BECN1/INSR/CUL3/EGF/RB1/PLK4/BIRC5/TGFA/RHNO1/AKT1/RAD18/FAM83…	84
GO:0046683	response to organophosphorus	53/2479	135/18805	0.392593	2.9781	8.98806	2.72979e-14	5.12922e-13	2.05112e-13	PER1/AANAT/CRTC1/AHR/REN/SLC6A4/ASS1/ADIPOQ/IL1B/SREBF1/FOS/CARM1/RELA/EZR/CRTC2/CRTC3/PDE4D/KCNQ1/THBD/P2RX7/TRPV1/OXT/HSP90B1/SSH1/TYMS/SLC6A3/PENK/TYR/AKAP9/TAF1/PKLR/TRPM4/DGKQ/P2RX4/P2RX6/VGF/PIK3CG/FOSB/RAPGEF3/SRD5A1/INHBB/PTGS2/FBP1/LPAR1/GPD1/ENPP1/CYP1B1/COL1A1/KDM1A/CPS1/HCN2/PDE2A/FDX1	53
GO:0071219	cellular response to molecule of bacterial origin	78/2479	246/18805	0.317073	2.40523	8.64491	2.97932e-14	5.58132e-13	2.23191e-13	NR1D1/SERPINE1/AHR/IL6/TNF/MAPK8/ASS1/MAPK1/CD36/PRKCA/IL1B/NOS3/PPBP/RELA/PF4/MEF2C/GSTP1/B2M/JAK2/MIF/CSF2/HSF1/CCL2/RHOA/NOS2/EPHB2/MAPK3/PPARD/MAP2K7/TNFRSF1B/CSF3/MAPK14/PRDX2/CD180/NFKB1/AKAP8/MMP3/CD40/SRC/IL10/RARA/TSPO/XBP1/NR1H3/MMP9/TLR4/CXCL8/GHSR/LY96/ABL1/BCR/CDC73/CX3CL1/TREM2/LILRB1/IL1A/IL18/NFKBIA/CEBPE/OPRK1/CCR5/LTF/TBXA2R/PTGS2/MMP8/NR1H4/HADHB/CXCL5/PLSCR4/AKT1/KMO/TRIB1/HCK…	78
GO:0051098	regulation of binding	70/2479	209/18805	0.334928	2.54067	8.72764	2.99529e-14	5.59449e-13	2.23718e-13	PER2/CSNK1E/GSK3B/IGF1/MAPK8/USP9X/PPP2CB/ADIPOQ/BDNF/SUMO3/PSEN1/SUMO1/NGF/B2M/CSNK2B/RACK1/CLDN5/DAZAP2/HFE/TXN/CDKN1A/CYP2D6/IFNG/PPP2CA/NME1/EIF3E/TERT/BAX/RAN/EPB41/CAMK1/TWIST1/BAG2/IL10/NMD3/RARA/MMP9/BLK/CLN5/PINX1/ILRUN/JUN/TAF1/EIF4G1/HES1/VTN/ABL1/BMP4/GMNN/PRKN/CEBPG/PCSK9/PAX6/EGF/RB1/ADD1/AKT1/TCF7L2/NEUROD1/KDM1A/ROCK1/PEX14/NES/SOX11/GEMIN2/SNAPIN/WAPL/BTBD1/RIPOR2/PSME3IP1	70
GO:0048167	regulation of synaptic plasticity	73/2479	223/18805	0.327354	2.48322	8.6823	3.21169e-14	5.98082e-13	2.39166e-13	GSK3B/INS/KMT2A/CRH/UBE3A/DRD2/ACE/PRNP/PRKCG/MAPK1/ATF4/APP/ADORA2A/CALB1/PSEN1/MEF2C/CAMK2G/ADORA1/ADCY1/CDK5/PRRT1/APOE/RAB3A/SCT/HRH1/EPHB2/KRAS/SNCA/HRAS/GRIN2B/YWHAH/GIP/MAPT/GFAP/PRRT2/RARA/SSH1/GRM5/HMGCR/S100B/PENK/CNTN2/ADCY8/CAMK2A/GRIA3/NTRK2/FXR1/ABL1/CX3CL1/BEST1/STX4/SLC8A2/CBLN1/VGF/CAMK2D/MECP2/SYP/DRD5/PTGS2/PRKCZ/DRD1/VAMP2/SYT7/ARF1/GRIN2A/GRIN1/GRIK2/STXBP1/ITPR3/GRIN2C/CX3CR…	73
GO:0071867	response to monoamine	33/2479	61/18805	0.540984	4.10375	9.46115	3.31025e-14	6.12788e-13	2.45047e-13	GSK3B/DRD2/HTR7/PRMT5/DRD4/HTR1A/SIN3A/HDAC2/COMT/FLNA/GNAS/HTR2C/PRKD1/GNAL/HTR2A/HTR6/DRD3/GSK3A/HTR3A/GNAO1/RGS8/GNA11/ABL1/PRKN/HTR2B/SULT1A3/DRD5/DRD1/PTGER1/ADCY5/ARRB2/GNAI3/VPS35	33
GO:0071869	response to catecholamine	33/2479	61/18805	0.540984	4.10375	9.46115	3.31025e-14	6.12788e-13	2.45047e-13	GSK3B/DRD2/HTR7/PRMT5/DRD4/HTR1A/SIN3A/HDAC2/COMT/FLNA/GNAS/HTR2C/PRKD1/GNAL/HTR2A/HTR6/DRD3/GSK3A/HTR3A/GNAO1/RGS8/GNA11/ABL1/PRKN/HTR2B/SULT1A3/DRD5/DRD1/PTGER1/ADCY5/ARRB2/GNAI3/VPS35	33
GO:0021537	telencephalon development	85/2479	280/18805	0.303571	2.30281	8.55862	3.42585e-14	6.32317e-13	2.52857e-13	GSK3B/NPY/EZH2/DRD2/CSNK2A2/HDAC1/HIF1A/NKX2-1/ID2/TH/PROX1/NCOA1/FOS/PSEN1/AVPR1A/CDK5/FLNA/YWHAE/SCT/RHOA/CDK5R1/HTR5A/EPHB2/CTNNB1/BAX/KDM2B/EGFR/IGF1R/SLC2A1/CRKL/XRN2/HTR6/RARA/RFX4/ID4/MFSD2A/CNTN2/DLX5/FOXP1/ROBO2/PHACTR1/SCN2A/NEFL/SHH/FGF8/CDON/SIX3/SCN5A/PTEN/NTRK2/KCNA2/FXR1/ATF5/HES1/UCHL5/CDK6/BMP4/SLC32A1/LHX1/FBXO45/DISC1/SLC1A2/OXTR/MECP2/PTPRS/TRAPPC9/SRD5A1/PAX6/ATP1A2/BMP2/PAFA…	85
GO:0071868	cellular response to monoamine stimulus	32/2479	58/18805	0.551724	4.18522	9.46699	3.85217e-14	7.06833e-13	2.82655e-13	GSK3B/DRD2/HTR7/PRMT5/DRD4/HTR1A/SIN3A/HDAC2/FLNA/GNAS/HTR2C/PRKD1/GNAL/HTR2A/HTR6/DRD3/GSK3A/HTR3A/GNAO1/RGS8/GNA11/ABL1/PRKN/HTR2B/SULT1A3/DRD5/DRD1/PTGER1/ADCY5/ARRB2/GNAI3/VPS35	32
GO:0071870	cellular response to catecholamine stimulus	32/2479	58/18805	0.551724	4.18522	9.46699	3.85217e-14	7.06833e-13	2.82655e-13	GSK3B/DRD2/HTR7/PRMT5/DRD4/HTR1A/SIN3A/HDAC2/FLNA/GNAS/HTR2C/PRKD1/GNAL/HTR2A/HTR6/DRD3/GSK3A/HTR3A/GNAO1/RGS8/GNA11/ABL1/PRKN/HTR2B/SULT1A3/DRD5/DRD1/PTGER1/ADCY5/ARRB2/GNAI3/VPS35	32
GO:0003014	renal system process	52/2479	132/18805	0.393939	2.98831	8.93282	4.05247e-14	7.41413e-13	2.96483e-13	DRD2/REN/ADIPOQ/AGT/EDN1/ADORA2A/SERPINF2/COMT/NPPB/ADORA1/SUCNR1/KCNQ1/GNAS/RHOA/HBB/PRKACA/TRPV1/OXT/GSN/SLC12A3/HSD11B2/SLC5A1/KCNMA1/CHRNB2/CYP11B2/AGTR1/PDGFB/AQP2/PRKRIP1/TRPV5/AQP3/SCN11A/CLDN4/ADM/BCR/BMP4/BTC/EMP2/UMOD/TACR1/HNF1A/CTNS/AKR1B1/SLC5A2/NPR1/AVPR2/OPRL1/GNAI2/NPR3/PKN1/CLCNKB/SULF2	52
GO:0038034	signal transduction in absence of ligand	35/2479	68/18805	0.514706	3.90441	9.34946	4.10378e-14	7.48612e-13	2.99362e-13	GSK3B/PPP1CA/TNF/IL1B/PF4/KITLG/PPP2R1A/PPP2R1B/HSPA1A/EYA1/CSF2/TERT/BAX/PRDX2/COL2A1/HSPA1B/GFRAL/GSK3A/NRG1/IL2/BCL2A1/FGFR1/IL7/ITGAV/FGF10/CX3CL1/IL1A/GDNF/AKT1/BCL2L11/BCL2L1/MCL1/CTNNA1/MAP2K5/BOK	35
GO:0071331	cellular response to hexose stimulus	57/2479	153/18805	0.372549	2.82605	8.8373	4.29165e-14	7.80606e-13	3.12156e-13	NR1D1/RBM4/PPARA/CRH/GHRL/KAT5/ACE/HIF1A/TH/GCG/OGT/SIN3A/CYP7A1/PRKAA2/PRKAA1/RACK1/TGFB1/FGF21/PRKACA/ERN1/SMAD3/SLC2A2/PPARD/NOX4/IGF1R/PTPRN/PTPRN2/USF1/GATA4/XBP1/ADRA2A/PDE8B/ADCY8/FKBP1B/ZBTB20/TREM2/TRPM4/STX4/ENY2/ICAM1/IRS2/OPRK1/LIN28A/CASR/UCP2/PAX6/FOXA2/NR1H4/HLA-DRB1/OSBP/ADCY5/NEUROD1/COL1A1/PDX1/EFNA5/SLC2A5/SRI	57
GO:1903351	cellular response to dopamine	31/2479	55/18805	0.563636	4.27559	9.47967	4.35708e-14	7.9021e-13	3.15996e-13	GSK3B/DRD2/HTR7/PRMT5/DRD4/HTR1A/SIN3A/HDAC2/FLNA/GNAS/HTR2C/GNAL/HTR2A/HTR6/DRD3/GSK3A/HTR3A/GNAO1/RGS8/GNA11/ABL1/PRKN/HTR2B/SULT1A3/DRD5/DRD1/PTGER1/ADCY5/ARRB2/GNAI3/VPS35	31
GO:0034614	cellular response to reactive oxygen species	56/2479	149/18805	0.375839	2.85101	8.83926	4.63136e-14	8.37526e-13	3.34918e-13	SIRT1/EZH2/IL6/MAPK8/MAPK9/CD36/MDM2/NOS3/SETX/SOD1/NFE2L2/FOS/EDN1/CDK1/HDAC2/RELA/PRKAA1/RACK1/TXN/HSF1/ERN1/RPS3/ATM/CAT/PCNA/PRDX2/GCH1/PRDX1/OGG1/TRPA1/MAPT/MMP3/SRC/MYB/TREX1/PRKCD/FOXP1/CCS/DHFR/MT3/MPO/MMP2/APOA4/ABL1/CRYGD/GPR37L1/BECN1/UCP1/AMBP/MAP1LC3A/CYP1B1/BNIP3/BTK/FXN/SIRPA/PEX14	56
GO:0045776	negative regulation of blood pressure	30/2479	52/18805	0.576923	4.37638	9.50037	4.76592e-14	8.59376e-13	3.43655e-13	PPARA/NPPA/CRH/DRD2/TNF/ADIPOQ/NOS3/CNR1/ADRB1/NPPB/ADORA1/CALCA/NOS1/NOS2/TRPV1/OXT/TAC1/ABAT/GCH1/KL/VEGFC/ADRB2/DRD3/APLN/ADRA1A/ADRB3/GPR37L1/DRD5/GLP1R/OPRL1	30
GO:0009191	ribonucleoside diphosphate catabolic process	45/2479	105/18805	0.428571	3.25102	9.01316	5.63102e-14	1.01245e-12	4.04868e-13	PPARA/INS/EP300/IGF1/NCOR1/SIRT6/HIF1A/APP/MTOR/KAT2B/ARNT/PSEN1/OGT/PRKAA2/HK2/GCK/PRKAA1/LDHA/IFNG/P2RX7/GPI/PRKACA/ALDOA/HK1/PGK1/PPP2CA/ENO1/GAPDH/PKM/STAT3/SRC/HTR2A/TREX1/ZBTB20/COL6A1/PKLR/PFKP/INSR/UCP2/FBP1/GPD1/SLC2A6/ENO2/PFKFB3/BCL2L13	45
GO:0045187	regulation of circadian sleep/wake cycle, sleep	15/2479	15/18805	1	7.58572	9.94281	6.08195e-14	1.09039e-12	4.36036e-13	PER3/MTNR1B/CRH/GHRL/DRD2/ADORA2A/ADRB1/ADORA1/GHRH/CSF2/PARP1/PTGDS/CHRNB2/KCNA2/FXR1	15
GO:0009135	purine nucleoside diphosphate metabolic process	48/2479	117/18805	0.410256	3.11209	8.92992	6.20687e-14	1.10645e-12	4.42457e-13	PPARA/INS/EP300/IGF1/NCOR1/SIRT6/HIF1A/APP/MTOR/KAT2B/ARNT/PSEN1/OGT/PRKAA2/HK2/GCK/PRKAA1/LDHA/IFNG/P2RX7/GPI/PRKACA/ALDOA/HK1/PGK1/PPP2CA/ENO1/GAPDH/PKM/STAT3/AK5/SRC/HTR2A/TREX1/ZBTB20/COL6A1/CARD11/PKLR/PFKP/INSR/UCP2/FBP1/AK1/GPD1/SLC2A6/ENO2/PFKFB3/BCL2L13	48
GO:0009179	purine ribonucleoside diphosphate metabolic process	48/2479	117/18805	0.410256	3.11209	8.92992	6.20687e-14	1.10645e-12	4.42457e-13	PPARA/INS/EP300/IGF1/NCOR1/SIRT6/HIF1A/APP/MTOR/KAT2B/ARNT/PSEN1/OGT/PRKAA2/HK2/GCK/PRKAA1/LDHA/IFNG/P2RX7/GPI/PRKACA/ALDOA/HK1/PGK1/PPP2CA/ENO1/GAPDH/PKM/STAT3/AK5/SRC/HTR2A/TREX1/ZBTB20/COL6A1/CARD11/PKLR/PFKP/INSR/UCP2/FBP1/AK1/GPD1/SLC2A6/ENO2/PFKFB3/BCL2L13	48
GO:0045785	positive regulation of cell adhesion	127/2479	499/18805	0.254509	1.93063	8.21024	6.32863e-14	1.12495e-12	4.49855e-13	GSK3B/LEP/EP300/IGF1/IL6/KAT5/TNF/CD36/PRKCA/ADA/MTOR/IL1B/EGR3/FGA/SERPINF2/SMARCD3/RELA/VEGFA/EPO/APOA1/IGF2/KITLG/VCAM1/PRKAA1/ZFHX3/B2M/HSPD1/FLNA/HLA-DMA/JAK2/TGFB1/CCL2/IFNG/IL4/SELP/RHOA/MFSD2B/SMAD3/RPS3/ETS1/TFRC/P4HB/ATM/IL2RA/CRKL/C1QBP/PDGFB/SRC/PIK3R2/FOXP3/IL10/HTR2A/RARA/SELE/IGFBP2/XBP1/ARID1A/MYOC/NRG1/NCK2/RHOD/SART1/HLA-DQB1/IL2/PDPK1/TGFB2/SHH/GLI2/NODAL/IL15/IL7/ANXA1/ITGAV/I…	127
GO:0072594	establishment of protein localization to organelle	121/2479	467/18805	0.259101	1.96546	8.2327	6.4724e-14	1.14725e-12	4.58771e-13	CRY2/HDAC3/LEP/TP53/EP300/MAPK8/TARDBP/PML/USP9X/HUWE1/CSNK2A2/USP7/SIRT6/CD36/HSPA8/DNAJA1/ADCY10/FBXW7/MED1/SREBF1/CDK1/PSEN1/KPNB1/ATF2/HSP90AA1/HK2/SUMO1/TNPO1/PRKAA1/LMAN1/HSPD1/FLNA/ATG14/NCOA4/HERPUD1/JAK2/TGFB1/TRIM28/CSE1L/CCT5/HSPA5/ADAR/CDKN1A/IFNG/PIK3R1/SMAD3/HK1/LMNA/PRKD1/CCT7/CDKN2A/TERT/BAX/TXNIP/STAT3/RAN/MAPK14/CBLB/SPCS3/NPM1/RANBP2/KPNA1/RUVBL2/TCP1/CCT4/UBR5/CCT6A/MAPT/RYR2/…	121
GO:0045777	positive regulation of blood pressure	24/2479	35/18805	0.685714	5.20164	9.69491	6.58231e-14	1.16343e-12	4.65244e-13	ACE/AVP/ID2/CNR1/ADRB1/AVPR1A/ADORA1/RHOA/OXT/HSD11B2/CYP11B2/CARTPT/ADRA1A/ADRA2B/QRFP/ENG/OXTR/TACR1/DRD5/TBXA2R/AVPR2/TAC3/GLP1R/WNK1	24
GO:0045765	regulation of angiogenesis	101/2479	363/18805	0.278237	2.11063	8.32609	6.92694e-14	1.21821e-12	4.87149e-13	SIRT1/PRL/SERPINE1/LEP/GHRL/IL6/TNF/PPARG/PML/SIRT6/HIF1A/CD36/PRKCA/HMOX1/IL1B/NOS3/NFE2L2/RELA/PF4/ATF2/NPPB/VEGFA/HK2/ROCK2/F3/QKI/CLDN5/BTG1/KLK3/ETS1/PRKD1/PGK1/CTNNB1/TERT/SLC12A2/PKM/STAT3/APOH/PRKCB/TWIST1/VEGFC/GLUL/CHI3L1/CD40/CTSH/IL10/GATA4/THBS1/XBP1/NTRK1/KRIT1/STAB1/PDPK1/CXCL8/TGFB2/GHSR/ITGB1/DLL1/NODAL/CREB3L1/APLNR/ADM/ABL1/ENG/CX3CL1/EMP2/ADGRA2/ADGRB3/CEMIP2/SLC39A12/IL1A/PIK…	101
GO:0060541	respiratory system development	73/2479	226/18805	0.323009	2.45025	8.54694	6.93116e-14	1.21821e-12	4.87149e-13	TIMELESS/CREB1/PPP1CA/CRH/EP300/TNF/ACE/ASS1/MAPK1/NKX2-1/ADA/PROX1/FBXW7/NOS3/SREBF1/EPAS1/CEBPA/VEGFA/YWHAZ/SFTPD/TGFB1/RAB3A/SMCHD1/HSD11B1/CTNNB1/MAPK3/ELK1/KRAS/EGFR/PKD1/CHI3L1/CTSH/FBN1/RARA/IL13/SIX1/LOX/DLX5/SPDEF/HIKESHI/NOTCH1/PGR/FGFR1/SHH/GLI2/FGF8/NODAL/DISP1/EIF4G1/COL6A1/HES1/BMP4/FGF10/WNT2/PHEX/LOXL3/FOXF1/MECP2/CYP1A2/BMP2/SPRY2/FGF2/RBP4/ASCL1/FGFR2/BMPR1A/GLI1/MYCN/THRA/RARG/…	73
GO:0018105	peptidyl-serine phosphorylation	54/2479	142/18805	0.380282	2.88471	8.78459	7.43266e-14	1.30269e-12	5.20933e-13	GSK3B/CSNK2A1/IL6/TNF/MAPK8/TOP1/CSNK1A1/MAPK1/PRKDC/APP/CDK1/CDK5/ATR/EIF2AK3/RACK1/PDE4D/TXN/IFNG/CDK5R1/PRKACA/ERN1/DYRK1A/TFRC/PRKD1/ATM/SNCA/MAPK14/EGFR/PKD1/TLK2/RPS6KB1/PRKCD/AKAP9/CAMK2A/TAF1/CRIPTO/EIF4G1/PTEN/IKBKB/CAMK2D/GADD45A/CLSPN/PRKCZ/SPRY2/IFNB1/IL11/AKT1/CDK2/OPRD1/ROCK1/WNK1/NTF3/LATS1/MAP3K13	54
GO:0050806	positive regulation of synaptic transmission	62/2479	177/18805	0.350282	2.65714	8.63152	8.88905e-14	1.5536e-12	6.21266e-13	GSK3B/INS/CRH/DRD2/TNF/PRNP/PRKCG/MAPK1/APP/BGLAP/ADORA2A/CALB1/ADORA1/ADCY1/RETN/NALCN/PRRT1/NMU/APOE/CCL2/KISS1/OXT/EPHB2/STX1A/SNCA/EGFR/GRIN2B/GIP/GFAP/NTRK1/HMGCR/ADCY8/ADRA1A/GRIA3/NTRK2/NLGN1/FXR1/NPS/ABL1/STX4/SLC8A2/GPR158/OXTR/MECP2/TACR1/CCR2/PTGS2/PRKCZ/DRD1/VAMP2/NRXN1/ARRB2/KMO/GRIN2A/GRIN1/GRIK2/STXBP1/SLC1A3/ITPR3/GRIN2C/CX3CR1/CALB2	62
GO:0043470	regulation of carbohydrate catabolic process	34/2479	66/18805	0.515152	3.9078	9.22117	9.16592e-14	1.59753e-12	6.38833e-13	PPP1CA/TP53/PPARA/INS/EP300/IGF1/NCOR1/SIRT6/HIF1A/APP/MTOR/ADCY10/KAT2B/ARNT/PSEN1/OGT/PRKAA2/GCK/PRKAA1/IFNG/P2RX7/PRKACA/PPP2CA/STAT3/SRC/HTR2A/GSK3A/TREX1/PPP1R3B/ZBTB20/INSR/FBP1/GPD1/SLC2A6	34
GO:0014075	response to amine	30/2479	53/18805	0.566038	4.2938	9.35697	9.5995e-14	1.66382e-12	6.65345e-13	DRD2/ASS1/DRD4/TH/EDN1/ADORA2A/CDK1/HDAC2/COMT/CAD/JAK2/OXT/RGS20/KCNC2/RANBP2/CNR2/ITGA2/PDE1B/NR4A1/FOSB/OXTR/DRD5/GLDC/DRD1/HDAC9/SLC18A2/SLC6A1/GRIN2A/CPS1/HPRT1	30
GO:0035094	response to nicotine	30/2479	53/18805	0.566038	4.2938	9.35697	9.5995e-14	1.66382e-12	6.65345e-13	PPARA/DRD2/TNF/AVP/MAPK1/TH/HMOX1/EDN1/CNR1/HDAC2/RELA/VCAM1/B2M/ABAT/CHRNB2/IGF1R/NFKB1/CHRNA4/SLC6A3/IL13/NTRK1/PENK/MMP2/HOMER1/TACR1/OPRK1/ATP1A2/CHRNA2/OPRD1/PDX1	30
GO:0072523	purine-containing compound catabolic process	57/2479	156/18805	0.365385	2.77171	8.65864	1.13018e-13	1.94809e-12	7.79018e-13	PPARA/INS/EP300/IGF1/NCOR1/DPYD/SIRT6/HIF1A/ADA/APP/MTOR/KAT2B/ARNT/NUDT12/PSEN1/OGT/PRKAA2/HK2/GCK/PRKAA1/LDHA/PDE4D/IFNG/P2RX7/GPI/PRKACA/ALDOA/HK1/PGK1/PPP2CA/ENO1/GAPDH/PKM/STAT3/SRC/HTR2A/TREX1/PDE8B/NUDT3/ZBTB20/COL6A1/PKLR/PFKP/PDE4A/INSR/UCP2/FBP1/GPD1/SLC2A6/HPRT1/ENO2/XDH/PDE5A/SUCLA2/PDE2A/PFKFB3/BCL2L13	57
GO:2000377	regulation of reactive oxygen species metabolic process	57/2479	156/18805	0.365385	2.77171	8.65864	1.13018e-13	1.94809e-12	7.79018e-13	LEP/TP53/PPARA/INS/TNF/HIF1A/CD36/APP/ADCY10/CRP/AGT/SOD1/NFE2L2/HK2/GSTP1/TGFB1/FOXO1/G6PD/CDKN1A/ABCB7/RHOA/F2/VDAC1/HP/SNCA/MAPK14/PRDX2/EGFR/GCH1/MAPT/MMP3/AGTR1/PDGFB/THBS1/TSPO/TLR4/PRKCD/DHFR/MT3/BCR/PRKN/BECN1/FAS/UCP1/CTNS/GADD45A/RAB27A/CYP1B1/SLC18A2/BNIP3/GRIN1/RAC1/XDH/GNAI2/MYCN/SIRPA/RNF41	57
GO:0050802	circadian sleep/wake cycle, sleep	16/2479	17/18805	0.941176	7.1395	9.86826	1.18855e-13	2.04307e-12	8.17001e-13	PER3/MTNR1B/CRH/GHRL/DRD2/ADORA2A/ADRB1/ADORA1/GHRH/BTBD9/CSF2/PARP1/PTGDS/CHRNB2/KCNA2/FXR1	16
GO:0050867	positive regulation of cell activation	106/2479	392/18805	0.270408	2.05124	8.19608	1.2649e-13	2.16836e-12	8.67103e-13	LEP/EP300/IGF1/IL6/KAT5/TNF/ADA/PRKDC/APP/MTOR/IL1B/EGR3/SMARCD3/CEBPA/MEF2C/EPO/IGF2/KITLG/VCAM1/PRKAA1/B2M/HSPD1/FLNA/HLA-DMA/JAK2/TGFB1/MIF/CDKN1A/CCL2/IFNG/IL4/SELP/RHOA/RPS3/TFRC/EPHB2/IL2RA/CHRNB2/IL5/XRCC6/CD40/SRC/FOXP3/IL10/RARA/THBS1/IGFBP2/XBP1/IL13/ARID1A/TLR4/MYB/NCK2/SART1/HLA-DQB1/IL2/PDPK1/SHH/GLI2/IL15/IL7/ANXA1/HES1/ABL1/FGF10/CARD11/TREM2/INPP5D/LILRB1/KMT5B/ACTL6A/BTNL2/BTN2A2…	106
GO:0007548	sex differentiation	87/2479	296/18805	0.293919	2.22959	8.30878	1.33472e-13	2.28179e-12	9.12463e-13	SIRT1/LEP/NRIP1/UBE3A/REN/ACE/HNF4A/NKX2-1/GNRH1/UBB/NOS3/NCOA1/SOD1/ESR1/VEGFA/LGR4/RETN/CGA/KITLG/CSMD1/FLNA/GFRA1/CEBPB/NCOA4/ATM/CTNNB1/BAX/AMH/PKD1/ADCYAP1R1/NASP/A2M/CRKL/PTPRN/PRDX4/SRC/GATA4/ASB1/RARA/NPPC/LHCGR/NTRK1/EIF2B2/ROBO2/IMMP2L/AR/NOTCH1/PGR/TGFB2/SHH/FGF8/MMP2/CYP19A1/BRCA2/FGF10/LHX1/SYCP2/SF1/FST/IL1A/VGF/MERTK/PTX3/H3-3B/INSR/SRD5A1/INHBB/CBL/CYP17A1/AFP/RBP4/ANG/IDH1/CYP1B1…	87
GO:0046324	regulation of D-glucose import	32/2479	60/18805	0.533333	4.04572	9.20759	1.37765e-13	2.34875e-12	9.39241e-13	LEP/INS/KLF15/IGF1/TNF/ACE/SIRT6/ADIPOQ/PTH/NFE2L2/HK2/FGF21/PIK3R1/TERT/OPN3/MAPK14/MEF2A/RTN2/RPS6KB1/RNASEL/FGF19/GSK3A/PRKCI/PEA15/SLC25A27/SLC1A2/IRS2/INSR/ITLN1/AKT1/ENPP1/IRS1	32
GO:1903320	regulation of protein modification by small protein conjugation or removal	76/2479	243/18805	0.312757	2.37249	8.39118	1.41453e-13	2.40509e-12	9.61769e-13	PER2/CRY1/GSK3B/BTRC/HDAC3/SPSB4/UBE3A/SKP1/MTA1/HUWE1/SIAH2/MYCBP2/HIF1A/PRKCG/MAPK9/UBB/DNAJA1/FBXW7/ARNT/OGT/EPAS1/RELA/HSP90AA1/CDK5/VCP/HSPA1A/COPS2/HERPUD1/DDX3X/HSPA5/EGR1/RPS3/HSP90AB1/CTNNB1/CDKN2A/FBXO5/ARRB1/COPS8/CBLB/MAGEC2/BAG2/NXN/RPS2/HSPA1B/TSPO/GSK3A/RBX1/ISG15/DAXX/GNL3/PINX1/STUB1/TAF1/PTEN/COPS6/ABL1/LIMK1/PIAS1/MAD2L1/PEF1/PHF23/PRKN/SKP2/CUL3/SPRY2/HAMP/FANCM/AKT1/UBE2N/ARR…	76
GO:1901342	regulation of vasculature development	102/2479	372/18805	0.274194	2.07996	8.1979	1.42988e-13	2.42459e-12	9.69567e-13	SIRT1/PRL/SERPINE1/LEP/GHRL/IL6/TNF/PPARG/PML/SIRT6/HIF1A/CD36/PRKCA/HMOX1/IL1B/NOS3/NFE2L2/RELA/PF4/ATF2/NPPB/VEGFA/HK2/ROCK2/F3/QKI/CLDN5/BTG1/TGFB1/KLK3/ETS1/PRKD1/PGK1/CTNNB1/TERT/SLC12A2/PKM/STAT3/APOH/PRKCB/TWIST1/VEGFC/GLUL/CHI3L1/CD40/CTSH/IL10/GATA4/THBS1/XBP1/NTRK1/KRIT1/STAB1/PDPK1/CXCL8/TGFB2/GHSR/ITGB1/DLL1/NODAL/CREB3L1/APLNR/ADM/ABL1/ENG/CX3CL1/EMP2/ADGRA2/ADGRB3/CEMIP2/SLC39A12/IL…	102
GO:1901873	regulation of post-translational protein modification	77/2479	248/18805	0.310484	2.35524	8.37168	1.49852e-13	2.53411e-12	1.01336e-12	PER2/CRY1/GSK3B/BTRC/HDAC3/SPSB4/UBE3A/SKP1/MTA1/HUWE1/SIAH2/MYCBP2/HIF1A/PRKCG/MAPK9/UBB/DNAJA1/FBXW7/ARNT/OGT/EPAS1/RELA/HSP90AA1/CDK5/VCP/HSPA1A/COPS2/HERPUD1/DDX3X/HSPA5/EGR1/RPS3/HSP90AB1/CTNNB1/CDKN2A/FBXO5/ARRB1/COPS8/UBE2B/CBLB/MAGEC2/BAG2/NXN/RPS2/HSPA1B/TSPO/GSK3A/RBX1/ISG15/DAXX/GNL3/PINX1/STUB1/TAF1/PTEN/COPS6/ABL1/LIMK1/PIAS1/MAD2L1/PEF1/PHF23/PRKN/SKP2/CUL3/SPRY2/HAMP/FANCM/AKT1/UBE…	77
GO:0006066	alcohol metabolic process	101/2479	368/18805	0.274457	2.08195	8.16788	1.76604e-13	2.9732e-12	1.18895e-12	LEP/IGF1/NR0B2/MAPK1/APP/PTH/SREBF1/SPR/KPNB1/CEBPA/APOB/CYP7A1/PRKAA2/APOA1/LEPR/FDFT1/PRKG1/PRKAA1/SERPINA12/RPE65/IDI1/QKI/GNB3/APOE/G6PD/CYP2D6/CYP3A5/IL4/STAR/PRKACA/LIPE/CYB5R3/HSD11B2/CAT/PPARD/SNCA/GCH1/ITPK1/CES1/ADCYAP1R1/NFKB1/ACLY/CYP11B2/LHCGR/CYP11B1/HMGCR/CYP51A1/NUDT3/SPTSSB/LDLR/CYP3A4/DHFR/GBA1/FGFR1/DHCR7/ACP3/PTS/SCP2/APOA4/NPC1L1/DGKQ/CYP11A1/SULT2A1/ALDH2/MECP2/CYP1A2/QDPR/N…	101
GO:0006576	biogenic amine metabolic process	43/2479	100/18805	0.43	3.26186	8.83711	1.76767e-13	2.9732e-12	1.18895e-12	AANAT/DRD2/ASMT/DRD4/TH/HTR1A/EPAS1/COMT/MAOA/AZIN1/SNCA/ABAT/CHRNB2/GCH1/KL/SRM/TDO2/DRD3/SLC6A3/TRH/HNMT/TGFB2/PAH/PDE1B/PRKN/ALDH2/ODC1/DDC/MECP2/SULT1A3/NPR1/DRD1/MAOB/SULT1A1/AOC1/KMO/PNMT/GRIN2A/HPRT1/HDC/VPS35/HDAC10/SULT1A2	43
GO:0006937	regulation of muscle contraction	61/2479	175/18805	0.348571	2.64417	8.51494	1.80619e-13	3.02985e-12	1.2116e-12	PROK2/NPPA/GHRL/ADA/ADCY10/SOD1/NMUR2/EDN1/HSP90AA1/SUMO1/ADORA1/PRKG1/CHGA/NMU/PDE4D/CALCA/KCNQ1/RHOA/NOS1/CACNA1C/PRKACA/OXT/PRKD1/ENO1/ADRA1B/ABAT/ORMDL3/DOCK4/ATP1A1/MYBPC3/RYR2/GATA4/ADRB2/ADRA2A/AKAP9/FKBP1B/ADRA1A/STUB1/ADRA2B/GHSR/SCN5A/ITGA2/TRPM4/MYL5/P2RX4/PIK3CG/NR4A1/ADORA2B/OXTR/CAMK2D/TACR1/ADRA2C/CHRM3/TBXA2R/PTGS2/ATP1A2/SCN4A/TRPV4/PDE5A/ANXA6/SRI	61
GO:0070663	regulation of leukocyte proliferation	82/2479	273/18805	0.300366	2.27849	8.29168	1.8447e-13	3.08617e-12	1.23412e-12	LEP/AHR/IGF1/IL6/PRNP/MAPK1/ADA/IL1B/PTH/CRP/MEF2C/EPO/GSTP1/IGF2/KITLG/VCAM1/SFTPD/CEBPB/JAK2/TGFB1/MIF/CSF2/CDKN1A/IL4/RPS3/TFRC/ATM/EPHB2/CTNNB1/MAPK3/GAL/CDKN2A/TNFRSF1B/IL2RA/CHRNB2/CBLB/IL5/CD40/FOXP3/IL10/IGFBP2/IL13/TLR4/NCK2/IL2/SHH/IL15/IL7/ANXA1/HES1/NMB/BMP4/FGF10/PTK2/CARD11/INPP5D/LILRB1/BTNL2/BTN2A2/LGALS3/IL1A/IL18/CD81/IRS2/TACR1/CCR2/SCGB1A1/CCL5/ERBB2/HLA-DRB1/HLA-G/NFATC2/BTK/…	82
GO:0046034	ATP metabolic process	73/2479	230/18805	0.317391	2.40764	8.3698	1.87721e-13	3.13219e-12	1.25253e-12	PPARA/INS/EP300/IGF1/NCOR1/SIRT6/DNM1L/HIF1A/NDUFA9/APP/HSPA8/MTOR/ADCY10/KAT2B/ARNT/PSEN1/OGT/PRKAA2/HK2/GCK/PRKAA1/VCP/HSPA1A/LDHA/LDHC/TGFB1/IFNG/IL4/P2RX7/GPI/PRKACA/PARP1/ALDOA/HK1/PGK1/PPP2CA/ENO1/GAPDH/PKM/STAT3/AK5/SDHA/ATP5F1A/NDUFS3/HSPA1B/SRC/HTR2A/TSPO/TREX1/ZBTB20/COL6A1/NMNAT1/PKLR/PFKP/TREM2/CLPX/INSR/UCP2/CTNS/ATP1A2/FBP1/AK1/GPD1/SLC2A6/ENPP1/ENO2/SDHD/PFKFB3/ATP5MC3/TMSB4X/ATP5F…	73
GO:0009134	nucleoside diphosphate catabolic process	45/2479	108/18805	0.416667	3.16072	8.775	1.92826e-13	3.20881e-12	1.28317e-12	PPARA/INS/EP300/IGF1/NCOR1/SIRT6/HIF1A/APP/MTOR/KAT2B/ARNT/PSEN1/OGT/PRKAA2/HK2/GCK/PRKAA1/LDHA/IFNG/P2RX7/GPI/PRKACA/ALDOA/HK1/PGK1/PPP2CA/ENO1/GAPDH/PKM/STAT3/SRC/HTR2A/TREX1/ZBTB20/COL6A1/PKLR/PFKP/INSR/UCP2/FBP1/GPD1/SLC2A6/ENO2/PFKFB3/BCL2L13	45
GO:0032094	response to food	26/2479	42/18805	0.619048	4.69592	9.34372	2.28532e-13	3.78287e-12	1.51273e-12	NPY/LEP/PPARA/GHRL/PRKCG/SREBF1/GHR/COMT/GAST/GHRH/G6PD/OXT/PLEC/HSD11B2/SLC16A1/CARTPT/GFRAL/FBN1/MC4R/MT3/MPO/GHSR/GDF15/AKT1/CPS1/CYP1A1	26
GO:0050433	regulation of catecholamine secretion	26/2479	42/18805	0.619048	4.69592	9.34372	2.28532e-13	3.78287e-12	1.51273e-12	CRH/DRD2/ADORA2A/CNR1/CHGA/HTR1B/OXT/STX1A/SNCA/ABAT/CHRNB2/PRKCB/CHRNA4/CARTPT/HTR2A/DRD3/ADRA2A/ADRA2B/GHSR/KCNA2/PRKN/OXTR/OPRK1/ADRA2C/GDNF/SDHD	26
GO:0071333	cellular response to glucose stimulus	55/2479	150/18805	0.366667	2.78143	8.53573	2.57093e-13	4.24441e-12	1.69729e-12	NR1D1/RBM4/CRH/GHRL/KAT5/ACE/HIF1A/TH/GCG/OGT/SIN3A/CYP7A1/PRKAA2/PRKAA1/RACK1/TGFB1/FGF21/PRKACA/ERN1/SMAD3/SLC2A2/PPARD/NOX4/IGF1R/PTPRN/PTPRN2/USF1/GATA4/XBP1/ADRA2A/PDE8B/ADCY8/FKBP1B/ZBTB20/TREM2/TRPM4/STX4/ENY2/ICAM1/IRS2/OPRK1/LIN28A/CASR/UCP2/PAX6/FOXA2/NR1H4/HLA-DRB1/OSBP/ADCY5/NEUROD1/COL1A1/PDX1/EFNA5/SRI	55
GO:0007613	memory	50/2479	129/18805	0.387597	2.9402	8.61635	2.61967e-13	4.31349e-12	1.72492e-12	CREB1/CRTC1/DRD2/SLC6A4/PRNP/TH/APP/KAT2B/FOS/CALB1/PSEN1/CNR1/COMT/ADCY1/BTBD9/CSMD1/APOE/HRH1/OXT/CHRNB2/ADGRF1/FEN1/GIP/MAPT/RPS6KB1/HTR2A/S100B/BRINP1/ADCY8/LDLR/SCN2A/TREM2/SLC8A2/B4GALT2/OXTR/EHMT2/MECP2/TACR1/INSR/CTNS/PTGS2/PRKCZ/DRD1/SLC6A1/GRIN2A/ITPR3/CAMK4/CX3CR1/RASGRF1/PAK6	50
GO:0030324	lung development	66/2479	199/18805	0.331658	2.51587	8.37692	2.73159e-13	4.48598e-12	1.79389e-12	TIMELESS/CREB1/PPP1CA/CRH/EP300/TNF/ACE/MAPK1/NKX2-1/ADA/PROX1/FBXW7/NOS3/SREBF1/EPAS1/CEBPA/VEGFA/YWHAZ/SFTPD/TGFB1/RAB3A/HSD11B1/CTNNB1/MAPK3/ELK1/KRAS/EGFR/PKD1/CHI3L1/CTSH/FBN1/IL13/LOX/SPDEF/HIKESHI/NOTCH1/PGR/FGFR1/SHH/GLI2/FGF8/NODAL/EIF4G1/COL6A1/HES1/BMP4/FGF10/WNT2/PHEX/LOXL3/FOXF1/MECP2/CYP1A2/BMP2/SPRY2/FGF2/RBP4/ASCL1/FGFR2/BMPR1A/GLI1/MYCN/THRA/FOSL2/SOX11/BAG6	66
GO:0014706	striated muscle tissue development	111/2479	423/18805	0.262411	1.99058	8.02946	2.91508e-13	4.77478e-12	1.90938e-12	BMAL1/NR1D2/CREB1/HDAC3/PPARA/NPPA/EP300/IGF1/HNRNPU/SIRT6/HLF/SIK1/ID2/MTOR/PROX1/MED1/FOS/EDN1/CDK1/MEF2C/NPPB/VEGFA/NAGLU/IGF2/CDK5/PRKG1/PRKAA1/COPS2/MEF2D/MYF6/TCAP/TGFB1/EYA1/DDX5/G6PD/EGR1/RHOA/SMAD3/LMNA/MYH14/PLEC/ERO1A/CTNNB1/NOX4/KRAS/FBXO22/MAPK14/VRK3/TWIST1/PRMT1/MEF2A/MYBPC3/DDX17/RPS6KB1/RYR2/KAT8/GATA4/RARA/MYOZ1/MEIS1/GSK3A/SIX1/LOX/TREX1/GJC1/NRG1/EPHB1/FOXP1/LEMD2/ADRA1A/CTCF/…	111
GO:0051962	positive regulation of nervous system development	84/2479	285/18805	0.294737	2.23579	8.19163	2.97727e-13	4.86392e-12	1.94503e-12	PPP1CC/GHRL/IL6/DRD2/TNF/ACE/HDAC1/HIF1A/ID2/PRMT5/BDNF/MTOR/ADCY10/IL1B/SMARCD3/HDAC2/RELA/VEGFA/QKI/EIF4G2/TGFB1/IFNG/OXT/EPHB2/CTNNB1/DICER1/KRAS/TNFRSF1B/EGFR/DSCAM/ST8SIA2/VEGFC/XRCC5/MAPT/GFAP/TSPO/CDKL5/ID4/NTRK1/GRM5/OPRM1/MYB/EPHB1/IL1RAPL1/ROBO2/LRRN3/NEFL/NOTCH1/ITGB1/SHH/CDON/NTRK2/NLGN1/FXR1/HES1/LIMK1/PRKCI/CX3CL1/WNT2/ADGRB3/CBLN1/DISC1/OXTR/MECP2/PAX6/BMP2/PAFAH1B1/FGF2/NRXN1/ASCL…	84
GO:0006584	catecholamine metabolic process	31/2479	58/18805	0.534483	4.05444	9.07826	3.06879e-13	4.98738e-12	1.9944e-12	DRD2/DRD4/TH/HTR1A/EPAS1/COMT/MAOA/SNCA/ABAT/CHRNB2/GCH1/KL/DRD3/SLC6A3/TGFB2/PAH/PDE1B/PRKN/ALDH2/DDC/SULT1A3/NPR1/DRD1/MAOB/SULT1A1/PNMT/GRIN2A/HPRT1/HDC/VPS35/SULT1A2	31
GO:0009712	catechol-containing compound metabolic process	31/2479	58/18805	0.534483	4.05444	9.07826	3.06879e-13	4.98738e-12	1.9944e-12	DRD2/DRD4/TH/HTR1A/EPAS1/COMT/MAOA/SNCA/ABAT/CHRNB2/GCH1/KL/DRD3/SLC6A3/TGFB2/PAH/PDE1B/PRKN/ALDH2/DDC/SULT1A3/NPR1/DRD1/MAOB/SULT1A1/PNMT/GRIN2A/HPRT1/HDC/VPS35/SULT1A2	31
GO:0009267	cellular response to starvation	64/2479	191/18805	0.335079	2.54181	8.34549	3.68551e-13	5.97415e-12	2.389e-12	SIRT1/TP53/PPARA/KAT5/MAPK8/ALB/KLF10/MAPK1/ATF4/CHKA/HSPA8/MTOR/BGLAP/NFE2L2/SREBF1/FOS/ATF2/COMT/PRKAA2/YWHAZ/PRKAA1/SUV39H1/HNRNPA1/EIF2AK3/MYBBP1A/ATG14/FOXO1/HSPA5/CDKN1A/PRKD1/MAPK3/FBXO22/MAX/IGF1R/SLC2A1/GLUL/GCN1/CARTPT/XBP1/MFSD2A/TFEB/GBA1/TNFRSF11A/ATG7/FOXA3/BECN1/LAMP2/FAS/EHMT2/ATF3/PCSK9/UCP2/SRD5A1/INHBB/TSC2/PDK4/MAP1LC3A/TNRC6A/SP1/FADS1/MYOD1/SREBF2/PAK6/AMBRA1	64
GO:0002761	regulation of myeloid leukocyte differentiation	50/2479	130/18805	0.384615	2.91758	8.54908	3.71726e-13	6.01005e-12	2.40335e-12	CREB1/TNF/KLF10/ADIPOQ/ID2/MYC/PRKCA/MTOR/FBXW7/BGLAP/FOS/PF4/KITLG/CEBPB/QKI/TGFB1/CALCA/HSF1/IFNG/TNFRSF11B/IL4/CUL4A/PIK3R1/CTNNB1/IL5/CARTPT/LRRC17/FBN1/RARA/MITF/TLR4/FOXP1/TNFRSF11A/CDK6/TREM2/INPP5D/LILRB1/EEIG1/GPR137/TCTA/CASP8/IAPP/LTF/RB1/HLA-DRB1/TRIB1/TNFSF11/CAMK4/CSF1/CCR1	50
GO:1903580	positive regulation of ATP metabolic process	24/2479	37/18805	0.648649	4.92047	9.3015	4.30095e-13	6.93584e-12	2.77357e-12	PPARA/INS/IGF1/HIF1A/APP/MTOR/ADCY10/KAT2B/ARNT/PSEN1/PRKAA2/PRKAA1/VCP/IFNG/IL4/P2RX7/ENO1/SRC/HTR2A/ZBTB20/TREM2/INSR/GPD1/TMSB4X	24
GO:0051251	positive regulation of lymphocyte activation	94/2479	337/18805	0.278932	2.1159	8.05477	4.36605e-13	7.00471e-12	2.80111e-12	LEP/EP300/IGF1/IL6/KAT5/ADA/PRKDC/MTOR/IL1B/EGR3/SMARCD3/MEF2C/EPO/IGF2/KITLG/VCAM1/PRKAA1/B2M/HSPD1/HLA-DMA/JAK2/TGFB1/MIF/CDKN1A/CCL2/IFNG/IL4/RHOA/RPS3/TFRC/EPHB2/IL2RA/CHRNB2/IL5/XRCC6/CD40/SRC/FOXP3/IL10/RARA/IGFBP2/XBP1/IL13/ARID1A/TLR4/NCK2/SART1/HLA-DQB1/IL2/PDPK1/SHH/GLI2/IL15/IL7/ANXA1/HES1/ABL1/FGF10/CARD11/INPP5D/LILRB1/KMT5B/ACTL6A/BTNL2/BTN2A2/IL1A/IL18/CD81/IRS2/TACR1/DPP4/CCR2/CCL…	94
GO:0060562	epithelial tube morphogenesis	94/2479	337/18805	0.278932	2.1159	8.05477	4.36605e-13	7.00471e-12	2.80111e-12	TIMELESS/BTRC/PPP1CA/NR3C1/TNF/PML/SIRT6/HIF1A/NKX2-1/MYC/PROX1/MED1/AGT/EDN1/ESR1/PSEN1/MEF2C/MAGED1/VEGFA/LGR4/CSMD1/CSNK2B/TCAP/TGFB1/EYA1/PTCH1/RHOA/PRKACA/SMAD3/CTNNB1/KRAS/KDM2B/PAX8/C1orf54/PKD1/IRX1/TWIST1/MTHFD1/MTHFR/RYR2/CTSH/SRC/GATA4/RARA/SIX1/SIX2/FOXP1/NRARP/AR/NOTCH1/PGR/TGFB2/SHH/GLI2/FGF8/DLL1/NODAL/FOXH1/STIL/PHB2/HES1/APLNR/ADM/ABL1/BMP4/ENG/FGF10/WNT2/FOXF1/LHX1/LBX1/SLC39A12…	94
GO:0043401	steroid hormone receptor signaling pathway	51/2479	135/18805	0.377778	2.86572	8.47742	4.92285e-13	7.87781e-12	3.15025e-12	CLOCK/PER1/CRY1/CRY2/BMAL1/NR1D1/SIRT1/NR3C1/PPARA/EP300/UBE3A/NCOR1/HDAC1/MAPK1/RXRA/DNAJA1/NR3C2/NCOA1/MED1/CARM1/ESR1/ESR2/NCOA4/JAK2/DDX5/RHOA/PARP1/PPARD/YWHAH/DDX17/UBR5/SRC/FOXP1/DAXX/AR/PGR/NODAL/FOXH1/PHB2/PGRMC2/GHRHR/CNOT2/SKP2/KMT2D/NCOR2/CALR/KDM1A/CYP7B1/PKN1/LATS1/PIAS2	51
GO:0003015	heart process	79/2479	263/18805	0.30038	2.2786	8.13688	5.08549e-13	8.11732e-12	3.24603e-12	NPPA/DRD2/TNF/ACE/DNM1L/MC3R/MDM2/TH/ADA/MTOR/ADCY10/NOS3/AGT/SOD1/SREBF1/EDN1/ADRB1/EPAS1/AVPR1A/HSP90AA1/SUMO1/ADORA1/SCN8A/KCND2/CHGA/FLNA/YWHAE/TCAP/PDE4D/KCNQ1/NOS1/CACNA1C/PRKACA/TRPV1/OXT/GSN/ADRA1B/NOX4/GCH1/MEF2A/ATP1A1/ATP1A3/MYBPC3/CELF2/RYR2/SRC/GATA4/GSK3A/SCN1A/TREX1/GJC1/APLN/GNAO1/AKAP9/FKBP1B/SCN2A/ADRA1A/TGFB2/SCN5A/SCN9A/SCN11A/ADM/TRPM4/SLC8A2/P2RX4/PIK3CG/CAMK2D/NEDD4L/CACNA1…	79
GO:0048708	astrocyte differentiation	40/2479	91/18805	0.43956	3.33438	8.69827	5.12591e-13	8.16103e-12	3.26351e-12	NR1D1/NR3C1/IL6/TNF/MAPK1/ID2/APP/IL1B/ADORA2A/PSEN1/NAGLU/QKI/IFNG/F2/MAPK3/KRAS/STAT3/EGFR/MAPT/GFAP/ID4/TLR4/CNTN2/LDLR/NOTCH1/SHH/DLL1/HES1/ABL1/CDK6/TREM2/GPR37L1/MECP2/PAX6/GRN/BMP2/DRD1/PLP1/MYCN/CUL4B	40
GO:0030098	lymphocyte differentiation	112/2479	432/18805	0.259259	1.96667	7.9205	5.38733e-13	8.55546e-12	3.42124e-12	RORA/NFIL3/RORC/LEP/TP53/KMT2A/EP300/EZH2/METTL3/IL6/KAT5/ID2/RELB/ADA/PRKDC/MTOR/IL1B/EGR3/SOD1/SMARCD3/ATF2/LEPR/VCAM1/B2M/TGFB1/KCNK18/EGR1/IFNG/RPS6/IL4/RHOA/PIK3R1/ATM/CTNNB1/CDKN2A/BAX/STAT3/IL2RA/PRDX2/ST3GAL1/DROSHA/XRCC6/SLC25A5/CTSL/PIK3R2/FOXP3/IL10/SYVN1/RARA/ZEB1/XBP1/ARID1A/NTRK1/MYB/FOXP1/SART1/NRARP/IL2/GBA1/ITGB1/SHH/GLI2/DLL1/IL15/IL7/ANXA1/ABL1/CDK6/BMP4/CARD11/BLNK/INPP5D/IRF4…	112
GO:0033044	regulation of chromosome organization	75/2479	244/18805	0.307377	2.33168	8.15861	5.4713e-13	8.66682e-12	3.46577e-12	SIRT1/TP53/KAT5/PML/USP7/HNRNPU/SIRT6/MAPK1/MYC/KAT2B/HNRNPD/CDK1/SMARCD3/HSP90AA1/ATR/HNRNPA1/CCT2/CCT8/CCT5/PARP1/LMNA/HNRNPA2B1/CCT7/ATM/CTNNB1/MAPK3/MAP2K7/FBXO5/CCNB1/GCH1/APC/FEN1/RUVBL1/XRCC5/RUVBL2/SMC4/TCP1/CCT4/SMC2/ANAPC7/CCT6A/MAPT/SRC/ARID1A/GNL3/PINX1/YLPM1/CTCF/UCHL5/ZNF207/MAD2L1/ACTL6A/DUSP1/BECN1/H3-3B/DCP2/CUL3/MRE11/RB1/BIRC5/CDK2/YY1/NABP2/NEK2/ACTB/RAD21/TACC3/TINF2/TRIP13/B…	75
GO:0060047	heart contraction	77/2479	254/18805	0.30315	2.29961	8.12586	5.9465e-13	9.39576e-12	3.75726e-12	NPPA/DRD2/TNF/ACE/DNM1L/MC3R/MDM2/TH/ADA/MTOR/ADCY10/NOS3/AGT/SOD1/SREBF1/EDN1/ADRB1/EPAS1/AVPR1A/HSP90AA1/SUMO1/ADORA1/SCN8A/KCND2/CHGA/FLNA/YWHAE/TCAP/PDE4D/KCNQ1/NOS1/CACNA1C/PRKACA/TRPV1/OXT/GSN/ADRA1B/GCH1/MEF2A/ATP1A1/ATP1A3/MYBPC3/CELF2/RYR2/SRC/GATA4/GSK3A/SCN1A/GJC1/APLN/GNAO1/AKAP9/FKBP1B/SCN2A/ADRA1A/TGFB2/SCN5A/SCN9A/SCN11A/ADM/TRPM4/SLC8A2/P2RX4/PIK3CG/CAMK2D/NEDD4L/CACNA1G/ATP1A2/S1…	77
GO:0009308	amine metabolic process	45/2479	111/18805	0.405405	3.07529	8.54502	6.22625e-13	9.78835e-12	3.91425e-12	AANAT/DRD2/ASMT/DRD4/TH/HTR1A/EPAS1/COMT/VCAM1/MAOA/AZIN1/SNCA/ABAT/CHRNB2/GCH1/KL/SRM/TDO2/DRD3/SLC6A3/TRH/HNMT/TGFB2/PAH/PDE1B/PRKN/ALDH2/ODC1/DDC/MECP2/SULT1A3/NPR1/DRD1/MAOB/SULT1A1/AOC1/KMO/PNMT/GRIN2A/HPRT1/CYP1A1/HDC/VPS35/HDAC10/SULT1A2	45
GO:1901655	cellular response to ketone	45/2479	111/18805	0.405405	3.07529	8.54502	6.22625e-13	9.78835e-12	3.91425e-12	SIRT1/CREB1/NR3C1/KLF9/CRH/AHR/ACE/ASS1/CBX3/FOS/PRKAA2/ADCY1/PRKAA1/ROCK2/NCOA4/JAK2/TGFB1/GNAS/ACACA/PRKD1/MSN/ELK1/PTGDR/EGFR/IGF1R/ATP5F1A/AKAP8/RPS6KB1/SRC/ADCY8/AR/PTGFR/UCP1/SRD5A1/PAX6/FBP1/SPP1/SP1/AKT1/ADCY5/CYP1B1/ADCY3/GNAI1/EFNA5/FDX1	45
GO:0031100	animal organ regeneration	33/2479	66/18805	0.5	3.79286	8.85669	6.35228e-13	9.96146e-12	3.98348e-12	EZH2/IL6/NR0B2/TNF/ACE/CSNK2A2/F7/PRMT5/MED1/CDK1/CAD/CPT1A/CEBPB/TGFB1/CDKN1A/PTCH1/PCNA/EGFR/CCNA2/IL10/TYMS/NOTCH1/VTN/ADM/CCND1/UCP2/HSPG2/GLI1/IGF2R/CLDN1/ATIC/PDX1/SULF2	33
GO:0018108	peptidyl-tyrosine phosphorylation	65/2479	198/18805	0.328283	2.49026	8.21449	7.02759e-13	1.09929e-11	4.39594e-12	TP53/IGF1/IL6/PRNP/ADIPOQ/CD36/APP/MTOR/FBXW7/VEGFA/KITLG/GFRA1/JAK2/TGFB1/IFNG/DYRK1A/IL3/EPHB2/MAPK3/NOX4/CSF3/EGFR/IGF1R/IL5/PDGFB/SRC/HTR2A/NTRK1/PRKCD/BLK/NRG1/FGFR1/FGF8/CRIPTO/IL15/HES1/VTN/ABL1/FGF10/PTK2/TNK2/TREM2/UNC119/DGKQ/CADM4/SOCS4/IL18/ITGB3/INSR/IL6R/ERBB2/EGF/PRKCZ/TGFA/IL11/DOK7/FGFR2/BTK/HCK/SOCS1/YES1/BMP6/ENPP2/NTF3/EFNA5	65
GO:2001242	regulation of intrinsic apoptotic signaling pathway	63/2479	189/18805	0.333333	2.52857	8.22996	7.33165e-13	1.14399e-11	4.5747e-12	SIRT1/TP53/NONO/INS/SFPQ/HDAC1/HIF1A/MDM2/MYC/CCAR2/ATF4/APP/UBB/DNAJA1/ADCY10/FBXW7/SOD1/NFE2L2/EPO/EIF2AK3/RACK1/HSPA1A/HERPUD1/MIF/DDX3X/HNRNPK/PARP1/SNAI1/RPS3/P4HB/ENO1/TPT1/CTNNB1/BAX/CREB3/HELLS/SRC/IL10/GATA4/ARMC10/SYVN1/XBP1/MMP9/NCK2/MMP2/CREB3L1/TREM2/PRKN/BECN1/DDIT3/PTGS2/FGF2/AKT1/BCL2L11/RAD9A/KDM1A/BCL2L1/CLU/MCL1/PDX1/OPA1/UBQLN1/BOK	63
GO:0043524	negative regulation of neuron apoptotic process	59/2479	171/18805	0.345029	2.6173	8.27862	7.40391e-13	1.14953e-11	4.59686e-12	SIRT1/MTNR1B/PPARGC1A/NONO/HIF1A/PRKCG/ATF4/BDNF/SOD1/ADORA2A/PSEN1/MEF2C/NGF/CEBPB/JAK2/CCL2/GPI/RHOA/CTNNB1/TERT/KRAS/BAX/SNCA/KDM2B/HRAS/IL10/GFRAL/NPPC/TOX3/SIX1/NTRK1/NEFL/MT3/GBA1/FGF8/NTRK2/NMNAT1/PRKCI/CX3CL1/SLC25A27/CCND1/PRKN/MECP2/UCP2/GDNF/GRN/FGF2/HSPG2/GRIK2/ROCK1/STXBP1/BCL2L1/CLU/CX3CR1/NTF3/RAD21/NES/BOK/AMBRA1	59
GO:0048639	positive regulation of developmental growth	59/2479	171/18805	0.345029	2.6173	8.27862	7.40391e-13	1.14953e-11	4.59686e-12	CREB1/LEP/GH1/GHRL/IGF1/DRD2/BDNF/ADCY10/PROX1/GHR/EDN1/CDK1/MEF2C/VEGFA/IGF2/GHRH/EZR/EIF4G2/CPNE9/PPARD/MAPK14/DSCAM/MAPT/RPS6KB1/CDKL5/SLC6A3/NRG1/RNF157/NOTCH1/GHSR/FGFR1/FGF8/DLL1/IL7/GHRHR/LIMK1/WNT2/PRKN/DISC1/MECP2/DIO3/INSR/NEDD4L/PAFAH1B1/FGF2/ACACB/AKT1/FGFR2/CXCR4/BMPR1A/FN1/GLI1/MYOD1/CSF1/ARX/EFNA5/MACF1/CDH4/MAP3K13	59
GO:0030323	respiratory tube development	66/2479	203/18805	0.325123	2.46629	8.18488	7.76082e-13	1.20197e-11	4.80653e-12	TIMELESS/CREB1/PPP1CA/CRH/EP300/TNF/ACE/MAPK1/NKX2-1/ADA/PROX1/FBXW7/NOS3/SREBF1/EPAS1/CEBPA/VEGFA/YWHAZ/SFTPD/TGFB1/RAB3A/HSD11B1/CTNNB1/MAPK3/ELK1/KRAS/EGFR/PKD1/CHI3L1/CTSH/FBN1/IL13/LOX/SPDEF/HIKESHI/NOTCH1/PGR/FGFR1/SHH/GLI2/FGF8/NODAL/EIF4G1/COL6A1/HES1/BMP4/FGF10/WNT2/PHEX/LOXL3/FOXF1/MECP2/CYP1A2/BMP2/SPRY2/FGF2/RBP4/ASCL1/FGFR2/BMPR1A/GLI1/MYCN/THRA/FOSL2/SOX11/BAG6	66
GO:0009185	ribonucleoside diphosphate metabolic process	49/2479	128/18805	0.382812	2.90391	8.42211	7.85107e-13	1.21294e-11	4.85042e-12	PPARA/INS/EP300/IGF1/NCOR1/SIRT6/HIF1A/APP/MTOR/KAT2B/ARNT/PSEN1/OGT/PRKAA2/HK2/GCK/CAD/PRKAA1/LDHA/IFNG/P2RX7/GPI/PRKACA/ALDOA/HK1/PGK1/PPP2CA/ENO1/GAPDH/PKM/STAT3/AK5/SRC/HTR2A/TREX1/ZBTB20/COL6A1/CARD11/PKLR/PFKP/INSR/UCP2/FBP1/AK1/GPD1/SLC2A6/ENO2/PFKFB3/BCL2L13	49
GO:0031648	protein destabilization	29/2479	53/18805	0.54717	4.15068	8.95038	8.06283e-13	1.24259e-11	4.96898e-12	NR1D1/FBXL3/SIRT1/BTRC/CREBBP/EP300/SIRT6/FBXW11/PRNP/KDM8/MDM2/PRKDC/MTOR/FBXW7/HTT/DAZAP2/GSN/CDKN2A/SNCA/CTSH/SRC/XBP1/CDC73/PRKN/IAPP/CUL3/BMP2/VPS35/RAD23A	29
GO:0045940	positive regulation of steroid metabolic process	23/2479	35/18805	0.657143	4.9849	9.19481	8.82947e-13	1.3574e-11	5.42808e-12	NR1D1/TNF/MAPK1/SREBF1/KPNB1/CYP7A1/APOA1/CGA/PRKAA1/QKI/APOE/IFNG/STAR/PRKACA/IGF1R/CES1/ADM/SCP2/IL1A/GNAI1/BMP6/SREBF2/ABCG1	23
GO:0042180	ketone metabolic process	71/2479	227/18805	0.312775	2.37263	8.10754	8.91121e-13	1.3666e-11	5.4649e-12	NR1D1/SIRT1/CREB1/PPARGC1A/PPARA/INS/NCOR1/PPARG/AVP/SIRT6/ADIPOQ/NDUFA9/NR1H2/KAT2B/PROX1/IL1B/BGLAP/SREBF1/CNR1/AVPR1A/CYP7A1/GLO1/PRKG1/CPT1A/EGR1/STAR/PGK1/HSD17B10/HSD11B2/PPARD/SNCA/TWIST1/CES1/GIP/CYP11B2/TDO2/CYP11B1/FGF19/NR1H3/MFSD2A/TREX1/GHSR/CYP19A1/ADM/SCP2/APOA4/PANK2/DGKQ/CYP11A1/NQO2/IRS2/GDF15/SRD5A1/NCOR2/CYP17A1/PTGS2/AFP/AKR1B1/NR1H4/BMP2/ACACB/PDK4/ADH4/AKT1/KMO/IRS1/PDK1/BM…	71
GO:0018212	peptidyl-tyrosine modification	65/2479	199/18805	0.326633	2.47775	8.16627	9.11147e-13	1.3939e-11	5.57405e-12	TP53/IGF1/IL6/PRNP/ADIPOQ/CD36/APP/MTOR/FBXW7/VEGFA/KITLG/GFRA1/JAK2/TGFB1/IFNG/DYRK1A/IL3/EPHB2/MAPK3/NOX4/CSF3/EGFR/IGF1R/IL5/PDGFB/SRC/HTR2A/NTRK1/PRKCD/BLK/NRG1/FGFR1/FGF8/CRIPTO/IL15/HES1/VTN/ABL1/FGF10/PTK2/TNK2/TREM2/UNC119/DGKQ/CADM4/SOCS4/IL18/ITGB3/INSR/IL6R/ERBB2/EGF/PRKCZ/TGFA/IL11/DOK7/FGFR2/BTK/HCK/SOCS1/YES1/BMP6/ENPP2/NTF3/EFNA5	65
GO:0060537	muscle tissue development	114/2479	446/18805	0.255605	1.93895	7.82005	9.19768e-13	1.40366e-11	5.61306e-12	BMAL1/NR1D2/CREB1/HDAC3/PPARA/NPPA/EP300/IGF1/HNRNPU/SIRT6/HLF/SIK1/ID2/MTOR/PROX1/MED1/FOS/EDN1/CDK1/MEF2C/NPPB/VEGFA/NAGLU/IGF2/CDK5/PRKG1/PRKAA1/COPS2/MEF2D/MYF6/TCAP/TGFB1/EYA1/DDX5/G6PD/EGR1/PTCH1/RHOA/SMAD3/LMNA/MYH14/PLEC/ERO1A/CTNNB1/NOX4/KRAS/FBXO22/MAPK14/VRK3/TWIST1/PRMT1/MEF2A/MYBPC3/DDX17/RPS6KB1/RYR2/KAT8/GATA4/RARA/MYOZ1/MEIS1/GSK3A/SIX1/LOX/TREX1/GJC1/NRG1/EPHB1/FOXP1/LEMD2/ADRA1A…	114
GO:0002696	positive regulation of leukocyte activation	100/2479	372/18805	0.268817	2.03917	7.88832	9.26738e-13	1.41085e-11	5.64184e-12	LEP/EP300/IGF1/IL6/KAT5/TNF/ADA/PRKDC/MTOR/IL1B/EGR3/SMARCD3/CEBPA/MEF2C/EPO/IGF2/KITLG/VCAM1/PRKAA1/B2M/HSPD1/HLA-DMA/JAK2/TGFB1/MIF/CDKN1A/CCL2/IFNG/IL4/RHOA/RPS3/TFRC/EPHB2/IL2RA/CHRNB2/IL5/XRCC6/CD40/SRC/FOXP3/IL10/RARA/THBS1/IGFBP2/XBP1/IL13/ARID1A/TLR4/NCK2/SART1/HLA-DQB1/IL2/PDPK1/SHH/GLI2/IL15/IL7/ANXA1/HES1/ABL1/FGF10/CARD11/TREM2/INPP5D/LILRB1/KMT5B/ACTL6A/BTNL2/BTN2A2/IL1A/IL18/CD81/IR…	100
GO:0097529	myeloid leukocyte migration	73/2479	237/18805	0.308017	2.33653	8.06852	9.94209e-13	1.50989e-11	6.0379e-12	SERPINE1/IL6/DNM1L/MAPK1/APP/IL1B/PPBP/EDN1/PF4/EPX/VEGFA/KITLG/CHGA/SFTPD/MIF/CALCA/CCL2/PIK3R1/ARHGEF5/RPS19/MAPK3/CREB3/VEGFC/C1QBP/CCL4/CCL13/PDGFB/NBL1/THBS1/CXCL8/TGFB2/MMP2/TNFRSF11A/CYP19A1/ANXA1/CD9/BCR/PTK2/CX3CL1/TREM2/EMP2/ADGRE2/RABGEF1/CKLF/DUSP1/LGALS3/IL1A/P2RX4/UMOD/RARRES2/PIK3CG/CD81/IL6R/DPP4/CCR2/CCL11/CCL5/PLA2G7/IL1R1/PAFAH1B1/CXCL5/CMKLR1/RAC1/TNFSF11/TRPV4/CD47/CSF1/CX3CR…	73
GO:0042307	positive regulation of protein import into nucleus	25/2479	41/18805	0.609756	4.62544	9.05552	1.08577e-12	1.63703e-11	6.5463e-12	HDAC3/LEP/EP300/TARDBP/CDK1/PSEN1/HSP90AA1/FLNA/JAK2/TGFB1/TRIM28/IFNG/PIK3R1/SMAD3/PRKD1/RAN/MAPK14/UBR5/PIK3R2/XBP1/PRKCD/CDH1/SHH/DMAP1/PTGS2	25
GO:0045981	positive regulation of nucleotide metabolic process	25/2479	41/18805	0.609756	4.62544	9.05552	1.08577e-12	1.63703e-11	6.5463e-12	PPARA/INS/IGF1/HIF1A/APP/MTOR/ADCY10/KAT2B/NOS3/ARNT/PSEN1/PRKAA2/PRKAA1/VCP/IFNG/IL4/P2RX7/ENO1/SRC/HTR2A/ZBTB20/TREM2/INSR/GPD1/TMSB4X	25
GO:1900544	positive regulation of purine nucleotide metabolic process	25/2479	41/18805	0.609756	4.62544	9.05552	1.08577e-12	1.63703e-11	6.5463e-12	PPARA/INS/IGF1/HIF1A/APP/MTOR/ADCY10/KAT2B/NOS3/ARNT/PSEN1/PRKAA2/PRKAA1/VCP/IFNG/IL4/P2RX7/ENO1/SRC/HTR2A/ZBTB20/TREM2/INSR/GPD1/TMSB4X	25
GO:0042446	hormone biosynthetic process	33/2479	67/18805	0.492537	3.73625	8.74289	1.09395e-12	1.64539e-11	6.57973e-12	AANAT/NR3C1/ASMT/HIF1A/MED1/ARNT/CYP21A2/HFE/EGR1/IGF1R/NFKB1/ATP1A1/CYP11B2/LHCGR/CYP11B1/TSPO/HSD17B8/PDE8B/DIO2/CYP19A1/ADM/SCP2/TPO/DGKQ/CYP11A1/DIO3/SRD5A1/CYP17A1/AKR1B1/BMP2/DIO1/BMP6/FDX1	33
GO:0001889	liver development	53/2479	146/18805	0.363014	2.75372	8.28927	1.10188e-12	1.65335e-11	6.61157e-12	EZH2/IL6/TNF/CSNK2A2/ASS1/PRMT5/ADA/HNRNPD/PROX1/FBXW7/MED1/CEBPA/RELA/ATF2/NAGLU/CAD/CPT1A/CEBPB/TGFB1/PTCH1/SMAD3/ELK1/PCNA/EGFR/PKD1/IL10/RARA/XBP1/TYMS/MPST/NOTCH1/E2F8/NODAL/FOXH1/ITGA2/HES1/VTN/CCND1/RPS6KA1/CEBPG/PCSK9/HNF1A/UCP2/SRD5A1/CUL3/TGFA/CPS1/CYP1A1/GLI1/IGF2R/CLDN1/PDX1/SULF2	53
GO:0045786	negative regulation of cell cycle	106/2479	405/18805	0.261728	1.9854	7.81185	1.20064e-12	1.79723e-11	7.18692e-12	CLOCK/CRY1/TIMELESS/SIRT1/TP53/ADCYAP1/EZH2/TNF/PML/TIPIN/CHEK1/CCAR2/PRKDC/KAT2B/PROX1/CDK1/CHEK2/CEBPA/ATF2/CDK5/ATR/SUV39H1/TGFB1/CDKN1A/CCL2/CUL4A/DTL/ETS1/AURKAIP1/ATM/CTNNB1/CDKN2A/FBXO5/RPA2/CREB3/MAPK14/CCNB1/ATRIP/EGFR/FOXN3/APC/ZBTB17/NPM1/IL10/NPPC/RBM14/BRINP1/TREX1/MUS81/HORMAD1/ETAA1/PINX1/E2F8/GAS1/TELO2/PTEN/ATF5/WEE1/ZNF207/ABL1/CDK6/BMP4/BRCA2/CDC73/GMNN/MAD2L1/NAE1/LILRB1/VPS4A…	106
GO:0010565	regulation of ketone metabolic process	52/2479	142/18805	0.366197	2.77787	8.28661	1.21232e-12	1.81037e-11	7.23948e-12	NR1D1/SIRT1/CREB1/PPARGC1A/PPARA/INS/NCOR1/PPARG/AVP/ADIPOQ/NR1H2/KAT2B/PROX1/IL1B/BGLAP/SREBF1/CNR1/AVPR1A/CYP7A1/PRKG1/CPT1A/EGR1/STAR/PGK1/PPARD/SNCA/TWIST1/CES1/GIP/FGF19/NR1H3/MFSD2A/TREX1/GHSR/ADM/APOA4/PANK2/DGKQ/IRS2/GDF15/NCOR2/PTGS2/NR1H4/BMP2/ACACB/PDK4/AKT1/IRS1/PDK1/BMP6/BCKDK/UBR4	52
GO:0016032	viral process	109/2479	421/18805	0.258907	1.964	7.79509	1.21587e-12	1.81136e-11	7.24344e-12	GSK3B/TP53/EP300/TNF/TARDBP/AVP/HDAC1/DDB1/CSNK1A1/PROX1/CDK1/TOP2A/RPSA/CSNK2B/VCP/HSPA1A/VAPA/TRIM28/DDX5/DHX9/APOE/DDX3X/ADAR/CCL2/CTSB/HSP90AB1/TFRC/P4HB/PSMC3/SSB/RAB1A/RAN/CREB3/EGFR/NCAM1/ST3GAL1/SPCS3/PRMT1/NECTIN1/EEF1A1/PABPC1/CCL4/PTBP1/PCBP1/HSPA1B/ILF3/AGTR1/CTSL/USF1/SRC/HTR2A/RNASEL/GSK3A/ISG15/TAF11/LDLR/JUN/NOTCH1/CXCL8/ITGB1/EIF3B/ITGAV/ITGA2/HCFC1/CDK9/VPS4A/CTDP1/PARD6A/DDX56/…	109
GO:0032944	regulation of mononuclear cell proliferation	75/2479	248/18805	0.302419	2.29407	7.99379	1.35637e-12	2.01587e-11	8.06123e-12	LEP/AHR/IGF1/IL6/PRNP/ADA/IL1B/CRP/MEF2C/EPO/IGF2/KITLG/VCAM1/SFTPD/CEBPB/JAK2/TGFB1/MIF/CDKN1A/IL4/RPS3/TFRC/ATM/EPHB2/CTNNB1/GAL/CDKN2A/TNFRSF1B/IL2RA/CHRNB2/CBLB/IL5/CD40/FOXP3/IL10/IGFBP2/IL13/TLR4/NCK2/IL2/SHH/IL15/IL7/ANXA1/HES1/BMP4/FGF10/CARD11/INPP5D/LILRB1/BTNL2/BTN2A2/LGALS3/IL1A/IL18/CD81/IRS2/TACR1/CCR2/SCGB1A1/CCL5/ERBB2/HLA-DRB1/HLA-G/NFATC2/BTK/SOS1/BCL2L1/CD274/PDE5A/CSF1/PKN1/SD…	75
GO:1901136	carbohydrate derivative catabolic process	77/2479	258/18805	0.29845	2.26396	7.96578	1.4402e-12	2.13538e-11	8.53916e-12	PPARA/INS/EP300/IGF1/NCOR1/DPYD/SIRT6/HIF1A/ADA/APP/MTOR/KAT2B/ARNT/PSEN1/OGT/PRKAA2/HK2/NAGLU/GCK/PRKAA1/GUSB/LDHA/TGFB1/PDE4D/IFNG/P2RX7/GPI/CST3/PRKACA/ALDOA/HK1/PGK1/PPP2CA/ENO1/GAPDH/PKM/STAT3/OGG1/CHI3L1/DCTPP1/CTSL/SRC/HTR2A/GSK3A/TREX1/PRKCD/PDE8B/MANBA/NPL/NUDT3/ZBTB20/NEIL1/GBA1/GNS/COL6A1/FUCA1/PKLR/PFKP/CEMIP2/LYG1/PDE4A/INSR/UCP2/FBP1/IDS/FGF2/GPD1/SLC2A6/BTK/HPRT1/ENO2/XDH/PDE5A/PDE…	77
GO:0050769	positive regulation of neurogenesis	72/2479	234/18805	0.307692	2.33407	8.00187	1.5042e-12	2.22079e-11	8.8807e-12	PPP1CC/IL6/DRD2/TNF/ACE/HDAC1/HIF1A/ID2/PRMT5/BDNF/MTOR/ADCY10/IL1B/SMARCD3/HDAC2/RELA/VEGFA/QKI/EIF4G2/TGFB1/IFNG/EPHB2/CTNNB1/DICER1/KRAS/TNFRSF1B/EGFR/DSCAM/VEGFC/XRCC5/MAPT/GFAP/TSPO/CDKL5/ID4/GRM5/OPRM1/MYB/IL1RAPL1/ROBO2/NEFL/NOTCH1/ITGB1/SHH/CDON/NTRK2/FXR1/HES1/LIMK1/PRKCI/CX3CL1/WNT2/DISC1/MECP2/PAX6/BMP2/PAFAH1B1/FGF2/ASCL1/CXCR4/FN1/KDM1A/PTPRD/CX3CR1/EFNA5/MACF1/CDH4/SOX11/SLC30A1/CUL…	72
GO:0007159	leukocyte cell-cell adhesion	111/2479	433/18805	0.256351	1.94461	7.74891	1.5049e-12	2.22079e-11	8.8807e-12	LEP/PPARA/EP300/IGF1/IL6/KAT5/TNF/PRNP/ASS1/ADA/MTOR/IL1B/EGR3/ADORA2A/SMARCD3/RELA/EPO/IGF2/KITLG/EZR/VCAM1/PRKAA1/B2M/HSPD1/SFTPD/CEBPB/HLA-DMA/HFE/JAK2/TGFB1/CALCA/CCL2/IFNG/IL4/SELP/RHOA/RPS3/ETS1/TFRC/MSN/CDKN2A/IL2RA/PRDX2/CBLB/SRC/FOXP3/IL10/RARA/SELE/IGFBP2/XBP1/ARID1A/NCK2/SART1/NRARP/HLA-DQB1/IL2/PDPK1/ITGB1/SHH/GLI2/IL15/IL7/ANXA1/HES1/APOA4/ABL1/BMP4/CARD11/LILRB1/LOXL3/ACTL6A/BTNL2/B…	111
GO:0048146	positive regulation of fibroblast proliferation	29/2479	54/18805	0.537037	4.07381	8.81425	1.52257e-12	2.24158e-11	8.96383e-12	IGF1/PML/SIRT6/NGFR/MYC/AGT/ESR1/TGFB1/DHX9/MIF/CDKN1A/HRAS/CCNB1/EGFR/CCNA2/PDGFB/IL13/MYB/CD248/ABL1/CDK6/FGF10/BTC/WNT2/PDGFC/ITGB3/S100A6/FN1/FOSL2	29
GO:0034764	positive regulation of transmembrane transport	67/2479	211/18805	0.317536	2.40874	8.01877	1.79041e-12	2.62861e-11	1.05115e-11	GH1/INS/NPPA/KLF15/IGF1/ADIPOQ/PTH/NFE2L2/EDN1/PSEN1/HTT/FLNA/AZIN1/NPSR1/FGF21/G6PD/KCNQ1/CCL2/IFNG/P2RX7/NOS1/PIK3R1/F2/ACTN4/EPHB2/GAL/TERT/BAX/OPN3/SNCA/MAPK14/KCNC2/ADCYAP1R1/MEF2A/SLC17A8/GIP/RNASEL/LHCGR/FGF19/IL13/AKAP9/PDPK1/ITGB1/TOR2A/APLNR/ABL1/PRKCI/CX3CL1/TREM2/P2RX4/SLC1A2/CTSS/IRS2/OPRK1/INSR/CCR2/SENP1/DRD1/ITLN1/AKT1/C3/PLP1/GRIN1/IRS1/PPP3CC/SRI/TMSB4X	67
GO:0010743	regulation of macrophage derived foam cell differentiation	22/2479	33/18805	0.666667	5.05715	9.08962	1.79386e-12	2.62861e-11	1.05115e-11	PPARA/PPARG/ADIPOQ/MAPK9/CD36/NR1H2/CRP/AGT/APOB/PF4/CSF2/NFKB1/AGTR1/NR1H3/ITGAV/LPL/IL18/ITGB3/NFKBIA/CETP/CSF1/ABCG1	22
GO:0030100	regulation of endocytosis	87/2479	309/18805	0.281553	2.13579	7.84441	1.86165e-12	2.72157e-11	1.08833e-11	SERPINE1/DRD2/PRKCG/ADIPOQ/DRD4/CD36/MDM2/NR1H2/APP/SOD1/VEGFA/APOA1/TF/BTBD9/B2M/RACK1/SFTPD/HFE/TGFB1/APOE/CCL2/IFNG/HNRNPK/IL4/PRKD1/RAB5B/SNCA/ARRB1/CBLB/OPHN1/SRC/SELE/CD63/NR1H3/APLN/NRG1/DLL1/IL15/NLGN1/ITGAV/ITGA2/VTN/APLNR/ABL1/BCR/TNK2/TREM2/LILRB1/UNC119/DGKQ/RABGEF1/PRKN/LGALS3/ITGB3/MERTK/MBL2/PTX3/INSR/PCSK9/NEDD4L/RAB27A/EGF/TSC2/CBL/IL2RB/LPAR1/HAMP/SYT7/CALR/CDH13/C3/ARF1/ARRB2/P…	87
GO:0071453	cellular response to oxygen levels	60/2479	179/18805	0.335196	2.5427	8.08112	1.96175e-12	2.86123e-11	1.14417e-11	RORA/SIRT1/TP53/DRD2/PPARG/HIF1A/MDM2/MYC/ATF4/MTOR/NFE2L2/FOS/EDN1/EPAS1/ATF2/CBS/VEGFA/PRKAA1/SUV39H1/KCND2/ROCK2/SUV39H2/TGFB1/FOXO1/LMNA/P4HB/PGK1/ENO1/ERO1A/PPARD/TERT/CCNA2/TWIST1/SRC/SCN2A/MT3/NOTCH1/AQP3/PHB2/ATG7/TREM2/CDKN1B/BECN1/FAS/CASR/CBL/PTGS2/LPAR1/DDAH1/MAP1LC3A/GAD2/AKT1/OPRD1/BNIP3/FGFR2/MYOD1/PDK1/PTPRD/SDHD/UBQLN1	60
GO:1901987	regulation of cell cycle phase transition	117/2479	468/18805	0.25	1.89643	7.65242	2.2623e-12	3.2919e-11	1.3164e-11	CLOCK/CRY1/TIMELESS/TP53/EZH2/TIPIN/DDB1/CHEK1/ID2/MDM2/CCAR2/PRKDC/APP/PROX1/FBXW7/CDK1/CHEK2/SIN3A/SMARCD3/ATF2/CDK5/ATR/TGFB1/DDX3X/CDKN1A/CCL2/PSME2/CUL4A/DTL/PPP2CA/RDX/ATM/PSME1/CDKN2A/TERT/CCNE1/FBXO5/RPA2/MAPK14/CCNB1/ATRIP/EGFR/PKD1/FOXN3/CDC14C/APC/NPM1/ANAPC7/ARID1A/TREX1/MUS81/HORMAD1/ETAA1/PINX1/TAF1/SIX3/STIL/TELO2/EIF4G1/PTEN/PHB2/ATF5/ANXA1/WEE1/ZNF207/CDK6/BRCA2/FGF10/CDC73/MAD2L…	117
GO:0007586	digestion	52/2479	144/18805	0.361111	2.73929	8.16411	2.27361e-12	3.30069e-11	1.31991e-11	LEP/PPARGC1A/CRH/GHRL/CD36/NR1H2/SST/CCK/COMT/APOA1/EZR/NPSR1/KCNQ1/SCT/TFF2/OXT/SERPINA3/SLC5A1/COPA/EPB41/NPPC/NR1H3/TLR4/PTGER3/ADRA2A/LDLR/CCKBR/GHSR/SLC46A1/APOA4/FGF10/NPC1L1/OPRK1/PRSS2/CYP8B1/HRH2/CHRM3/AQP5/RBP4/SI/HAMP/NEUROD1/VDR/WNK1/ARX/PGC/SLC2A5/NEUROG1/PGA5/PGA3/DCANP1/PGA4	52
GO:0002685	regulation of leukocyte migration	72/2479	236/18805	0.305085	2.31429	7.91727	2.37844e-12	3.44489e-11	1.37757e-11	SERPINE1/IL6/TNF/F7/DNM1L/MAPK1/ADA/HMOX1/APP/EDN1/VEGFA/ADORA1/KITLG/TGFB1/MIF/CCL2/SELP/RHOA/PIK3R1/MSN/MAPK3/CREB3/VEGFC/CRKL/C1QBP/CCL4/NBL1/SELE/ITGA2B/THBS1/CXCL8/CYP19A1/ANXA1/ITGA2/CD9/ABL1/BCR/PTK2/CX3CL1/TREM2/RABGEF1/ICAM1/DUSP1/LGALS3/IL1A/P2RX4/RARRES2/ITGB3/CD81/TACR1/GDF15/IL6R/DPP4/CCR2/CCL5/ELANE/PLA2G7/IL1R1/CMKLR1/CALR/AKT1/RAC1/TRPV4/WNK1/CD47/CSF1/CX3CR1/CCR1/ST3GAL4/CD99/MIA…	72
GO:0045428	regulation of nitric oxide biosynthetic process	32/2479	65/18805	0.492308	3.73451	8.60547	2.44487e-12	3.53292e-11	1.41278e-11	TNF/ASS1/CD36/APP/IL1B/EDN1/ESR1/HSP90AA1/ROCK2/JAK2/APOE/IFNG/HBB/SMAD3/TRPV1/HSP90AB1/KHSRP/IL10/TSPO/TLR4/OPRM1/P2RX4/PTX3/INSR/PTGS2/DDAH1/AKT1/RAC1/CLU/CD47/CX3CR1/SIRPA	32
GO:0019362	pyridine nucleotide metabolic process	60/2479	180/18805	0.333333	2.52857	8.02967	2.56918e-12	3.69548e-11	1.47778e-11	NOCT/TP53/NAMPT/PPARA/INS/EP300/IGF1/NCOR1/SIRT6/HIF1A/APP/MTOR/KAT2B/ARNT/NUDT12/TKT/PSEN1/OGT/PRKAA2/HK2/GCK/PRKAA1/VCP/LDHA/LDHB/G6PD/IFNG/P2RX7/GPI/PRKACA/ALDOA/HK1/PGK1/PPP2CA/ENO1/MDH2/GAPDH/PKM/STAT3/SRC/HTR2A/TREX1/ZBTB20/COL6A1/NMNAT1/PKLR/PFKP/INSR/UCP2/FBP1/GPD1/ACACB/SLC2A6/ME1/IDH1/KMO/ENO2/FDXR/PFKFB3/BCL2L13	60
GO:0046496	nicotinamide nucleotide metabolic process	60/2479	180/18805	0.333333	2.52857	8.02967	2.56918e-12	3.69548e-11	1.47778e-11	NOCT/TP53/NAMPT/PPARA/INS/EP300/IGF1/NCOR1/SIRT6/HIF1A/APP/MTOR/KAT2B/ARNT/NUDT12/TKT/PSEN1/OGT/PRKAA2/HK2/GCK/PRKAA1/VCP/LDHA/LDHB/G6PD/IFNG/P2RX7/GPI/PRKACA/ALDOA/HK1/PGK1/PPP2CA/ENO1/MDH2/GAPDH/PKM/STAT3/SRC/HTR2A/TREX1/ZBTB20/COL6A1/NMNAT1/PKLR/PFKP/INSR/UCP2/FBP1/GPD1/ACACB/SLC2A6/ME1/IDH1/KMO/ENO2/FDXR/PFKFB3/BCL2L13	60
GO:0030518	nuclear receptor-mediated steroid hormone signaling pathway	46/2479	119/18805	0.386555	2.9323	8.23972	2.61436e-12	3.75184e-11	1.50032e-11	CLOCK/PER1/CRY1/CRY2/BMAL1/SIRT1/NR3C1/EP300/UBE3A/NCOR1/HDAC1/MAPK1/DNAJA1/NR3C2/NCOA1/MED1/CARM1/ESR1/ESR2/NCOA4/JAK2/DDX5/RHOA/PARP1/YWHAH/DDX17/UBR5/SRC/FOXP1/DAXX/AR/PGR/NODAL/FOXH1/PHB2/GHRHR/CNOT2/SKP2/KMT2D/NCOR2/CALR/KDM1A/CYP7B1/PKN1/LATS1/PIAS2	46
GO:0002274	myeloid leukocyte activation	75/2479	251/18805	0.298805	2.26665	7.87223	2.63109e-12	3.76721e-11	1.50647e-11	NR1D1/RORA/IL6/TNF/RELB/APP/GRP/PSEN1/CNR1/CEBPA/NAGLU/HSPD1/CHGA/CRTC3/JAK2/TGFB1/SUCNR1/MIF/CSF2/IFNG/IL4/TRPV1/ATM/PTGDS/SNCA/PTGDR/MAPT/CD84/SRC/IL10/THBS1/NR1H3/IL13/TLR4/CNR2/TREX1/PRKCD/FOXP1/LDLR/PDPK1/CXCL8/IL15/SCN11A/ANXA1/BCR/CX3CL1/TREM2/IRF4/STX4/FOXF1/ADGRE2/RABGEF1/IL18/PIK3CG/ADORA2B/BATF3/CCR2/CCL5/CBL/GRN/MMP8/VAMP2/HAMP/SLC18A2/FCER1A/BTK/FN1/STXBP1/CLU/CAMK4/CSF1/CX3CR1/DNASE…	75
GO:0031400	negative regulation of protein modification process	89/2479	321/18805	0.277259	2.10321	7.76845	2.64166e-12	3.77371e-11	1.50907e-11	PER2/CRY1/SIRT1/GSK3B/NPPA/KLF15/TARDBP/PRNP/PRKCG/ADIPOQ/PRKDC/DNAJA1/IL1B/IGFBP3/AGT/GNAQ/OGT/HDAC2/RELA/PRKAA2/GSTP1/CDK5/PRKAA1/RACK1/HSPA1A/ATG14/PDE4D/APOE/ADAR/G6PD/CDKN1A/RPS3/EPHB2/CTNNB1/CDKN2A/FBXO5/SNCA/ARRB1/UBE2B/PTPRT/NCOA7/APC/NPM1/CRKL/BAG2/NXN/HSPA1B/MAPT/TRAF3IP1/TSPO/PRKCD/ISG15/PINX1/PRKRIP1/C9orf72/PDPK1/TAF1/EIF4G1/PTEN/ABL1/LIMK1/SFN/MAD2L1/DGKQ/SH3GL2/CADM4/SOCS4/PRKN/DUS…	89
GO:0051591	response to cAMP	39/2479	91/18805	0.428571	3.25102	8.38766	2.65709e-12	3.7871e-11	1.51442e-11	PER1/AANAT/CRTC1/AHR/REN/ASS1/ADIPOQ/SREBF1/FOS/CARM1/RELA/EZR/CRTC2/CRTC3/PDE4D/KCNQ1/THBD/OXT/SLC6A3/PENK/TYR/AKAP9/PKLR/DGKQ/VGF/PIK3CG/FOSB/RAPGEF3/SRD5A1/INHBB/FBP1/GPD1/CYP1B1/COL1A1/KDM1A/CPS1/HCN2/PDE2A/FDX1	39
GO:0061008	hepaticobiliary system development	53/2479	149/18805	0.355705	2.69828	8.1099	2.77395e-12	3.94468e-11	1.57744e-11	EZH2/IL6/TNF/CSNK2A2/ASS1/PRMT5/ADA/HNRNPD/PROX1/FBXW7/MED1/CEBPA/RELA/ATF2/NAGLU/CAD/CPT1A/CEBPB/TGFB1/PTCH1/SMAD3/ELK1/PCNA/EGFR/PKD1/IL10/RARA/XBP1/TYMS/MPST/NOTCH1/E2F8/NODAL/FOXH1/ITGA2/HES1/VTN/CCND1/RPS6KA1/CEBPG/PCSK9/HNF1A/UCP2/SRD5A1/CUL3/TGFA/CPS1/CYP1A1/GLI1/IGF2R/CLDN1/PDX1/SULF2	53
GO:0007589	body fluid secretion	40/2479	95/18805	0.421053	3.19399	8.35377	2.78611e-12	3.953e-11	1.58076e-11	PRL/CREB1/VIP/HIF1A/NR1H2/ADA/NCOA1/MED1/EDN1/NPPB/VEGFA/HK2/ADORA1/CAD/SCT/NME1/COPA/EGFR/XBP1/NR1H3/SLC6A3/APLN/GHRHR/FGF10/CCND1/OXTR/OPRK1/NCOR2/CHRM3/AQP5/ATP7B/NPR1/CSN2/GJA1/VDR/WNK1/XDH/FOSL2/NEUROG1/DCANP1	40
GO:0006110	regulation of glycolytic process	29/2479	55/18805	0.527273	3.99974	8.68137	2.81586e-12	3.96673e-11	1.58625e-11	PPARA/INS/EP300/IGF1/NCOR1/SIRT6/HIF1A/APP/MTOR/KAT2B/ARNT/PSEN1/OGT/PRKAA2/GCK/PRKAA1/IFNG/P2RX7/PRKACA/PPP2CA/STAT3/SRC/HTR2A/TREX1/ZBTB20/INSR/FBP1/GPD1/SLC2A6	29
GO:0030811	regulation of nucleotide catabolic process	29/2479	55/18805	0.527273	3.99974	8.68137	2.81586e-12	3.96673e-11	1.58625e-11	PPARA/INS/EP300/IGF1/NCOR1/SIRT6/HIF1A/APP/MTOR/KAT2B/ARNT/PSEN1/OGT/PRKAA2/GCK/PRKAA1/IFNG/P2RX7/PRKACA/PPP2CA/STAT3/SRC/HTR2A/TREX1/ZBTB20/INSR/FBP1/GPD1/SLC2A6	29
GO:0033121	regulation of purine nucleotide catabolic process	29/2479	55/18805	0.527273	3.99974	8.68137	2.81586e-12	3.96673e-11	1.58625e-11	PPARA/INS/EP300/IGF1/NCOR1/SIRT6/HIF1A/APP/MTOR/KAT2B/ARNT/PSEN1/OGT/PRKAA2/GCK/PRKAA1/IFNG/P2RX7/PRKACA/PPP2CA/STAT3/SRC/HTR2A/TREX1/ZBTB20/INSR/FBP1/GPD1/SLC2A6	29
GO:0035249	synaptic transmission, glutamatergic	44/2479	111/18805	0.396396	3.00695	8.26363	2.82115e-12	3.96673e-11	1.58625e-11	NR3C1/DRD2/TNF/ADORA2A/PSEN1/CNR1/MEF2C/ADORA1/CDK5/HTR1B/CCL2/EGFR/GRIN2B/GRM1/GRIK1/GRM7/OPHN1/SLC17A8/HTR2A/DRD3/NTRK1/GRM5/GRIA2/GRIA3/NLGN1/FXR1/HOMER1/NPS/PRKN/DISC1/OXTR/CCR2/PTGS2/ATP1A2/DRD1/NRXN1/GRM8/KMO/GRIN2A/GRIN1/GRIK2/STXBP1/GRIN2C/SLC1A4	44
GO:0046434	organophosphate catabolic process	73/2479	242/18805	0.301653	2.28825	7.85975	3.09084e-12	4.33619e-11	1.73399e-11	PPARA/INS/EP300/IGF1/NCOR1/DPYD/SIRT6/HIF1A/ADA/APP/MTOR/KAT2B/ARNT/NUDT12/PSEN1/OGT/PRKAA2/HK2/GCK/PRKAA1/VCP/LDHA/FHIT/PDE4D/IFNG/P2RX7/GPI/PRKACA/ALDOA/HK1/PGK1/PPP2CA/ENO1/GAPDH/PKM/STAT3/OGG1/CNP/DCTPP1/SRC/HTR2A/GSK3A/TREX1/PRKCD/PDE8B/NUDT3/LDLR/ZBTB20/NEIL1/COL6A1/PKLR/PFKP/LIPG/PDE4A/PRDX6/INSR/UCP2/PLA2G7/FBP1/LIPC/GPD1/SLC2A6/IDH1/ENPP1/HPRT1/ENO2/XDH/PDE5A/SUCLA2/ENPP2/PDE2A/PFKFB3/BC…	73
GO:0043525	positive regulation of neuron apoptotic process	33/2479	69/18805	0.478261	3.62795	8.52172	3.11132e-12	4.34977e-11	1.73942e-11	GSK3B/NR3C1/TP53/TNF/PRNP/ATF4/APP/ADCY10/FBXW7/CDK5/CDK5R1/ATM/CTNNB1/BAX/GCH1/ST8SIA2/HTR2A/GSK3A/MYB/MYBL2/TGFB2/MMP2/ABL1/MAP3K11/CASP8/DDIT3/PCSK9/BACE1/GRN/BCL2L11/ASCL1/MCL1/CDC34	33
GO:0016049	cell growth	121/2479	492/18805	0.245935	1.86559	7.58124	3.11443e-12	4.34977e-11	1.73942e-11	GSK3B/CSNK2A1/TP53/PPARA/INS/IGF1/HNF4A/PML/USP9X/AVP/CCAR2/APP/BDNF/MTOR/ADCY10/DCLK1/IGFBP3/AGT/IGFBP1/EDN1/SIN3A/AVPR1A/NPPB/VEGFA/ESR2/CDK5/PRKG1/RACK1/HSPA1A/BTG1/EIF4G2/TGFB1/IGFBP7/ADIPOR1/APOE/DDX3X/G6PD/CDKN1A/SMAD3/KRT17/F2/ENO1/CPNE9/CTNNB1/PPARD/CDKN2A/KDM2B/CREB3/EGFR/DSCAM/ST8SIA2/CRKL/NDN/HSPA1B/MAPT/AGTR1/GATA4/CDKL5/XBP1/MEIS1/GSK3A/S100B/MFSD2A/NRG1/FOXP1/BARHL2/RNF157/C9orf72/A…	121
GO:0050863	regulation of T cell activation	103/2479	395/18805	0.260759	1.97805	7.65518	3.20155e-12	4.46149e-11	1.7841e-11	LEP/EP300/IGF1/METTL3/IL6/KAT5/PRNP/ADA/MTOR/IL1B/EGR3/SOD1/ADORA2A/SMARCD3/EPO/IGF2/KITLG/VCAM1/PRKAA1/B2M/HSPD1/SFTPD/CEBPB/HLA-DMA/HFE/JAK2/TGFB1/KCNK18/CCL2/IFNG/IL4/RHOA/RPS3/TFRC/CTNNB1/CDKN2A/TNFRSF1B/IL2RA/PRDX2/CBLB/DROSHA/SRC/FOXP3/IL10/RARA/IGFBP2/ZEB1/XBP1/ARID1A/TREX1/NCK2/SART1/NRARP/HLA-DQB1/IL2/PDPK1/SHH/GLI2/IL15/IL7/ANXA1/HES1/ABL1/BMP4/CARD11/IRF4/LILRB1/LOXL3/ACTL6A/BTNL2/BTN2…	103
GO:0018209	peptidyl-serine modification	54/2479	154/18805	0.350649	2.65993	8.05976	3.3254e-12	4.62379e-11	1.849e-11	GSK3B/CSNK2A1/IL6/TNF/MAPK8/TOP1/CSNK1A1/MAPK1/PRKDC/APP/CDK1/CDK5/ATR/EIF2AK3/RACK1/PDE4D/TXN/IFNG/CDK5R1/PRKACA/ERN1/DYRK1A/TFRC/PRKD1/ATM/SNCA/MAPK14/EGFR/PKD1/TLK2/RPS6KB1/PRKCD/AKAP9/CAMK2A/TAF1/CRIPTO/EIF4G1/PTEN/IKBKB/CAMK2D/GADD45A/CLSPN/PRKCZ/SPRY2/IFNB1/IL11/AKT1/CDK2/OPRD1/ROCK1/WNK1/NTF3/LATS1/MAP3K13	54
GO:0051091	positive regulation of DNA-binding transcription factor activity	63/2479	195/18805	0.323077	2.45077	7.93536	3.50392e-12	4.8612e-11	1.94394e-11	CLOCK/PPARGC1A/CRTC1/INS/EP300/IL6/TNF/IL1B/AGT/EDN1/ESR1/RELA/ATF2/ESR2/ADCY1/NTS/HSPA1A/CRTC2/DHX9/HSF1/ARHGEF5/SMAD3/RPS3/TFRC/PRKD1/TRAF2/RBCK1/NPM1/HSPA1B/IL10/NTRK1/TLR4/ADCY8/AR/CAMK2A/TAF1/ZIC2/NODAL/PTEN/PHB2/TNFRSF11A/RPS6KA5/IKBKB/CARD11/CARD9/PRKCI/WNT2/IL18/DDIT3/CEBPG/LTF/PRKCZ/IL18R1/AKT1/UBE2N/NEUROD1/OPRD1/BTK/TNFSF11/CLU/NEUROG1/MAP3K13/PIDD1	63
GO:0010506	regulation of autophagy	96/2479	359/18805	0.267409	2.02849	7.66692	3.68819e-12	5.09664e-11	2.03809e-11	SIRT1/GSK3B/CSNK2A1/LEP/TP53/EP300/KAT5/MAPK8/HUWE1/CSNK2A2/DNM1L/HIF1A/HMOX1/MTOR/ADCY10/FBXW7/SREBF1/PRKAA2/HK2/LEPR/CDK5/PRKAA1/HTT/ATG14/TAB2/EIF4G2/FOXO1/IFNG/IL4/CDK5R1/PRKACA/ERN1/PRKD1/VDAC1/ATM/GAPDH/MAPK3/USP30/STAT3/SNCA/ORMDL3/ATF6/EEF1A2/PIK3C2A/EEF1A1/SLC25A5/TLK2/MAPT/KAT8/PIK3R2/GFAP/IL10/GATA4/ADRB2/TSPO/XBP1/GSK3A/SMCR8/C9orf72/ADRA1A/UBQLN4/TFEB/STUB1/GBA1/EIF4G1/ABL1/TREM2/GPR…	96
GO:2000273	positive regulation of signaling receptor activity	17/2479	21/18805	0.809524	6.14082	9.18484	3.68991e-12	5.09664e-11	2.03809e-11	HDAC1/HIF1A/FBXW7/EDN1/NCOA3/HDAC2/HFE/CCL2/IFNG/CDK5R1/EPHB2/IL10/ADRA2A/ADRA2B/TAF1/ADRA2C/CCR2	17
GO:0032024	positive regulation of insulin secretion	38/2479	88/18805	0.431818	3.27565	8.33782	3.81028e-12	5.25131e-11	2.09994e-11	CRH/GHRL/NR0B2/TARDBP/SIRT6/HIF1A/PRKCA/GCG/GCK/JAK2/MYRIP/PRKACA/F2/SLC2A2/PPARD/ABAT/PRKCB/GIP/GLUD1/TRH/BLK/ADCY8/GNA11/GIPR/TRPM4/STX4/FFAR1/IRS2/CASR/CHRM3/NR1H4/HLA-DRB1/RBP4/OSBP/TCF7L2/SLC30A8/PDX1/SRI	38
GO:0048872	homeostasis of number of cells	92/2479	339/18805	0.271386	2.05866	7.66468	4.24486e-12	5.83738e-11	2.33431e-11	KMT2A/EZH2/IL6/HIF1A/ID2/ADA/HMOX1/PRKDC/NOS3/MED1/PTH/SOD1/ARNT/EPAS1/MEF2C/VEGFA/EPO/LGR4/KITLG/B2M/PPP2R1A/HSPA1A/JAK2/TGFB1/MIF/ADAR/G6PD/KCNQ1/RPS6/P2RX7/GPI/ARHGEF5/ETS1/PPP2CA/RPS19/POLB/KRAS/BAX/ALAS1/STAT3/IL2RA/MAPK14/PRDX2/PRDX1/PRMT1/MTHFD1/SLC25A5/RPS17/RPS14/HSPA1B/FOXP3/BRINP1/MYB/ISG15/PACS1/IL2/TSC22D3/NOTCH1/GBA1/IL7/COL6A1/ANXA1/ABL1/BCR/CDK6/BMP4/CARD11/CARD9/INPP5D/FOXA3/SART…	92
GO:0033574	response to testosterone	26/2479	46/18805	0.565217	4.28758	8.69909	4.50318e-12	6.16552e-11	2.46552e-11	SIRT1/AVP/BGLAP/EDN1/EPO/CAD/ROCK2/NCOA4/HSF1/GPI/MSN/ELK1/IGF1R/NASP/RPS6KB1/THBS1/TSPO/MTAP/FOXP1/AR/GBA1/SRD5A1/CBL/TBXA2R/SPP1/CALR	26
GO:2001239	regulation of extrinsic apoptotic signaling pathway in absence of ligand	26/2479	46/18805	0.565217	4.28758	8.69909	4.50318e-12	6.16552e-11	2.46552e-11	PPP1CA/TNF/IL1B/PF4/PPP2R1A/PPP2R1B/HSPA1A/EYA1/CSF2/TERT/PRDX2/COL2A1/HSPA1B/GFRAL/NRG1/FGFR1/IL7/FGF10/CX3CL1/IL1A/GDNF/AKT1/BCL2L1/MCL1/CTNNA1/MAP2K5	26
GO:0051953	negative regulation of amine transport	19/2479	26/18805	0.730769	5.54341	9.0335	4.66246e-12	6.36965e-11	2.54715e-11	LEP/CRH/DRD2/TNF/NPY5R/CNR1/ADORA1/PRKG1/CHGA/HTR1B/SNCA/ABAT/GRM7/TRH/ADRA2A/ADRA2B/GHSR/ADRA2C/SLC43A2	19
GO:0046660	female sex differentiation	47/2479	125/18805	0.376	2.85223	8.09627	4.87453e-12	6.64486e-11	2.65721e-11	SIRT1/LEP/NRIP1/UBE3A/GNRH1/UBB/NOS3/SOD1/ESR1/VEGFA/RETN/CGA/KITLG/CSMD1/CEBPB/ATM/BAX/AMH/ADCYAP1R1/A2M/PTPRN/SRC/NPPC/LHCGR/EIF2B2/ROBO2/IMMP2L/NOTCH1/PGR/MMP2/CYP19A1/BRCA2/FGF10/LHX1/FST/VGF/MERTK/PTX3/INSR/SRD5A1/INHBB/AFP/RBP4/ANG/IDH1/BCL2L1/CTNNA1	47
GO:0031396	regulation of protein ubiquitination	64/2479	201/18805	0.318408	2.41535	7.8611	4.88555e-12	6.64541e-11	2.65743e-11	PER2/CRY1/GSK3B/BTRC/HDAC3/SPSB4/UBE3A/SKP1/MTA1/HUWE1/SIAH2/MYCBP2/PRKCG/MAPK9/UBB/DNAJA1/FBXW7/OGT/HSP90AA1/CDK5/HSPA1A/HERPUD1/DDX3X/HSPA5/RPS3/HSP90AB1/CTNNB1/CDKN2A/FBXO5/ARRB1/CBLB/MAGEC2/BAG2/NXN/RPS2/HSPA1B/TSPO/GSK3A/RBX1/ISG15/DAXX/PINX1/STUB1/TAF1/PTEN/ABL1/LIMK1/MAD2L1/PEF1/PHF23/PRKN/SKP2/CUL3/SPRY2/HAMP/FANCM/AKT1/UBE2N/ARRB2/KDM1A/WNK1/FANCI/UBQLN1/PAXIP1	64
GO:0048568	embryonic organ development	114/2479	457/18805	0.249453	1.89228	7.52469	5.05802e-12	6.86508e-11	2.74527e-11	TP53/KMT2A/TNF/HIF1A/MAPK1/ID2/ID3/TH/ATF4/ADA/PROX1/NCOA1/MED1/SOD1/ARNT/EDN1/PSEN1/EPAS1/CEBPA/MEF2C/VEGFA/NAGLU/IGF2/KITLG/CEBPB/TCAP/TGFB1/EYA1/TRIM28/CSF2/KCNQ1/SCT/PTCH1/SMAD3/IL3/SNAI1/EPHB2/CTNNB1/MAPK3/KDM2B/EGFR/PAX8/PKD1/TWIST1/COL2A1/A2M/MTHFD1/NECTIN1/RPL10/PDGFB/RYR2/IL10/GATA4/FBN1/RARA/ZEB1/SIX1/SIX2/DLX5/CRB2/MYO15A/NOTCH1/TFEB/E2F8/CXCL8/TGFB2/FGFR1/SHH/GLI2/FGF8/DLL1/NODAL/SIX3…	114
GO:0046888	negative regulation of hormone secretion	33/2479	70/18805	0.471429	3.57613	8.4142	5.14437e-12	6.96716e-11	2.78609e-11	CRY1/CRY2/MTNR1B/LEP/CRH/GHRL/DRD2/ADIPOQ/IL1B/SREBF1/EDN1/ADORA1/CHGA/FOXO1/FGF23/CARTPT/TSPO/ADRA2A/GNAO1/PDE8B/FKBP1B/GHSR/NMB/ENY2/PRKN/OPRK1/UCP2/ADRA2C/INHBB/IL11/GJA1/IRS1/GNAZ	33
GO:0009132	nucleoside diphosphate metabolic process	49/2479	134/18805	0.365672	2.77388	8.03003	5.7147e-12	7.72287e-11	3.08829e-11	PPARA/INS/EP300/IGF1/NCOR1/SIRT6/HIF1A/APP/MTOR/KAT2B/ARNT/PSEN1/OGT/PRKAA2/HK2/GCK/CAD/PRKAA1/LDHA/IFNG/P2RX7/GPI/PRKACA/ALDOA/HK1/PGK1/PPP2CA/ENO1/GAPDH/PKM/STAT3/AK5/SRC/HTR2A/TREX1/ZBTB20/COL6A1/CARD11/PKLR/PFKP/INSR/UCP2/FBP1/AK1/GPD1/SLC2A6/ENO2/PFKFB3/BCL2L13	49
GO:0030316	osteoclast differentiation	44/2479	113/18805	0.389381	2.95373	8.11708	5.80515e-12	7.81137e-11	3.12368e-11	CREB1/TNF/KLF10/MTOR/FBXW7/BGLAP/FOS/TF/GLO1/CEBPB/TGFB1/CALCA/IFNG/TNFRSF11B/IL4/PIK3R1/TFRC/CTNNB1/MAPK14/SRC/CARTPT/LRRC17/FBN1/MITF/TLR4/FOXP1/TNFRSF11A/TREM2/INPP5D/LILRB1/EEIG1/GPR137/TCTA/JUNB/CD81/IAPP/LTF/BMP2/PAFAH1B1/TNFSF11/CAMK4/CSF1/CCR1/FOSL2	44
GO:1905954	positive regulation of lipid localization	44/2479	113/18805	0.389381	2.95373	8.11708	5.80515e-12	7.81137e-11	3.12368e-11	SIRT1/CRH/GHRL/PPARG/ADIPOQ/CD36/RXRA/NR1H2/IL1B/EDN1/APOB/APOA1/RETN/APOE/MIF/PTCH1/P2RX7/OXT/GAL/CES1/NFKB1/NR1H3/MYB/PRKCD/TNFRSF11A/CYP19A1/NMB/SCP2/TREM2/LIPG/LPL/IL1A/P2RX4/NFKBIA/CETP/SPP1/ACACB/C3/AVPR1B/TNFSF11/BMP6/SREBF2/ABCG1/PRELID1	44
GO:0080164	regulation of nitric oxide metabolic process	32/2479	67/18805	0.477612	3.62303	8.38113	6.94039e-12	9.31889e-11	3.72652e-11	TNF/ASS1/CD36/APP/IL1B/EDN1/ESR1/HSP90AA1/ROCK2/JAK2/APOE/IFNG/HBB/SMAD3/TRPV1/HSP90AB1/KHSRP/IL10/TSPO/TLR4/OPRM1/P2RX4/PTX3/INSR/PTGS2/DDAH1/AKT1/RAC1/CLU/CD47/CX3CR1/SIRPA	32
GO:0070542	response to fatty acid	30/2479	60/18805	0.5	3.79286	8.44317	7.10309e-12	9.51693e-11	3.80571e-11	PPP5C/ASS1/ADIPOQ/ID3/CD36/SREBF1/EDN1/CPT1A/FOXO1/CAT/XRCC5/SRC/PRKCD/LDLR/HES1/GIPR/FFAR1/LPL/UCP1/UCP2/PTGS2/NR1H4/GLDC/PDK4/PCSK1/CPS1/IRS1/CLDN1/PDX1/SMARCD1	30
GO:1900046	regulation of hemostasis	33/2479	71/18805	0.464789	3.52576	8.30862	8.40051e-12	1.12312e-10	4.49123e-11	SERPINE1/F7/PLAT/TPH1/CD36/SERPINC1/NOS3/NFE2L2/EDN1/FGA/SERPINF2/PF4/PRKG1/F3/APOE/TFPI/THBD/F2/EPHB2/APOH/PRDX2/PLAU/PDGFB/USF1/THBS1/PRKCD/VTN/CD9/KNG1/COMP/FOXA2/TBXA2R/ST3GAL4	33
GO:0051099	positive regulation of binding	41/2479	102/18805	0.401961	3.04916	8.0862	9.10841e-12	1.21517e-10	4.85932e-11	GSK3B/IGF1/USP9X/PPP2CB/BDNF/NGF/B2M/CLDN5/DAZAP2/HFE/TXN/IFNG/PPP2CA/NME1/EIF3E/TERT/RAN/EPB41/TWIST1/NMD3/RARA/MMP9/BLK/CLN5/PINX1/TAF1/EIF4G1/HES1/VTN/ABL1/BMP4/GMNN/PRKN/CEBPG/PAX6/EGF/RB1/ADD1/TCF7L2/NEUROD1/RIPOR2	41
GO:0000723	telomere maintenance	55/2479	162/18805	0.339506	2.5754	7.84718	9.1517e-12	1.21834e-10	4.87202e-11	PPP1CA/TP53/PML/USP7/HNRNPU/SIRT6/MAPK1/MYC/PRKDC/HNRNPD/HSP90AA1/ATR/HNRNPA1/CCT2/CCT8/CCT5/PARP1/HSP90AB1/LMNA/HNRNPA2B1/CCT7/ATM/CTNNB1/MAPK3/MAP2K7/TERT/PCNA/CCNE1/RPA2/GCH1/FEN1/XRCC6/RUVBL1/XRCC5/RUVBL2/TCP1/CCT4/CCT6A/SRC/GNL3/PINX1/YLPM1/UCHL5/BRCA2/NHP2/ACTL6A/HUS1/DCP2/MRE11/CDK2/YY1/NABP2/NEK2/RPA1/TINF2	55
GO:0032388	positive regulation of intracellular transport	50/2479	140/18805	0.357143	2.70919	7.90975	9.61181e-12	1.27418e-10	5.09529e-11	GSK3B/HDAC3/LEP/EP300/TARDBP/SIRT6/MDM2/IL1B/CDK1/PSEN1/HSP90AA1/EZR/FLNA/YWHAE/JAK2/TGFB1/TRIM28/DHX9/IFNG/PIK3R1/PRKACA/SMAD3/PRKD1/MSN/RDX/CPSF6/RAN/MAPK14/CAMK1/DYNC1H1/KHDRBS1/UBR5/PIK3R2/XBP1/PRKCD/CDH1/SHH/SCP2/SFN/DMAP1/SEC16B/PRKN/MECP2/CD81/RAPGEF3/PTGS2/VAMP2/EMD/SNAPIN/TRIM46	50
GO:0061041	regulation of wound healing	50/2479	140/18805	0.357143	2.70919	7.90975	9.61181e-12	1.27418e-10	5.09529e-11	SERPINE1/TNF/F7/PLAT/CD36/MTOR/SERPINC1/NOS3/NFE2L2/EDN1/FGA/SERPINF2/PF4/PRKG1/F3/APOE/TFPI/THBD/SMAD3/F2/EPHB2/SLC12A2/APOH/HRAS/PRDX2/PLAU/PDGFB/USF1/THBS1/MYOZ1/XBP1/ADRA2A/PRKCD/ITGB1/PTEN/CLDN4/ANXA1/VTN/CD9/PTK2/CADM4/KNG1/FOXA2/TBXA2R/FGF2/CXCR4/MYLK/CLDN1/ST3GAL4/CLASP1	50
GO:0002263	cell activation involved in immune response	88/2479	323/18805	0.272446	2.0667	7.53515	9.88556e-12	1.30769e-10	5.22933e-11	RORA/RORC/TP53/KMT2A/EP300/IL6/TNF/RELB/ADA/APP/MTOR/GRP/PSEN1/HSPD1/CHGA/TGFB1/IFNA1/SUCNR1/IFNG/RPS6/IL4/PIK3R1/TFRC/PTGDS/STAT3/PTGDR/ST3GAL1/CD180/CD40/CD84/FOXP3/IL10/RARA/XBP1/IL13/TLR4/MYB/TREX1/FOXP1/IL2/PDPK1/DLL1/SCN11A/ANXA1/ABL1/BCR/TREM2/IRF4/LILRB1/KMT5B/LOXL3/STX4/FOXF1/ADGRE2/MFNG/RABGEF1/IFNK/ICAM1/LGALS3/IL18/PIK3CG/JUNB/ADORA2B/CD81/IL6R/MSH6/CCR2/RAB27A/CBL/PRKCZ/GRN/HLA-DRB1/…	88
GO:2001235	positive regulation of apoptotic signaling pathway	52/2479	149/18805	0.348993	2.64737	7.86679	1.02434e-11	1.35218e-10	5.4072e-11	SIRT1/PPP1CA/TP53/TNF/SFPQ/PPARG/PML/MAPK9/NGFR/MYC/APP/UBB/ADCY10/FBXW7/AGT/SOD1/ADORA2A/MAGED1/RACK1/PPP2R1A/PPP2R1B/G0S2/JAK2/RPS3/TRAF2/BAX/RBCK1/CTSH/THBS1/TLR4/PRKCD/NCK2/MMP2/PEA15/BECN1/FAS/DDIT3/ATF3/INHBB/IFNB1/SP1/BCL2L11/RAD9A/TNFSF11/CLU/MCL1/CTNNA1/PDIA3/CRADD/LTBR/BOK/ITM2C	52
GO:0010742	macrophage derived foam cell differentiation	23/2479	38/18805	0.605263	4.59136	8.63528	1.09683e-11	1.44481e-10	5.77763e-11	PPARA/PPARG/ADIPOQ/MAPK9/CD36/NR1H2/CRP/AGT/APOB/PF4/TGFB1/CSF2/NFKB1/AGTR1/NR1H3/ITGAV/LPL/IL18/ITGB3/NFKBIA/CETP/CSF1/ABCG1	23
GO:0050670	regulation of lymphocyte proliferation	72/2479	243/18805	0.296296	2.24762	7.62776	1.1165e-11	1.46477e-10	5.85744e-11	LEP/AHR/IGF1/IL6/PRNP/ADA/IL1B/MEF2C/EPO/IGF2/KITLG/VCAM1/SFTPD/CEBPB/JAK2/TGFB1/MIF/CDKN1A/IL4/RPS3/TFRC/ATM/EPHB2/CTNNB1/GAL/CDKN2A/TNFRSF1B/IL2RA/CHRNB2/CBLB/IL5/CD40/FOXP3/IL10/IGFBP2/IL13/TLR4/NCK2/IL2/SHH/IL15/IL7/ANXA1/HES1/BMP4/FGF10/CARD11/INPP5D/LILRB1/BTNL2/BTN2A2/LGALS3/IL1A/IL18/CD81/IRS2/TACR1/CCR2/SCGB1A1/CCL5/ERBB2/HLA-DRB1/HLA-G/NFATC2/BTK/SOS1/CD274/PDE5A/PKN1/SDC4/SOX11/RIPOR2	72
GO:0035265	organ growth	59/2479	181/18805	0.325967	2.47269	7.7578	1.11666e-11	1.46477e-10	5.85744e-11	LEP/PPARA/IGF1/UBE3A/SLC6A4/PROX1/SOD1/EDN1/CDK1/ESR1/MEF2C/ATF2/LEPR/IGF2/CGA/PRKG1/G6PD/MAPK14/GATA4/RARA/NPPC/MEIS1/GSK3A/GJE1/NRG1/FOXP1/ADRA1A/AR/NOTCH1/TGFB2/FGFR1/SHH/FGF8/DLL1/IL7/PTEN/CYP19A1/ABL1/FGF10/WNT2/CTDP1/DUSP6/EHMT2/COMP/SPRY2/FGF2/RBP4/ACACB/AKT1/YY1/BCL2L11/FGFR2/BMPR1A/GLI1/FXN/RARG/ARX/LATS1/FOSL2	59
GO:0044772	mitotic cell cycle phase transition	113/2479	457/18805	0.247265	1.87568	7.38471	1.14295e-11	1.49611e-10	5.98279e-11	TP53/CUL1/EZH2/KDM8/DDB1/CHEK1/ID2/MDM2/MYC/PRKDC/APP/CDK1/CHEK2/SIN3A/SMARCD3/ABCB1/ATR/FBXL15/TGFB1/CACUL1/DDX3X/CDKN1A/CCL2/PSME2/CDKN3/RPS6/CUL4A/DTL/PPP2CA/RDX/ATM/PSME1/CDKN2A/TERT/CCNE1/FBXO5/RPA2/CCNB1/EGFR/PKD1/CCNA2/FOXN3/CDC14C/APC/KHDRBS1/ANAPC7/PPP2R2D/RPS6KB1/EIF4EBP1/ARID1A/ID4/TREX1/ETAA1/PINX1/ITGB1/CAMK2A/STIL/EIF4G1/PTEN/PHB2/ANXA1/WEE1/ZNF207/CDK6/FGF10/CDC73/PIAS1/MAD2L1/NAE1…	113
GO:0036294	cellular response to decreased oxygen levels	55/2479	163/18805	0.337423	2.5596	7.79263	1.20606e-11	1.57543e-10	6.29998e-11	RORA/SIRT1/TP53/DRD2/PPARG/HIF1A/MDM2/MYC/ATF4/MTOR/NFE2L2/FOS/EDN1/EPAS1/ATF2/CBS/VEGFA/PRKAA1/SUV39H1/KCND2/ROCK2/SUV39H2/TGFB1/LMNA/P4HB/PGK1/ENO1/ERO1A/PPARD/TERT/CCNA2/TWIST1/SRC/SCN2A/MT3/NOTCH1/AQP3/PHB2/TREM2/CDKN1B/BECN1/CASR/CBL/PTGS2/DDAH1/MAP1LC3A/GAD2/AKT1/OPRD1/BNIP3/FGFR2/PDK1/PTPRD/SDHD/UBQLN1	55
GO:0002366	leukocyte activation involved in immune response	87/2479	319/18805	0.272727	2.06883	7.50252	1.22062e-11	1.59114e-10	6.36277e-11	RORA/RORC/TP53/KMT2A/EP300/IL6/TNF/RELB/ADA/MTOR/GRP/PSEN1/HSPD1/CHGA/TGFB1/IFNA1/SUCNR1/IFNG/RPS6/IL4/PIK3R1/TFRC/PTGDS/STAT3/PTGDR/ST3GAL1/CD180/CD40/CD84/FOXP3/IL10/RARA/XBP1/IL13/TLR4/MYB/TREX1/FOXP1/IL2/PDPK1/DLL1/SCN11A/ANXA1/ABL1/BCR/TREM2/IRF4/LILRB1/KMT5B/LOXL3/STX4/FOXF1/ADGRE2/MFNG/RABGEF1/IFNK/ICAM1/LGALS3/IL18/PIK3CG/JUNB/ADORA2B/CD81/IL6R/MSH6/CCR2/RAB27A/CBL/PRKCZ/GRN/HLA-DRB1/VAMP…	87
GO:0002526	acute inflammatory response	43/2479	111/18805	0.387387	2.93861	7.98224	1.23161e-11	1.60212e-10	6.40669e-11	INS/IL6/TNF/ASS1/NPY5R/IL1B/CRP/SERPINF2/CNR1/EPO/ADORA1/GSTP1/F3/CEBPB/IL1RN/F2/TRPV1/TFRC/HP/SERPINA3/A2M/PTGER3/TNFRSF11A/SCN11A/CREB3L3/IL1A/PIK3CG/MBL2/SAA4/MRGPRX1/IL6R/SERPINA1/ELANE/PTGS2/C3/FCER1A/C2CD4B/BTK/FN1/TNFSF11/CD163/DNASE1/C2CD4A	43
GO:0042542	response to hydrogen peroxide	40/2479	99/18805	0.40404	3.06494	8.02708	1.34208e-11	1.7422e-10	6.96686e-11	SIRT1/EZH2/IL6/UBE3A/PPP2CB/MDM2/HMOX1/SETX/SOD1/NFE2L2/EDN1/CDK1/HDAC2/RELA/PRKAA1/TXN/HSF1/HBB/ERN1/RPS3/CAT/HP/PCNA/TXNIP/TRPA1/SRC/HBA1/MYB/PRKCD/FKBP1B/MMP2/HBA2/ABL1/BECN1/MAP1LC3A/CYP1B1/BNIP3/COL1A1/FXN/SIRPA	40
GO:0048754	branching morphogenesis of an epithelial tube	54/2479	159/18805	0.339623	2.57628	7.77792	1.38936e-11	1.79984e-10	7.19736e-11	TIMELESS/BTRC/PPP1CA/TNF/PML/SIRT6/NKX2-1/MYC/MED1/AGT/EDN1/ESR1/MAGED1/VEGFA/LGR4/CSMD1/TGFB1/EYA1/PTCH1/CTNNB1/KRAS/PAX8/PKD1/CTSH/SRC/SIX1/SIX2/NRARP/AR/NOTCH1/PGR/SHH/GLI2/FGF8/PHB2/ABL1/BMP4/ENG/FGF10/WNT2/FOXF1/LHX1/CASR/CCL11/EGF/GDNF/BMP2/SPRY2/FGF2/FGFR2/VDR/MYCN/TIE1/CSF1	54
GO:0050921	positive regulation of chemotaxis	51/2479	146/18805	0.349315	2.64981	7.7981	1.55289e-11	2.00752e-10	8.02786e-11	SERPINE1/IL6/F7/DNM1L/MAPK1/APP/EDN1/VEGFA/F3/TGFB1/SUCNR1/SMAD3/PRKD1/MAPK3/CREB3/DSCAM/VEGFC/C1QBP/CCL4/PDGFB/THBS1/CXCL8/FGFR1/ITGA2/FGF10/PTK2/TREM2/STX4/P2RX4/RARRES2/CASR/IL6R/CCR2/CCL5/PLA2G7/FGF2/LPAR1/CMKLR1/CALR/CDH13/CXCR4/RAC1/TRPV4/WNK1/CSF1/CX3CR1/NTF3/CCR1/TMSB4X/SCG2/RIPOR2	51
GO:0072524	pyridine-containing compound metabolic process	60/2479	187/18805	0.320856	2.43392	7.67897	1.57485e-11	2.03173e-10	8.12464e-11	NOCT/TP53/NAMPT/PPARA/INS/EP300/IGF1/NCOR1/SIRT6/HIF1A/APP/MTOR/KAT2B/ARNT/NUDT12/TKT/PSEN1/OGT/PRKAA2/HK2/GCK/PRKAA1/VCP/LDHA/LDHB/G6PD/IFNG/P2RX7/GPI/PRKACA/ALDOA/HK1/PGK1/PPP2CA/ENO1/MDH2/GAPDH/PKM/STAT3/SRC/HTR2A/TREX1/ZBTB20/COL6A1/NMNAT1/PKLR/PFKP/INSR/UCP2/FBP1/GPD1/ACACB/SLC2A6/ME1/IDH1/KMO/ENO2/FDXR/PFKFB3/BCL2L13	60
GO:0050731	positive regulation of peptidyl-tyrosine phosphorylation	44/2479	116/18805	0.37931	2.87734	7.9032	1.64395e-11	2.1165e-10	8.46365e-11	TP53/IGF1/IL6/PRNP/ADIPOQ/CD36/MTOR/FBXW7/VEGFA/KITLG/GFRA1/JAK2/TGFB1/IFNG/IL3/NOX4/CSF3/IL5/SRC/HTR2A/NRG1/FGF8/CRIPTO/IL15/HES1/VTN/ABL1/FGF10/TNK2/TREM2/UNC119/DGKQ/IL18/ITGB3/IL6R/EGF/TGFA/IL11/DOK7/YES1/BMP6/ENPP2/NTF3/EFNA5	44
GO:1903037	regulation of leukocyte cell-cell adhesion	101/2479	395/18805	0.255696	1.93964	7.35456	1.81014e-11	2.32568e-10	9.30014e-11	LEP/PPARA/EP300/IGF1/IL6/KAT5/TNF/PRNP/ASS1/ADA/MTOR/IL1B/EGR3/ADORA2A/SMARCD3/RELA/EPO/IGF2/KITLG/VCAM1/PRKAA1/B2M/HSPD1/SFTPD/CEBPB/HLA-DMA/HFE/JAK2/TGFB1/CCL2/IFNG/IL4/SELP/RHOA/RPS3/ETS1/TFRC/CDKN2A/IL2RA/PRDX2/CBLB/SRC/FOXP3/IL10/RARA/SELE/IGFBP2/XBP1/ARID1A/NCK2/SART1/NRARP/HLA-DQB1/IL2/PDPK1/SHH/GLI2/IL15/IL7/ANXA1/HES1/ABL1/BMP4/CARD11/LILRB1/LOXL3/ACTL6A/BTNL2/BTN2A2/LGALS3/IL1A/IL18/CD8…	101
GO:0002064	epithelial cell development	67/2479	221/18805	0.303167	2.29974	7.57369	1.87015e-11	2.39786e-10	9.58878e-11	CLOCK/BMAL1/GSK3B/TNF/HIF1A/ADIPOQ/ATF4/PROX1/IL1B/ESR1/EPAS1/CEBPA/VEGFA/EZR/FLNA/FASN/ROCK2/GSTM3/CLDN5/TGFB1/PDE4D/CDKN1A/MSN/RDX/PLEC/POF1B/KRT2/PDGFB/SRC/FOXP3/RARA/FAT1/XBP1/TYMS/GSK3A/NTRK1/SPDEF/AR/PDPK1/NOTCH1/PGR/DLL1/SIX3/IKBKB/CDK6/BMP4/SFN/ICAM1/IL1A/PTPRS/RAPGEF3/PAX6/AKR1B1/COL18A1/ADD1/AKT1/CXCR4/GJA1/ROCK1/CDH5/CLDN1/HSD17B4/RARG/BMP6/PDE2A/FOSL2/AMOTL2	67
GO:0032370	positive regulation of lipid transport	37/2479	88/18805	0.420455	3.18945	8.02198	1.9132e-11	2.44803e-10	9.78942e-11	SIRT1/CRH/GHRL/PPARG/ADIPOQ/RXRA/NR1H2/IL1B/EDN1/APOA1/RETN/APOE/MIF/PTCH1/P2RX7/OXT/GAL/CES1/NR1H3/MYB/PRKCD/TNFRSF11A/CYP19A1/NMB/SCP2/TREM2/LIPG/IL1A/P2RX4/NFKBIA/CETP/SPP1/AVPR1B/TNFSF11/BMP6/ABCG1/PRELID1	37
GO:0003044	regulation of systemic arterial blood pressure mediated by a chemical signal	25/2479	45/18805	0.555556	4.21429	8.41198	1.95505e-11	2.49648e-10	9.98315e-11	REN/ACE/NOS3/AGT/EDN1/SERPINF2/ADRB1/AVPR1A/COMT/SUCNR1/RHOA/HSD11B2/CYP11B2/AGTR1/ADRB2/ADRA1A/ADRB3/OXTR/TACR1/DRD5/AVPR2/AVPR1B/ECE1/ATP6AP2/SLC2A5	25
GO:0042417	dopamine metabolic process	24/2479	42/18805	0.571429	4.3347	8.4305	2.18874e-11	2.78352e-10	1.1131e-10	DRD2/DRD4/TH/HTR1A/COMT/MAOA/SNCA/ABAT/CHRNB2/GCH1/DRD3/SLC6A3/TGFB2/PDE1B/PRKN/ALDH2/DDC/SULT1A3/NPR1/DRD1/MAOB/GRIN2A/HPRT1/VPS35	24
GO:0051955	regulation of amino acid transport	24/2479	42/18805	0.571429	4.3347	8.4305	2.18874e-11	2.78352e-10	1.1131e-10	PER2/LEP/TNF/AVP/NPY5R/ADORA2A/PSEN1/AVPR1A/ADORA1/PRKG1/HTR1B/P2RX7/SLC12A2/SNCA/ABAT/GRM7/SLC17A8/TRH/ITGB1/ATP1A2/SLC6A1/KMO/SLC43A2/STXBP1	24
GO:0051580	regulation of neurotransmitter uptake	16/2479	20/18805	0.8	6.06858	8.83728	2.28279e-11	2.89724e-10	1.15858e-10	PER2/DRD2/DRD4/APP/NOS1/SNCA/SLC17A8/GFAP/DRD3/ITGB1/PRKN/ITGB3/GDNF/ATP1A2/DRD1/GPM6B	16
GO:0090077	foam cell differentiation	23/2479	39/18805	0.589744	4.47363	8.46162	2.33958e-11	2.96331e-10	1.18499e-10	PPARA/PPARG/ADIPOQ/MAPK9/CD36/NR1H2/CRP/AGT/APOB/PF4/TGFB1/CSF2/NFKB1/AGTR1/NR1H3/ITGAV/LPL/IL18/ITGB3/NFKBIA/CETP/CSF1/ABCG1	23
GO:0010212	response to ionizing radiation	50/2479	143/18805	0.34965	2.65235	7.72884	2.35398e-11	2.97008e-10	1.1877e-10	CLOCK/SIRT1/TP53/KAT5/TNF/MTA1/PML/MDM2/MYC/PRKDC/CHEK2/ATR/VCAM1/PRKAA1/TGFB1/EYA1/CDKN1A/EGR1/HSF1/THBD/PARP1/ATM/ELK1/POLB/BAX/HRAS/MAPK14/XRCC6/XRCC5/TLK2/TREX1/BRCA2/IL1A/HUS1/MECP2/COP1/GADD45A/CBL/RHNO1/TOPBP1/RAD9A/RAD1/INTS7/NABP2/KDM1A/BCL2L1/MEN1/PAXIP1/USP28/INTS3	50
GO:1901099	negative regulation of signal transduction in absence of ligand	22/2479	36/18805	0.611111	4.63572	8.50833	2.35917e-11	2.97008e-10	1.1877e-10	TNF/IL1B/PF4/HSPA1A/EYA1/CSF2/TERT/PRDX2/COL2A1/HSPA1B/GFRAL/NRG1/IL7/FGF10/CX3CL1/IL1A/GDNF/AKT1/BCL2L1/MCL1/CTNNA1/MAP2K5	22
GO:2001240	negative regulation of extrinsic apoptotic signaling pathway in absence of ligand	22/2479	36/18805	0.611111	4.63572	8.50833	2.35917e-11	2.97008e-10	1.1877e-10	TNF/IL1B/PF4/HSPA1A/EYA1/CSF2/TERT/PRDX2/COL2A1/HSPA1B/GFRAL/NRG1/IL7/FGF10/CX3CL1/IL1A/GDNF/AKT1/BCL2L1/MCL1/CTNNA1/MAP2K5	22
GO:0002687	positive regulation of leukocyte migration	52/2479	152/18805	0.342105	2.59511	7.69419	2.42046e-11	3.04113e-10	1.21611e-10	SERPINE1/IL6/TNF/F7/DNM1L/MAPK1/APP/EDN1/VEGFA/KITLG/TGFB1/SELP/RHOA/PIK3R1/MAPK3/CREB3/VEGFC/C1QBP/CCL4/SELE/ITGA2B/THBS1/CXCL8/ITGA2/ABL1/PTK2/CX3CL1/TREM2/ICAM1/LGALS3/IL1A/P2RX4/RARRES2/ITGB3/TACR1/IL6R/CCR2/CCL5/PLA2G7/IL1R1/CMKLR1/CALR/RAC1/TRPV4/WNK1/CD47/CSF1/CX3CR1/CCR1/CD99/MIA3/RIPOR2	52
GO:0140014	mitotic nuclear division	79/2479	282/18805	0.280142	2.12508	7.4178	2.54714e-11	3.19388e-10	1.2772e-10	SIRT1/PPP1CC/INS/IGF1/KAT5/TNF/HNRNPU/CHEK1/PRMT5/KAT2B/IL1B/EDN1/CDK1/CHEK2/KPNB1/IGF2/FLNA/PPP2R1A/HSPA1A/TGFB1/RHOA/AURKAIP1/ATM/FBXO5/RAN/CCNB1/MAP9/CDC14C/APC/SMC4/SMC2/HSPA1B/AKAP8/ANAPC7/PPP2R2D/PDGFB/DRD3/MYBL2/PINX1/FGF8/SMC1A/STAG2/KIF15/PHB2/ZNF207/BMP4/BTC/MAD2L1/VPS4A/CTDP1/DUSP1/IL1A/CDKN1B/BECN1/KIF11/INSR/CUL3/EGF/RB1/BIRC5/TGFA/MKI67/MISP/UBE2I/NEK2/SMC3/RAD21/TRIP13/BAZ1B/CLASP1…	79
GO:0042311	vasodilation	27/2479	52/18805	0.519231	3.93874	8.26896	2.55335e-11	3.19527e-10	1.27775e-10	INS/NPPA/TNF/KAT2B/NOS3/SOD1/ADORA2A/ADRB1/NPPB/VEGFA/ADORA1/PRKG1/APOE/CALCA/NOS1/PPARD/KCNMA1/EGFR/GCH1/ADRB2/ADRA2A/ADRB3/ADORA2B/KNG1/CASR/DRD1/CPS1	27
GO:0008211	glucocorticoid metabolic process	18/2479	25/18805	0.72	5.46172	8.69857	2.60756e-11	3.25659e-10	1.30227e-10	NR3C1/CRH/SERPINA6/CYP21A2/APOA1/STAR/HSD11B2/GAL/ATP1A1/YWHAH/CYP11B2/CYP11B1/STUB1/DGKQ/CYP11A1/MECP2/CYP17A1/BMP2	18
GO:0042754	negative regulation of circadian rhythm	12/2479	12/18805	1	7.58572	8.89241	2.69143e-11	3.35463e-10	1.34148e-10	PER2/CRY1/CRY2/CIPC/PASD1/CRH/GHRL/DRD2/SFPQ/PIWIL2/SIN3A/ADORA1	12
GO:0015711	organic anion transport	114/2479	469/18805	0.24307	1.84386	7.21157	2.93758e-11	3.65416e-10	1.46126e-10	PER2/LEP/PPARA/NR0B2/DRD2/TNF/PPARG/ACE/AVP/DRD4/NPY5R/CD36/ADCY10/IL1B/NMUR2/EDN1/ADORA2A/PSEN1/ABCB1/AVPR1A/CYP7A1/ADORA1/PRKG1/CPT1A/APOE/MIF/HTR1B/SLC7A3/P2RX7/NOS2/TRPV1/OXT/SLC2A2/PPARD/SLC12A2/SNCA/ABAT/GRM1/GRM7/SLC10A2/CES1/SLC2A1/SLC16A1/ABCC2/EPRS1/SLC25A5/SLC17A8/RPS6KB1/GFAP/LHCGR/FGF19/THBS1/SLC25A10/DRD3/TRH/MFSD2A/SLC26A5/SLC25A17/ABCC4/ITGB1/SLC7A2/NTRK2/TNFRSF11A/MTTP/SLC46A1/AN…	114
GO:0042596	fear response	26/2479	49/18805	0.530612	4.02508	8.26205	3.13471e-11	3.89164e-10	1.55622e-10	NPAS2/CRH/DRD4/HTR1A/GRP/ADRB1/MEF2C/COMT/APOE/HTR2C/CRHR1/VDAC1/EPHB2/RPS6KB1/PENK/BRINP1/ADRA2A/PDE8B/USP46/EIF4G1/GRPR/MECP2/DPP4/ATP1A2/DRD1/GRIK2	26
GO:0031649	heat generation	15/2479	18/18805	0.833333	6.32143	8.80156	3.349e-11	4.14125e-10	1.65604e-10	TNF/IL1B/CNR1/ADRB1/TRPV1/ABAT/HTR2A/ADRB2/PTGER3/ADRB3/TNFRSF11A/IL1A/PTGS2/TNFSF11/SLC27A1	15
GO:0045475	locomotor rhythm	15/2479	18/18805	0.833333	6.32143	8.80156	3.349e-11	4.14125e-10	1.65604e-10	CIART/NMS/NCOA2/NCOR1/USP2/MTA1/ID2/MC3R/MTOR/NAGLU/ZFHX3/KCND2/EGR1/PTEN/OPRL1	15
GO:1904018	positive regulation of vasculature development	61/2479	195/18805	0.312821	2.37297	7.5098	3.51973e-11	4.34377e-10	1.73703e-10	SIRT1/SERPINE1/GHRL/SIRT6/HIF1A/PRKCA/HMOX1/IL1B/NOS3/NFE2L2/VEGFA/HK2/F3/BTG1/TGFB1/ETS1/PRKD1/TERT/PKM/STAT3/PRKCB/TWIST1/VEGFC/CHI3L1/CD40/CTSH/IL10/GATA4/THBS1/XBP1/NTRK1/PDPK1/CXCL8/GHSR/ITGB1/DLL1/NODAL/APLNR/ADM/ABL1/ENG/CX3CL1/EMP2/SLC39A12/IL1A/ITGB3/RAPGEF3/CCL11/TBXA2R/GRN/FGF2/DDAH1/S100A1/SP1/C3/CYP1B1/CXCR4/WNK1/CDH5/TIE1/CX3CR1	61
GO:1903034	regulation of response to wounding	58/2479	181/18805	0.320442	2.43078	7.53703	3.62444e-11	4.46419e-10	1.78518e-10	SERPINE1/TNF/F7/PLAT/CD36/MTOR/SERPINC1/NOS3/NFE2L2/EDN1/FGA/SERPINF2/PF4/PRKG1/FLNA/F3/APOE/TFPI/THBD/SMAD3/F2/EPHB2/SLC12A2/STAT3/APOH/HRAS/PRDX2/IGF1R/PLAU/PDGFB/USF1/IL10/THBS1/MYOZ1/XBP1/ADRA2A/PRKCD/FKBP1B/ITGB1/PTEN/CLDN4/ANXA1/VTN/CD9/PTK2/CADM4/KNG1/PTPRS/FOXA2/TBXA2R/GRN/FGF2/SPP1/CXCR4/MYLK/CLDN1/ST3GAL4/CLASP1	58
GO:0046545	development of primary female sexual characteristics	42/2479	110/18805	0.381818	2.89637	7.77283	3.68547e-11	4.52515e-10	1.80956e-10	SIRT1/LEP/NRIP1/UBE3A/GNRH1/UBB/NOS3/SOD1/ESR1/VEGFA/RETN/CGA/KITLG/CSMD1/CEBPB/ATM/BAX/AMH/ADCYAP1R1/A2M/PTPRN/SRC/NPPC/LHCGR/EIF2B2/ROBO2/IMMP2L/NOTCH1/PGR/MMP2/CYP19A1/BRCA2/FST/VGF/PTX3/INSR/INHBB/AFP/ANG/IDH1/BCL2L1/CTNNA1	42
GO:0022612	gland morphogenesis	46/2479	127/18805	0.362205	2.74758	7.70013	3.68839e-11	4.52515e-10	1.80956e-10	BTRC/NR3C1/IL6/TNF/PML/ELF3/PROX1/FBXW7/MED1/ESR1/CSMD1/CEBPB/TGFB1/PTCH1/MSN/POLB/BAX/BSX/EGFR/NFKB1/SRC/XBP1/ID4/AR/NOTCH1/PGR/TGFB2/FGFR1/SHH/FGF8/MMP2/PHB2/BMP4/FGF10/RPS6KA1/CCL11/CUL3/PAX6/TGFA/FGFR2/VDR/GLI1/RARG/CSF1/CYP7B1/SULF2	46
GO:0008585	female gonad development	41/2479	106/18805	0.386792	2.9341	7.78119	3.89202e-11	4.75633e-10	1.902e-10	SIRT1/LEP/NRIP1/UBE3A/GNRH1/UBB/NOS3/SOD1/ESR1/VEGFA/RETN/CGA/KITLG/CSMD1/CEBPB/ATM/BAX/AMH/A2M/PTPRN/SRC/NPPC/LHCGR/EIF2B2/ROBO2/IMMP2L/NOTCH1/PGR/MMP2/CYP19A1/BRCA2/FST/VGF/PTX3/INSR/INHBB/AFP/ANG/IDH1/BCL2L1/CTNNA1	41
GO:2000060	positive regulation of ubiquitin-dependent protein catabolic process	41/2479	106/18805	0.386792	2.9341	7.78119	3.89202e-11	4.75633e-10	1.902e-10	CSNK1D/CSNK1E/SIRT1/GSK3B/SIRT6/CSNK1A1/MAPK9/MDM2/FBXW7/NFE2L2/PSEN1/CEBPA/SUMO1/TF/RACK1/VCP/HSPA1A/HERPUD1/FBXO22/HSPA1B/GSK3A/RBX1/STUB1/GBA1/TAF1/PTEN/PTK2/PIAS1/SOCS4/PRKN/DISC1/COP1/EGF/HAMP/AKT1/TRIB1/CLU/RAD23A/HECTD1/DDA1/DET1	41
GO:0055088	lipid homeostasis	59/2479	186/18805	0.317204	2.40622	7.51028	3.91678e-11	4.77647e-10	1.91006e-10	NR1D1/RORA/NR1D2/SIRT1/INS/PPARG/HNF4A/NR1H2/FBXW7/CEBPA/APOB/CYP7A1/PRKAA2/APOA1/ADORA1/PRKAA1/TGFB1/APOE/DDX3X/ACACA/RALY/ABHD5/ORMDL3/CES1/PNPLA3/GIP/USF1/TSPO/XBP1/NR1H3/LDLR/ZBTB20/GCKR/MTTP/APOA4/NPC1L1/TREM2/LIPG/SLC25A27/LPL/IL18/IRS2/G6PC1/NFE2L1/ANGPTL8/PCSK9/NR1H4/CETP/LIPC/NR5A2/HDAC9/CYP7B1/NPC2/SREBF2/ABCG1/FABP4/RBP1/SURF4/DISP3	59
GO:0031334	positive regulation of protein-containing complex assembly	63/2479	205/18805	0.307317	2.33122	7.46783	3.92377e-11	4.77647e-10	1.91006e-10	GSK3B/TP53/TNF/MAPK8/MAPK9/CD36/NR1H2/MTOR/HSP90AA1/VEGFA/SUMO1/ATR/RACK1/VCP/HSPA1A/NCKAP1/TGFB1/CSF2/DDX3X/IFNG/P2RX7/RHOA/CDK5R1/ARHGEF5/CAND1/RPS3/TFRC/PRKD1/PPP2CA/MSN/PSMC6/ATM/BAX/CSF3/SNCA/IL5/HSPA1B/MAPT/MMP3/SRC/TLR4/NRG1/ISG15/AKAP9/NCK2/STUB1/EIF4G1/LMOD1/LGALS3/CDKN1B/MECP2/CCL11/BCL2L11/BTK/MMP1/RAC1/CLU/HCK/CDH5/PFN1/LATS1/CLASP1/AMBRA1	63
GO:0050994	regulation of lipid catabolic process	31/2479	67/18805	0.462687	3.50981	8.01937	4.15244e-11	5.04501e-10	2.01745e-10	PPARA/INS/TNF/SIRT6/IL1B/CNR1/ADORA1/PRKAA1/CPT1A/CRTC3/FGF21/SCT/ABHD5/TWIST1/MFSD2A/ADRA2A/PRKCD/LDLR/APOA4/BSCL2/CIDEC/RARRES2/PIK3CG/IRS2/ACACB/AADAC/IDH1/AKT1/IRS1/THRA/HCAR2	31
GO:0001963	synaptic transmission, dopaminergic	20/2479	31/18805	0.645161	4.89401	8.45519	4.60986e-11	5.57909e-10	2.23102e-10	CRH/DRD2/SLC6A4/DRD4/TH/ADORA2A/COMT/CDK5/SNCA/CHRNB2/DRD3/SLC6A3/PRKN/PMCH/DRD5/GDNF/PTGS2/SLC6A2/DRD1/ARRB2	20
GO:0050951	sensory perception of temperature stimulus	20/2479	31/18805	0.645161	4.89401	8.45519	4.60986e-11	5.57909e-10	2.23102e-10	OPN4/COMT/ADORA1/BTBD9/NR2F6/CALCA/RHO/TRPV1/TAC1/TRPA1/HTR2A/NTRK1/ADRA2A/EPHB1/SCN9A/SCN11A/DISC1/OPRK1/CXCR4/GRIK2	20
GO:0071674	mononuclear cell migration	68/2479	230/18805	0.295652	2.24273	7.38927	4.61921e-11	5.57961e-10	2.23123e-10	SERPINE1/IL6/TNF/MAPK1/APP/PF4/SFTPD/TGFB1/MIF/CALCA/CCL2/RHOA/ARHGEF5/MSN/RPS19/PLEC/MAPK3/SLC12A2/CREB3/CRKL/C1QBP/CCL4/PDGFB/NBL1/THBS1/GBA1/MMP2/TNFRSF11A/CYP19A1/ANXA1/CD9/ABL1/BCR/PTK2/CX3CL1/TREM2/TRPM4/CKLF/ICAM1/DUSP1/LGALS3/P2RX4/RARRES2/PIK3CG/ITGB3/CD81/IL6R/CCR5/CCR2/CCL5/PLA2G7/CMKLR1/CALR/AKT1/CXCR4/TNFSF11/TRPV4/WNK1/GNAI1/CD47/CSF1/CX3CR1/CYP7B1/SIRPA/CCR1/CD99/MIA3/RIPOR2	68
GO:0019722	calcium-mediated signaling	69/2479	235/18805	0.293617	2.2273	7.37736	4.69831e-11	5.66422e-10	2.26506e-10	GSK3B/IGF1/TNF/POMC/PRNP/ADA/APP/MTOR/NMUR2/EDN1/AVPR1A/PRKAA1/HTT/EIF2AK3/NMUR1/HTR2C/P2RX7/NOS1/CACNA1C/PRKACA/TRPV1/PRKD1/GRIN2B/TRPA1/GRIK1/CCL4/PTBP1/MAPT/AGTR1/RYR2/SELE/LHCGR/TRAT1/MYOZ1/GRM5/FKBP1B/PDPK1/CXCL8/GRIA3/DEFB1/TREM2/TRPM4/SLC8A2/HOMER3/P2RX4/CAMK2D/HTR2B/IAPP/CCR5/CCR2/CHRM3/ATP1A2/NR5A2/TPCN2/CMKLR1/TPCN1/CDH13/NFATC2/OPRL1/BTK/CXCR4/GRIN2A/GRIN1/GRIK2/TNFSF11/ITPR3/CX3CR1/CC…	69
GO:0008406	gonad development	70/2479	240/18805	0.291667	2.2125	7.36655	4.75724e-11	5.72425e-10	2.28906e-10	SIRT1/LEP/NRIP1/UBE3A/REN/ACE/NKX2-1/GNRH1/UBB/NOS3/NCOA1/SOD1/ESR1/VEGFA/RETN/CGA/KITLG/CSMD1/FLNA/GFRA1/CEBPB/NCOA4/ATM/BAX/AMH/NASP/A2M/CRKL/PTPRN/PRDX4/SRC/GATA4/RARA/NPPC/LHCGR/NTRK1/EIF2B2/ROBO2/IMMP2L/AR/NOTCH1/PGR/TGFB2/FGF8/MMP2/CYP19A1/BRCA2/SF1/FST/IL1A/VGF/PTX3/H3-3B/INSR/SRD5A1/INHBB/CBL/AFP/ANG/IDH1/CYP1B1/BCL2L11/GJA1/BCL2L1/CTNNA1/HSD17B4/BOK/KIF18A/MAMLD1/RHOBTB3	70
GO:0030225	macrophage differentiation	32/2479	71/18805	0.450704	3.41892	7.95716	4.78581e-11	5.73656e-10	2.29399e-10	SIRT1/NR3C1/ADIPOQ/ID2/PRKCA/APP/CEBPA/PF4/VEGFA/NAGLU/QKI/TGFB1/CALCA/CSF2/HSF1/IFNG/PARP1/NPM1/MMP9/TLR4/GBA1/IL15/BMP4/CASP8/CEBPE/UCP2/RB1/HLA-DRB1/TRIB1/SOCS1/CSF1/FOSL2	32
GO:0043406	positive regulation of MAP kinase activity	32/2479	71/18805	0.450704	3.41892	7.95716	4.78581e-11	5.73656e-10	2.29399e-10	GH1/EZH2/TNF/DRD4/IL1B/GHR/EDN1/ERN1/ARHGEF5/RPS3/MAP2K7/TRAF2/HRAS/PDGFB/THBS1/TLR4/ADRA2A/FGFR1/CRIPTO/TNFRSF11A/PIK3R5/MAP3K11/PIK3CG/INSR/ERBB2/ELANE/FGF2/TNFSF11/MAP4K2/NTF3/MAP3K13/DUSP19	32
GO:0045137	development of primary sexual characteristics	71/2479	245/18805	0.289796	2.19831	7.35677	4.79646e-11	5.73833e-10	2.29469e-10	SIRT1/LEP/NRIP1/UBE3A/REN/ACE/NKX2-1/GNRH1/UBB/NOS3/NCOA1/SOD1/ESR1/VEGFA/RETN/CGA/KITLG/CSMD1/FLNA/GFRA1/CEBPB/NCOA4/ATM/BAX/AMH/ADCYAP1R1/NASP/A2M/CRKL/PTPRN/PRDX4/SRC/GATA4/RARA/NPPC/LHCGR/NTRK1/EIF2B2/ROBO2/IMMP2L/AR/NOTCH1/PGR/TGFB2/FGF8/MMP2/CYP19A1/BRCA2/SF1/FST/IL1A/VGF/PTX3/H3-3B/INSR/SRD5A1/INHBB/CBL/AFP/ANG/IDH1/CYP1B1/BCL2L11/GJA1/BCL2L1/CTNNA1/HSD17B4/BOK/KIF18A/MAMLD1/RHOBTB3	71
GO:0007517	muscle organ development	95/2479	369/18805	0.257453	1.95296	7.2041	4.80663e-11	5.73952e-10	2.29517e-10	BMAL1/NR1D2/SIRT1/CREB1/EP300/IGF1/USP2/ASS1/HLF/ID3/PROX1/MED1/EGR3/FOS/MEF2C/NAGLU/IGF2/CDK5/PRKAA1/ZFHX3/COPS2/MEF2D/MYF6/TCAP/TGFB1/DDX5/EGR1/RHOA/SMAD3/LMNA/MYH14/PLEC/ERO1A/CTNNB1/KRAS/FBXO22/MAPK14/VRK3/TWIST1/MEF2A/MYBPC3/DDX17/RPS6KB1/RYR2/KAT8/MYOZ1/XBP1/SIX1/LOX/NRG1/EPHB1/LEMD2/SFMBT1/SGCB/NOTCH1/TGFB2/ITGB1/SHH/FGF8/CDON/DLL1/FOXH1/DISP1/COL6A1/FXR1/SCN11A/HOMER1/BMP4/ENG/WNT2/KMT5B/…	95
GO:0060078	regulation of postsynaptic membrane potential	51/2479	150/18805	0.34	2.57914	7.56647	4.86063e-11	5.79294e-10	2.31653e-10	GSK3B/HCRT/GHRL/DRD2/DRD4/APP/ADORA2A/ADRB1/MEF2C/ADORA1/CDK5/KCND2/GABBR1/P2RX7/TRPV1/STX1A/SNCA/ABAT/CHRNB2/GRIN2B/GRM1/GRIK1/CHRNA4/ADRB2/SSH1/GSK3A/GRM5/HTR3A/GRIA2/GRIA3/PTEN/KCNA2/NLGN1/SLC8A2/CBLN1/P2RX4/P2RX6/MECP2/CHRNA9/GABRA6/NPFF/CHRNA2/PRKCZ/AKT1/NRXN1/ARRB2/GRIN2A/GRIN1/GRIK2/GABRG2/GRIN2C	51
GO:0042692	muscle cell differentiation	106/2479	429/18805	0.247086	1.87433	7.1384	5.22713e-11	6.2179e-10	2.48647e-10	BHLHE41/RORA/SIRT1/HDAC3/RBM4/PPARA/EZH2/IGF1/HNRNPU/SIRT6/SIK1/ID2/MDM2/BDNF/MTOR/PROX1/EDN1/CDK1/SMARCD3/MEF2C/AVPR1A/VEGFA/NAGLU/IGF2/PRKG1/MYF6/QKI/TCAP/TGFB1/G6PD/NOS1/ACTN1/LMNA/PRKD1/ACTN4/FLNC/PLEC/CTNNB1/NOX4/KRAS/FBXO22/MAPK14/CAMK1/MEF2A/MYBPC3/PTBP1/PDGFB/GATA4/RARA/MYOZ1/ZEB1/XBP1/MEIS1/GSK3A/DYRK1B/SIX1/LOX/MED28/NRG1/FOXP1/ADRA1A/CTCF/SGCB/NOTCH1/ITGB1/SHH/CDON/DLL1/COL6A1/HOMER1/H…	106
GO:0045766	positive regulation of angiogenesis	60/2479	192/18805	0.3125	2.37054	7.43801	5.33008e-11	6.32834e-10	2.53063e-10	SIRT1/SERPINE1/GHRL/SIRT6/HIF1A/PRKCA/HMOX1/IL1B/NOS3/NFE2L2/VEGFA/HK2/F3/BTG1/ETS1/PRKD1/TERT/PKM/STAT3/PRKCB/TWIST1/VEGFC/CHI3L1/CD40/CTSH/IL10/GATA4/THBS1/XBP1/NTRK1/PDPK1/CXCL8/GHSR/ITGB1/DLL1/NODAL/APLNR/ADM/ABL1/ENG/CX3CL1/EMP2/SLC39A12/IL1A/ITGB3/RAPGEF3/CCL11/TBXA2R/GRN/FGF2/DDAH1/S100A1/SP1/C3/CYP1B1/CXCR4/WNK1/CDH5/TIE1/CX3CR1	60
GO:0014897	striated muscle hypertrophy	41/2479	107/18805	0.383178	2.90668	7.70717	5.51221e-11	6.53218e-10	2.61215e-10	LEP/PPARA/NPPA/KLF15/EZH2/IGF1/PPARG/PRKCA/ADCY10/AGT/EDN1/HDAC2/PRKG1/ROCK2/TCAP/FOXO1/G6PD/PARP1/SMAD3/LMNA/TNFRSF1B/MEF2A/RYR2/GATA4/MEIS1/GSK3A/MYOC/FOXP1/MLIP/ADRA1A/NOTCH1/STUB1/CTDP1/P2RX4/BECN1/CAMK2D/HTR2B/ACACB/YY1/ROCK1/PDE5A	41
GO:0001101	response to acid chemical	50/2479	146/18805	0.342466	2.59785	7.55251	5.57515e-11	6.59427e-10	2.63698e-10	EP300/TNF/F7/ASS1/SST/MTOR/HNRNPD/NFE2L2/EDN1/RELA/AVPR1A/VEGFA/CEBPB/FGF21/HSF1/PLEC/PCNA/EGFR/IGF1R/PRMT1/PNPLA3/GIP/MMP3/RPS6KB1/MTHFR/ZEB1/XBP1/SIX1/NTRK1/AQP2/RBX1/COL1A2/GHSR/MMP2/NTRK2/COL6A1/PDGFC/UMOD/SLC1A2/CDKN1B/MAT2A/CUL3/PTGS2/COL18A1/GRIN1/COL1A1/BCL2L1/CPS1/PDX1/SOCS1	50
GO:0010563	negative regulation of phosphorus metabolic process	76/2479	271/18805	0.280443	2.12736	7.28428	5.73216e-11	6.75445e-10	2.70103e-10	SIRT1/TP53/PPARA/NPPA/NCOR1/TARDBP/HNRNPU/SIRT6/PRNP/ADIPOQ/PRKDC/DNAJA1/IL1B/IGFBP3/AGT/GNAQ/GSTP1/PRKG1/RACK1/ATG14/PDE4D/APOE/ADAR/CDKN1A/PRKACA/PARP1/PGK1/PPP2CA/EPHB2/CDKN2A/STAT3/SNCA/PTPRT/APC/NPM1/CRKL/PDGFB/TRAF3IP1/TSPO/GSK3A/PRKCD/PRKRIP1/C9orf72/PDPK1/EIF4G1/PTEN/GCKR/ABL1/SFN/DGKQ/SH3GL2/CADM4/SOCS4/PRKN/DUSP1/CDKN1B/IRS2/GADD45A/TSC2/PRKCZ/RB1/FBP1/SPRY2/AKT1/ENPP1/TRIB1/XDH/MEN1/SO…	76
GO:0045936	negative regulation of phosphate metabolic process	76/2479	271/18805	0.280443	2.12736	7.28428	5.73216e-11	6.75445e-10	2.70103e-10	SIRT1/TP53/PPARA/NPPA/NCOR1/TARDBP/HNRNPU/SIRT6/PRNP/ADIPOQ/PRKDC/DNAJA1/IL1B/IGFBP3/AGT/GNAQ/GSTP1/PRKG1/RACK1/ATG14/PDE4D/APOE/ADAR/CDKN1A/PRKACA/PARP1/PGK1/PPP2CA/EPHB2/CDKN2A/STAT3/SNCA/PTPRT/APC/NPM1/CRKL/PDGFB/TRAF3IP1/TSPO/GSK3A/PRKCD/PRKRIP1/C9orf72/PDPK1/EIF4G1/PTEN/GCKR/ABL1/SFN/DGKQ/SH3GL2/CADM4/SOCS4/PRKN/DUSP1/CDKN1B/IRS2/GADD45A/TSC2/PRKCZ/RB1/FBP1/SPRY2/AKT1/ENPP1/TRIB1/XDH/MEN1/SO…	76
GO:0090316	positive regulation of intracellular protein transport	38/2479	95/18805	0.4	3.03429	7.7457	6.18917e-11	7.27925e-10	2.91089e-10	GSK3B/HDAC3/LEP/EP300/TARDBP/SIRT6/MDM2/IL1B/CDK1/PSEN1/HSP90AA1/FLNA/YWHAE/JAK2/TGFB1/TRIM28/IFNG/PIK3R1/PRKACA/SMAD3/PRKD1/RAN/MAPK14/CAMK1/UBR5/PIK3R2/XBP1/PRKCD/CDH1/SHH/SFN/DMAP1/SEC16B/CD81/RAPGEF3/PTGS2/VAMP2/EMD	38
GO:0007612	learning	53/2479	160/18805	0.33125	2.51277	7.48816	6.24893e-11	7.33575e-10	2.93349e-10	KMT2A/CRH/UBE3A/DRD2/SLC6A4/HIF1A/TH/APP/FOS/COMT/CDK5/CSMD1/HTT/CLDN5/HRH1/VDAC1/EPHB2/KRAS/CHRNB2/HTR2A/DRD3/GRM5/HMGCR/CNTN2/PDE8B/ITGB1/NTRK2/NPS/ABL1/PIAS1/SLC8A2/PDE1B/ADGRB3/B4GALT2/PRKN/MECP2/TACR1/OPRK1/RAPGEF3/INSR/CTNS/DRD5/PTGS2/ATP1A2/DRD1/NRXN1/SLC6A1/OPRL1/GRIN2A/GRIN1/ADCY3/PAK6/DDHD2	53
GO:0070555	response to interleukin-1	43/2479	116/18805	0.37069	2.81195	7.6279	6.68798e-11	7.83646e-10	3.13372e-10	NR1D1/RORA/IL6/HIF1A/PRKCA/APP/IL1B/GHR/EDN1/RELA/EPO/EGR1/CCL2/IL1RN/VRK2/MAPK3/MAP2K7/SNCA/NFKB1/CHI3L1/CD40/MTHFR/SRC/SELE/CXCL8/MMP2/TNFRSF11A/HES1/RPS6KA5/IKBKB/PRKCI/NFKBIA/INHBB/CCL5/IL1R1/ADAMTS7/PCSK1/YY1/KMO/SLC30A8/CD47/SIRPA/MYLK3	43
GO:0043010	camera-type eye development	94/2479	366/18805	0.256831	1.94825	7.13865	7.00627e-11	8.18533e-10	3.27322e-10	PER2/PER1/OPN4/RORB/MTNR1B/DRD2/HDAC1/HIF1A/OPN5/TH/ATF4/PROX1/MED1/FOS/CALB1/PSEN1/SMARCD3/ATOH7/HDAC2/VEGFA/NAGLU/RPE65/PDE6B/TGFB1/RHO/RS1/CACNA1C/SMAD3/EPHB2/CTNNB1/BAX/STAT3/ACHE/KDM2B/MAX/EGFR/DSCAM/TWIST1/NECTIN1/XRN2/SLC17A8/FBN1/RARA/FAT1/MITF/ZEB1/SLC6A3/MEIS1/MFSD2A/GJE1/EPHB1/CRB2/RAX/BARHL2/SAMD11/NOTCH1/TGFB2/SHH/CDON/DLL1/SIX3/NTRK2/PAX4/HES1/BMP4/FGF10/WNT2/LHX1/UNC45B/ACTL6A/CRYG…	94
GO:0043254	regulation of protein-containing complex assembly	106/2479	431/18805	0.24594	1.86563	7.08422	7.01189e-11	8.18533e-10	3.27322e-10	GSK3B/TP53/EP300/TNF/MAPK8/CSNK1A1/MAPK9/CD36/NR1H2/HSPA8/MTOR/OGT/HSP90AA1/VEGFA/SUMO1/ATR/RACK1/VCP/HSPA1A/NCKAP1/TGFB1/APOE/CSF2/DDX3X/HSPA5/HSF1/IFNG/SELP/P2RX7/RHOA/CDK5R1/ARHGEF5/DYRK1A/CAND1/RPS3/TFRC/GSN/PRKD1/PPP2CA/MSN/RDX/PSMC6/ATM/TRAF2/STX1A/BAX/CSF3/SNCA/IL5/HSPA1B/SEC16A/MAPT/MMP3/SRC/PIK3R2/GFAP/PRRT2/TRAF3IP1/SSH1/TLR4/PRKCD/NRG1/ISG15/AKAP9/NCK2/SSH3/STUB1/GBA1/EIF4G1/HES1/LMOD1…	106
GO:0014013	regulation of gliogenesis	42/2479	112/18805	0.375	2.84465	7.62967	7.23886e-11	8.41887e-10	3.36661e-10	NR1D1/PPP1CC/TP53/EZH2/IL6/TNF/HDAC1/ID2/PRMT5/MTOR/IL1B/HDAC2/RELA/QKI/TGFB1/F2/CTNNB1/DICER1/KRAS/TNFRSF1B/EGFR/VEGFC/GFAP/TSPO/DRD3/ID4/MYB/RNF10/LDLR/NOTCH1/SHH/HES1/PRKCI/TREM2/GPR37L1/MECP2/LIN28A/RB1/BMP2/CXCR4/MYCN/SOX11	42
GO:0022600	digestive system process	42/2479	112/18805	0.375	2.84465	7.62967	7.23886e-11	8.41887e-10	3.36661e-10	LEP/CRH/GHRL/CD36/NR1H2/COMT/APOA1/EZR/NPSR1/KCNQ1/SCT/TFF2/OXT/SERPINA3/SLC5A1/COPA/EPB41/NPPC/NR1H3/TLR4/PTGER3/ADRA2A/LDLR/CCKBR/GHSR/SLC46A1/APOA4/FGF10/NPC1L1/OPRK1/CYP8B1/HRH2/CHRM3/AQP5/RBP4/HAMP/NEUROD1/VDR/WNK1/SLC2A5/NEUROG1/DCANP1	42
GO:0071456	cellular response to hypoxia	52/2479	156/18805	0.333333	2.52857	7.47041	7.26689e-11	8.4358e-10	3.37338e-10	RORA/SIRT1/TP53/DRD2/PPARG/HIF1A/MDM2/MYC/ATF4/MTOR/NFE2L2/FOS/EDN1/EPAS1/ATF2/CBS/VEGFA/PRKAA1/SUV39H1/KCND2/ROCK2/SUV39H2/TGFB1/LMNA/P4HB/PGK1/ENO1/ERO1A/PPARD/TERT/CCNA2/TWIST1/SRC/SCN2A/MT3/NOTCH1/AQP3/PHB2/TREM2/CDKN1B/CASR/CBL/PTGS2/DDAH1/GAD2/OPRD1/BNIP3/FGFR2/PDK1/PTPRD/SDHD/UBQLN1	52
GO:0048520	positive regulation of behavior	18/2479	26/18805	0.692308	5.25165	8.45341	7.42551e-11	8.60397e-10	3.44063e-10	NPAS2/MTNR1B/CRH/GHRL/GRP/ADORA2A/HDAC2/MEF2C/GHRH/AGRP/PENK/GHSR/NLGN1/NPS/GRPR/RXFP4/OPRK1/VPS35	18
GO:0042306	regulation of protein import into nucleus	29/2479	61/18805	0.47541	3.60633	7.94486	7.70822e-11	8.91503e-10	3.56502e-10	HDAC3/LEP/EP300/TARDBP/SIRT6/CD36/CDK1/PSEN1/HSP90AA1/SUMO1/FLNA/JAK2/TGFB1/TRIM28/IFNG/PIK3R1/SMAD3/PRKD1/RAN/MAPK14/UBR5/PIK3R2/XBP1/PRKCD/CDH1/SHH/BMP4/DMAP1/PTGS2	29
GO:0001763	morphogenesis of a branching structure	63/2479	208/18805	0.302885	2.2976	7.33287	7.75754e-11	8.95552e-10	3.58121e-10	TIMELESS/BTRC/PPP1CA/DRD2/TNF/PML/SIRT6/NKX2-1/MYC/PROX1/MED1/AGT/EDN1/ESR1/MAGED1/VEGFA/LGR4/CSMD1/TGFB1/EYA1/PTCH1/CTNNB1/KRAS/PAX8/PKD1/CTSH/SRC/IL10/SIX1/SIX2/NRARP/AR/NOTCH1/PGR/FGFR1/SHH/GLI2/FGF8/CRIPTO/PHB2/ADM/ABL1/BMP4/ENG/FGF10/WNT2/FOXF1/LHX1/MECP2/CASR/CCL11/EGF/GDNF/BMP2/SPRY2/FGF2/FGFR2/VDR/SETD2/MYCN/TIE1/CSF1/MAP3K13	63
GO:0003300	cardiac muscle hypertrophy	40/2479	104/18805	0.384615	2.91758	7.64121	8.23788e-11	9.49253e-10	3.79596e-10	LEP/PPARA/NPPA/KLF15/EZH2/IGF1/PPARG/PRKCA/ADCY10/AGT/EDN1/HDAC2/PRKG1/ROCK2/TCAP/FOXO1/G6PD/PARP1/SMAD3/LMNA/TNFRSF1B/MEF2A/RYR2/GATA4/MEIS1/GSK3A/FOXP1/MLIP/ADRA1A/NOTCH1/STUB1/CTDP1/P2RX4/BECN1/CAMK2D/HTR2B/ACACB/YY1/ROCK1/PDE5A	40
GO:0002209	behavioral defense response	24/2479	44/18805	0.545455	4.13767	8.11948	8.3431e-11	9.56095e-10	3.82332e-10	NPAS2/CRH/EP300/DRD4/HTR1A/GRP/MEF2C/COMT/APOE/HTR2C/VDAC1/EPHB2/RPS6KB1/PENK/BRINP1/PDE8B/USP46/EIF4G1/GRPR/MECP2/DPP4/ATP1A2/DRD1/GRIK2	24
GO:0010828	positive regulation of D-glucose transmembrane transport	24/2479	44/18805	0.545455	4.13767	8.11948	8.3431e-11	9.56095e-10	3.82332e-10	GH1/INS/KLF15/IGF1/ADIPOQ/PTH/NFE2L2/FGF21/PIK3R1/TERT/OPN3/MAPK14/MEF2A/GIP/RNASEL/FGF19/PRKCI/SLC1A2/IRS2/INSR/ITLN1/AKT1/C3/IRS1	24
GO:0045429	positive regulation of nitric oxide biosynthetic process	24/2479	44/18805	0.545455	4.13767	8.11948	8.3431e-11	9.56095e-10	3.82332e-10	TNF/ASS1/CD36/APP/IL1B/EDN1/ESR1/HSP90AA1/JAK2/APOE/IFNG/HBB/SMAD3/TRPV1/HSP90AB1/TLR4/OPRM1/P2RX4/PTX3/INSR/PTGS2/DDAH1/AKT1/CLU	24
GO:0015908	fatty acid transport	44/2479	121/18805	0.363636	2.75844	7.56153	8.41016e-11	9.62017e-10	3.847e-10	LEP/PPARA/DRD2/PPARG/ACE/DRD4/CD36/IL1B/NMUR2/EDN1/CPT1A/APOE/MIF/P2RX7/NOS2/OXT/PPARD/SLC2A1/EPRS1/RPS6KB1/LHCGR/THBS1/DRD3/MFSD2A/SLC25A17/ABCC4/TNFRSF11A/ANXA1/NMB/SLC22A8/IL1A/P2RX4/IRS2/SLC22A1/FABP7/UCP2/PTGS2/AKT1/AVPR1B/RBP2/TNFSF11/FABP4/RBP1/SLC27A1	44
GO:0031016	pancreas development	34/2479	80/18805	0.425	3.22393	7.76746	8.7305e-11	9.96838e-10	3.98625e-10	CLOCK/BMAL1/GSK3B/RBM4/IL6/PROX1/IGF2/EIF2AK3/CTNNB1/GIP/XBP1/GSK3A/PDPK1/SHH/DLL1/PAX4/HES1/GIPR/CDK6/BMP4/FGF10/FOXF1/INSR/IL6R/HNF1A/PAX6/FOXA2/NR5A2/AKT1/PCSK1/TCF7L2/NEUROD1/PDX1/BMP6	34
GO:0060326	cell chemotaxis	86/2479	325/18805	0.264615	2.0073	7.13793	8.81405e-11	1.00454e-09	4.01706e-10	SERPINE1/IL6/F7/DNM1L/MAPK1/APP/IL1B/EGR3/PPBP/EDN1/PF4/VEGFA/VCAM1/CHGA/SFTPD/MIF/CALCA/CCL2/ARHGEF5/PRKD1/RPS19/PLEC/MAPK3/SLC12A2/CREB3/DOCK4/VEGFC/CRKL/C1QBP/CCL4/CCL13/AGTR1/PDGFB/IL10/NBL1/THBS1/LOX/CNR2/PRKCD/EPHB1/NOTCH1/CXCL8/TGFB2/FGFR1/MMP2/TNFRSF11A/CYP19A1/ANXA1/ENG/PTK2/CX3CL1/TRPM4/ADGRE2/CKLF/DUSP1/LGALS3/P2RX4/RARRES2/PIK3CG/NR4A1/IL6R/DPP4/CCR5/CCR2/CCL11/CCL5/PLA2G7/FGF2/LPAR1/…	86
GO:0040014	regulation of multicellular organism growth	30/2479	65/18805	0.461538	3.5011	7.87094	9.23078e-11	1.05013e-09	4.19934e-10	RAI1/CREB1/HDAC3/GH1/GHRL/DRD2/APP/SOD1/GHR/ADRB1/IGF2/GHRH/EZR/GNAS/PTCH1/NPY1R/MBD5/STAT3/NPPC/ADRB2/SLC6A3/MFSD2A/GHSR/ADRB3/GHRHR/GDF15/DIO3/FXN/CSF1/FOSL2	30
GO:1904645	response to amyloid-beta	28/2479	58/18805	0.482759	3.66207	7.91209	1.03354e-10	1.17366e-09	4.69334e-10	GSK3B/IGF1/TNF/PRNP/NGFR/CD36/APP/PSEN1/HDAC2/CDK5/VCAM1/PARP1/EPHB2/IGF1R/ATP1A3/MMP3/ADRB2/MMP9/TLR4/GRM5/CACNA1B/MMP2/TREM2/ICAM1/CACNA1A/BACE1/GJA1/ABCC1	28
GO:0030193	regulation of blood coagulation	31/2479	69/18805	0.449275	3.40808	7.80872	1.05903e-10	1.19825e-09	4.79168e-10	SERPINE1/F7/PLAT/CD36/SERPINC1/NOS3/NFE2L2/EDN1/FGA/SERPINF2/PF4/PRKG1/F3/APOE/TFPI/THBD/F2/EPHB2/APOH/PRDX2/PLAU/PDGFB/USF1/THBS1/PRKCD/VTN/CD9/KNG1/FOXA2/TBXA2R/ST3GAL4	31
GO:0061180	mammary gland epithelium development	31/2479	69/18805	0.449275	3.40808	7.80872	1.05903e-10	1.19825e-09	4.79168e-10	BTRC/NR3C1/PML/HIF1A/MAPK1/ID2/MED1/ESR1/CSMD1/CEBPB/JAK2/TGFB1/PTCH1/BAX/SRC/AR/PGR/PHB2/BRCA2/FGF10/WNT2/FOXF1/CCND1/CCL11/FGF2/AKT1/FGFR2/TNFSF11/VDR/CSF1/LATS1	31
GO:0008286	insulin receptor signaling pathway	56/2479	176/18805	0.318182	2.41364	7.34215	1.06801e-10	1.20623e-09	4.82359e-10	SIRT1/GSK3B/LEP/RBM4/INS/MAPK1/IL1B/SREBF1/IGFBP1/OGT/RELA/IGF2/PRKAA1/SERPINA12/FOXO1/ADIPOR1/NCL/PIK3R1/EPHB2/MAPK3/HRAS/EGFR/IGF1R/PRKCB/APC/PIK3C2A/RPS6KB1/SRC/PIK3R2/GSK3A/NTRK1/PRKCD/EPHB1/PDPK1/FGFR1/NTRK2/COL6A1/RARRES2/MERTK/IRS2/INSR/ERBB2/TSC2/PRKCZ/NR1H4/PDK4/AKT1/ENPP1/FGFR2/CTSD/SOS1/IRS1/GNAI2/SOCS1/TIE1/IRS4	56
GO:0014896	muscle hypertrophy	41/2479	109/18805	0.376147	2.85334	7.56168	1.087e-10	1.22326e-09	4.8917e-10	LEP/PPARA/NPPA/KLF15/EZH2/IGF1/PPARG/PRKCA/ADCY10/AGT/EDN1/HDAC2/PRKG1/ROCK2/TCAP/FOXO1/G6PD/PARP1/SMAD3/LMNA/TNFRSF1B/MEF2A/RYR2/GATA4/MEIS1/GSK3A/MYOC/FOXP1/MLIP/ADRA1A/NOTCH1/STUB1/CTDP1/P2RX4/BECN1/CAMK2D/HTR2B/ACACB/YY1/ROCK1/PDE5A	41
GO:0043405	regulation of MAP kinase activity	41/2479	109/18805	0.376147	2.85334	7.56168	1.087e-10	1.22326e-09	4.8917e-10	GH1/NPPA/EZH2/TNF/ADIPOQ/DRD4/DNAJA1/IL1B/AGT/GHR/EDN1/GSTP1/APOE/ERN1/ARHGEF5/RPS3/MAP2K7/TRAF2/HRAS/PDGFB/THBS1/TLR4/ADRA2A/FGFR1/CRIPTO/TNFRSF11A/PIK3R5/MAP3K11/DUSP1/PIK3CG/INSR/ERBB2/ELANE/FGF2/TRIB1/TNFSF11/CDK12/MAP4K2/NTF3/MAP3K13/DUSP19	41
GO:0021782	glial cell development	47/2479	135/18805	0.348148	2.64095	7.45615	1.0982e-10	1.23365e-09	4.93324e-10	NR1D1/IL6/TNF/MAPK1/APP/IL1B/SOD1/ADORA2A/PSEN1/NAGLU/CDK5/TGFB1/IFNG/PLEC/MAPK3/DICER1/KRAS/HRAS/EGFR/PHGDH/MAPT/GFAP/ID4/TLR4/MYOC/CNTN2/EIF2B2/LDLR/SHH/DLL1/PTEN/NTRK2/COL6A1/CDK6/TREM2/MECP2/ERBB2/GRN/LPAR1/DRD1/AKT1/PLP1/ASCL1/SOS1/CLU/SOX11/GPM6B	47
GO:0098810	neurotransmitter reuptake	21/2479	35/18805	0.6	4.55143	8.19462	1.10591e-10	1.24009e-09	4.95898e-10	PER2/DRD2/SLC6A4/DRD4/NOS1/SNCA/SLC17A8/DRD3/SLC6A3/ITGB1/PRKN/SLC1A2/ITGB3/SLC22A1/GDNF/ATP1A2/SLC6A2/DRD1/SLC18A2/SLC6A1/GPM6B	21
GO:0022409	positive regulation of cell-cell adhesion	88/2479	337/18805	0.261128	1.98084	7.0799	1.1271e-10	1.26158e-09	5.04493e-10	LEP/EP300/IGF1/IL6/KAT5/TNF/ADA/MTOR/IL1B/EGR3/FGA/SERPINF2/SMARCD3/RELA/EPO/IGF2/KITLG/VCAM1/PRKAA1/B2M/HSPD1/HLA-DMA/JAK2/TGFB1/CCL2/IFNG/IL4/SELP/RHOA/MFSD2B/RPS3/ETS1/TFRC/IL2RA/SRC/FOXP3/IL10/HTR2A/RARA/SELE/IGFBP2/XBP1/ARID1A/NCK2/SART1/HLA-DQB1/IL2/PDPK1/SHH/GLI2/NODAL/IL15/IL7/ANXA1/HES1/ABL1/CARD11/CX3CL1/LILRB1/PKP1/ACTL6A/BTNL2/BTN2A2/IL1A/IL18/CD81/IL6R/DPP4/CCR2/CCL5/FOXA2/ELANE/PRKC…	88
GO:1903039	positive regulation of leukocyte cell-cell adhesion	78/2479	285/18805	0.273684	2.07609	7.13304	1.16718e-10	1.30412e-09	5.21503e-10	LEP/EP300/IGF1/IL6/KAT5/TNF/ADA/MTOR/IL1B/EGR3/SMARCD3/RELA/EPO/IGF2/KITLG/VCAM1/PRKAA1/B2M/HSPD1/HLA-DMA/JAK2/TGFB1/CCL2/IFNG/IL4/SELP/RHOA/RPS3/ETS1/TFRC/IL2RA/SRC/FOXP3/RARA/SELE/IGFBP2/XBP1/ARID1A/NCK2/SART1/HLA-DQB1/IL2/PDPK1/SHH/GLI2/IL15/IL7/ANXA1/HES1/ABL1/CARD11/LILRB1/ACTL6A/BTNL2/BTN2A2/IL1A/IL18/CD81/DPP4/CCR2/CCL5/ELANE/PRKCZ/HLA-DRB1/HLA-G/AKT1/ACTB/TNFSF11/BRD4/CD274/SOCS1/YES1/CD4…	78
GO:0015800	acidic amino acid transport	32/2479	73/18805	0.438356	3.32525	7.75643	1.17199e-10	1.30482e-09	5.21785e-10	PER2/TNF/AVP/NPY5R/ADORA2A/PSEN1/AVPR1A/ADORA1/PRKG1/P2RX7/TRPV1/SLC12A2/SNCA/ABAT/GRM1/GRM7/SLC17A8/TRH/ITGB1/NTRK2/SLC3A1/SLC32A1/BEST1/SLC7A13/SLC1A2/ATP1A2/SLC6A1/KMO/GJA1/STXBP1/SLC1A3/SLC1A4	32
GO:0045670	regulation of osteoclast differentiation	32/2479	73/18805	0.438356	3.32525	7.75643	1.17199e-10	1.30482e-09	5.21785e-10	CREB1/TNF/KLF10/MTOR/FBXW7/BGLAP/FOS/CEBPB/CALCA/IFNG/TNFRSF11B/IL4/PIK3R1/CTNNB1/CARTPT/LRRC17/FBN1/MITF/TLR4/TNFRSF11A/TREM2/INPP5D/LILRB1/EEIG1/GPR137/TCTA/IAPP/LTF/TNFSF11/CAMK4/CSF1/CCR1	32
GO:0006898	receptor-mediated endocytosis	77/2479	280/18805	0.275	2.08607	7.13481	1.19704e-10	1.33035e-09	5.31993e-10	SERPINE1/DRD2/ADIPOQ/DRD4/CD36/MDM2/APP/GHR/VEGFA/CLTC/TF/EZR/B2M/SFTPD/HFE/APOE/CALCA/HNRNPK/IL4/TFRC/ACHE/SNCA/GRK4/ARRB1/CBLB/OPHN1/SCYL2/CTSL/SELE/ADRB2/CD63/DRD3/APLN/NRG1/CNTN2/STAB1/LDLR/CXCL8/ITGB1/DLL1/ITGAV/VTN/APLNR/ADM/CD9/TNK2/LILRB1/UNC119/RABGEF1/ITGB3/CD81/SAG/INSR/PCSK9/DPP4/NEDD4L/EGF/CBL/LPAR1/HAMP/ARR3/TPCN2/C3/HSPG2/ARF1/ARRB2/RAC1/CLU/IGF2R/CANX/PI4KB/ATXN2/NTF3/EPS15/GRK3/U…	77
GO:0019915	lipid storage	38/2479	97/18805	0.391753	2.97173	7.58651	1.28581e-10	1.42395e-09	5.6942e-10	CRY1/CRY2/SIRT1/LEP/PPARA/NRIP1/IL6/TNF/PPARG/CD36/NR1H2/IL1B/FBXW7/CRP/SREBF1/APOB/APOA1/CPT1A/APOE/PPARD/ABHD5/CES1/NFKB1/NR1H3/GBA1/ITGAV/TREM2/BSCL2/CIDEC/LPL/ITGB3/NFKBIA/ACACB/C3/ENPP1/NPC2/SREBF2/ABCG1	38
GO:0170062	nutrient storage	38/2479	97/18805	0.391753	2.97173	7.58651	1.28581e-10	1.42395e-09	5.6942e-10	CRY1/CRY2/SIRT1/LEP/PPARA/NRIP1/IL6/TNF/PPARG/CD36/NR1H2/IL1B/FBXW7/CRP/SREBF1/APOB/APOA1/CPT1A/APOE/PPARD/ABHD5/CES1/NFKB1/NR1H3/GBA1/ITGAV/TREM2/BSCL2/CIDEC/LPL/ITGB3/NFKBIA/ACACB/C3/ENPP1/NPC2/SREBF2/ABCG1	38
GO:0097553	calcium ion transmembrane import into cytosol	59/2479	191/18805	0.308901	2.34323	7.27062	1.29131e-10	1.42751e-09	5.70845e-10	DRD2/PML/PRNP/EPO/PLCB4/HTT/FLNA/TGFB1/NPSR1/PDE4D/CALCA/HTR2C/P2RX7/NOS1/CACNA1C/PRKACA/F2/TRPV1/PRKD1/ERO1A/BAX/SNCA/PLCL1/GRIN2B/ADCYAP1R1/RYR2/HTR2A/LHCGR/IL13/CACNA1B/FKBP1B/PDPK1/TRPV6/TRPV5/PLCH1/APLNR/ABL1/CX3CL1/SLC8A2/P2RX4/ITGB3/CAMK2D/DDIT3/HTR2B/CCR5/CACNA1G/ATP1A2/CACNA1A/FGF2/DRD1/TPCN2/NALF1/GRIN2A/GRIN1/TRPV4/ITPR3/GRIN2C/PPP3CC/SRI	59
GO:0021536	diencephalon development	34/2479	81/18805	0.419753	3.18413	7.67618	1.31504e-10	1.44862e-09	5.79289e-10	CREB1/CRH/DRD2/NKX2-1/UBB/NCOA1/GHRH/CTNNB1/BAX/CHRNB2/KCNC2/SLC6A3/RAX/CDH1/SHH/GLI2/FGF8/SIX3/HES1/GHRHR/BMP4/FGF10/MECP2/SRD5A1/INHBB/PAX6/BMP2/FGF2/PCSK1/BMPR1A/GLI1/ARX/POU1F1/OTX1	34
GO:0032436	positive regulation of proteasomal ubiquitin-dependent protein catabolic process	34/2479	81/18805	0.419753	3.18413	7.67618	1.31504e-10	1.44862e-09	5.79289e-10	CSNK1D/CSNK1E/SIRT1/GSK3B/SIRT6/CSNK1A1/MAPK9/MDM2/PSEN1/CEBPA/SUMO1/TF/RACK1/VCP/HSPA1A/FBXO22/HSPA1B/GSK3A/RBX1/STUB1/GBA1/TAF1/PIAS1/SOCS4/PRKN/COP1/HAMP/AKT1/TRIB1/CLU/RAD23A/HECTD1/DDA1/DET1	34
GO:0006111	regulation of gluconeogenesis	27/2479	55/18805	0.490909	3.7239	7.88307	1.36797e-10	1.49902e-09	5.9944e-10	CRY1/SIRT1/LEP/NR3C1/PPARGC1A/PPARA/INS/EP300/USP7/SIRT6/DDB1/SIK1/ADIPOQ/WDR5/GCG/KAT2B/OGT/LEPR/GCK/SERPINA12/FOXO1/GPT/PRKACA/RANBP2/DGKQ/FBP1/TCF7L2	27
GO:0010332	response to gamma radiation	27/2479	55/18805	0.490909	3.7239	7.88307	1.36797e-10	1.49902e-09	5.9944e-10	TP53/PML/MDM2/MYC/PRKDC/CHEK2/ATR/PRKAA1/CDKN1A/EGR1/HSF1/PARP1/ATM/ELK1/POLB/BAX/HRAS/XRCC6/XRCC5/TLK2/TREX1/BRCA2/IL1A/CBL/KDM1A/BCL2L1/MEN1	27
GO:0010883	regulation of lipid storage	27/2479	55/18805	0.490909	3.7239	7.88307	1.36797e-10	1.49902e-09	5.9944e-10	SIRT1/LEP/PPARA/IL6/TNF/PPARG/CD36/NR1H2/FBXW7/CRP/SREBF1/APOB/CPT1A/PPARD/ABHD5/CES1/NFKB1/NR1H3/ITGAV/TREM2/LPL/ITGB3/NFKBIA/ACACB/C3/SREBF2/ABCG1	27
GO:0002029	desensitization of G protein-coupled receptor signaling pathway	15/2479	19/18805	0.789474	5.98873	8.4776	1.39551e-10	1.52652e-09	6.10439e-10	DRD2/APP/CALCA/ARRB1/DRD3/GRM5/APLN/APLNR/ADM/GIPR/SAG/ARR3/ARRB2/GRK3/UBQLN2	15
GO:0031214	biomineral tissue development	57/2479	182/18805	0.313187	2.37575	7.2673	1.45847e-10	1.5926e-09	6.36865e-10	LEP/PPARA/IGF1/KLF10/HIF1A/RXRA/ATF4/BGLAP/NOS3/PTH/MEF2C/LGR4/FBXL15/EIF2AK3/ROCK2/CEBPB/TGFB1/FGF23/P2RX7/SMAD3/FBXO5/TWIST1/KL/NECTIN1/ADRB2/LOX/COL1A2/ISG15/NOTCH1/FGFR1/COL6A1/MGP/BMP4/PHEX/TRPM4/CNNM4/SLC24A3/TXLNG/COMP/LTF/PTGS2/BMP2/SPP1/ENPP1/IBSP/FAM83H/FGFR2/BMPR1A/GJA1/COL1A1/ROCK1/VDR/BMP6/CCR1/DMP1/FOSL2/GPM6B	57
GO:0044843	cell cycle G1/S phase transition	75/2479	271/18805	0.276753	2.09937	7.10341	1.50799e-10	1.64382e-09	6.57345e-10	TP53/CUL1/EZH2/ID2/MDM2/MYC/PRKDC/FBXW7/CDK1/SMARCD3/CACUL1/DDX3X/CDKN1A/CCL2/PSME2/CDKN3/RPS6/CUL4A/PPP2CA/RDX/PSME1/CDKN2A/TERT/CCNE1/RPA2/CCNB1/EGFR/PKD1/CCNA2/APC/KHDRBS1/RPS6KB1/EIF4EBP1/ARID1A/ID4/TREX1/ITGB1/CAMK2A/TAF1/STIL/EIF4G1/PTEN/PHB2/ANXA1/WEE1/CDK6/FGF10/CDC73/PIAS1/MAP3K11/ACTL6A/RBL1/CDK3/BTN2A2/MEPCE/CCND1/CDKN1B/CDC25A/SKP2/FBXO31/CUL3/RB1/AKT1/CDK2/FAM83D/ACTB/CYP1A1/GLI1/CDC…	75
GO:1904407	positive regulation of nitric oxide metabolic process	24/2479	45/18805	0.533333	4.04572	7.97082	1.56437e-10	1.70231e-09	6.80735e-10	TNF/ASS1/CD36/APP/IL1B/EDN1/ESR1/HSP90AA1/JAK2/APOE/IFNG/HBB/SMAD3/TRPV1/HSP90AB1/TLR4/OPRM1/P2RX4/PTX3/INSR/PTGS2/DDAH1/AKT1/CLU	24
GO:0034612	response to tumor necrosis factor	69/2479	241/18805	0.286307	2.17185	7.13455	1.61491e-10	1.75425e-09	7.01505e-10	NR1D1/RORA/SIRT1/TP53/TNF/ASS1/PPP2CB/ADIPOQ/MAPK1/NFE2L2/FOS/EDN1/CEBPA/RELA/APOA1/GSTP1/VCAM1/HSPA1A/JAK2/DHX9/CALCA/CCL2/TNFRSF11B/TRPV1/RPS3/ACTN4/H2BC11/MAPK3/DICER1/MAP2K7/TRAF2/TNFRSF1B/MAPK14/GCH1/NFKB1/CHI3L1/HSPA1B/CD40/RPS6KB1/SELE/THBS1/FOXP1/CXCL8/GBA1/CRIPTO/TNFRSF11A/HES1/IKBKB/PRKN/UMOD/CASP8/FAS/NFKBIA/CCL5/PTGS2/MMP8/NR1H4/GPD1/ADAMTS7/AKT1/CYP1B1/COL1A1/TNFSF11/CLDN1/MYOD1/CX3C…	69
GO:0060986	endocrine hormone secretion	28/2479	59/18805	0.474576	3.6	7.79415	1.72024e-10	1.86543e-09	7.45967e-10	CRY1/CRY2/LEP/CRH/GHRL/REN/POMC/PPARG/IL1B/AGT/RETN/CGA/KCNQ1/CRHR1/KISS1/GAL/AGTR1/TSPO/TRPV6/FGFR1/CYP19A1/GNRHR/OPRK1/INHBB/SPP1/GJA1/BMP6/HCAR2	28
GO:0001558	regulation of cell growth	101/2479	410/18805	0.246341	1.86868	6.92985	1.78965e-10	1.93734e-09	7.74721e-10	GSK3B/CSNK2A1/TP53/PPARA/INS/IGF1/HNF4A/PML/AVP/CCAR2/BDNF/MTOR/ADCY10/IGFBP3/AGT/IGFBP1/EDN1/SIN3A/AVPR1A/NPPB/VEGFA/ESR2/CDK5/RACK1/HSPA1A/BTG1/EIF4G2/TGFB1/IGFBP7/ADIPOR1/APOE/DDX3X/G6PD/CDKN1A/SMAD3/KRT17/F2/ENO1/CPNE9/PPARD/CDKN2A/KDM2B/CREB3/EGFR/DSCAM/CRKL/HSPA1B/MAPT/AGTR1/CDKL5/XBP1/GSK3A/MFSD2A/NRG1/FOXP1/BARHL2/RNF157/IL2/MT3/CDH1/TGFB2/EIF4G1/ABL1/LIMK1/CDC73/SFN/CTDP1/CDK11B/EXOSC4/P…	101
GO:0050920	regulation of chemotaxis	64/2479	217/18805	0.294931	2.23726	7.1433	1.90862e-10	2.06256e-09	8.24797e-10	SERPINE1/IL6/F7/MYCBP2/DNM1L/MAPK1/APP/EDN1/ATOH7/VEGFA/F3/TGFB1/SUCNR1/MIF/CCL2/SMAD3/PRKD1/MAPK3/CREB3/DSCAM/VEGFC/C1QBP/CCL4/PDGFB/NBL1/THBS1/ROBO2/NOTCH1/CXCL8/FGFR1/CYP19A1/ITGA2/FGF10/PTK2/TREM2/STX4/ADGRA2/DUSP1/P2RX4/RARRES2/CASR/IL6R/DPP4/CCR2/CCL5/ELANE/PLA2G7/FGF2/LPAR1/CMKLR1/CALR/CDH13/CXCR4/RAC1/TRPV4/WNK1/CSF1/CX3CR1/NTF3/CCR1/SLIT1/TMSB4X/SCG2/RIPOR2	64
GO:0048145	regulation of fibroblast proliferation	36/2479	90/18805	0.4	3.03429	7.53811	1.9612e-10	2.11572e-09	8.46055e-10	TP53/KMT2A/IGF1/PML/SIRT6/NGFR/MYC/AGT/ESR1/GSTP1/TGFB1/DHX9/MIF/CDKN1A/CTNNB1/BAX/HRAS/CCNB1/EGFR/CCNA2/PDGFB/IL13/MYB/CD248/ABL1/CDK6/FGF10/CDC73/BTC/WNT2/PDGFC/ITGB3/S100A6/FN1/EMD/FOSL2	36
GO:0006940	regulation of smooth muscle contraction	29/2479	63/18805	0.460317	3.49184	7.7198	2.05178e-10	2.20964e-09	8.8361e-10	PROK2/GHRL/ADA/SOD1/NMUR2/EDN1/PRKG1/NMU/CALCA/RHOA/OXT/ABAT/ORMDL3/DOCK4/ADRB2/ADRA2A/ADRA1A/STUB1/ADRA2B/GHSR/ITGA2/ADORA2B/OXTR/TACR1/ADRA2C/CHRM3/TBXA2R/PTGS2/ATP1A2	29
GO:0043500	muscle adaptation	44/2479	124/18805	0.354839	2.69171	7.36477	2.11585e-10	2.27472e-09	9.09634e-10	PPARA/NPPA/KLF15/EZH2/IGF1/PPARG/PRKCA/HMOX1/ADCY10/IL1B/NOS3/AGT/EDN1/CAMK2G/ROCK2/TCAP/FOXO1/G6PD/PARP1/SMAD3/GSN/LMNA/TNFRSF1B/MEF2A/RPS6KB1/MYOZ1/GSK3A/MYOC/FOXP1/MLIP/ADRA1A/NOTCH1/STUB1/SCN5A/CTDP1/P2RX4/BECN1/CAMK2D/ACACB/GTF2IRD1/YY1/ROCK1/MYOD1/PDE5A	44
GO:0001935	endothelial cell proliferation	61/2479	203/18805	0.300493	2.27945	7.14194	2.20452e-10	2.36193e-09	9.44509e-10	SIRT1/PRL/PROK2/LEP/GHRL/TNF/PPARG/SIRT6/HIF1A/NGFR/PRKCA/HMOX1/PROX1/EGR3/ARNT/MEF2C/VEGFA/APOA1/IGF2/F3/APOE/CALCA/CCL2/ERN1/PRKD1/STAT3/APOH/ATP5F1A/AGTR1/PDGFB/IL10/THBS1/XBP1/APLN/KRIT1/NRARP/PDPK1/GHSR/FGFR1/APLNR/BMP4/ENG/FGF10/WNT2/NR4A1/ITGB3/HTR2B/CCL11/EGF/FGF2/ANG/SP1/CDH13/AKT1/SPARC/HSPG2/PROK1/XDH/TIE1/BMP6/SCG2	61
GO:0031099	regeneration	61/2479	203/18805	0.300493	2.27945	7.14194	2.20452e-10	2.36193e-09	9.44509e-10	EZH2/IGF1/IL6/NR0B2/TNF/ACE/CSNK2A2/F7/PRMT5/MED1/IGFBP1/CDK1/CAD/FLNA/CPT1A/CEBPB/JAK2/TGFB1/CDKN1A/PTCH1/PPARD/PCNA/EGFR/IGF1R/CCNA2/KPNA1/GFAP/IL10/GATA4/MYOZ1/TSPO/TYMS/FKBP1B/NEFL/DHFR/NOTCH1/MMP2/COL6A1/ANXA1/VTN/ADM/CD9/APOA4/FGF10/CCND1/CDKN1B/CD81/PTPRS/UCP2/GRN/SPP1/HSPG2/GJA1/GLI1/IGF2R/CLDN1/CTNNA1/MYOD1/ATIC/PDX1/SULF2	61
GO:0010893	positive regulation of steroid biosynthetic process	19/2479	30/18805	0.633333	4.80429	8.12583	2.27945e-10	2.42973e-09	9.71622e-10	NR1D1/TNF/MAPK1/SREBF1/KPNB1/CYP7A1/CGA/PRKAA1/QKI/IFNG/STAR/PRKACA/IGF1R/ADM/IL1A/GNAI1/BMP6/SREBF2/ABCG1	19
GO:0097421	liver regeneration	19/2479	30/18805	0.633333	4.80429	8.12583	2.27945e-10	2.42973e-09	9.71622e-10	EZH2/IL6/TNF/CSNK2A2/PRMT5/CPT1A/CEBPB/TGFB1/PTCH1/PCNA/EGFR/IL10/TYMS/VTN/CCND1/UCP2/GLI1/CLDN1/SULF2	19
GO:2000629	negative regulation of miRNA metabolic process	19/2479	30/18805	0.633333	4.80429	8.12583	2.27945e-10	2.42973e-09	9.71622e-10	PPARA/NCOR1/TNF/PPARG/HIF1A/APP/ESR1/RELA/VEGFA/QKI/TGFB1/SMAD3/PPARD/TWIST1/PDGFB/RARA/BMP4/NCOR2/YY1	19
GO:0001975	response to amphetamine	21/2479	36/18805	0.583333	4.425	8.01521	2.32391e-10	2.47291e-09	9.88888e-10	DRD2/DRD4/TH/EDN1/ADORA2A/HDAC2/COMT/OXT/RGS20/RANBP2/CNR2/PDE1B/NR4A1/FOSB/OXTR/DRD5/DRD1/HDAC9/SLC18A2/GRIN2A/HPRT1	21
GO:0050730	regulation of peptidyl-tyrosine phosphorylation	51/2479	156/18805	0.326923	2.47995	7.23276	2.43327e-10	2.58488e-09	1.03367e-09	TP53/IGF1/IL6/PRNP/ADIPOQ/CD36/APP/MTOR/FBXW7/VEGFA/KITLG/GFRA1/JAK2/TGFB1/IFNG/IL3/NOX4/CSF3/EGFR/IL5/SRC/HTR2A/PRKCD/NRG1/FGF8/CRIPTO/IL15/HES1/VTN/ABL1/FGF10/TNK2/TREM2/UNC119/DGKQ/CADM4/SOCS4/IL18/ITGB3/IL6R/EGF/PRKCZ/TGFA/IL11/DOK7/SOCS1/YES1/BMP6/ENPP2/NTF3/EFNA5	51
GO:0009582	detection of abiotic stimulus	49/2479	147/18805	0.333333	2.52857	7.24996	2.54451e-10	2.69848e-09	1.07909e-09	TIMELESS/OPN4/TNF/OPN5/NGFR/GNAQ/COMT/ADORA1/RRH/RPE65/PDE6B/NR2F6/TCAP/CALCA/KCNQ1/RHO/TRPV1/CTNNB1/TAC1/PDC/GRK1/OPN3/GRK4/TRPA1/PKD1/HTR2A/RCVRN/SCN1A/NTRK1/EPHB1/SCN9A/GNA11/SCN11A/ITGA2/PTK2/BEST1/UNC119/OPN1LW/OPN1MW/DISC1/SAG/TACR1/CHRNA9/RGR/BACE1/CXCR4/GRIK2/PDE6C/PKD1L2	49
GO:0018107	peptidyl-threonine phosphorylation	31/2479	71/18805	0.43662	3.31207	7.6057	2.57873e-10	2.73014e-09	1.09175e-09	GSK3B/CSNK2A1/MAPK8/CHEK1/MAPK1/PRKCA/PRKDC/APP/CDK1/ATF2/CDK5/CAD/CSNK2B/CDK5R1/DYRK1A/PRKD1/CHI3L1/GSK3A/PRKCD/PDPK1/CAMK2A/TAF1/EIF4G1/DGKQ/CADM4/CAMK2D/EGF/SPRY2/AKT1/WNK1/UBE2K	31
GO:0042698	ovulation cycle	32/2479	75/18805	0.426667	3.23657	7.56255	2.75224e-10	2.90401e-09	1.16128e-09	SIRT1/LEP/NRIP1/NPY5R/NOS3/NCOA1/ESR1/RETN/CGA/EGR1/KISS1/PCNA/AMH/EGFR/IGF1R/A2M/PTPRN/SRC/NPPC/LHCGR/ROBO2/NOTCH1/PGR/TGFB2/MMP2/OXTR/PTX3/OPRK1/NCOR2/AFP/CYP1B1/OPRL1	32
GO:2000379	positive regulation of reactive oxygen species metabolic process	32/2479	75/18805	0.426667	3.23657	7.56255	2.75224e-10	2.90401e-09	1.16128e-09	LEP/TP53/CD36/APP/ADCY10/CRP/AGT/SOD1/NFE2L2/GSTP1/TGFB1/CDKN1A/F2/SNCA/MAPK14/EGFR/MAPT/AGTR1/PDGFB/THBS1/TSPO/TLR4/PRKCD/FAS/GADD45A/RAB27A/CYP1B1/GRIN1/XDH/GNAI2/SIRPA/RNF41	32
GO:0045165	cell fate commitment	79/2479	295/18805	0.267797	2.03143	6.95779	2.77003e-10	2.91785e-09	1.16682e-09	TP53/EP300/IL6/PPARG/MTA1/PML/HDAC1/NKX2-1/ID2/PRKDC/MTOR/PROX1/EDN1/PSEN1/EPAS1/ATOH7/HDAC2/MEF2C/MYF6/EYA1/PTCH1/RHOA/CTNNB1/STAT3/WNT10A/APC/CTSL/FOXP3/GATA4/RARA/MITF/SIX1/SIX2/SPDEF/BARHL2/NOTCH1/ITGB1/FGFR1/SHH/GLI2/FGF8/CDON/DLL1/NODAL/GAS1/IL7/HES1/BMP4/FGF10/CDC73/WNT2/IRF4/LOXL3/LBX1/EHMT2/IL6R/PAX6/FOXA2/BMP2/SPRY2/FGF2/TBXT/TCF7L2/NEUROD1/ASCL1/NANOG/FGFR2/BMPR1A/MCL1/BRD4/MYOD1/CHD4/…	79
GO:0001936	regulation of endothelial cell proliferation	56/2479	180/18805	0.311111	2.36	7.14416	2.79962e-10	2.94407e-09	1.1773e-09	SIRT1/PRL/LEP/GHRL/TNF/PPARG/SIRT6/HIF1A/NGFR/PRKCA/HMOX1/PROX1/EGR3/ARNT/MEF2C/VEGFA/IGF2/F3/APOE/CCL2/PRKD1/STAT3/APOH/ATP5F1A/AGTR1/PDGFB/IL10/THBS1/APLN/KRIT1/NRARP/PDPK1/GHSR/FGFR1/APLNR/BMP4/ENG/FGF10/WNT2/NR4A1/ITGB3/HTR2B/CCL11/EGF/FGF2/ANG/SP1/CDH13/AKT1/SPARC/HSPG2/PROK1/XDH/TIE1/BMP6/SCG2	56
GO:0008306	associative learning	36/2479	91/18805	0.395604	3.00094	7.45583	2.83572e-10	2.97703e-09	1.19048e-09	KMT2A/CRH/DRD2/SLC6A4/HIF1A/APP/FOS/COMT/CDK5/CSMD1/HRH1/KRAS/CHRNB2/DRD3/HMGCR/PDE8B/ITGB1/NPS/ABL1/PIAS1/PDE1B/B4GALT2/MECP2/TACR1/OPRK1/RAPGEF3/CTNS/DRD5/ATP1A2/DRD1/SLC6A1/OPRL1/GRIN2A/GRIN1/ADCY3/DDHD2	36
GO:0030534	adult behavior	50/2479	152/18805	0.328947	2.4953	7.21274	2.84742e-10	2.97931e-09	1.19139e-09	NPY/LEP/PPARA/GHRL/DRD2/SLC6A4/DRD4/APP/HDAC2/NAGLU/CDK5/BTBD9/CRHR1/AGRP/SNCA/ABAT/CHRNB2/CNP/GIP/CHRNA4/CARTPT/HTR2A/DRD3/TRH/SCN1A/OPRM1/CNTN2/GHSR/USP46/PTEN/HOMER1/PRKN/SLC1A2/FOSB/EHMT2/MECP2/OPRK1/CTNS/FOXA2/GDNF/ATP1A2/PAFAH1B1/FGF2/DRD1/NRXN1/ARRB2/OPRD1/GABRG2/FXN/BRS3	50
GO:0046165	alcohol biosynthetic process	50/2479	152/18805	0.328947	2.4953	7.21274	2.84742e-10	2.97931e-09	1.19139e-09	LEP/MAPK1/PTH/SREBF1/SPR/KPNB1/APOB/CYP7A1/PRKAA2/APOA1/FDFT1/PRKG1/PRKAA1/IDI1/QKI/APOE/G6PD/PRKACA/CYB5R3/SNCA/GCH1/CES1/ADCYAP1R1/NFKB1/ACLY/CYP11B2/LHCGR/CYP11B1/HMGCR/CYP51A1/SPTSSB/CYP3A4/DHFR/GBA1/DHCR7/PTS/SCP2/NPC1L1/DGKQ/QDPR/BMP2/LBR/AVPR1B/ACER2/GNAI1/BMP6/PCBD1/EBP/SREBF2/ABCG1	50
GO:0001504	neurotransmitter uptake	24/2479	46/18805	0.521739	3.95777	7.82639	2.86226e-10	2.98985e-09	1.19561e-09	PER2/DRD2/SLC6A4/DRD4/APP/NOS1/SNCA/SLC17A8/GFAP/DRD3/SLC6A3/ITGB1/PRKN/SLC1A2/ITGB3/SLC22A1/GDNF/ATP1A2/SLC6A2/DRD1/SLC18A2/SLC6A1/SLC1A3/GPM6B	24
GO:0032204	regulation of telomere maintenance	41/2479	112/18805	0.366071	2.77692	7.34953	2.89035e-10	3.01416e-09	1.20533e-09	TP53/PML/USP7/HNRNPU/SIRT6/MAPK1/MYC/HNRNPD/HSP90AA1/ATR/HNRNPA1/CCT2/CCT8/CCT5/PARP1/LMNA/HNRNPA2B1/CCT7/ATM/CTNNB1/MAPK3/MAP2K7/GCH1/RUVBL1/XRCC5/RUVBL2/TCP1/CCT4/CCT6A/SRC/GNL3/PINX1/YLPM1/UCHL5/ACTL6A/DCP2/MRE11/YY1/NABP2/NEK2/TINF2	41
GO:0071356	cellular response to tumor necrosis factor	64/2479	219/18805	0.292237	2.21683	7.05802	2.91005e-10	3.02965e-09	1.21152e-09	NR1D1/RORA/SIRT1/TP53/TNF/ASS1/PPP2CB/ADIPOQ/MAPK1/NFE2L2/FOS/EDN1/CEBPA/RELA/APOA1/GSTP1/VCAM1/HSPA1A/JAK2/DHX9/CALCA/CCL2/TNFRSF11B/TRPV1/RPS3/ACTN4/H2BC11/MAPK3/DICER1/TRAF2/TNFRSF1B/MAPK14/NFKB1/CHI3L1/HSPA1B/CD40/THBS1/FOXP1/CXCL8/GBA1/CRIPTO/TNFRSF11A/HES1/IKBKB/PRKN/UMOD/CASP8/FAS/NFKBIA/CCL5/MMP8/NR1H4/GPD1/ADAMTS7/AKT1/CYP1B1/COL1A1/TNFSF11/CLDN1/MYOD1/CX3CR1/FABP4/UBE2K/TMSB4X	64
GO:0030595	leukocyte chemotaxis	67/2479	234/18805	0.286325	2.17198	7.02965	2.95561e-10	3.07197e-09	1.22845e-09	SERPINE1/IL6/F7/DNM1L/MAPK1/APP/IL1B/PPBP/EDN1/PF4/VEGFA/CHGA/SFTPD/MIF/CALCA/CCL2/ARHGEF5/RPS19/PLEC/MAPK3/SLC12A2/CREB3/VEGFC/C1QBP/CCL4/CCL13/PDGFB/IL10/NBL1/THBS1/CNR2/CXCL8/TGFB2/MMP2/TNFRSF11A/CYP19A1/ANXA1/PTK2/CX3CL1/TRPM4/ADGRE2/CKLF/DUSP1/LGALS3/RARRES2/PIK3CG/IL6R/DPP4/CCR5/CCR2/CCL11/CCL5/PLA2G7/CXCL5/CMKLR1/CALR/CXCR4/RAC1/TNFSF11/TRPV4/WNK1/CSF1/CX3CR1/CYP7B1/CCR1/SCG2/RIPOR2	67
GO:2000179	positive regulation of neural precursor cell proliferation	26/2479	53/18805	0.490566	3.7213	7.73061	3.06232e-10	3.1776e-09	1.27069e-09	DRD2/HIF1A/PROX1/SMARCD3/VEGFA/FLNA/CTNNB1/VEGFC/ID4/NOTCH1/ITGB1/SHH/CDON/CX3CL1/GPR37L1/DISC1/PAX6/EGF/FGF2/ASCL1/KDM1A/GNAI2/CX3CR1/NES/NAP1L1/DISP3	26
GO:0001938	positive regulation of endothelial cell proliferation	40/2479	108/18805	0.37037	2.80953	7.34876	3.15853e-10	3.27201e-09	1.30844e-09	SIRT1/GHRL/SIRT6/HIF1A/PRKCA/HMOX1/PROX1/EGR3/ARNT/VEGFA/IGF2/F3/PRKD1/STAT3/AGTR1/PDGFB/IL10/APLN/NRARP/PDPK1/GHSR/FGFR1/APLNR/BMP4/FGF10/WNT2/NR4A1/ITGB3/HTR2B/CCL11/EGF/FGF2/ANG/SP1/CDH13/AKT1/HSPG2/PROK1/BMP6/SCG2	40
GO:1902107	positive regulation of leukocyte differentiation	59/2479	195/18805	0.302564	2.29517	7.08424	3.21575e-10	3.32029e-09	1.32775e-09	CREB1/EP300/KAT5/TNF/KLF10/ID2/PRKCA/ADA/PRKDC/EGR3/FOS/SMARCD3/PF4/KITLG/TGFB1/CALCA/HSF1/IFNG/IL4/RHOA/IL2RA/IL5/XRCC6/FOXP3/IL10/RARA/XBP1/ARID1A/SART1/IL2/SHH/GLI2/IL15/IL7/TNFRSF11A/ANXA1/TREM2/INPP5D/ACTL6A/BTN2A2/EEIG1/IL18/CASP8/PRKCZ/RB1/HLA-DRB1/HLA-G/TRIB1/BTK/ACTB/TNFSF11/BRD4/SOCS1/CSF1/OPA1/CCR1/SMARCD1/PPP2R3C/AMBRA1	59
GO:1903708	positive regulation of hemopoiesis	59/2479	195/18805	0.302564	2.29517	7.08424	3.21575e-10	3.32029e-09	1.32775e-09	CREB1/EP300/KAT5/TNF/KLF10/ID2/PRKCA/ADA/PRKDC/EGR3/FOS/SMARCD3/PF4/KITLG/TGFB1/CALCA/HSF1/IFNG/IL4/RHOA/IL2RA/IL5/XRCC6/FOXP3/IL10/RARA/XBP1/ARID1A/SART1/IL2/SHH/GLI2/IL15/IL7/TNFRSF11A/ANXA1/TREM2/INPP5D/ACTL6A/BTN2A2/EEIG1/IL18/CASP8/PRKCZ/RB1/HLA-DRB1/HLA-G/TRIB1/BTK/ACTB/TNFSF11/BRD4/SOCS1/CSF1/OPA1/CCR1/SMARCD1/PPP2R3C/AMBRA1	59
GO:0048285	organelle fission	116/2479	498/18805	0.232932	1.76695	6.75926	3.29099e-10	3.39237e-09	1.35657e-09	SIRT1/PPP1CC/INS/IGF1/KAT5/TNF/PPARG/HNRNPU/DNM1L/DDB1/CHEK1/PRMT5/PIWIL2/UBB/KAT2B/IL1B/EDN1/CDK1/CHEK2/KPNB1/TOP2A/IGF2/FLNA/PPP2R1A/HSPA1A/TDRKH/TGFB1/RHOA/AURKAIP1/ATM/CCNE1/FBXO5/RAN/CCNB1/UBE2B/MAP9/CDC14C/APC/SMC4/SMC2/HSPA1B/AKAP8/ANAPC7/PPP2R2D/MAPT/PDGFB/DRD3/MYBL2/MUS81/MLH3/HORMAD1/PINX1/FGF8/SMC1A/STAG2/KIF15/PTEN/PHB2/ZNF207/BMP4/BRCA2/BTC/MAD2L1/VPS4A/CTDP1/PSMD13/SYCP2/SEC16B/DCAF…	116
GO:0009408	response to heat	39/2479	104/18805	0.375	2.84465	7.35056	3.42066e-10	3.52024e-09	1.40771e-09	SIRT1/GSK3B/CREBBP/EP300/IGF1/HMOX1/DNAJA1/MTOR/NOS3/SOD1/HDAC2/HSP90AA1/SUMO1/ATR/VCP/YWHAE/HSPA1A/CALCA/CDKN1A/HSF1/NOS1/PRKACA/TRPV1/HSP90AB1/ATM/MAP2K7/DNAJC7/HSPA1B/MAPT/THBS1/DAXX/EIF2B2/HIKESHI/DNAJC2/SCN11A/IL1A/PTGS2/AKT1/TRPV4	39
GO:0001662	behavioral fear response	23/2479	43/18805	0.534884	4.05748	7.82135	3.49598e-10	3.58009e-09	1.43164e-09	NPAS2/CRH/DRD4/HTR1A/GRP/MEF2C/COMT/APOE/HTR2C/VDAC1/EPHB2/RPS6KB1/PENK/BRINP1/PDE8B/USP46/EIF4G1/GRPR/MECP2/DPP4/ATP1A2/DRD1/GRIK2	23
GO:0032570	response to progesterone	23/2479	43/18805	0.534884	4.05748	7.82135	3.49598e-10	3.58009e-09	1.43164e-09	NCOA2/UBE3A/NCOA1/SREBF1/FOS/RELA/TGFB1/GPI/OXT/TXNIP/IGF1R/SRC/THBS1/TSPO/TYMS/NR1H3/TGFB2/CLDN4/FOSB/OXTR/TACR1/GAD2/CYP1B1	23
GO:0044058	regulation of digestive system process	23/2479	43/18805	0.534884	4.05748	7.82135	3.49598e-10	3.58009e-09	1.43164e-09	LEP/CRH/GHRL/NR1H2/APOA1/NPSR1/KCNQ1/SCT/TFF2/OXT/EPB41/NR1H3/PTGER3/GHSR/APOA4/FGF10/OPRK1/CYP8B1/HAMP/NEUROD1/WNK1/NEUROG1/DCANP1	23
GO:0000082	G1/S transition of mitotic cell cycle	68/2479	240/18805	0.283333	2.14929	6.98249	3.58992e-10	3.67028e-09	1.4677e-09	TP53/CUL1/EZH2/ID2/MDM2/MYC/PRKDC/CDK1/SMARCD3/CACUL1/DDX3X/CDKN1A/CCL2/PSME2/CDKN3/RPS6/CUL4A/PPP2CA/RDX/PSME1/CDKN2A/TERT/CCNE1/RPA2/CCNB1/EGFR/PKD1/CCNA2/APC/KHDRBS1/RPS6KB1/EIF4EBP1/ARID1A/ID4/TREX1/ITGB1/CAMK2A/STIL/EIF4G1/PTEN/ANXA1/WEE1/CDK6/FGF10/CDC73/PIAS1/ACTL6A/RBL1/CDK3/BTN2A2/MEPCE/CCND1/CDKN1B/CDC25A/SKP2/FBXO31/CUL3/RB1/AKT1/CDK2/ACTB/CYP1A1/CDC7/LATS1/CUL4B/SMARCD1/CDC34/AMBRA1	68
GO:0015718	monocarboxylic acid transport	57/2479	186/18805	0.306452	2.32466	7.07465	3.71819e-10	3.79522e-09	1.51767e-09	LEP/PPARA/NR0B2/DRD2/TNF/PPARG/ACE/DRD4/CD36/IL1B/NMUR2/EDN1/CYP7A1/CPT1A/APOE/MIF/P2RX7/NOS2/OXT/PPARD/SLC10A2/CES1/SLC2A1/SLC16A1/ABCC2/EPRS1/RPS6KB1/LHCGR/FGF19/THBS1/DRD3/MFSD2A/SLC25A17/ABCC4/TNFRSF11A/ANXA1/NMB/ABCC3/SLC22A8/IL1A/P2RX4/IRS2/SLC22A1/FABP7/CASR/UCP2/SLC17A5/PTGS2/ACACB/SLC16A2/AKT1/AVPR1B/RBP2/TNFSF11/FABP4/RBP1/SLC27A1	57
GO:0061138	morphogenesis of a branching epithelium	58/2479	191/18805	0.303665	2.30352	7.05565	3.87764e-10	3.95153e-09	1.58017e-09	TIMELESS/BTRC/PPP1CA/TNF/PML/SIRT6/NKX2-1/MYC/PROX1/MED1/AGT/EDN1/ESR1/MAGED1/VEGFA/LGR4/CSMD1/TGFB1/EYA1/PTCH1/CTNNB1/KRAS/PAX8/PKD1/CTSH/SRC/IL10/SIX1/SIX2/NRARP/AR/NOTCH1/PGR/FGFR1/SHH/GLI2/FGF8/PHB2/ADM/ABL1/BMP4/ENG/FGF10/WNT2/FOXF1/LHX1/CASR/CCL11/EGF/GDNF/BMP2/SPRY2/FGF2/FGFR2/VDR/MYCN/TIE1/CSF1	58
GO:0030813	positive regulation of nucleotide catabolic process	17/2479	25/18805	0.68	5.15829	8.107	3.93586e-10	3.99136e-09	1.5961e-09	INS/IGF1/HIF1A/APP/MTOR/KAT2B/ARNT/PSEN1/PRKAA2/PRKAA1/IFNG/P2RX7/SRC/HTR2A/ZBTB20/INSR/GPD1	17
GO:0033123	positive regulation of purine nucleotide catabolic process	17/2479	25/18805	0.68	5.15829	8.107	3.93586e-10	3.99136e-09	1.5961e-09	INS/IGF1/HIF1A/APP/MTOR/KAT2B/ARNT/PSEN1/PRKAA2/PRKAA1/IFNG/P2RX7/SRC/HTR2A/ZBTB20/INSR/GPD1	17
GO:0045821	positive regulation of glycolytic process	17/2479	25/18805	0.68	5.15829	8.107	3.93586e-10	3.99136e-09	1.5961e-09	INS/IGF1/HIF1A/APP/MTOR/KAT2B/ARNT/PSEN1/PRKAA2/PRKAA1/IFNG/P2RX7/SRC/HTR2A/ZBTB20/INSR/GPD1	17
GO:0031670	cellular response to nutrient	25/2479	50/18805	0.5	3.79286	7.70547	3.99596e-10	4.04575e-09	1.61785e-09	LEP/CSNK1A1/MDM2/RXRA/MTOR/KAT2B/BGLAP/NCOA1/MED1/NFE2L2/NCOA3/OGT/FGF23/PRMT1/RPS6KB1/USF1/XBP1/PENK/PHEX/LPL/MAT2A/CASR/COL1A1/VDR/TRIM24	25
GO:2000177	regulation of neural precursor cell proliferation	36/2479	92/18805	0.391304	2.96833	7.37467	4.0713e-10	4.11536e-09	1.64569e-09	TP53/DRD2/SLC6A4/HIF1A/ID2/PROX1/SMARCD3/VEGFA/FLNA/TGFB1/FOXO1/RHOA/CTNNB1/KDM2B/VEGFC/ID4/NOTCH1/ITGB1/SHH/CDON/SIX3/CX3CL1/GPR37L1/DISC1/PAX6/EGF/FGF2/SLC16A2/ASCL1/KDM1A/CTNNA1/GNAI2/CX3CR1/NES/NAP1L1/DISP3	36
GO:0045745	positive regulation of G protein-coupled receptor signaling pathway	22/2479	40/18805	0.55	4.17215	7.82587	4.13679e-10	4.1681e-09	1.66678e-09	DRD2/POMC/HIF1A/PRMT5/PRKCA/APP/GRP/EDN1/CHGA/NOS1/F2/DRD3/GSK3A/CNTN2/FGF8/ACP3/TREM2/ITGB3/CCL5/C3/NRXN1/VPS35	22
GO:0051954	positive regulation of amine transport	22/2479	40/18805	0.55	4.17215	7.82587	4.13679e-10	4.1681e-09	1.66678e-09	DRD2/AVP/DRD4/ADORA2A/PSEN1/AVPR1A/P2RX7/OXT/STX1A/SLC12A2/ABAT/CHRNB2/SLC17A8/CARTPT/TRH/ITGB1/OXTR/OPRK1/GDNF/SLC6A1/KMO/STXBP1	22
GO:0050818	regulation of coagulation	32/2479	76/18805	0.421053	3.19399	7.46805	4.15581e-10	4.18053e-09	1.67175e-09	SERPINE1/F7/PLAT/CD36/SERPINC1/NOS3/NFE2L2/EDN1/FGA/SERPINF2/PSEN1/PF4/PRKG1/F3/APOE/TFPI/THBD/F2/EPHB2/APOH/PRDX2/PLAU/PDGFB/USF1/THBS1/PRKCD/VTN/CD9/KNG1/FOXA2/TBXA2R/ST3GAL4	32
GO:0034103	regulation of tissue remodeling	35/2479	88/18805	0.397727	3.01705	7.39031	4.20251e-10	4.22072e-09	1.68782e-09	LEP/TP53/IL6/PPARG/PRKCA/BGLAP/LEPR/TF/ROCK2/TGFB1/CALCA/TNFRSF11B/P2RX7/CST3/TFRC/EGFR/SRC/CARTPT/MC4R/IL2/IL15/TNFRSF11A/BCR/INPP5D/GPR137/IL18/ITGB3/IAPP/SPP1/HAMP/PDK4/SYT7/GJA1/ROCK1/TNFSF11	35
GO:0031348	negative regulation of defense response	81/2479	308/18805	0.262987	1.99495	6.86037	4.27326e-10	4.28491e-09	1.71349e-09	NR1D1/RORA/NR1D2/PPARA/INS/GHRL/AHR/IGF1/METTL3/DRD2/PPARG/ADIPOQ/NPY5R/NR1H2/ADA/YTHDF2/SOD1/ARNT/ADORA2A/APOA1/ADORA1/GSTP1/YWHAZ/TGFB1/APOE/ADAR/GNAS/IL4/PARP1/SMAD3/RPS19/PPARD/TNFRSF1B/STAT3/IL2RA/MAPK14/NFKB1/A2M/C1QBP/SRC/FOXP3/IL10/TRAF3IP1/NR1H3/IL13/TREX1/PRKCD/ISG15/ILRUN/LDLR/IL2/GHSR/GBA1/FXR1/CYP19A1/USP38/BCR/SFN/CX3CL1/TREM2/INPP5D/LILRB1/PPM1B/FOXF1/RABGEF1/GPR17/ELANE/RB1/GRN/NR…	81
GO:0030217	T cell differentiation	84/2479	324/18805	0.259259	1.96667	6.83928	4.36638e-10	4.37127e-09	1.74802e-09	RORA/RORC/LEP/TP53/KMT2A/EP300/METTL3/IL6/KAT5/RELB/ADA/PRKDC/MTOR/IL1B/EGR3/SOD1/SMARCD3/ATF2/LEPR/B2M/TGFB1/KCNK18/EGR1/IFNG/RPS6/IL4/RHOA/PIK3R1/CTNNB1/CDKN2A/STAT3/IL2RA/PRDX2/DROSHA/CTSL/PIK3R2/FOXP3/RARA/ZEB1/XBP1/ARID1A/MYB/FOXP1/SART1/NRARP/IL2/GBA1/SHH/GLI2/IL15/IL7/ANXA1/ABL1/CDK6/BMP4/CARD11/IRF4/LOXL3/ACTL6A/GPR89B/BTN2A2/IL1A/IL18/JUNB/IL6R/CCR2/ERBB2/PRKCZ/HLA-DRB1/HLA-G/IFNB1/IL18R…	84
GO:0046326	positive regulation of D-glucose import	21/2479	37/18805	0.567568	4.30541	7.84225	4.7055e-10	4.70324e-09	1.88078e-09	INS/KLF15/IGF1/ADIPOQ/PTH/NFE2L2/FGF21/PIK3R1/TERT/OPN3/MAPK14/MEF2A/RNASEL/FGF19/PRKCI/SLC1A2/IRS2/INSR/ITLN1/AKT1/IRS1	21
GO:0070665	positive regulation of leukocyte proliferation	53/2479	168/18805	0.315476	2.39311	7.06768	4.74807e-10	4.73823e-09	1.89477e-09	LEP/IGF1/IL6/MAPK1/ADA/IL1B/PTH/MEF2C/EPO/IGF2/KITLG/VCAM1/JAK2/MIF/CSF2/CDKN1A/IL4/RPS3/TFRC/EPHB2/MAPK3/IL2RA/CHRNB2/IL5/CD40/FOXP3/IGFBP2/IL13/TLR4/NCK2/IL2/SHH/IL15/IL7/ANXA1/HES1/NMB/FGF10/PTK2/CARD11/BTNL2/IL1A/IL18/CD81/IRS2/TACR1/CCR2/CCL5/NFATC2/BTK/BCL2L1/CD274/CSF1	53
GO:1902894	negative regulation of miRNA transcription	18/2479	28/18805	0.642857	4.87653	7.99895	4.78955e-10	4.772e-09	1.90827e-09	PPARA/NCOR1/TNF/PPARG/HIF1A/APP/ESR1/RELA/VEGFA/TGFB1/SMAD3/PPARD/TWIST1/PDGFB/RARA/BMP4/NCOR2/YY1	18
GO:0099565	chemical synaptic transmission, postsynaptic	42/2479	118/18805	0.355932	2.7	7.21845	4.84984e-10	4.82439e-09	1.92922e-09	GSK3B/HCRT/GHRL/DRD2/DRD4/APP/ADORA2A/MEF2C/ADORA1/CDK5/P2RX7/TRPV1/STX1A/SNCA/ABAT/CHRNB2/GRIN2B/CHRNA4/ADRB2/SSH1/GSK3A/HTR3A/NOTCH1/PTEN/NLGN1/SLC8A2/CBLN1/P2RX4/P2RX6/MECP2/EEA1/CHRNA9/NPFF/CHRNA2/PRKCZ/AKT1/NRXN1/ARRB2/GRIN2A/GRIN1/GRIK2/GRIN2C	42
GO:0022401	negative adaptation of signaling pathway	15/2479	20/18805	0.75	5.68929	8.17598	4.8972e-10	4.85607e-09	1.94189e-09	DRD2/APP/CALCA/ARRB1/DRD3/GRM5/APLN/APLNR/ADM/GIPR/SAG/ARR3/ARRB2/GRK3/UBQLN2	15
GO:0023058	adaptation of signaling pathway	15/2479	20/18805	0.75	5.68929	8.17598	4.8972e-10	4.85607e-09	1.94189e-09	DRD2/APP/CALCA/ARRB1/DRD3/GRM5/APLN/APLNR/ADM/GIPR/SAG/ARR3/ARRB2/GRK3/UBQLN2	15
GO:0009581	detection of external stimulus	48/2479	145/18805	0.331034	2.51113	7.11795	5.04493e-10	4.99464e-09	1.9973e-09	OPN4/TNF/OPN5/NGFR/GNAQ/COMT/ADORA1/RRH/RPE65/PDE6B/NR2F6/TCAP/CALCA/KCNQ1/RHO/TRPV1/CTNNB1/TAC1/PDC/GRK1/OPN3/GRK4/TRPA1/PKD1/HTR2A/RCVRN/SCN1A/NTRK1/EPHB1/SCN9A/GNA11/SCN11A/ITGA2/PTK2/BEST1/UNC119/FOXF1/OPN1LW/OPN1MW/DISC1/SAG/CHRNA9/RGR/BACE1/CXCR4/GRIK2/PDE6C/PKD1L2	48
GO:0045931	positive regulation of mitotic cell cycle	46/2479	136/18805	0.338235	2.56576	7.14097	5.17197e-10	5.11232e-09	2.04436e-09	USP2/MDM2/PRKCA/APP/CDK1/SIN3A/SMARCD3/TGFB1/DDX3X/HSF1/CUL4A/DTL/RDX/TERT/CCNE1/FBXO5/CCNB1/EGFR/ANAPC7/RPS6KB1/EIF4EBP1/FGFR1/STIL/EIF4G1/PHB2/ANXA1/HES1/ABL1/BRCA2/FGF10/RCC2/MEPCE/CCND1/CDC25A/CUL3/RB1/BIRC5/PAFAH1B1/AKT1/CYP1A1/BRD4/CDC7/CUL4B/ESPL1/NEUROG1/CDC16	46
GO:0006520	amino acid metabolic process	76/2479	283/18805	0.268551	2.03715	6.8504	5.23348e-10	5.16496e-09	2.06541e-09	INS/HNF4A/DPYD/ASS1/TPH1/TH/ATF4/NOS3/CBS/CAD/AZIN1/GPT/NOS1/NOS2/P4HB/HSD17B10/PCCA/PCCB/MCCC2/MCCC1/TAT/NOX4/GGT1/ABAT/PFAS/PHGDH/GLUL/MTHFD1/GARS1/EPRS1/MARS1/RARS1/IARS1/DARS1/GLUD1/ALDH5A1/MTHFR/TDO2/TARS2/DBT/MTAP/MSRA/HNMT/TYR/MPST/ALDH6A1/PEPD/OCA2/BLMH/PTS/PAH/ODC1/DDC/MECP2/QDPR/MAT1A/UCP2/CTNS/NR1H4/GLDC/SLC16A2/CARS1/DDAH1/DIO1/GAD2/TPH2/KMO/CPS1/SLC1A3/GPT2/HARS1/HDC/PCBD1/BCKDK/VARS…	76
GO:0016485	protein processing	65/2479	227/18805	0.286344	2.17212	6.92325	5.40856e-10	5.32935e-09	2.13115e-09	SERPINE1/REN/ACE/F7/PRNP/PLAT/MDM2/FGA/SERPINF2/PSEN1/OGT/NAGLU/F3/KLK3/THBD/PTCH1/P2RX7/PRKACA/PARP1/GSN/P4HB/PGK1/ENO1/HP/PSEN2/APOH/GGT1/SPCS3/RHBDD1/PLAU/BAG2/CTSL/CTSH/SRC/APH1A/THBS1/RFX4/CNTN2/CLN5/IMMP2L/RCE1/SEC11C/SHH/GAS1/DISP1/HGFAC/PHEX/MYH9/CTSS/ANGPTL8/PCSK9/DPP4/COMP/PLA2G7/BACE1/PCSK1/PCSK2/SLC30A8/ECE1/CPE/FXN/ATP6AP2/DYNC2H1/ECE2/PIDD1	65
GO:0048144	fibroblast proliferation	40/2479	110/18805	0.363636	2.75844	7.20751	5.98543e-10	5.87925e-09	2.35105e-09	TP53/KMT2A/IGF1/PML/SIRT6/KDM8/NGFR/MYC/AGT/CDK1/ESR1/GSTP1/TGFB1/DHX9/MIF/CDKN1A/CTNNB1/BAX/HRAS/CCNB1/EGFR/PRDX1/CCNA2/PDGFB/IL13/MYB/CD248/E2F8/ABL1/CDK6/FGF10/CDC73/BTC/WNT2/PDGFC/ITGB3/S100A6/FN1/EMD/FOSL2	40
GO:0090398	cellular senescence	40/2479	110/18805	0.363636	2.75844	7.20751	5.98543e-10	5.87925e-09	2.35105e-09	BMAL1/SIRT1/TP53/KAT5/MAPK8/PML/SIRT6/ID2/MAPK9/MAPK10/B2M/MIF/CDKN1A/LMNA/HMGA1/ATM/CDKN2A/MAP2K7/TERT/FBXO5/HRAS/MAPK14/GCH1/IGF1R/TWIST1/NPM1/PRKCD/PTEN/ABL1/CDK6/BRCA2/RBL1/CDKN1B/COMP/HLA-G/CALR/CDK2/BMPR1A/MAP2K3/OPA1	40
GO:0033143	regulation of intracellular steroid hormone receptor signaling pathway	31/2479	73/18805	0.424658	3.22133	7.4098	6.01635e-10	5.90036e-09	2.35949e-09	CLOCK/PER1/CRY1/CRY2/BMAL1/SIRT1/EP300/NCOR1/HDAC1/MED1/CARM1/DDX5/RHOA/PARP1/SRC/FOXP1/AR/NODAL/FOXH1/PHB2/GHRHR/CNOT2/SKP2/KMT2D/NCOR2/CALR/KDM1A/CYP7B1/PKN1/LATS1/PIAS2	31
GO:0016052	carbohydrate catabolic process	55/2479	179/18805	0.307263	2.33081	6.97117	6.74971e-10	6.60923e-09	2.64296e-09	PPP1CA/TP53/PPARA/INS/EP300/IGF1/NCOR1/SIRT6/HIF1A/APP/MTOR/ADCY10/KAT2B/ARNT/PSEN1/OGT/PRKAA2/HK2/GCK/PRKAA1/LDHA/STBD1/IFNG/P2RX7/GPI/PRKACA/ALDOA/HK1/PGK1/PPP2CA/ENO1/GAPDH/PKM/STAT3/SRC/HTR2A/GSK3A/TREX1/MANBA/PPP1R3B/ZBTB20/COL6A1/PKLR/PFKP/FUT5/G6PC1/INSR/UCP2/FBP1/SI/GPD1/SLC2A6/ENO2/PFKFB3/BCL2L13	55
GO:0045933	positive regulation of muscle contraction	25/2479	51/18805	0.490196	3.71849	7.57512	6.85809e-10	6.69439e-09	2.67701e-09	PROK2/NPPA/GHRL/ADA/EDN1/HSP90AA1/CHGA/NMU/KCNQ1/RHOA/CACNA1C/OXT/ENO1/ABAT/ATP1A1/ADRA1A/ADRA2B/GHSR/ITGA2/OXTR/TACR1/CHRM3/TBXA2R/PTGS2/TRPV4	25
GO:0046850	regulation of bone remodeling	25/2479	51/18805	0.490196	3.71849	7.57512	6.85809e-10	6.69439e-09	2.67701e-09	LEP/IL6/PRKCA/BGLAP/LEPR/TF/CALCA/TNFRSF11B/P2RX7/TFRC/EGFR/SRC/CARTPT/MC4R/TNFRSF11A/INPP5D/GPR137/ITGB3/IAPP/SPP1/HAMP/PDK4/SYT7/GJA1/TNFSF11	25
GO:0055123	digestive system development	49/2479	151/18805	0.324503	2.46159	7.02671	7.25093e-10	7.06684e-09	2.82595e-09	NPY/TNF/ASS1/HIF1A/ID2/ADA/LGR4/IGF2/TGFB1/KCNQ1/SCT/CDKN1A/PYY/SMAD3/CTNNB1/EGFR/PKD1/CRKL/GIP/SRC/GATA4/XBP1/TYMS/SIX2/SPDEF/CCKBR/NOTCH1/CXCL8/TGFB2/SHH/GLI2/CHD8/NODAL/HES1/FGF10/PDGFC/FOXF1/FOXL1/RARRES2/OXTR/INSR/RB1/ASCL1/FGFR2/CPS1/CYP1A1/GLI1/PDX1/SOX11	49
GO:0021543	pallium development	58/2479	194/18805	0.298969	2.2679	6.91708	7.54385e-10	7.34088e-09	2.93554e-09	GSK3B/NPY/EZH2/CSNK2A2/HDAC1/HIF1A/NKX2-1/TH/PROX1/NCOA1/FOS/PSEN1/CDK5/FLNA/YWHAE/SCT/RHOA/CDK5R1/HTR5A/CTNNB1/BAX/EGFR/IGF1R/SLC2A1/CRKL/XRN2/HTR6/RARA/ID4/MFSD2A/PHACTR1/SCN2A/NEFL/FGF8/CDON/PTEN/NTRK2/KCNA2/FXR1/CDK6/SLC32A1/FBXO45/DISC1/MECP2/PTPRS/TRAPPC9/SRD5A1/PAX6/PAFAH1B1/DRD1/NEUROD1/ASCL1/BNIP3/KDM1A/ATIC/ARX/TACC3/SYNE2	58
GO:0010888	negative regulation of lipid storage	16/2479	23/18805	0.695652	5.27702	7.99757	7.78881e-10	7.56749e-09	3.02615e-09	LEP/PPARA/IL6/TNF/PPARG/NR1H2/CRP/PPARD/ABHD5/CES1/NR1H3/ITGAV/TREM2/ITGB3/NFKBIA/ABCG1	16
GO:0050821	protein stabilization	66/2479	234/18805	0.282051	2.13956	6.83521	7.98889e-10	7.74984e-09	3.09908e-09	PER3/CREB1/CSNK2A1/TP53/PPARGC1A/EP300/IGF1/USP2/PML/USP9X/USP7/FBXW7/GNAQ/CHEK2/TBL1X/HSP90AA1/SUMO1/APOA1/HSPD1/FLNA/CCT2/CCT8/HSPA1A/CCT5/PIK3R1/SMAD3/HSP90AB1/CCT7/GAPDH/CDKN2A/UBE2B/RUVBL1/RUVBL2/TCP1/BAG2/CCT4/HSPA1B/CCT6A/SEC16A/SYVN1/BRINP1/TREX1/PRKCD/MT3/STUB1/TAF1/TELO2/PTEN/PHB2/ZNF207/HCFC1/H1-5/PAQR4/GLMP/PRKN/LAMP2/GRN/CALR/BAG1/STXBP1/CLU/PFN1/POLR2E/BAG6/UBR4/C10orf90	66
GO:0008016	regulation of heart contraction	62/2479	214/18805	0.28972	2.19773	6.86655	8.05497e-10	7.80185e-09	3.11987e-09	NPPA/DRD2/TNF/ACE/MC3R/MDM2/TH/ADA/ADCY10/NOS3/AGT/SREBF1/EDN1/ADRB1/EPAS1/AVPR1A/HSP90AA1/SUMO1/ADORA1/KCND2/CHGA/FLNA/YWHAE/PDE4D/KCNQ1/NOS1/CACNA1C/PRKACA/TRPV1/OXT/ADRA1B/GCH1/MEF2A/ATP1A1/ATP1A3/CELF2/RYR2/SRC/GATA4/GSK3A/GJC1/APLN/GNAO1/AKAP9/FKBP1B/ADRA1A/TGFB2/SCN5A/ADM/TRPM4/SLC8A2/P2RX4/PIK3CG/CAMK2D/CACNA1G/ATP1A2/S100A1/GLP1R/GJA1/THRA/PDE5A/SRI	62
GO:0008631	intrinsic apoptotic signaling pathway in response to oxidative stress	29/2479	66/18805	0.439394	3.33312	7.39876	8.08039e-10	7.81437e-09	3.12488e-09	SIRT1/NONO/INS/SFPQ/PML/HIF1A/ATF4/ADCY10/FBXW7/SOD1/NFE2L2/RACK1/JAK2/PARP1/P4HB/CTNNB1/IL10/GATA4/PRKCD/DAXX/MMP2/TREM2/PRKN/FGF2/AKT1/CYP1B1/MCL1/PDK1/UBQLN1	29
GO:1901888	regulation of cell junction assembly	73/2479	270/18805	0.27037	2.05095	6.77786	8.26398e-10	7.97958e-09	3.19095e-09	GHRL/TNF/ACE/MYCBP2/APP/BDNF/IL1B/DCLK1/AGT/OGT/MEF2C/VEGFA/ROCK2/CLDN5/RHOA/PRKACA/SMAD3/SNAI1/TLN1/OXT/EPHB2/CTNNB1/SNCA/CHRNB2/DOCK4/ST8SIA2/NECTIN1/SRC/THBS1/SIX1/NTRK1/MYOC/EPHB1/IL1RAPL1/ROBO2/LRRN3/GHSR/FGFR1/EIF4G1/PTEN/NTRK2/NLGN1/APLNR/IKBKB/ABL1/PTK2/NAE1/ICAM5/ADGRB3/CBLN1/RCC2/OXTR/PTPRS/SENP1/GPBAR1/NRXN1/NPHP1/RAC1/ROCK1/CLDN1/PTPRD/CHD4/EFNA5/LATS1/PTPN13/SLIT1/VPS35/SDC4/SEMA4A/M…	73
GO:0016055	Wnt signaling pathway	111/2479	477/18805	0.232704	1.76523	6.59656	8.43325e-10	8.13048e-09	3.25129e-09	BMAL1/CSNK1D/CSNK1E/GSK3B/BTRC/CSNK2A1/PPP1CA/NPPA/KLF15/DRD2/SIAH2/CSNK2A2/HDAC1/FBXW11/DDB1/CSNK1A1/CCAR2/APP/TBL1XR1/IGFBP1/EDN1/GNAQ/PSEN1/TBL1X/CSNK1A1L/PRKAA2/LGR4/PRKAA1/CSNK2B/RACK1/VCP/TGFB1/FOXO1/APOE/DDX3X/EGR1/RHOA/SMAD3/SNAI1/CTNNB1/TERT/CCNE1/MAPK14/EGFR/UBE2B/PKD1/WNT10A/APC/NFKB1/RUVBL1/KPNA1/RUVBL2/NXN/UBR5/SCYL2/CSNK1G2/SRC/IGFBP2/MITF/GSK3A/RBX1/MYOC/DLX5/BICC1/FRMD8/NRARP/NOTC…	111
GO:0030902	hindbrain development	51/2479	161/18805	0.31677	2.40293	6.96631	8.55204e-10	8.23233e-09	3.29202e-09	RORA/TP53/EZH2/SLC6A4/HNRNPD/PROX1/NCOA1/PSEN1/ATF2/COMT/CBS/NAGLU/CDK5/PRKG1/FLNA/HSPA5/CDK5R1/EPHB2/CTNNB1/KDM2B/ABAT/IGF1R/OPHN1/CRKL/EPHB1/GBA1/ITGB1/SHH/GLI2/DLL1/SCN5A/ATF5/HES1/ABL1/LHX1/GPR37L1/B4GALT2/CBLN1/MECP2/PTPRS/NCOR2/PAX6/EGF/FGF2/LPAR1/NRXN1/NEUROD1/ASCL1/GLI1/ATIC/OTX1	51
GO:0070588	calcium ion transmembrane transport	88/2479	350/18805	0.251429	1.90727	6.67629	8.98404e-10	8.63489e-09	3.453e-09	NPPA/DRD2/PML/PRNP/EDN1/PSEN1/EPO/SUMO1/NALCN/PLCB4/HTT/FLNA/YWHAE/TGFB1/NPSR1/PDE4D/CALCA/G6PD/HTR2C/P2RX7/CRHR1/NOS1/CACNA1C/PRKACA/F2/TRPV1/PRKD1/VDAC1/ERO1A/AHNAK/PSEN2/BAX/SNCA/PLCL1/GRIN2B/TRPA1/PKD1/ADCYAP1R1/RYR2/HTR2A/LHCGR/IL13/OPRM1/CACNA1B/ADRA2A/FKBP1B/ORAI2/PDPK1/TRPV6/TRPV5/PLCH1/TOR2A/SCN11A/ITGAV/APLNR/ABL1/CX3CL1/TRPM4/SLC8A2/SLC24A3/P2RX4/P2RX6/PIK3CG/ITGB3/CAMK2D/DDIT3/HTR2B/C…	88
GO:0001890	placenta development	49/2479	152/18805	0.322368	2.4454	6.97201	9.34581e-10	8.96883e-09	3.58653e-09	LEP/GHRL/PPARG/HIF1A/MAPK1/ADA/NCOA1/MED1/SOD1/ARNT/EPAS1/CEBPA/IGF2/CEBPB/TRIM28/CSF2/RPS6/CTSB/PARP1/SNAI1/HSP90AB1/PPARD/MAPK14/EGFR/PKD1/PDGFB/IL10/TFEB/E2F8/GHSR/NODAL/HES1/ADM/PTK2/WNT2/DCAF13/CDKN1B/JUNB/CASP8/PTGS2/PLK4/SPP1/ANG/AKT1/EPOR/FGFR2/VDR/SETD2/CUL7	49
GO:0045664	regulation of neuron differentiation	58/2479	195/18805	0.297436	2.25627	6.87146	9.37618e-10	8.98419e-09	3.59268e-09	GSK3B/SLC6A4/ID2/APP/PROX1/NCOA1/MED1/SIN3A/MEF2C/EPO/ZFHX3/NGF/B2M/EYA1/RHOA/CDK5R1/FERD3L/METTL14/YWHAH/NBL1/RARA/ZEB1/MEIS1/SIX1/ID4/S100B/BRINP1/CNTN2/NOTCH1/ADRA2B/ITGB1/FGFR1/SHH/CDON/DLL1/SIX3/EIF4G1/NLGN1/HES1/BMP4/GPR37L1/LBX1/RAP1GAP/LIN28A/ADRA2C/PAX6/BMP2/FGF2/CALR/NEUROD1/ASCL1/ROCK1/MYCN/BMP6/SOX11/NEUROG1/MAP3K13/DISP3	58
GO:0034765	regulation of monoatomic ion transmembrane transport	87/2479	345/18805	0.252174	1.91292	6.66884	9.55993e-10	9.14625e-09	3.65748e-09	NPPA/PML/PRNP/GRP/AGT/EDN1/EPO/SUMO1/HTT/FLNA/YWHAE/TGFB1/NPSR1/PDE4D/CALCA/G6PD/KCNQ1/CCL2/IFNG/P2RX7/CRHR1/NOS1/CACNA1C/PRKACA/F2/PRKD1/ACTN4/VDAC1/AHNAK/EPHB2/GAL/PSEN2/BAX/SNCA/GRIN2B/KCNC2/YWHAQ/ADCYAP1R1/YWHAH/RYR2/LHCGR/CD63/IL13/MMP9/ADRA2A/AKAP9/SLC26A5/FKBP1B/PDPK1/ITGB1/SCN5A/TOR2A/PHB2/HOMER1/APLNR/ABL1/KCNJ1/CX3CL1/TREM2/P2RX4/PIK3CG/ITGB3/CAMK2D/CTSS/OPRK1/PCSK9/NEDD4L/UCP2/CCR2/SEN…	87
GO:0043270	positive regulation of monoatomic ion transport	61/2479	210/18805	0.290476	2.20347	6.83393	9.82681e-10	9.38723e-09	3.75385e-09	LEP/HCRT/NPPA/CRH/SLC6A4/GCG/EDN1/ADORA1/HTT/FLNA/NPSR1/G6PD/KCNQ1/CCL2/IFNG/P2RX7/NOS1/F2/ACTN4/EPHB2/GAL/BAX/SNCA/CREB3/KCNC2/ADCYAP1R1/PRSS8/CCL4/PDGFB/LHCGR/TSPO/IL13/ADRA2A/AKAP9/PDPK1/CAMK2A/SCN5A/TOR2A/HOMER1/APLNR/ABL1/CX3CL1/TREM2/FFAR1/LGALS3/P2RX4/CTSS/OPRK1/CASR/CCR2/CCL5/SENP1/DRD1/AKT1/PLP1/MYLK/GRIN1/CCR1/PPP3CC/SRI/TMSB4X	61
GO:0007632	visual behavior	27/2479	59/18805	0.457627	3.47143	7.40873	1.01343e-09	9.65145e-09	3.85951e-09	OPN4/KMT2A/DRD2/HIF1A/APP/COMT/CDK5/HRH1/KRAS/CHRNB2/DRD3/HMGCR/PDE8B/ITGB1/NPS/PIAS1/PDE1B/B4GALT2/SLC1A2/MECP2/CTNS/ATP1A2/DRD1/NPHP1/GRIN2A/GRIN1/DDHD2	27
GO:0045912	negative regulation of carbohydrate metabolic process	27/2479	59/18805	0.457627	3.47143	7.40873	1.01343e-09	9.65145e-09	3.85951e-09	CRY1/GSK3B/TP53/PPARA/INS/EP300/NCOR1/USP7/SIRT6/SIK1/ADIPOQ/CLTC/LEPR/GCK/PRKG1/SERPINA12/TGFB1/PRKACA/PPP2CA/STAT3/GSK3A/PPP1R3B/GCKR/PRKN/FBP1/ENPP1/TCF7L2	27
GO:0050870	positive regulation of T cell activation	71/2479	261/18805	0.272031	2.06355	6.74216	1.05199e-09	1.00035e-08	4.00028e-09	LEP/EP300/IGF1/IL6/KAT5/ADA/MTOR/IL1B/EGR3/SMARCD3/EPO/IGF2/KITLG/VCAM1/PRKAA1/B2M/HSPD1/HLA-DMA/JAK2/TGFB1/CCL2/IFNG/IL4/RHOA/RPS3/TFRC/IL2RA/SRC/FOXP3/RARA/IGFBP2/XBP1/ARID1A/NCK2/SART1/HLA-DQB1/IL2/PDPK1/SHH/GLI2/IL15/IL7/ANXA1/HES1/ABL1/CARD11/LILRB1/ACTL6A/BTNL2/BTN2A2/IL1A/IL18/CD81/DPP4/CCR2/CCL5/PRKCZ/HLA-DRB1/HLA-G/AKT1/ACTB/TNFSF11/BRD4/CD274/SOCS1/YES1/CD47/OPA1/SIRPA/SMARCD1/AMBRA1	71
GO:0010039	response to iron ion	18/2479	29/18805	0.62069	4.70838	7.78762	1.10657e-09	1.05066e-08	4.20146e-09	DRD2/HIF1A/MDM2/TF/B2M/HFE/G6PD/TFRC/SNCA/ABAT/SLC6A3/BECN1/HAMP/MAP1LC3A/CYP1A1/FXN/PDX1/BMP6	18
GO:0071402	cellular response to lipoprotein particle stimulus	23/2479	45/18805	0.511111	3.87715	7.52966	1.14782e-09	1.08652e-08	4.34489e-09	PPARG/CD36/APP/APOB/APOA1/TGFB1/APOE/FGF21/TXNIP/CES1/TLR4/LDLR/ITGB1/CD9/TREM2/LPL/CD81/CASR/CDH13/AKT1/SREBF2/ABCG1/MIA3	23
GO:0090207	regulation of triglyceride metabolic process	23/2479	45/18805	0.511111	3.87715	7.52966	1.14782e-09	1.08652e-08	4.34489e-09	SIRT1/KAT5/SIK1/NR1H2/TBL1XR1/FBXW7/SREBF1/SERPINA12/ATG14/GNB3/APOE/FGF21/ABHD5/NR1H3/MFSD2A/LDLR/APOA4/PANK2/CIDEC/PIK3CG/AADAC/C3/SLC27A1	23
GO:0043393	regulation of protein binding	39/2479	108/18805	0.361111	2.73929	7.06351	1.23606e-09	1.16828e-08	4.67183e-09	CSNK1E/GSK3B/MAPK8/USP9X/PPP2CB/ADIPOQ/BDNF/B2M/RACK1/CLDN5/HFE/CDKN1A/PPP2CA/TERT/BAX/RAN/EPB41/CAMK1/BAG2/IL10/NMD3/MMP9/BLK/TAF1/VTN/ABL1/BMP4/PRKN/PCSK9/ADD1/AKT1/TCF7L2/KDM1A/ROCK1/PEX14/NES/SNAPIN/BTBD1/PSME3IP1	39
GO:0034605	cellular response to heat	29/2479	67/18805	0.432836	3.28337	7.29585	1.24592e-09	1.17583e-08	4.702e-09	SIRT1/GSK3B/CREBBP/EP300/HMOX1/MTOR/HDAC2/HSP90AA1/SUMO1/ATR/VCP/YWHAE/HSPA1A/CDKN1A/HSF1/PRKACA/TRPV1/HSP90AB1/ATM/DNAJC7/HSPA1B/MAPT/THBS1/DAXX/HIKESHI/DNAJC2/IL1A/PTGS2/TRPV4	29
GO:0150076	neuroinflammatory response	34/2479	87/18805	0.390805	2.96453	7.1567	1.28981e-09	1.21541e-08	4.86029e-09	NR1D1/NR3C1/IGF1/IL6/TNF/APP/IL1B/ADORA2A/PSEN1/NAGLU/ADCY1/JAK2/IFNG/IL4/TRPV1/ATM/TNFRSF1B/SNCA/EGFR/MAPT/MMP3/IL13/MMP9/ADCY8/LDLR/ITGB1/CX3CL1/TREM2/IL18/PTGS2/GRN/MMP8/CLU/CX3CR1	34
GO:0031623	receptor internalization	47/2479	144/18805	0.326389	2.47589	6.92776	1.29254e-09	1.21615e-08	4.86327e-09	DRD2/DRD4/CD36/MDM2/APP/GHR/VEGFA/CLTC/EZR/CALCA/TFRC/ACHE/SNCA/GRK4/ARRB1/CBLB/OPHN1/SCYL2/SELE/CD63/DRD3/APLN/NRG1/CNTN2/CXCL8/ITGB1/APLNR/ADM/CD9/LILRB1/ITGB3/CD81/SAG/INSR/PCSK9/NEDD4L/EGF/LPAR1/HAMP/ARR3/ARF1/ARRB2/ATXN2/NTF3/EPS15/GRK3/UBQLN2	47
GO:0032206	positive regulation of telomere maintenance	31/2479	75/18805	0.413333	3.13543	7.22056	1.34911e-09	1.26748e-08	5.0685e-09	PML/SIRT6/MAPK1/MYC/HNRNPD/HSP90AA1/ATR/HNRNPA1/CCT2/CCT8/CCT5/HNRNPA2B1/CCT7/ATM/CTNNB1/MAPK3/MAP2K7/GCH1/RUVBL1/RUVBL2/TCP1/CCT4/CCT6A/GNL3/UCHL5/ACTL6A/MRE11/YY1/NABP2/NEK2/TINF2	31
GO:0050729	positive regulation of inflammatory response	51/2479	163/18805	0.312883	2.37345	6.86251	1.38554e-09	1.29975e-08	5.19757e-09	CLOCK/SERPINE1/IL6/TNF/NPY5R/APP/IL1B/AGT/CNR1/CEBPA/CEBPB/TGFB1/SUCNR1/DHX9/IFNG/ETS1/RPS19/SNCA/AGTR1/HTR2A/TLR4/PTGER3/LDLR/IL2/IL15/TNFRSF11A/CX3CL1/TREM2/CREB3L3/LPL/IL18/PIK3CG/NFKBIA/ADORA2B/CD81/CCR2/PLA2G7/PTGS2/GRN/MMP8/C3/C2CD4B/BTK/TNFSF11/TRPV4/ABCC1/CD47/PDE2A/FABP4/VAMP7/C2CD4A	51
GO:0032386	regulation of intracellular transport	73/2479	273/18805	0.267399	2.02842	6.66979	1.40428e-09	1.31535e-08	5.25996e-09	GSK3B/HDAC3/LEP/PPP1CC/RBM4/EP300/TARDBP/USP7/SIRT6/ADIPOQ/MAPK1/CD36/MDM2/IL1B/CDK1/PSEN1/HSP90AA1/SUMO1/CDK5/EZR/FLNA/YWHAE/JAK2/TGFB1/TRIM28/XPO1/DHX9/TXN/IFNG/PIK3R1/PRKACA/SMAD3/PRKD1/MSN/RDX/MAPK3/CDKN2A/CPSF6/RAN/MAPK14/CAMK1/DYNC1H1/MYBPC3/KHDRBS1/UBR5/SRC/PIK3R2/XBP1/PRKCD/CDH1/SHH/GAS1/SCP2/BMP4/SFN/DMAP1/SEC16B/PRKN/MECP2/CD81/RAPGEF3/PCSK9/PTGS2/VAMP2/ALKBH5/SETD2/WNK1/EMD/NEFH/VPS35/…	73
GO:0021983	pituitary gland development	22/2479	42/18805	0.52381	3.97347	7.51728	1.43674e-09	1.34375e-08	5.37352e-09	CREB1/DRD2/NKX2-1/GHRH/SLC6A3/CDH1/GLI2/FGF8/SIX3/HES1/GHRHR/BMP4/FGF10/SRD5A1/INHBB/PAX6/BMP2/FGF2/PCSK1/BMPR1A/GLI1/POU1F1	22
GO:0050728	negative regulation of inflammatory response	60/2479	207/18805	0.289855	2.19876	6.75783	1.47316e-09	1.37575e-08	5.50149e-09	NR1D1/RORA/NR1D2/PPARA/INS/GHRL/AHR/IGF1/PPARG/ADIPOQ/NPY5R/ADA/SOD1/ARNT/ADORA2A/APOA1/ADORA1/GSTP1/APOE/GNAS/IL4/SMAD3/RPS19/PPARD/TNFRSF1B/STAT3/IL2RA/MAPK14/NFKB1/SRC/FOXP3/IL10/NR1H3/IL13/PRKCD/LDLR/IL2/GHSR/GBA1/FXR1/CYP19A1/BCR/CX3CL1/TREM2/FOXF1/RABGEF1/GPR17/ELANE/RB1/GRN/NR1H4/HLA-DRB1/HAMP/HCK/CDH5/YES1/SIRPA/VPS35/PBK/TMSB4X	60
GO:0042098	T cell proliferation	62/2479	217/18805	0.285714	2.16735	6.73965	1.47961e-09	1.37972e-08	5.51734e-09	LEP/TP53/IGF1/IL6/PRNP/IL1B/EPO/IGF2/KITLG/VCAM1/SFTPD/CEBPB/JAK2/TGFB1/RPS6/IL4/P2RX7/RPS3/TFRC/MSN/CTNNB1/CDKN2A/BAX/TNFRSF1B/IL2RA/PRDX2/CBLB/FOXP3/IL10/IGFBP2/FKBP1B/NCK2/IL2/SHH/IL15/ANXA1/HES1/ABL1/BMP4/CARD11/LILRB1/BTNL2/BTN2A2/LGALS3/IL1A/IL18/PIK3CG/CD81/CCR2/SCGB1A1/CCL5/ERBB2/HLA-DRB1/HLA-G/ALKBH5/SOS1/GJA1/CD274/PDE5A/CTPS1/SDC4/RIPOR2	62
GO:0010288	response to lead ion	15/2479	21/18805	0.714286	5.41837	7.89408	1.50385e-09	1.40023e-08	5.59938e-09	PPP1CA/PPP5C/PPP2CB/PTH/PPP2CA/CAT/MAPT/BECN1/MECP2/UCP2/PTGS2/BACE1/MAP1LC3A/SLC6A1/CLDN1	15
GO:0031652	positive regulation of heat generation	10/2479	10/18805	1	7.58572	8.11719	1.56019e-09	1.44938e-08	5.7959e-09	TNF/IL1B/CNR1/ABAT/HTR2A/PTGER3/TNFRSF11A/PTGS2/TNFSF11/SLC27A1	10
GO:0007059	chromosome segregation	102/2479	431/18805	0.236659	1.79523	6.50807	1.56126e-09	1.44938e-08	5.7959e-09	CSNK1D/SIRT1/CSNK2A1/HDAC3/PPP1CC/NR3C1/NCOR1/KAT5/TOP1/USP9X/CSNK2A2/HNRNPU/DDB1/KAT2B/CDK1/CHEK2/SMARCD3/KPNB1/TOP2A/FLNA/PPP2R1A/PPP2R1B/HSPA1A/DDX3X/RHOA/RPS3/ATM/CCNE1/FBXO5/RAN/CCNB1/UBE2B/MAP9/APC/TUBB/DYNC1H1/PPP2R2A/SLC25A5/TLK2/SMC4/SMC2/HSPA1B/AKAP8/ANAPC7/PPP2R2D/ARID1A/MYBL2/TOP3A/MLH3/HORMAD1/PINX1/CTCF/SMC1A/STAG2/STIL/KIF15/PTEN/ZNF207/MAD2L1/VPS4A/MAPRE2/ACTL6A/SYCP2/DCAF13/RCC2/…	102
GO:0000280	nuclear division	105/2479	448/18805	0.234375	1.7779	6.49362	1.59065e-09	1.47447e-08	5.89625e-09	SIRT1/PPP1CC/INS/IGF1/KAT5/TNF/HNRNPU/DDB1/CHEK1/PRMT5/PIWIL2/UBB/KAT2B/IL1B/EDN1/CDK1/CHEK2/KPNB1/TOP2A/IGF2/FLNA/PPP2R1A/HSPA1A/TDRKH/TGFB1/RHOA/AURKAIP1/ATM/CCNE1/FBXO5/RAN/CCNB1/UBE2B/MAP9/CDC14C/APC/SMC4/SMC2/HSPA1B/AKAP8/ANAPC7/PPP2R2D/PDGFB/DRD3/MYBL2/MUS81/MLH3/HORMAD1/PINX1/FGF8/SMC1A/STAG2/KIF15/PTEN/PHB2/ZNF207/BMP4/BRCA2/BTC/MAD2L1/VPS4A/CTDP1/PSMD13/SYCP2/DCAF13/ANKLE1/PTTG2/DUSP1/IL…	105
GO:0043086	negative regulation of catalytic activity	79/2479	306/18805	0.25817	1.9584	6.58657	1.77119e-09	1.6394e-08	6.55579e-09	GSK3B/SERPINE1/TP53/INS/NPPA/DRD2/HNRNPU/ADIPOQ/CCAR2/DNAJA1/IL1B/AGT/GNAQ/SERPINF2/GSTP1/APOE/ADAR/CDKN1A/CSTA/TIMP3/CST3/CAND1/RDX/EPHB2/GAPDH/HP/CDKN2A/FBXO5/SNCA/HRAS/PTPRT/APC/NFKB1/NPM1/EIF4A2/BAG2/RASA4/GSK3A/TIMP1/CRB2/PRKRIP1/PDPK1/MT3/NEIL1/NOTCH1/CAMK2A/GABBR2/PTEN/GCKR/VTN/ABL1/LIMK1/SFN/MAD2L1/RCC2/SOCS4/PRKN/DUSP1/CDKN1B/IRS2/PTX3/CCR2/GADD45A/DRD5/TSC2/RB1/AKT1/TRIB1/WNK1/GNAI2/GNA…	79
GO:2001252	positive regulation of chromosome organization	38/2479	105/18805	0.361905	2.74531	6.98827	1.8684e-09	1.72682e-08	6.90536e-09	KAT5/PML/SIRT6/MAPK1/MYC/HNRNPD/CDK1/HSP90AA1/ATR/HNRNPA1/CCT2/CCT8/CCT5/HNRNPA2B1/CCT7/ATM/CTNNB1/MAPK3/MAP2K7/GCH1/FEN1/RUVBL1/RUVBL2/SMC4/TCP1/CCT4/SMC2/CCT6A/GNL3/UCHL5/ACTL6A/MRE11/CDK2/YY1/NABP2/NEK2/RAD21/TINF2	38
GO:0060688	regulation of morphogenesis of a branching structure	25/2479	53/18805	0.471698	3.57817	7.32401	1.91414e-09	1.76648e-08	7.06397e-09	TNF/SIRT6/AGT/ESR1/MAGED1/VEGFA/LGR4/TGFB1/CTNNB1/PAX8/SIX1/SIX2/AR/FGFR1/SHH/PHB2/ABL1/BMP4/FGF10/WNT2/LHX1/MECP2/GDNF/FGFR2/MAP3K13	25
GO:1904646	cellular response to amyloid-beta	23/2479	46/18805	0.5	3.79286	7.39004	2.00942e-09	1.85168e-08	7.40468e-09	GSK3B/IGF1/TNF/PRNP/NGFR/CD36/APP/PSEN1/CDK5/VCAM1/PARP1/EPHB2/IGF1R/ATP1A3/ADRB2/TLR4/GRM5/TREM2/ICAM1/CACNA1A/BACE1/GJA1/ABCC1	23
GO:0002021	response to dietary excess	20/2479	36/18805	0.555556	4.21429	7.5221	2.05021e-09	1.88649e-08	7.54387e-09	LEP/PPARGC1A/TBL1XR1/NMUR2/ADRB1/APOE/SCT/TRPV1/SLC12A3/MAPK14/GFRAL/ADRB2/MC4R/CNTN2/ADRB3/COL6A1/VGF/GDF15/UCP1/TRPV4	20
GO:0032200	telomere organization	56/2479	189/18805	0.296296	2.24762	6.71729	2.12307e-09	1.95067e-08	7.8005e-09	PPP1CA/TP53/PML/USP7/HNRNPU/SIRT6/MAPK1/MYC/PRKDC/HNRNPD/HSP90AA1/ATR/HNRNPA1/CCT2/CCT8/CCT5/PARP1/HSP90AB1/LMNA/HNRNPA2B1/CCT7/ATM/CTNNB1/MAPK3/MAP2K7/TERT/PCNA/CCNE1/RPA2/GCH1/FEN1/XRCC6/RUVBL1/XRCC5/RUVBL2/TCP1/CCT4/CCT6A/SRC/GNL3/PINX1/YLPM1/UCHL5/BRCA2/NHP2/ACTL6A/HUS1/H3-3B/DCP2/MRE11/CDK2/YY1/NABP2/NEK2/RPA1/TINF2	56
GO:0006641	triglyceride metabolic process	39/2479	110/18805	0.354545	2.68948	6.92486	2.27689e-09	2.08893e-08	8.35339e-09	SIRT1/KAT5/SIK1/NR1H2/TBL1XR1/FBXW7/SREBF1/APOB/SERPINA12/ATG14/CPT1A/GNB3/APOE/FGF21/LIPE/CAT/ABHD5/APOH/PNPLA3/NR1H3/MFSD2A/LDLR/MTTP/APOA4/PANK2/LIPG/CIDEC/LPL/PIK3CG/G6PC1/PCSK9/CETP/LIPC/AADAC/C3/AGMO/CPS1/DDHD2/SLC27A1	39
GO:0045907	positive regulation of vasoconstriction	19/2479	33/18805	0.575758	4.36754	7.54462	2.2975e-09	2.10475e-08	8.41666e-09	ACE/AVP/FGA/AVPR1A/HRH1/RHOA/EGFR/HTR2A/ADRA1A/ABL1/TRPM4/OXTR/TACR1/CASR/HRH2/TBXA2R/PTGS2/AVPR2/AVPR1B	19
GO:0030194	positive regulation of blood coagulation	17/2479	27/18805	0.62963	4.77619	7.6513	2.35943e-09	2.15518e-08	8.61832e-09	SERPINE1/F7/PLAT/CD36/NFE2L2/SERPINF2/F3/THBD/F2/APOH/PRDX2/PLAU/USF1/THBS1/VTN/TBXA2R/ST3GAL4	17
GO:1900048	positive regulation of hemostasis	17/2479	27/18805	0.62963	4.77619	7.6513	2.35943e-09	2.15518e-08	8.61832e-09	SERPINE1/F7/PLAT/CD36/NFE2L2/SERPINF2/F3/THBD/F2/APOH/PRDX2/PLAU/USF1/THBS1/VTN/TBXA2R/ST3GAL4	17
GO:0062149	detection of stimulus involved in sensory perception of pain	18/2479	30/18805	0.6	4.55143	7.58573	2.42451e-09	2.20911e-08	8.83399e-09	TNF/COMT/ADORA1/NR2F6/CALCA/TRPV1/TAC1/TRPA1/HTR2A/SCN1A/NTRK1/EPHB1/SCN9A/SCN11A/ITGA2/DISC1/BACE1/CXCR4	18
GO:0071897	DNA biosynthetic process	53/2479	175/18805	0.302857	2.29739	6.71903	2.42554e-09	2.20911e-08	8.83399e-09	SIRT1/TP53/TNF/PML/HNRNPU/ADIPOQ/CHEK1/HNRNPD/HSP90AA1/VEGFA/USP1/ATR/HNRNPA1/VCP/CCT2/CCT8/CCT5/CDKN1A/DTL/HSP90AB1/CCT7/ATM/CTNNB1/POLB/TERT/NOX4/PCNA/GCH1/CCNA2/XRCC5/TCP1/CCT4/CCT6A/PDGFB/SRC/HTR2A/NPPC/TYMS/LOX/TREX1/DNAJC2/PINX1/NHP2/DCP2/MRE11/FGF2/CYP1B1/RPA1/POLH/POLA1/POLI/REV1/TINF2	53
GO:0014009	glial cell proliferation	27/2479	61/18805	0.442623	3.35761	7.18671	2.52962e-09	2.30056e-08	9.19969e-09	PPP1CC/TP53/IL6/TNF/IL1B/LEPR/DICER1/KRAS/EGFR/VEGFC/GFAP/TSPO/PENK/MYB/RNF10/NOTCH1/GBA1/SHH/HES1/PRKCI/CX3CL1/TREM2/MECP2/RB1/CLU/CSF1/SOX11	27
GO:0010907	positive regulation of glucose metabolic process	24/2479	50/18805	0.48	3.64115	7.28689	2.58612e-09	2.34853e-08	9.39151e-09	CRY1/SIRT1/PPP1CA/PPARGC1A/PPARA/INS/IGF1/DDB1/WDR5/GCG/ADCY10/KAT2B/PTH/GCK/IGF2/FOXO1/GPT/PRKACA/SRC/PPP1R3B/IRS2/INSR/AKT1/IRS1	24
GO:0021953	central nervous system neuron differentiation	61/2479	215/18805	0.283721	2.15223	6.62127	2.69559e-09	2.44439e-08	9.77484e-09	CSNK1D/RORA/RORB/NPY/LEP/DRD2/MYCBP2/NKX2-1/UBB/PROX1/DCLK1/PSEN1/SIN3A/CDK5/B2M/PTCH1/EPHB2/CTNNB1/CHRNB2/OPHN1/CRKL/SCYL2/MAPT/SCYL1/ID4/BRINP1/CNTN2/DLX5/EPHB1/ROBO2/UNC5D/BARHL2/GBA1/SHH/GLI2/FGF8/PTEN/NTRK2/ATF5/HES1/WNT2/LHX1/LBX1/CBLN1/FBXO45/DISC1/PAX6/PAFAH1B1/DRD1/NRXN1/NEUROD1/ASCL1/FGFR2/BMPR1A/HPRT1/CDH11/ADARB1/ARX/GBA2/DYNC2H1/ZDHHC16	61
GO:0048009	insulin-like growth factor receptor signaling pathway	37/2479	102/18805	0.362745	2.75168	6.91231	2.82374e-09	2.55689e-08	1.02247e-08	GH1/IGF1/MAPK1/IGFBP3/IGFBP1/GHR/IGF2/GHRH/EIF2AK3/PIK3R1/EPHB2/MAPK3/EGFR/IGF1R/IGFBP2/NTRK1/EPHB1/AR/PDPK1/GHSR/FGFR1/NTRK2/COL6A1/GHRHR/MERTK/IRS2/INSR/ERBB2/TSC2/BMP2/AKT1/FGFR2/SOS1/IGF2R/IRS1/TIE1/MAP2K5	37
GO:0048738	cardiac muscle tissue development	68/2479	251/18805	0.270916	2.0551	6.55743	2.83621e-09	2.56448e-08	1.02551e-08	CREB1/HDAC3/PPARA/NPPA/IGF1/HNRNPU/SIRT6/SIK1/ID2/MTOR/PROX1/MED1/EDN1/CDK1/MEF2C/NPPB/VEGFA/NAGLU/PRKG1/TCAP/TGFB1/G6PD/LMNA/PLEC/NOX4/MAPK14/PRMT1/MEF2A/MYBPC3/RYR2/GATA4/RARA/MEIS1/GSK3A/TREX1/GJC1/NRG1/FOXP1/ADRA1A/CTCF/SGCB/NOTCH1/TGFB2/ITGB1/FGFR1/FGF8/DLL1/FOXH1/SCN5A/ABL1/BMP4/ENG/WNT2/CTDP1/MECP2/CACNA1G/BMP2/FGF2/RBP4/CALR/YY1/ARRB2/FGFR2/BMPR1A/GJA1/GLI1/AKAP13/MYLK3	68
GO:1903036	positive regulation of response to wounding	32/2479	81/18805	0.395062	2.99683	7.0179	2.85177e-09	2.57482e-08	1.02964e-08	SERPINE1/F7/PLAT/CD36/MTOR/NFE2L2/SERPINF2/FLNA/F3/THBD/F2/APOH/HRAS/PRDX2/IGF1R/PLAU/USF1/THBS1/XBP1/ADRA2A/FKBP1B/ITGB1/CLDN4/ANXA1/VTN/PTK2/TBXA2R/GRN/CXCR4/MYLK/CLDN1/ST3GAL4	32
GO:0043542	endothelial cell migration	76/2479	293/18805	0.259386	1.96763	6.50487	2.86502e-09	2.58306e-08	1.03294e-08	SIRT1/TNF/PPARG/HIF1A/PRKCA/HMOX1/PROX1/FBXW7/NOS3/EGR3/AGT/NFE2L2/ID1/EDN1/MEF2C/VEGFA/APOA1/CSNK2B/ROCK2/TGFB1/APOE/CALCA/GPI/RHOA/ETS1/PRKD1/APOH/VEGFC/GLUL/PIK3C2A/ATP5F1A/PDGFB/CD40/THBS1/FOXP1/KRIT1/PDPK1/NOTCH1/ITGB1/FGFR1/CRIPTO/ANXA1/ABL1/PTK2/EMP2/ADGRA2/P2RX4/PIK3CG/NR4A1/ITGB3/MYH9/MECP2/DPP4/GADD45A/EGF/TBXA2R/PTGS2/GRN/FGF2/SP1/CALR/CDH13/AKT1/HDAC9/SPARC/CYP1B1/RAC1/MAP2K3/CDH5/MAP…	76
GO:0072001	renal system development	84/2479	336/18805	0.25	1.89643	6.46082	2.88901e-09	2.60094e-08	1.04009e-08	KLF15/EZH2/REN/ACE/ASS1/ADIPOQ/ID3/MYC/PROX1/AGT/EDN1/CALB1/MEF2C/MAGED1/COMT/VEGFA/LGR4/GFRA1/TGFB1/EYA1/EGR1/PTCH1/RHOA/SMAD3/CTNNB1/CAT/BAX/PAX8/C1orf54/PKD1/IRX1/HELLS/AGTR1/PDGFB/CTSH/APH1A/TRAF3IP1/FBN1/RARA/MMP9/SIX1/SIX2/AQP2/TREX1/MPST/ROBO2/BICC1/NOTCH1/TGFB2/FGFR1/SHH/GLI2/FGF8/DLL1/HES1/BMP4/FGF10/FOXF1/LHX1/UMOD/ODC1/ITGB3/DDC/SLC22A1/LIN28A/IL6R/PCSK9/CTNS/CUL3/GDNF/AKR1B1/BMP2/FGF2…	84
GO:0042770	signal transduction in response to DNA damage	52/2479	171/18805	0.304094	2.30677	6.68909	2.92355e-09	2.62825e-08	1.05101e-08	CLOCK/CRY1/SIRT1/TP53/TIPIN/CHEK1/MDM2/CCAR2/PRKDC/CDK1/CHEK2/ATF2/ATR/DDX5/MIF/CDKN1A/CUL4A/DTL/DYRK1A/SNAI1/ATM/MAPK3/CDKN2A/RPA2/MAPK14/ATRIP/FOXN3/TWIST1/TREX1/MUS81/ETAA1/TELO2/ABL1/BRCA2/CCND1/HUS1/FBXO31/GADD45A/CLSPN/MRE11/RHNO1/CDK2/TOPBP1/RAD9A/RAD1/INTS7/ACER2/KDM1A/BRD4/RAD17/PAXIP1/USP28	52
GO:1901990	regulation of mitotic cell cycle phase transition	88/2479	358/18805	0.24581	1.86465	6.43636	2.97129e-09	2.66368e-08	1.06518e-08	TP53/EZH2/DDB1/CHEK1/ID2/MDM2/PRKDC/APP/CDK1/SIN3A/SMARCD3/ATR/TGFB1/DDX3X/CDKN1A/CCL2/PSME2/CUL4A/DTL/PPP2CA/RDX/ATM/PSME1/CDKN2A/TERT/CCNE1/FBXO5/RPA2/CCNB1/EGFR/PKD1/FOXN3/CDC14C/APC/ANAPC7/ARID1A/TREX1/ETAA1/PINX1/STIL/EIF4G1/PTEN/PHB2/ANXA1/WEE1/ZNF207/CDK6/FGF10/CDC73/MAD2L1/NAE1/VPS4A/ACTL6A/RBL1/CDK3/RCC2/BTN2A2/MEPCE/CCND1/DUSP1/CDKN1B/CDC25A/HUS1/FBXO31/CLSPN/CUL3/MRE11/RB1/BIRC5/AKT1/C…	88
GO:0150063	visual system development	99/2479	419/18805	0.236277	1.79233	6.39136	2.97147e-09	2.66368e-08	1.06518e-08	PER2/PER1/OPN4/RORB/MTNR1B/DRD2/HDAC1/HIF1A/OPN5/TH/ATF4/PROX1/MED1/FOS/CALB1/PSEN1/SMARCD3/ATOH7/HDAC2/VEGFA/NAGLU/RPE65/PDE6B/TGFB1/RHO/RS1/CACNA1C/SMAD3/EPHB2/CTNNB1/BAX/STAT3/ACHE/KDM2B/MAX/EGFR/DSCAM/TWIST1/ATF6/NECTIN1/XRN2/SLC17A8/FBN1/RARA/FAT1/MITF/ZEB1/SLC6A3/MEIS1/MFSD2A/GJE1/EPHB1/CRB2/RAX/BARHL2/SAMD11/NOTCH1/TGFB2/SHH/CDON/DLL1/SIX3/NTRK2/PAX4/HES1/BMP4/FGF10/PRKCI/WNT2/LHX1/UNC45B/…	99
GO:0048565	digestive tract development	45/2479	138/18805	0.326087	2.4736	6.77028	2.97946e-09	2.66702e-08	1.06651e-08	NPY/TNF/ASS1/HIF1A/ID2/ADA/LGR4/TGFB1/KCNQ1/SCT/CDKN1A/PYY/SMAD3/CTNNB1/EGFR/PKD1/CRKL/SRC/GATA4/TYMS/SIX2/SPDEF/CCKBR/NOTCH1/CXCL8/TGFB2/SHH/GLI2/CHD8/NODAL/HES1/FGF10/PDGFC/FOXF1/FOXL1/RARRES2/OXTR/RB1/ASCL1/FGFR2/CPS1/CYP1A1/GLI1/PDX1/SOX11	45
GO:0051899	membrane depolarization	36/2479	98/18805	0.367347	2.78659	6.90971	3.10658e-09	2.77684e-08	1.11043e-08	KMT2A/SLC6A4/ALB/ADCY10/EDN1/ADORA2A/B2M/RACK1/P2RX7/CACNA1C/PARP1/CDKN2A/CHRNB2/YWHAH/CHRNA4/SRC/TSPO/SCN1A/MYOC/SCN5A/COL6A1/SCN11A/ABL1/TRPM4/P2RX4/CAMK2D/CHRNA9/NEDD4L/CACNA1G/ATP1A2/CHRNA2/PRKCZ/GJA1/HCN2/PPP2R3C/BOK	36
GO:0032640	tumor necrosis factor production	56/2479	191/18805	0.293194	2.22409	6.6257	3.24799e-09	2.89497e-08	1.15767e-08	LEP/GHRL/IGF1/IL6/POMC/ADIPOQ/CD36/APP/PSEN1/HDAC2/PF4/GSTP1/JAK2/TGFB1/DHX9/MIF/IFNG/IL4/PIK3R1/EPHB2/DICER1/STAT3/TWIST1/AKAP8/FOXP3/IL10/RARA/THBS1/TSPO/TLR4/TREX1/FOXP1/ILRUN/FRMD8/ZBTB20/GHSR/FXR1/LY96/CARD9/CX3CL1/TREM2/LILRB1/LPL/IL1A/LTF/CCR2/MMP8/NR1H4/ARRB2/BTK/CLU/CD47/CX3CR1/RAD21/SIRPA/ARFGEF2	56
GO:0032680	regulation of tumor necrosis factor production	56/2479	191/18805	0.293194	2.22409	6.6257	3.24799e-09	2.89497e-08	1.15767e-08	LEP/GHRL/IGF1/IL6/POMC/ADIPOQ/CD36/APP/PSEN1/HDAC2/PF4/GSTP1/JAK2/TGFB1/DHX9/MIF/IFNG/IL4/PIK3R1/EPHB2/DICER1/STAT3/TWIST1/AKAP8/FOXP3/IL10/RARA/THBS1/TSPO/TLR4/TREX1/FOXP1/ILRUN/FRMD8/ZBTB20/GHSR/FXR1/LY96/CARD9/CX3CL1/TREM2/LILRB1/LPL/IL1A/LTF/CCR2/MMP8/NR1H4/ARRB2/BTK/CLU/CD47/CX3CR1/RAD21/SIRPA/ARFGEF2	56
GO:0071706	tumor necrosis factor superfamily cytokine production	57/2479	196/18805	0.290816	2.20605	6.61387	3.28558e-09	2.92015e-08	1.16774e-08	LEP/GHRL/IGF1/IL6/POMC/ADIPOQ/CD36/APP/PSEN1/HDAC2/PF4/GSTP1/JAK2/TGFB1/DHX9/MIF/IFNG/IL4/PIK3R1/EPHB2/DICER1/STAT3/TWIST1/AKAP8/FOXP3/IL10/RARA/THBS1/TSPO/TLR4/TREX1/FOXP1/ILRUN/FRMD8/ZBTB20/GHSR/FXR1/LY96/CARD9/CX3CL1/TREM2/LILRB1/LPL/IL1A/LTF/CCR2/MMP8/NR1H4/ARRB2/BTK/CLU/CD274/CD47/CX3CR1/RAD21/SIRPA/ARFGEF2	57
GO:1903555	regulation of tumor necrosis factor superfamily cytokine production	57/2479	196/18805	0.290816	2.20605	6.61387	3.28558e-09	2.92015e-08	1.16774e-08	LEP/GHRL/IGF1/IL6/POMC/ADIPOQ/CD36/APP/PSEN1/HDAC2/PF4/GSTP1/JAK2/TGFB1/DHX9/MIF/IFNG/IL4/PIK3R1/EPHB2/DICER1/STAT3/TWIST1/AKAP8/FOXP3/IL10/RARA/THBS1/TSPO/TLR4/TREX1/FOXP1/ILRUN/FRMD8/ZBTB20/GHSR/FXR1/LY96/CARD9/CX3CL1/TREM2/LILRB1/LPL/IL1A/LTF/CCR2/MMP8/NR1H4/ARRB2/BTK/CLU/CD274/CD47/CX3CR1/RAD21/SIRPA/ARFGEF2	57
GO:0006836	neurotransmitter transport	60/2479	211/18805	0.28436	2.15708	6.58628	3.30293e-09	2.93141e-08	1.17224e-08	PER2/HCRT/DRD2/SLC6A4/PRKCG/DRD4/TH/APP/ERC2/BGLAP/ADORA2A/PSEN1/MEF2C/CDK5/HTR1B/RAB3A/P2RX7/NOS1/STX1A/SNCA/PRKCB/PTPRN2/SLC17A8/GFAP/PRRT2/DRD3/SLC6A3/CPLX4/ITGB1/CAMK2A/NLGN1/SLC32A1/BEST1/STX4/GPR158/FBXO45/PRKN/SLC1A2/NR4A1/ITGB3/SLC22A1/SLC17A5/SYP/HRH3/GDNF/ATP1A2/SLC6A9/SLC6A2/DRD1/VAMP2/SYT7/NRXN1/SLC18A2/SLC6A1/KMO/STXBP1/SLC1A3/SLC30A1/GPM6B/SNAPIN	60
GO:2000278	regulation of DNA biosynthetic process	35/2479	94/18805	0.37234	2.82447	6.90996	3.38574e-09	3.00065e-08	1.19993e-08	TP53/TNF/PML/HNRNPU/ADIPOQ/CHEK1/HNRNPD/HSP90AA1/VEGFA/USP1/ATR/HNRNPA1/CCT2/CCT8/CCT5/CDKN1A/CCT7/ATM/CTNNB1/NOX4/PCNA/GCH1/CCNA2/TCP1/CCT4/CCT6A/PDGFB/HTR2A/NPPC/DNAJC2/PINX1/DCP2/FGF2/CYP1B1/TINF2	35
GO:0071548	response to dexamethasone	23/2479	47/18805	0.489362	3.71216	7.25428	3.44461e-09	3.0485e-08	1.21906e-08	NR3C1/CRH/ACE/ASS1/CBX3/EDN1/EPO/JAK2/TGFB1/TAT/PCNA/EGFR/IGF1R/ATP5F1A/RPS6KB1/GHSR/GBA1/UCP2/SRD5A1/GAD2/CYP1B1/CPS1/CLDN1	23
GO:0001654	eye development	98/2479	415/18805	0.236145	1.79133	6.35203	3.68176e-09	3.25378e-08	1.30115e-08	PER2/PER1/OPN4/RORB/MTNR1B/DRD2/HDAC1/HIF1A/OPN5/TH/ATF4/PROX1/MED1/FOS/CALB1/PSEN1/SMARCD3/ATOH7/HDAC2/VEGFA/NAGLU/RPE65/PDE6B/TGFB1/RHO/RS1/CACNA1C/SMAD3/EPHB2/CTNNB1/BAX/STAT3/ACHE/KDM2B/MAX/EGFR/DSCAM/TWIST1/ATF6/NECTIN1/XRN2/SLC17A8/FBN1/RARA/FAT1/MITF/ZEB1/SLC6A3/MEIS1/MFSD2A/GJE1/EPHB1/CRB2/RAX/BARHL2/SAMD11/NOTCH1/TGFB2/SHH/CDON/DLL1/SIX3/NTRK2/PAX4/HES1/BMP4/FGF10/PRKCI/WNT2/LHX1/UNC45B/…	98
GO:0001508	action potential	53/2479	177/18805	0.299435	2.27143	6.62246	3.77866e-09	3.33471e-08	1.33351e-08	MTNR1B/TNF/CD36/MTOR/SOD1/CNR1/SUMO1/SCN8A/KCND2/FLNA/YWHAE/KCNQ1/NOS1/CACNA1C/MYH14/CHRNB2/KCNC2/ATP1A1/YWHAH/CHRNA4/RYR2/SCN1A/CNR2/GJC1/AKAP9/FKBP1B/SCN2A/ADRA1A/GBA1/SCN5A/NTRK2/SCN9A/GNA11/KCNA2/SCN11A/NPS/TRPM4/SLC8A2/KCNG2/KCNV1/P2RX4/CAMK2D/MECP2/TACR1/NEDD4L/CACNA1G/ATP1A2/DRD1/SCN4A/GJA1/GRIK2/HCN2/SRI	53
GO:0051592	response to calcium ion	45/2479	139/18805	0.323741	2.45581	6.71289	3.84883e-09	3.39185e-08	1.35636e-08	AANAT/APP/CPNE8/HNRNPD/FOS/EDN1/FGA/MEF2C/PRKAA2/ADCY1/PRKAA1/SUCNR1/P2RX7/CPNE9/KCNMA1/TXNIP/EGFR/MEF2A/RYR2/JUND/RASA4/TSHB/THBS1/PENK/ADCY8/RASA4B/TRPV6/SCN5A/AQP3/NLGN1/MTTP/HOMER1/GIPR/PEF1/FOSB/JUNB/CAMK2D/CASR/INHBB/ADD1/PCSK1/NRXN1/NFATC2/SLC6A1/ITPR3	45
GO:0046688	response to copper ion	20/2479	37/18805	0.540541	4.10039	7.35583	3.90863e-09	3.4397e-08	1.3755e-08	AANAT/PRNP/NFE2L2/CDK1/HSF1/MT1F/TFRC/SNCA/AQP2/MT2A/DAXX/MT3/IL1A/BECN1/ATP7B/BACE1/MAP1LC3A/CYP1A1/ATP5F1D/MT1A	20
GO:1904062	regulation of monoatomic cation transmembrane transport	79/2479	311/18805	0.254019	1.92692	6.42289	3.93151e-09	3.45498e-08	1.38161e-08	NPPA/PML/PRNP/GRP/AGT/EDN1/EPO/SUMO1/HTT/FLNA/YWHAE/TGFB1/NPSR1/PDE4D/CALCA/G6PD/KCNQ1/IFNG/P2RX7/CRHR1/NOS1/CACNA1C/PRKACA/F2/PRKD1/ACTN4/VDAC1/AHNAK/GAL/PSEN2/BAX/SNCA/GRIN2B/KCNC2/ADCYAP1R1/YWHAH/RYR2/LHCGR/CD63/IL13/MMP9/ADRA2A/AKAP9/FKBP1B/PDPK1/ITGB1/SCN5A/TOR2A/PHB2/HOMER1/APLNR/ABL1/CX3CL1/TREM2/P2RX4/PIK3CG/ITGB3/CAMK2D/CTSS/OPRK1/PCSK9/NEDD4L/UCP2/SENP1/ATP1A2/DRD1/VAMP2/HAMP/PLP1/GRIN2…	79
GO:2001243	negative regulation of intrinsic apoptotic signaling pathway	39/2479	112/18805	0.348214	2.64146	6.78926	4.11238e-09	3.60886e-08	1.44314e-08	SIRT1/NONO/INS/HDAC1/HIF1A/MDM2/CCAR2/ATF4/DNAJA1/NFE2L2/EPO/RACK1/HSPA1A/HERPUD1/MIF/DDX3X/SNAI1/ENO1/TPT1/CTNNB1/CREB3/HELLS/SRC/IL10/GATA4/ARMC10/SYVN1/XBP1/MMP9/CREB3L1/PRKN/PTGS2/FGF2/AKT1/KDM1A/BCL2L1/CLU/PDX1/OPA1	39
GO:0035809	regulation of urine volume	15/2479	22/18805	0.681818	5.17208	7.62966	4.14714e-09	3.63172e-08	1.45228e-08	DRD2/EDN1/ADORA2A/NPPB/OXT/TRPV5/ADM/BTC/UMOD/AKR1B1/NPR1/AVPR2/OPRL1/GNAI2/NPR3	15
GO:0045744	negative regulation of G protein-coupled receptor signaling pathway	28/2479	66/18805	0.424242	3.21818	7.03428	4.15584e-09	3.63172e-08	1.45228e-08	CRY1/DRD2/ADA/APP/CRTC3/PDE4D/CALCA/SNCA/ARRB1/YWHAB/ADRB2/DRD3/GRM5/APLN/CXCL8/GPRASP1/APLNR/ADM/GIPR/SAG/CCL5/ARR3/ARRB2/OPRL1/GNAI2/PDE2A/GRK3/UBQLN2	28
GO:0090303	positive regulation of wound healing	28/2479	66/18805	0.424242	3.21818	7.03428	4.15584e-09	3.63172e-08	1.45228e-08	SERPINE1/F7/PLAT/CD36/MTOR/NFE2L2/SERPINF2/F3/THBD/F2/APOH/HRAS/PRDX2/PLAU/USF1/THBS1/XBP1/ADRA2A/ITGB1/CLDN4/ANXA1/VTN/PTK2/TBXA2R/CXCR4/MYLK/CLDN1/ST3GAL4	28
GO:0008542	visual learning	24/2479	51/18805	0.470588	3.56975	7.16065	4.27529e-09	3.73089e-08	1.49194e-08	KMT2A/DRD2/HIF1A/APP/COMT/CDK5/HRH1/KRAS/CHRNB2/DRD3/HMGCR/PDE8B/ITGB1/NPS/PIAS1/PDE1B/B4GALT2/MECP2/CTNS/ATP1A2/DRD1/GRIN2A/GRIN1/DDHD2	24
GO:0009409	response to cold	22/2479	44/18805	0.5	3.79286	7.22722	4.5102e-09	3.92494e-08	1.56954e-08	ADRB1/UCP3/HSP90AA1/PRKAA1/HSPD1/EIF2AK3/FOXO1/PRKACA/TRPA1/CIRBP/ADRB2/PLIN1/ADRB3/SCN11A/RNF34/SLC25A27/VGF/NFKBIA/UCP1/UCP2/THRA/SLC27A1	22
GO:0015872	dopamine transport	22/2479	44/18805	0.5	3.79286	7.22722	4.5102e-09	3.92494e-08	1.56954e-08	DRD2/DRD4/CNR1/COMT/HTR1B/SNCA/ABAT/CHRNB2/PRKCB/CHRNA4/HTR2A/DRD3/SLC6A3/KCNA2/KPNA4/PRKN/SLC22A1/OPRK1/GDNF/SLC6A2/DRD1/SLC18A2	22
GO:0009112	nucleobase metabolic process	19/2479	34/18805	0.558824	4.23908	7.36615	4.56287e-09	3.96526e-08	1.58566e-08	DPYD/MAPK1/ADA/MTOR/CAD/PAICS/PPAT/GMPS/TYMS/ALDH6A1/ACP3/ADK/KDM1A/CPS1/HPRT1/XDH/APRT/CTPS1/CTPS2	19
GO:0007162	negative regulation of cell adhesion	79/2479	312/18805	0.253205	1.92074	6.39051	4.59605e-09	3.98855e-08	1.59498e-08	SERPINE1/PPARA/METTL3/PRNP/ASS1/ADIPOQ/YTHDF2/ADORA2A/VEGFA/APOA1/PRKG1/SFTPD/CEBPB/HFE/JAK2/TGFB1/RHOA/IL1RN/PIK3R1/RDX/ACTN4/EPHB2/CDKN2A/IL2RA/PRDX2/CBLB/DSCAM/SRC/FOXP3/IL10/THBS1/MYOC/PRKCD/NRARP/IL2/NOTCH1/CDH1/SHH/MMP2/PTEN/ANXA1/CD9/ABL1/BMP4/PTK2/CX3CL1/LILRB1/LOXL3/RCC2/BTN2A2/DUSP1/LGALS3/KNG1/SCGB1A1/ERBB2/BMP2/HLA-DRB1/TGFBI/HLA-G/IFNB1/CDH13/AKT1/CYP1B1/HSPG2/ACER2/COL1A1/TRPV4/WNK1…	79
GO:0006302	double-strand break repair	81/2479	323/18805	0.250774	1.9023	6.37385	4.74032e-09	4.10457e-08	1.64137e-08	TIMELESS/SIRT1/CSNK2A1/TP53/CREBBP/KDM2A/KAT5/SFPQ/MTA1/PML/CSNK2A2/SIRT6/PPP5C/CHEK1/PRKDC/SETX/CHEK2/SMARCD3/ATR/VCP/MCM3/EYA1/HSF1/PARP1/SMCHD1/ATM/POLB/RPA2/ATRIP/OGG1/ING3/TWIST1/PRMT1/FEN1/MCM7/MCM4/XRCC6/C1QBP/MCM5/RUVBL1/XRCC5/RUVBL2/PPP4C/ARID1A/TOP3A/MUS81/SEM1/EPC2/FUS/TRRAP/UBQLN4/ABL1/BRCA2/KMT5B/ACTL6A/DMAP1/DCLRE1A/ANKLE1/MPND/SKP2/HUS1/MRE11/FANCM/RHNO1/YY1/UBE2N/TOPBP1/NABP2/ACTB…	81
GO:1901989	positive regulation of cell cycle phase transition	42/2479	126/18805	0.333333	2.52857	6.70839	4.74285e-09	4.10457e-08	1.64137e-08	EZH2/MDM2/APP/CDK1/CHEK2/SIN3A/SMARCD3/TGFB1/DDX3X/CUL4A/DTL/RDX/TERT/CCNE1/FBXO5/CCNB1/EGFR/NPM1/ANAPC7/STIL/EIF4G1/PHB2/ANXA1/FGF10/CDC73/RCC2/MEPCE/CCND1/CDC25A/CUL3/RB1/BIRC5/AKT1/FAM83D/CYP1A1/GLI1/BRD4/CDC7/CUL4B/ESPL1/NEUROG1/CDC16	42
GO:0048762	mesenchymal cell differentiation	72/2479	275/18805	0.261818	1.98608	6.41895	4.84619e-09	4.18821e-08	1.67482e-08	GSK3B/EZH2/IGF1/IL6/HIF1A/MAPK1/NKX2-1/MTOR/IL1B/AGT/EDN1/HDAC2/MEF2C/VEGFA/KITLG/FLNA/ROCK2/QKI/TGFB1/ADIPOR1/TRIM28/DDX5/SMAD3/SNAI1/PPP2CA/CTNNB1/MAPK3/NCAM1/WNT10A/TWIST1/DDX17/KAT8/FGF19/SIX1/SIX2/NRG1/CRB2/NOTCH1/TGFB2/FGFR1/SHH/FGF8/PTEN/FBXL17/HES1/BMP4/ENG/FGF10/PTK2/WNT2/EMP2/LOXL3/PEF1/HTR2B/PAX6/FOXA2/GDNF/BMP2/SPRY2/TCF7L2/FAM83D/FGFR2/BMPR1A/FN1/COL1A1/KDM1A/ROCK1/SEMA4A/CLASP1/SLC3…	72
GO:0030168	platelet activation	45/2479	140/18805	0.321429	2.43827	6.656	4.95499e-09	4.27633e-08	1.71006e-08	IL6/SLC6A4/PRKCA/NOS3/GNAQ/FGA/PF4/PRKG1/FLNA/JAK2/APOE/GNAS/THBD/SELP/HBB/MFSD2B/TLN1/F2/VWF/MAPK14/PDGFB/CD40/SRC/HTR2A/TLR4/ADRA2A/PRKCD/PDIA2/ADRA2B/CD9/DGKQ/PIK3CG/ITGB3/MERTK/MYH9/IL6R/COMP/ADRA2C/DGKH/DGKB/ACTB/STXBP1/ITPR3/PDIA3/SVEP1	45
GO:0050961	detection of temperature stimulus involved in sensory perception	16/2479	25/18805	0.64	4.85486	7.51544	4.99275e-09	4.30298e-08	1.72072e-08	OPN4/COMT/ADORA1/NR2F6/CALCA/RHO/TRPV1/TAC1/HTR2A/NTRK1/EPHB1/SCN9A/SCN11A/DISC1/CXCR4/GRIK2	16
GO:0050820	positive regulation of coagulation	18/2479	31/18805	0.580645	4.40461	7.39254	5.06726e-09	4.35863e-08	1.74297e-08	SERPINE1/F7/PLAT/CD36/NFE2L2/SERPINF2/PSEN1/F3/THBD/F2/APOH/PRDX2/PLAU/USF1/THBS1/VTN/TBXA2R/ST3GAL4	18
GO:0045807	positive regulation of endocytosis	49/2479	159/18805	0.308176	2.33774	6.60085	5.07822e-09	4.35863e-08	1.74297e-08	SERPINE1/DRD2/CD36/APP/SOD1/VEGFA/APOA1/TF/B2M/SFTPD/HFE/APOE/CCL2/IFNG/HNRNPK/IL4/SNCA/ARRB1/SELE/CD63/APLN/DLL1/IL15/NLGN1/ITGA2/VTN/APLNR/BCR/TREM2/MERTK/MBL2/PTX3/INSR/PCSK9/NEDD4L/RAB27A/EGF/CBL/IL2RB/HAMP/CALR/C3/ARRB2/BTK/CLU/CD47/NTF3/SIRPA/PPP3CC	49
GO:0097696	cell surface receptor signaling pathway via STAT	49/2479	159/18805	0.308176	2.33774	6.60085	5.07822e-09	4.35863e-08	1.74297e-08	PRL/LEP/GH1/EP300/IGF1/IL6/TNF/PPARG/GHR/EPO/NAGLU/USP1/JAK2/TGFB1/ADIPOR1/CSF2/CCL2/IFNG/IL4/IL3/F2/EPHB2/STAT3/IFNAR2/PKD1/PTPRT/IL5/CD40/IL10/IL2/THPO/NOTCH1/CAMK2A/IL15/HES1/PIAS1/IL18/IL6R/CCR2/GADD45A/CCL5/EGF/IFNAR1/HAMP/IFNB1/CYP1B1/NEUROD1/PTPRD/SOCS1	49
GO:0046849	bone remodeling	34/2479	91/18805	0.373626	2.83423	6.83461	5.09546e-09	4.36744e-08	1.74649e-08	LEP/IL6/TPH1/PRKCA/BGLAP/PTH/LEPR/LGR4/TF/HTR1B/CALCA/TNFRSF11B/P2RX7/TFRC/CTNNB1/NOX4/EGFR/SRC/CARTPT/ADRB2/MITF/MC4R/IL7/TNFRSF11A/INPP5D/GPR137/ITGB3/IAPP/SPP1/HAMP/PDK4/SYT7/GJA1/TNFSF11	34
GO:0016048	detection of temperature stimulus	17/2479	28/18805	0.607143	4.60562	7.43993	5.26563e-09	4.50712e-08	1.80235e-08	OPN4/NGFR/COMT/ADORA1/NR2F6/CALCA/RHO/TRPV1/TAC1/HTR2A/NTRK1/EPHB1/SCN9A/SCN11A/DISC1/CXCR4/GRIK2	17
GO:0043200	response to amino acid	43/2479	131/18805	0.328244	2.48997	6.66834	5.30122e-09	4.53139e-08	1.81205e-08	EP300/TNF/F7/ASS1/SST/MTOR/HNRNPD/NFE2L2/EDN1/RELA/CEBPB/FGF21/HSF1/PCNA/EGFR/IGF1R/PRMT1/PNPLA3/GIP/MMP3/RPS6KB1/MTHFR/ZEB1/XBP1/SIX1/RBX1/COL1A2/GHSR/MMP2/NTRK2/COL6A1/PDGFC/SLC1A2/CDKN1B/MAT2A/CUL3/PTGS2/GRIN1/COL1A1/BCL2L1/CPS1/PDX1/SOCS1	43
GO:0032946	positive regulation of mononuclear cell proliferation	47/2479	150/18805	0.313333	2.37686	6.59722	5.74119e-09	4.90076e-08	1.95976e-08	LEP/IGF1/IL6/ADA/IL1B/MEF2C/EPO/IGF2/KITLG/VCAM1/JAK2/MIF/CDKN1A/IL4/RPS3/TFRC/EPHB2/IL2RA/CHRNB2/IL5/CD40/FOXP3/IGFBP2/IL13/TLR4/NCK2/IL2/SHH/IL15/IL7/ANXA1/HES1/FGF10/CARD11/BTNL2/IL1A/IL18/CD81/IRS2/TACR1/CCR2/CCL5/NFATC2/BTK/BCL2L1/CD274/CSF1	47
GO:1902175	regulation of oxidative stress-induced intrinsic apoptotic signaling pathway	23/2479	48/18805	0.479167	3.63482	7.1222	5.78949e-09	4.93526e-08	1.97356e-08	SIRT1/NONO/INS/SFPQ/HIF1A/ATF4/ADCY10/FBXW7/SOD1/NFE2L2/RACK1/PARP1/P4HB/CTNNB1/IL10/GATA4/MMP2/TREM2/PRKN/FGF2/AKT1/MCL1/UBQLN1	23
GO:0060079	excitatory postsynaptic potential	38/2479	109/18805	0.348624	2.64456	6.70985	6.23942e-09	5.30911e-08	2.12306e-08	GSK3B/HCRT/GHRL/DRD2/APP/ADORA2A/MEF2C/ADORA1/CDK5/P2RX7/TRPV1/STX1A/SNCA/CHRNB2/GRIN2B/CHRNA4/ADRB2/SSH1/GSK3A/HTR3A/PTEN/NLGN1/SLC8A2/CBLN1/P2RX4/P2RX6/MECP2/CHRNA9/NPFF/CHRNA2/PRKCZ/AKT1/NRXN1/ARRB2/GRIN2A/GRIN1/GRIK2/GRIN2C	38
GO:0070301	cellular response to hydrogen peroxide	28/2479	67/18805	0.41791	3.17015	6.93409	6.24502e-09	5.30911e-08	2.12306e-08	SIRT1/EZH2/IL6/MDM2/SETX/NFE2L2/EDN1/CDK1/HDAC2/RELA/PRKAA1/TXN/HSF1/ERN1/RPS3/CAT/PCNA/TRPA1/SRC/MYB/PRKCD/ABL1/BECN1/MAP1LC3A/CYP1B1/BNIP3/FXN/SIRPA	28
GO:0010611	regulation of cardiac muscle hypertrophy	29/2479	71/18805	0.408451	3.09839	6.90278	6.32743e-09	5.37187e-08	2.14815e-08	PPARA/IGF1/PPARG/PRKCA/ADCY10/AGT/EDN1/ROCK2/FOXO1/G6PD/PARP1/SMAD3/LMNA/TNFRSF1B/MEF2A/GSK3A/FOXP1/MLIP/ADRA1A/NOTCH1/STUB1/CTDP1/P2RX4/BECN1/CAMK2D/ACACB/YY1/ROCK1/PDE5A	29
GO:0042177	negative regulation of protein catabolic process	40/2479	118/18805	0.338983	2.57143	6.67252	6.34499e-09	5.37949e-08	2.1512e-08	CSNK2A1/INS/USP9X/CSNK2A2/USP7/MYCBP2/PRKCG/CCAR2/OGT/RELA/CSNK2B/FLNA/AZIN1/HFE/FHIT/TIMP3/CST3/NOS2/SMAD3/HSP90AB1/SNCA/EGFR/OPHN1/TLK2/IL10/HMGCR/TIMP1/CYP51A1/SHH/UCHL5/USP38/MAD2L1/GRIN2A/ROCK1/GRIN2C/VPS35/PBK/BAG6/F8A1/PSME3IP1	40
GO:0001822	kidney development	81/2479	325/18805	0.249231	1.89059	6.31094	6.41631e-09	5.43259e-08	2.17243e-08	KLF15/EZH2/REN/ACE/ASS1/ADIPOQ/ID3/MYC/PROX1/AGT/EDN1/CALB1/MEF2C/MAGED1/COMT/VEGFA/LGR4/GFRA1/TGFB1/EYA1/EGR1/PTCH1/RHOA/SMAD3/CTNNB1/CAT/BAX/PAX8/PKD1/IRX1/HELLS/AGTR1/PDGFB/CTSH/APH1A/TRAF3IP1/FBN1/RARA/MMP9/SIX1/SIX2/AQP2/TREX1/MPST/ROBO2/BICC1/NOTCH1/TGFB2/FGFR1/SHH/GLI2/FGF8/DLL1/HES1/BMP4/FGF10/LHX1/UMOD/ODC1/ITGB3/DDC/SLC22A1/LIN28A/IL6R/PCSK9/CTNS/CUL3/GDNF/AKR1B1/BMP2/FGF2/BCL2L11/FGFR2…	81
GO:0045861	negative regulation of proteolysis	50/2479	165/18805	0.30303	2.2987	6.52909	6.66182e-09	5.63284e-08	2.25251e-08	SERPINE1/CSNK2A1/TP53/INS/PML/USP9X/CSNK2A2/USP7/PRNP/PLAT/PRKCG/MDM2/CCAR2/NR1H2/SERPINF2/PSEN1/OGT/CDK5/CSNK2B/HFE/FHIT/CSTA/TIMP3/CST3/F2/HSP90AB1/GAPDH/CDKN2A/OPHN1/PLAU/TLK2/IL10/THBS1/NR1H3/TIMP1/CRB2/SHH/TAF1/GAS1/VTN/UCHL5/USP38/KNG1/AKT1/ROCK1/PBK/RECK/BAG6/F8A1/PSME3IP1	50
GO:0060828	regulation of canonical Wnt signaling pathway	72/2479	277/18805	0.259928	1.97174	6.34891	6.75321e-09	5.70241e-08	2.28033e-08	BMAL1/CSNK1D/CSNK1E/GSK3B/BTRC/PPP1CA/NPPA/SIAH2/HDAC1/CSNK1A1/CCAR2/APP/TBL1XR1/IGFBP1/GNAQ/PSEN1/TBL1X/CSNK1A1L/LGR4/VCP/TGFB1/FOXO1/APOE/DDX3X/EGR1/SMAD3/CTNNB1/MAPK14/EGFR/UBE2B/APC/NFKB1/RUVBL1/KPNA1/RUVBL2/UBR5/SCYL2/CSNK1G2/SRC/IGFBP2/GSK3A/RBX1/DLX5/BICC1/FRMD8/NRARP/NOTCH1/SHH/CHD8/FGF10/TRPM4/PPM1B/ADGRA2/PRKN/DDIT3/EGF/BMP2/FGF2/TCF7L2/FGFR2/COL1A1/GLI1/WNK1/EMD/ATP6AP2/LATS1/VPS35/MCC…	72
GO:0060485	mesenchyme development	84/2479	342/18805	0.245614	1.86316	6.27735	7.03983e-09	5.93641e-08	2.37391e-08	GSK3B/EZH2/IGF1/IL6/HIF1A/MAPK1/NKX2-1/MDM2/MYC/MTOR/IL1B/NOS3/AGT/EDN1/HDAC2/MEF2C/VEGFA/KITLG/FLNA/ROCK2/QKI/TGFB1/ADIPOR1/TRIM28/DDX5/SMAD3/SNAI1/PPP2CA/CTNNB1/MAPK3/AMH/NCAM1/WNT10A/TWIST1/APC/DDX17/KAT8/GATA4/FGF19/SIX1/SIX2/NRG1/ROBO2/CRB2/NOTCH1/TGFB2/FGFR1/SHH/FGF8/NODAL/FOXH1/PTEN/FBXL17/HES1/APLNR/BMP4/ENG/FGF10/PTK2/WNT2/EMP2/LOXL3/FOXF1/PEF1/HTR2B/PAX6/FOXA2/GDNF/BMP2/SPRY2/TCF7L2/FAM…	84
GO:0003007	heart morphogenesis	71/2479	272/18805	0.261029	1.9801	6.34459	7.09035e-09	5.97097e-08	2.38773e-08	TP53/HIF1A/NPY5R/MDM2/TH/MTOR/PROX1/NOS3/MED1/EDN1/PSEN1/SMARCD3/NPY2R/MEF2C/ATF2/VEGFA/NAGLU/FLNA/CLDN5/TCAP/TGFB1/EYA1/PTCH1/NPY1R/SMAD3/SNAI1/CTNNB1/TWIST1/APC/COL2A1/CRKL/MYBPC3/RYR2/GATA4/RARA/GSK3A/SIX1/TREX1/NRG1/ROBO2/LEMD2/NOTCH1/TGFB2/SHH/FGF8/DLL1/NODAL/FOXH1/STIL/HES1/APLNR/BMP4/ENG/PTK2/WNT2/EMP2/FOXF1/LBX1/CCM2L/HTR2B/INSR/BMP2/RBP4/TBXT/ELN/FGFR2/BMPR1A/SOS1/GJA1/CPE/SOX11	71
GO:0001990	regulation of systemic arterial blood pressure by hormone	20/2479	38/18805	0.526316	3.99248	7.19531	7.2282e-09	6.07888e-08	2.43088e-08	REN/ACE/NOS3/AGT/EDN1/SERPINF2/AVPR1A/COMT/SUCNR1/RHOA/HSD11B2/CYP11B2/AGTR1/OXTR/TACR1/DRD5/AVPR2/AVPR1B/ECE1/ATP6AP2	20
GO:0048880	sensory system development	99/2479	426/18805	0.232394	1.76288	6.20616	7.42312e-09	6.23442e-08	2.49308e-08	PER2/PER1/OPN4/RORB/MTNR1B/DRD2/HDAC1/HIF1A/OPN5/TH/ATF4/PROX1/MED1/FOS/CALB1/PSEN1/SMARCD3/ATOH7/HDAC2/VEGFA/NAGLU/RPE65/PDE6B/TGFB1/RHO/RS1/CACNA1C/SMAD3/EPHB2/CTNNB1/BAX/STAT3/ACHE/KDM2B/MAX/EGFR/DSCAM/TWIST1/ATF6/NECTIN1/XRN2/SLC17A8/FBN1/RARA/FAT1/MITF/ZEB1/SLC6A3/MEIS1/MFSD2A/GJE1/EPHB1/CRB2/RAX/BARHL2/SAMD11/NOTCH1/TGFB2/SHH/CDON/DLL1/SIX3/NTRK2/PAX4/HES1/BMP4/FGF10/PRKCI/WNT2/LHX1/UNC45B/…	99
GO:0010232	vascular transport	33/2479	88/18805	0.375	2.84465	6.75864	7.66486e-09	6.42022e-08	2.56738e-08	CD36/ABCB1/AVPR1A/LEPR/APOE/SLC7A3/TFRC/SLC5A1/SLC12A2/SLC2A1/SLC16A1/ABCC2/MFSD2A/ABCC4/SLC7A2/ABCC3/SLC22A8/SLC8A2/SLC24A3/SLC1A2/SLC22A1/INSR/ATP1A2/SLC6A9/SLC16A2/SLC6A1/AVPR1B/SLC1A3/ABCC1/SLC2A3/SLC1A4/SLC27A1/LRP3	33
GO:0150104	transport across blood-brain barrier	33/2479	88/18805	0.375	2.84465	6.75864	7.66486e-09	6.42022e-08	2.56738e-08	CD36/ABCB1/AVPR1A/LEPR/APOE/SLC7A3/TFRC/SLC5A1/SLC12A2/SLC2A1/SLC16A1/ABCC2/MFSD2A/ABCC4/SLC7A2/ABCC3/SLC22A8/SLC8A2/SLC24A3/SLC1A2/SLC22A1/INSR/ATP1A2/SLC6A9/SLC16A2/SLC6A1/AVPR1B/SLC1A3/ABCC1/SLC2A3/SLC1A4/SLC27A1/LRP3	33
GO:1902692	regulation of neuroblast proliferation	22/2479	45/18805	0.488889	3.70857	7.0885	7.7264e-09	6.46311e-08	2.58453e-08	TP53/DRD2/HIF1A/PROX1/SMARCD3/VEGFA/TGFB1/CTNNB1/VEGFC/ID4/NOTCH1/ITGB1/SHH/CDON/SIX3/CX3CL1/DISC1/PAX6/FGF2/KDM1A/CTNNA1/CX3CR1	22
GO:0030282	bone mineralization	42/2479	128/18805	0.328125	2.48906	6.58701	8.05175e-09	6.72628e-08	2.68976e-08	LEP/IGF1/KLF10/HIF1A/RXRA/ATF4/BGLAP/PTH/MEF2C/LGR4/FBXL15/EIF2AK3/FGF23/P2RX7/SMAD3/TWIST1/KL/ADRB2/LOX/COL1A2/ISG15/COL6A1/MGP/BMP4/PHEX/TRPM4/SLC24A3/TXLNG/COMP/LTF/PTGS2/BMP2/ENPP1/IBSP/FGFR2/BMPR1A/GJA1/VDR/BMP6/CCR1/FOSL2/GPM6B	42
GO:0002440	production of molecular mediator of immune response	63/2479	231/18805	0.272727	2.06883	6.36922	8.1109e-09	6.76666e-08	2.70591e-08	SIRT1/IL6/TNF/CD36/PRKDC/IL1B/EPX/APOA1/B2M/ZPBP2/HSPD1/HFE/TGFB1/MIF/KLK3/IL4/P2RX7/GPI/HK1/TFRC/EPHB2/POLB/TRAF2/TNFRSF1B/TWIST1/IL5/CD40/FOXP3/IL10/HTR2A/XBP1/IL13/TLR4/TREX1/LGALS4/IL2/TGFB2/PHB2/CARD9/LILRB1/TRPM4/KMT5B/STX4/RABGEF1/IL18/CD81/MSH6/CCR2/ELANE/PRKCZ/IL1R1/RBP4/HLA-G/EXOSC3/IFNB1/IL18R1/YY1/BTK/PKN1/PGC/IL13RA1/PAXIP1/DDX21	63
GO:0002031	G protein-coupled receptor internalization	12/2479	15/18805	0.8	6.06858	7.65229	8.3146e-09	6.92736e-08	2.77017e-08	DRD2/APP/CALCA/ARRB1/DRD3/APLN/APLNR/ADM/SAG/ARR3/ARRB2/UBQLN2	12
GO:0035051	cardiocyte differentiation	50/2479	166/18805	0.301205	2.28486	6.47919	8.32688e-09	6.92837e-08	2.77058e-08	HDAC3/PPARA/IGF1/HNRNPU/SIRT6/SIK1/MAPK1/MTOR/PROX1/EDN1/CDK1/MEF2C/VEGFA/NAGLU/VCAM1/PRKG1/TCAP/TGFB1/G6PD/LMNA/PLEC/MAPK3/NOX4/EGFR/TWIST1/MEF2A/GATA4/RARA/MEIS1/GSK3A/NRG1/FOXP1/ADRA1A/CTCF/SGCB/NOTCH1/TGFB2/ITGB1/DLL1/HES1/BMP4/CTDP1/BMP2/TBXT/CALR/YY1/ARRB2/BMPR1A/AKAP13/MYLK3	50
GO:0140694	membraneless organelle assembly	99/2479	427/18805	0.23185	1.75875	6.17998	8.43613e-09	7.00994e-08	2.8032e-08	CSNK1D/NOCT/HDAC3/NCOR1/TNF/HNRNPU/DDB1/MAPK9/PRKDC/KAT2B/PROX1/YTHDF2/EDN1/CHEK2/KPNB1/PRKAA2/PSPC1/RPSA/EZR/PRKAA1/FLNA/PPP2R1A/PPP2R1B/HSPA1A/DAZAP2/TCAP/CSF2/DDX3X/HSF1/RHO/RHOA/ARHGEF5/RPS3/GSN/PRKD1/MSN/RPS19/FLNC/PLEC/FBXO5/CIRBP/MAP9/IL5/TUBB/MEF2A/DYNC1H1/NPM1/MYBPC3/C1QBP/XRCC5/RPS14/HSPA1B/MAPT/SRC/MYOZ1/RBM14/MYBL2/FUS/C9orf72/AR/ITGB1/SMC1A/STAG2/STIL/KIF15/PTEN/FXR1/ZNF207/LMOD1/BSC…	99
GO:0045598	regulation of fat cell differentiation	46/2479	147/18805	0.312925	2.37376	6.5157	8.69618e-09	7.21645e-08	2.88578e-08	BMAL1/NR1D1/RORA/NOCT/SIRT1/CREB1/RORC/LEP/INS/IL6/TNF/PPARG/HNRNPU/SIRT6/ADIPOQ/ID2/TPH1/CARM1/CEBPA/VEGFA/CEBPB/TGFB1/FOXO1/GNB3/HTR2C/SMAD3/PPARD/MAPK14/HTR2A/XBP1/SIX1/ID4/FNDC5/HES1/TRPM4/PTGR3/LPL/RARRES2/DDIT3/PTGS2/BMP2/CMKLR1/AKT1/ENPP1/TRPV4/LRP3	46
GO:0007212	G protein-coupled dopamine receptor signaling pathway	19/2479	35/18805	0.542857	4.11796	7.19443	8.74591e-09	7.23852e-08	2.8946e-08	GSK3B/DRD2/PRMT5/DRD4/FLNA/GNAS/GNAL/DRD3/GSK3A/GNAO1/RGS8/GNA11/DRD5/DRD1/PTGER1/ADCY5/ARRB2/GNAI3/VPS35	19
GO:0051353	positive regulation of oxidoreductase activity	19/2479	35/18805	0.542857	4.11796	7.19443	8.74591e-09	7.23852e-08	2.8946e-08	INS/TNF/HIF1A/IL1B/EDN1/ESR1/IFNG/FGF23/TERT/SNCA/GCH1/DHFR/ABL1/GDNF/S100A1/AKT1/VDR/FXN/NPR3	19
GO:0010595	positive regulation of endothelial cell migration	43/2479	133/18805	0.323308	2.45253	6.55055	8.86922e-09	7.33088e-08	2.93154e-08	SIRT1/HIF1A/PRKCA/HMOX1/PROX1/NOS3/AGT/NFE2L2/EDN1/VEGFA/ROCK2/TGFB1/GPI/ETS1/PRKD1/VEGFC/PIK3C2A/ATP5F1A/PDGFB/CD40/THBS1/FOXP1/PDPK1/FGFR1/CRIPTO/ANXA1/ABL1/ADGRA2/P2RX4/PIK3CG/ITGB3/EGF/PTGS2/GRN/FGF2/SP1/CALR/AKT1/HDAC9/SPARC/RAC1/MAP2K3/TMSB4X	43
GO:0071887	leukocyte apoptotic process	41/2479	124/18805	0.330645	2.50818	6.5658	9.40588e-09	7.76419e-08	3.10482e-08	SIRT1/RORC/TP53/IL6/HIF1A/ADA/CHEK2/MEF2C/KITLG/MIF/RPS6/P2RX7/CDKN2A/BAX/IL2RA/ORMDL3/ST3GAL1/CRKL/CTSL/IL10/FOXP1/IL2/TSC22D3/GHSR/ANXA1/BMP4/LILRB1/LGALS3/FAS/MERTK/IRS2/CCR5/CCL5/AKT1/BCL2L11/BTK/BCL2L1/CD274/PKN1/PRELID1/HCAR2	41
GO:0006835	dicarboxylic acid transport	37/2479	106/18805	0.349057	2.64785	6.62955	9.46708e-09	7.79415e-08	3.11679e-08	PER2/TNF/AVP/NPY5R/ADORA2A/PSEN1/AVPR1A/ADORA1/PRKG1/P2RX7/TRPV1/SLC12A2/SNCA/ABAT/GRM1/GRM7/SLC16A1/ABCC2/SLC17A8/GFAP/SLC25A10/TRH/SLC26A5/ITGB1/NTRK2/SLC46A1/SLC3A1/BEST1/SLC7A13/SLC1A2/UCP2/ATP1A2/KMO/GJA1/STXBP1/SLC1A3/SLC1A4	37
GO:0032526	response to retinoic acid	37/2479	106/18805	0.349057	2.64785	6.62955	9.46708e-09	7.79415e-08	3.11679e-08	RORB/GSK3B/CREB1/LEP/DRD2/TNF/SLC6A4/RXRA/NCOA1/SREBF1/HDAC2/IGFBP7/PTCH1/OXT/TFRC/ATM/CTSH/RARA/IGFBP2/BRINP1/MYB/MMP2/AQP3/PHB2/WNT2/FZD10/RBP4/ANKK1/ASCL1/ACER2/FGFR2/COL1A1/IGF2R/RARG/TIE1/YES1/BMP6	37
GO:0042100	B cell proliferation	34/2479	93/18805	0.365591	2.77327	6.68007	9.73614e-09	8.00513e-08	3.20116e-08	AHR/ADA/MEF2C/HSPD1/MIF/CDKN1A/IL4/TFRC/ATM/EPHB2/CDKN2A/BAX/CHRNB2/CD180/IL5/CD40/IL10/IL13/TLR4/PRKCD/IL2/IL7/ABL1/CARD11/INPP5D/CD79A/CD81/IRS2/IFNB1/NFATC2/BTK/CTPS1/PKN1/FOSL2	34
GO:0044060	regulation of endocrine process	21/2479	42/18805	0.5	3.79286	7.06067	1.01306e-08	8.31852e-08	3.32648e-08	CRY1/CRY2/LEP/CRH/GHRL/REN/POMC/AGT/RETN/CRHR1/KISS1/GAL/AGTR1/TSPO/FGFR1/CYP19A1/OPRK1/INHBB/SPP1/GJA1/BMP6	21
GO:0010575	positive regulation of vascular endothelial growth factor production	18/2479	32/18805	0.5625	4.26697	7.20736	1.0152e-08	8.32514e-08	3.32913e-08	RORA/IL6/HIF1A/ATF4/IL1B/ARNT/RELA/EIF2AK3/TGFB1/STAT3/GATA4/NODAL/IL1A/ADORA2B/PTGS2/C3/CYP1B1/SULF2	18
GO:0051147	regulation of muscle cell differentiation	50/2479	167/18805	0.299401	2.27117	6.42964	1.03814e-08	8.50216e-08	3.39992e-08	BHLHE41/SIRT1/HDAC3/RBM4/PPARA/EZH2/IGF1/SIK1/ID2/MDM2/BDNF/MTOR/PROX1/EDN1/SMARCD3/MEF2C/IGF2/MYF6/TGFB1/G6PD/PRKD1/FBXO22/MAPK14/CAMK1/PTBP1/PDGFB/ZEB1/XBP1/GSK3A/MED28/NRG1/FOXP1/NOTCH1/SHH/DLL1/BMP4/ENG/CDK9/PIAS1/CTDP1/MECP2/BMP2/HDAC9/YY1/NFATC2/ARRB2/FGFR2/BMPR1A/MYOD1/MYLK3	50
GO:0051651	maintenance of location in cell	59/2479	212/18805	0.278302	2.11112	6.33983	1.06877e-08	8.73242e-08	3.492e-08	SIRT1/DRD2/SKP1/PML/HNRNPU/PSEN1/HK2/PLCB4/CDK5/HTT/FLNA/TGFB1/NPSR1/PDE4D/APOE/TXN/HSPA5/HTR2C/P2RX7/CACNA1C/PRKACA/F2/HK1/PRKD1/HSP90B1/ERO1A/BAX/SNCA/PLCL1/RYR2/HTR2A/LHCGR/TSPO/IL13/AKAP9/PDIA2/FKBP1B/PDPK1/PGR/PLCH1/APLNR/ABL1/CX3CL1/ITGB3/CAMK2D/DDIT3/HTR2B/CCR5/ATP1A2/ATP7B/PAFAH1B1/FGF2/DRD1/TPCN2/CALR/AKT1/ITPR3/ANXA6/SRI	59
GO:0006112	energy reserve metabolic process	36/2479	102/18805	0.352941	2.67731	6.61884	1.06905e-08	8.73242e-08	3.492e-08	PER2/NR1D1/GSK3B/LEP/PPP1CA/PPP1CB/PPP1CC/INS/IGF1/POMC/MTOR/ADCY10/PTH/UGP2/COMT/LEPR/GCK/IGF2/GFPT1/PPP1R3C/STBD1/GFPT2/ADGRF1/KL/GSK3A/MC4R/PPP1R3B/MT3/ADRB3/COL6A1/IRS2/G6PC1/INSR/AKT1/ENPP1/IRS1	36
GO:0002700	regulation of production of molecular mediator of immune response	56/2479	197/18805	0.284264	2.15635	6.35762	1.10538e-08	9.01741e-08	3.60596e-08	SIRT1/IL6/TNF/CD36/IL1B/EPX/APOA1/B2M/ZPBP2/HFE/TGFB1/MIF/KLK3/IL4/P2RX7/GPI/HK1/TFRC/EPHB2/TRAF2/TNFRSF1B/TWIST1/IL5/CD40/FOXP3/IL10/HTR2A/XBP1/IL13/TLR4/TREX1/IL2/TGFB2/PHB2/CARD9/LILRB1/TRPM4/KMT5B/STX4/RABGEF1/IL18/CD81/CCR2/PRKCZ/IL1R1/RBP4/HLA-G/EXOSC3/IFNB1/IL18R1/BTK/PKN1/PGC/IL13RA1/PAXIP1/DDX21	56
GO:2000573	positive regulation of DNA biosynthetic process	24/2479	53/18805	0.45283	3.43504	6.91742	1.11162e-08	9.05652e-08	3.6216e-08	TNF/HNRNPD/HSP90AA1/VEGFA/USP1/ATR/HNRNPA1/CCT2/CCT8/CCT5/CCT7/ATM/CTNNB1/NOX4/PCNA/GCH1/CCNA2/TCP1/CCT4/CCT6A/PDGFB/HTR2A/FGF2/CYP1B1	24
GO:0002052	positive regulation of neuroblast proliferation	17/2479	29/18805	0.586207	4.4468	7.23831	1.11576e-08	9.06665e-08	3.62565e-08	DRD2/HIF1A/SMARCD3/VEGFA/CTNNB1/VEGFC/ID4/NOTCH1/ITGB1/SHH/CDON/CX3CL1/DISC1/PAX6/FGF2/KDM1A/CX3CR1	17
GO:0014046	dopamine secretion	17/2479	29/18805	0.586207	4.4468	7.23831	1.11576e-08	9.06665e-08	3.62565e-08	DRD2/CNR1/COMT/HTR1B/SNCA/ABAT/CHRNB2/PRKCB/CHRNA4/HTR2A/DRD3/KCNA2/KPNA4/PRKN/OPRK1/GDNF/SLC18A2	17
GO:0007249	canonical NF-kappaB signal transduction	79/2479	318/18805	0.248428	1.8845	6.19873	1.1471e-08	9.30919e-08	3.72264e-08	PER1/NR1D1/RORA/SIRT1/PRL/BTRC/CREBBP/EP300/CUL1/TNF/HUWE1/HDAC1/FBXW11/PPP5C/ADIPOQ/RELB/CD36/HMOX1/IL1B/EDN1/ESR1/RELA/VEGFA/GSTP1/FLNA/TAB2/VAPA/TGFB1/RHOA/PARP1/TFRC/PRKD1/GAPDH/TRAF2/STAT3/PRDX1/PRKCB/RBCK1/PELI2/NFKB2/NFKB1/PRDX4/DHX15/CD40/ALPK1/TLR4/S100B/RBX1/PDPK1/IKBKB/ABL1/CARD11/CARD9/CX3CL1/TREM2/PPM1B/TRIM59/PRKN/IL1A/CASP8/NFKBIA/HTR2B/LTF/NR1H4/HLA-DRB1/LPAR1/UBE2N/ARRB2/GJA1/TNF…	79
GO:0006970	response to osmotic stress	32/2479	85/18805	0.376471	2.8558	6.68207	1.15238e-08	9.33651e-08	3.73357e-08	TP53/TNF/RELB/TH/SST/MTOR/ATF2/HSP90AA1/EPO/DDX3X/MAP2K7/KCNMA1/BAX/SLC12A2/SLC2A1/ATP1A1/XRCC6/XRCC5/TSPO/SCN2A/PDPK1/TSC22D3/ITGA2/PTGS2/AKR1B1/AQP5/FBP1/KMO/MYLK/TRPV4/WNK1/PKN1	32
GO:0061448	connective tissue development	74/2479	291/18805	0.254296	1.92901	6.22361	1.15345e-08	9.33651e-08	3.73357e-08	SIRT1/RORC/LEP/PPARGC1A/NCOA2/GHRL/PPARG/HIF1A/UBB/TBL1XR1/NCOA1/PTH/GHR/EDN1/MEF2C/ATF2/CBS/PRKAA1/EIF2AK3/MEF2D/TGFB1/EGR1/PARP1/SMAD3/SNAI1/CTNNB1/MAPK3/PPARD/HRAS/MAPK14/PKD1/COL2A1/CHI3L1/PDGFB/RARA/NPPC/ZEB1/XBP1/TYMS/DYRK1B/SIX2/ID4/LOX/TIMP1/NOTCH1/FGFR1/COL6A1/PGRMC2/MGP/BMP4/TRPM4/LPL/ITGB3/CASR/IL6R/COMP/RB1/NR1H4/BMP2/FGF2/TGFBI/ADAMTS7/NFATC2/BMPR1A/COL1A1/TRPV4/MYCN/THRA/RARG/BMP6/C…	74
GO:0090596	sensory organ morphogenesis	73/2479	286/18805	0.255245	1.93622	6.21689	1.22155e-08	9.87501e-08	3.94891e-08	RORB/HDAC1/HIF1A/MAPK1/TH/ATF4/PROX1/SOD1/EDN1/CALB1/HDAC2/VEGFA/NAGLU/TCAP/EYA1/KCNQ1/RHO/RS1/EPHB2/CTNNB1/MAPK3/BAX/STAT3/KDM2B/PAX8/DSCAM/TWIST1/COL2A1/NECTIN1/FBN1/FAT1/ZEB1/MEIS1/SIX1/SIX2/MFSD2A/DLX5/EPHB1/CRB2/MYO15A/SAMD11/NOTCH1/FGFR1/FGF8/CDON/DLL1/SIX3/NTRK2/BCR/BMP4/FGF10/PRKCI/WNT2/LHX1/RING1/CHRNA9/DIO3/PAX6/AQP5/SPRY2/FGF2/RBP4/RPL38/SPARC/YY1/FGFR2/RARG/PDE6C/SOX11/NEUROG1/OTX1/MY…	73
GO:0018210	peptidyl-threonine modification	31/2479	81/18805	0.382716	2.90318	6.68876	1.23153e-08	9.94182e-08	3.97563e-08	GSK3B/CSNK2A1/MAPK8/CHEK1/MAPK1/PRKCA/PRKDC/APP/CDK1/ATF2/CDK5/CAD/CSNK2B/CDK5R1/DYRK1A/PRKD1/CHI3L1/GSK3A/PRKCD/PDPK1/CAMK2A/TAF1/EIF4G1/DGKQ/CADM4/CAMK2D/EGF/SPRY2/AKT1/WNK1/UBE2K	31
GO:0050805	negative regulation of synaptic transmission	25/2479	57/18805	0.438596	3.32707	6.85635	1.233e-08	9.94182e-08	3.97563e-08	DRD2/SLC6A4/ADIPOQ/NPY5R/IL1B/ADORA1/PRRT1/HTR1B/ACHE/MAPT/HTR2A/DRD3/PENK/CNR2/ADCY8/CBLN1/PMCH/DRD5/PTGS2/DRD1/SLC6A1/ARF1/GRIK2/STXBP1/GNAI2	25
GO:0045639	positive regulation of myeloid cell differentiation	37/2479	107/18805	0.345794	2.6231	6.56089	1.2648e-08	1.01851e-07	4.07292e-08	CREB1/TNF/KLF10/HIF1A/ID2/PRKCA/PRKDC/MED1/ARNT/FOS/PF4/KITLG/HSPA1A/TGFB1/CALCA/HSF1/IFNG/ETS1/STAT3/CSF3/MAPK14/IL5/PRMT1/HSPA1B/ISG15/THPO/TNFRSF11A/TREM2/INPP5D/EEIG1/CASP8/RB1/HLA-DRB1/TRIB1/TNFSF11/CSF1/CCR1	37
GO:0002065	columnar/cuboidal epithelial cell differentiation	39/2479	116/18805	0.336207	2.55037	6.52672	1.26896e-08	1.02055e-07	4.08107e-08	NPY/SERPINE1/HIF1A/PROX1/FASN/CEBPB/TGFB1/CDKN1A/PYY/CTNNB1/TUBB/WDR77/SRC/GATA4/RARA/XBP1/TYMS/IL13/SPDEF/NOTCH1/PGR/FGF8/DLL1/NODAL/HES1/ABL1/BMP4/PKP1/FST/NFE2L1/PLK4/BMP2/FGF2/NR5A2/ASCL1/FGFR2/GJA1/RARG/SOX11	39
GO:0019098	reproductive behavior	22/2479	46/18805	0.478261	3.62795	6.95369	1.2967e-08	1.0362e-07	4.14364e-08	MTNR1A/NR3C1/SLC6A4/AVP/TH/ADA/APP/NCOA1/CNR1/HDAC2/AVPR1A/OXT/TAC1/ABAT/BRINP1/PTEN/OXTR/TACR1/OPRK1/DRD5/DRD1/THRA	22
GO:0032892	positive regulation of organic acid transport	22/2479	46/18805	0.478261	3.62795	6.95369	1.2967e-08	1.0362e-07	4.14364e-08	AVP/IL1B/EDN1/ADORA2A/PSEN1/AVPR1A/MIF/P2RX7/OXT/SLC12A2/ABAT/SLC17A8/TRH/ITGB1/TNFRSF11A/IL1A/P2RX4/SLC6A1/KMO/AVPR1B/STXBP1/TNFSF11	22
GO:0060443	mammary gland morphogenesis	22/2479	46/18805	0.478261	3.62795	6.95369	1.2967e-08	1.0362e-07	4.14364e-08	BTRC/NR3C1/PML/ELF3/MED1/ESR1/CSMD1/TGFB1/PTCH1/BAX/BSX/NFKB1/SRC/AR/PGR/PHB2/BMP4/FGF10/CCL11/FGFR2/VDR/CSF1	22
GO:1901524	regulation of mitophagy	22/2479	46/18805	0.478261	3.62795	6.95369	1.2967e-08	1.0362e-07	4.14364e-08	TP53/HUWE1/CSNK2A2/DNM1L/HIF1A/ADCY10/FBXW7/SREBF1/HK2/HTT/VDAC1/USP30/SLC25A5/TSPO/GSK3A/STUB1/GBA1/PRKN/TSC2/SREBF2/RNF41/AMBRA1	22
GO:1990000	amyloid fibril formation	22/2479	46/18805	0.478261	3.62795	6.95369	1.2967e-08	1.0362e-07	4.14364e-08	TARDBP/USP9X/SIAH2/CD36/MDM2/APP/PSEN1/B2M/APOE/GSN/CDKN2A/SNCA/MAPT/LDLR/FUS/TREM2/PRKN/IAPP/BACE1/HSPG2/CLU/EMD	22
GO:0055094	response to lipoprotein particle	20/2479	39/18805	0.512821	3.89011	7.0402	1.29974e-08	1.03731e-07	4.14808e-08	PPARG/CD36/APP/TGFB1/APOE/FGF21/TXNIP/CES1/TLR4/LDLR/ITGB1/CD9/TREM2/LPL/CD81/CASR/CDH13/AKT1/SREBF2/MIA3	20
GO:0060612	adipose tissue development	26/2479	61/18805	0.42623	3.23326	6.80763	1.31539e-08	1.04846e-07	4.19266e-08	SIRT1/RORC/LEP/PPARGC1A/NCOA2/GHRL/PPARG/UBB/TBL1XR1/NCOA1/ATF2/PRKAA1/PARP1/PPARD/HRAS/XBP1/DYRK1B/COL6A1/PGRMC2/TRPM4/LPL/CASR/NR1H4/CSF1/FOSL2/PAXIP1	26
GO:0007254	JNK cascade	55/2479	193/18805	0.284974	2.16173	6.32138	1.35385e-08	1.07774e-07	4.30976e-08	PER1/PHLPP1/HDAC3/NPPA/NCOR1/TNF/MAPK8/MAPK1/MAPK9/MAPK10/APP/DNAJA1/IL1B/EDN1/SERPINF2/ATF2/GSTP1/SMAD3/MAPK3/MAP2K7/TRAF2/HRAS/MAPK14/IGF1R/PRMT1/NFKB1/CRKL/FGF19/TLR4/MYOC/EPHB1/DAXX/CARD9/FZD10/MAP3K11/PRKN/IL1A/BECN1/CASR/GADD45A/PAFAH1B1/AMBP/MAP1LC3A/TRIB1/TNFSF11/TRPV4/MAP2K3/MEN1/MAP2K5/MAP4K2/SIRPA/PBK/LTBR/MAP3K13/DUSP19	55
GO:0071715	icosanoid transport	27/2479	65/18805	0.415385	3.15099	6.76915	1.35904e-08	1.0805e-07	4.32079e-08	LEP/DRD2/ACE/DRD4/IL1B/NMUR2/EDN1/MIF/P2RX7/NOS2/OXT/ABCC2/LHCGR/DRD3/ABCC4/TNFRSF11A/ANXA1/NMB/ABCC3/SLC22A8/IL1A/P2RX4/SLC22A1/PTGS2/AVPR1B/TNFSF11/ABCC1	27
GO:1905953	negative regulation of lipid localization	28/2479	69/18805	0.405797	3.07826	6.73923	1.36714e-08	1.08556e-07	4.34103e-08	CRY1/CRY2/LEP/PPARA/IL6/TNF/PPARG/NR1H2/CRP/APOE/PPARD/ABHD5/CES1/NFKB1/THBS1/TSPO/NR1H3/SHH/ITGAV/TREM2/ITGB3/NFKBIA/IRS2/PCSK9/EGF/AKT1/SREBF2/ABCG1	28
GO:0002697	regulation of immune effector process	96/2479	414/18805	0.231884	1.75901	6.08509	1.40563e-08	1.11471e-07	4.45759e-08	SIRT1/LEP/INS/EP300/AHR/IL6/TNF/POMC/CD36/IL1B/EPX/APOA1/PRKAA1/B2M/ZPBP2/HSPD1/HFE/TGFB1/MIF/KLK3/IFNG/IL4/P2RX7/GPI/NOS2/HK1/TFRC/RPS19/EPHB2/TRAF2/TNFRSF1B/TWIST1/IL5/A2M/C1QBP/CD40/CD84/FOXP3/IL10/HTR2A/RARA/XBP1/IL13/TLR4/TREX1/IL2/PDPK1/TGFB2/PHB2/ANXA1/BCR/CARD9/TREM2/INPP5D/IRF4/LILRB1/TRPM4/KMT5B/LOXL3/STX4/FOXF1/ADGRE2/RABGEF1/ICAM1/LGALS3/IL18/JUNB/ADORA2B/MBL2/CD81/CCR2/PRKCZ/GRN/IL1R…	96
GO:0006275	regulation of DNA replication	40/2479	121/18805	0.330579	2.50768	6.4832	1.42904e-08	1.13142e-07	4.52444e-08	TIMELESS/HCRT/TP53/TIPIN/ID3/CDK1/ATR/ATF1/MCM3/DHX9/CDKN1A/PCNA/FBXO5/EGFR/CCNA2/MCM7/MCM4/MCM5/RUVBL1/RUVBL2/OBI1/SSBP1/E2F8/FGFR1/GLI2/WEE1/UCHL5/GMNN/ACTL6A/CDKN1B/CDC25A/EHMT2/CDK2/YY1/GLI1/SMC3/CDC7/RAD17/BAZ1A/WAPL	40
GO:0042113	B cell activation	73/2479	287/18805	0.254355	1.92947	6.18304	1.43033e-08	1.13142e-07	4.52444e-08	TP53/EP300/EZH2/AHR/IL6/ID2/ADA/PRKDC/MEF2C/VCAM1/HSPD1/TGFB1/IFNA1/MIF/CDKN1A/IL4/PIK3R1/TFRC/ATM/EPHB2/CDKN2A/BAX/CHRNB2/PRKCB/ST3GAL1/CD180/IL5/SLC25A5/CHRNA4/CD40/PIK3R2/FOXP3/IL10/SYVN1/XBP1/IL13/NTRK1/TLR4/PRKCD/IL2/ITGB1/DLL1/IL7/PHB2/ABL1/CARD11/BLNK/INPP5D/KMT5B/MFNG/IFNK/CMTM7/CD79A/CASP8/CD81/IRS2/CEBPG/MSH6/EXOSC3/IFNB1/IL11/C3/HDAC9/YY1/NFATC2/BTK/CTPS1/PKN1/SH3KBP1/FOSL2/PAXIP1/PPP2…	73
GO:0051235	maintenance of location	61/2479	224/18805	0.272321	2.06575	6.25273	1.47979e-08	1.16907e-07	4.675e-08	SIRT1/DRD2/SKP1/PML/HNRNPU/PSEN1/HK2/PLCB4/CDK5/HTT/FLNA/TGFB1/NPSR1/PDE4D/APOE/TXN/HSPA5/HTR2C/P2RX7/CACNA1C/PRKACA/F2/HK1/PRKD1/HSP90B1/ERO1A/BAX/SNCA/PLCL1/RYR2/HTR2A/NBL1/FBN1/LHCGR/TSPO/IL13/AKAP9/PDIA2/FKBP1B/PDPK1/PGR/PLCH1/APLNR/ABL1/CX3CL1/ITGB3/CAMK2D/DDIT3/HTR2B/CCR5/ATP1A2/ATP7B/PAFAH1B1/FGF2/DRD1/TPCN2/CALR/AKT1/ITPR3/ANXA6/SRI	61
GO:0098739	import across plasma membrane	58/2479	209/18805	0.277512	2.10513	6.26036	1.58829e-08	1.2532e-07	5.01142e-08	PER2/TNF/PRNP/CD36/PSEN1/KCNQ1/IFNG/SLC7A3/CACNA1C/TRPV1/SLC12A3/SLC5A1/SLC12A2/GRM1/SLC9A3/SLC2A1/ATP1A1/ATP1A3/SLC17A8/GFAP/THBS1/CACNA1B/TRPV6/TRPV5/ITGB1/SLC7A2/SLC46A1/KCNJ1/TRPM4/SLC8A2/SLC39A12/SLC1A2/IRS2/NEDD4L/CACNA1G/ATP1A2/CACNA1A/SLC5A2/SLC6A9/SLC16A2/NALF1/AKT1/SLC6A1/SLC30A8/SLC43A2/SLC1A3/TRPV4/SLC2A3/HCN2/SLC1A4/SLC12A4/PPP3CC/SLC2A5/SLC3A2/SLC39A6/SLC27A1/SLC30A1/KCNJ9	58
GO:0019934	cGMP-mediated signaling	19/2479	36/18805	0.527778	4.00357	7.02898	1.62293e-08	1.27732e-07	5.10787e-08	MTNR1B/INS/NPPA/CD36/AGT/NPPB/PRKG1/APOE/HTR2C/NHERF4/KCNC2/NPPC/THBS1/GUCY1A2/GUCA2B/ADORA2B/HTR2B/NPR1/PDE2A	19
GO:0034405	response to fluid shear stress	19/2479	36/18805	0.527778	4.00357	7.02898	1.62293e-08	1.27732e-07	5.10787e-08	HDAC3/ACE/ASS1/NOS3/NFE2L2/MEF2C/TGFB1/CSF2/P2RX7/PLEC/PKD1/SRC/XBP1/MMP2/P2RX4/PTGS2/AKT1/MAP2K5/SREBF2	19
GO:0030856	regulation of epithelial cell differentiation	51/2479	174/18805	0.293103	2.2234	6.31755	1.62913e-08	1.28059e-07	5.12092e-08	SERPINE1/EZH2/TNF/IL1B/MED1/NCOA3/VEGFA/ROCK2/CEBPB/CLDN5/BTG1/IFNG/PTCH1/NME2/CTNNB1/KRAS/PAX8/ZEB1/IL13/MMP9/SIX2/NOTCH1/DLL1/NODAL/AQP3/HES1/IKBKB/BMP4/FGF10/SFN/LHX1/PKP1/CCND1/FST/IL1A/CDKN1B/NFE2L1/PAX6/GDNF/BMP2/SPRY2/FGF2/ADD1/SULT2B1/ASCL1/ROCK1/VDR/XDH/CDH5/MYCN/BMP6	51
GO:0010948	negative regulation of cell cycle process	78/2479	315/18805	0.247619	1.87837	6.12614	1.65119e-08	1.29467e-07	5.17724e-08	CLOCK/CRY1/TIMELESS/SIRT1/TP53/EZH2/TIPIN/CHEK1/CCAR2/PRKDC/KAT2B/PROX1/CDK1/CHEK2/ATF2/ATR/CDKN1A/CCL2/CUL4A/DTL/AURKAIP1/ATM/FBXO5/RPA2/MAPK14/CCNB1/ATRIP/FOXN3/APC/NPM1/RBM14/TREX1/MUS81/HORMAD1/ETAA1/PINX1/E2F8/TELO2/PTEN/ATF5/WEE1/ZNF207/BMP4/BRCA2/CDC73/MAD2L1/NAE1/VPS4A/RBL1/BTN2A2/CCND1/DUSP1/HUS1/FBXO31/CLSPN/MRE11/RB1/BIRC5/HLA-G/RHNO1/CDK2/TOPBP1/RAD9A/RAD1/INTS7/NABP2/NEK2/BRD4/RAD21/…	78
GO:0050807	regulation of synapse organization	78/2479	315/18805	0.247619	1.87837	6.12614	1.65119e-08	1.29467e-07	5.17724e-08	INS/GHRL/UBE3A/DRD2/TNF/MYCBP2/PRNP/APP/BDNF/DCLK1/PSEN1/OGT/MEF2C/YWHAZ/CDK5/VCP/APOE/RHOA/CDK5R1/OXT/EPHB2/CTNNB1/SNCA/MAPK14/CHRNB2/GRIN2B/DOCK4/PTPRT/ST8SIA2/CAMK1/TANC2/TUBB/NECTIN1/IL10/CDKL5/SIX1/NTRK1/EPHB1/IL1RAPL1/ROBO2/ASAP1/LRRN3/NEFL/GHSR/ITGB1/FGFR1/EIF4G1/NTRK2/NLGN1/HOMER1/RPS6KA5/ABL1/NAE1/TREM2/ICAM5/ADGRB3/CBLN1/GPR158/DISC1/OXTR/MECP2/PTPRS/NEDD4L/SENP1/PAFAH1B1/AKT1/SPARC/NRX…	78
GO:0007595	lactation	21/2479	43/18805	0.488372	3.70465	6.91879	1.73421e-08	1.35637e-07	5.42397e-08	PRL/CREB1/HIF1A/NCOA1/MED1/VEGFA/HK2/CAD/NME1/XBP1/SLC6A3/APLN/GHRHR/CCND1/OXTR/NCOR2/ATP7B/CSN2/GJA1/VDR/XDH	21
GO:0045124	regulation of bone resorption	21/2479	43/18805	0.488372	3.70465	6.91879	1.73421e-08	1.35637e-07	5.42397e-08	IL6/PRKCA/BGLAP/TF/CALCA/TNFRSF11B/P2RX7/TFRC/EGFR/SRC/CARTPT/MC4R/TNFRSF11A/INPP5D/GPR137/ITGB3/IAPP/SPP1/HAMP/PDK4/TNFSF11	21
GO:0071320	cellular response to cAMP	24/2479	54/18805	0.444444	3.37143	6.80015	1.75141e-08	1.36811e-07	5.47092e-08	AANAT/CRTC1/AHR/ASS1/ADIPOQ/EZR/CRTC2/CRTC3/PDE4D/KCNQ1/PENK/AKAP9/PIK3CG/RAPGEF3/SRD5A1/INHBB/FBP1/GPD1/CYP1B1/KDM1A/CPS1/HCN2/PDE2A/FDX1	24
GO:0045619	regulation of lymphocyte differentiation	61/2479	225/18805	0.271111	2.05657	6.21286	1.77285e-08	1.38313e-07	5.53099e-08	EP300/METTL3/KAT5/ID2/ADA/PRKDC/EGR3/SOD1/SMARCD3/TGFB1/KCNK18/IFNG/IL4/RHOA/CDKN2A/IL2RA/PRDX2/DROSHA/XRCC6/FOXP3/IL10/RARA/ZEB1/XBP1/ARID1A/SART1/NRARP/IL2/SHH/GLI2/IL15/IL7/ANXA1/ABL1/BMP4/CARD11/INPP5D/IRF4/LOXL3/ACTL6A/BTN2A2/IL18/JUNB/CCR2/ERBB2/PRKCZ/HLA-DRB1/HLA-G/IFNB1/BTK/SOS1/ACTB/BRD4/SOCS1/CAMK4/OPA1/SMARCD1/PPP2R3C/PRELID1/RNF41/AMBRA1	61
GO:0050803	regulation of synapse structure or activity	79/2479	321/18805	0.246106	1.86689	6.10439	1.78691e-08	1.39237e-07	5.56792e-08	INS/GHRL/UBE3A/DRD2/TNF/MYCBP2/PRNP/APP/BDNF/DCLK1/PSEN1/OGT/MEF2C/YWHAZ/CDK5/VCP/APOE/RHOA/CDK5R1/OXT/EPHB2/CTNNB1/SNCA/MAPK14/CHRNB2/GRIN2B/DOCK4/PTPRT/ST8SIA2/CAMK1/TANC2/TUBB/NECTIN1/SLC17A8/IL10/CDKL5/SIX1/NTRK1/EPHB1/IL1RAPL1/ROBO2/ASAP1/LRRN3/NEFL/GHSR/ITGB1/FGFR1/EIF4G1/NTRK2/NLGN1/HOMER1/RPS6KA5/ABL1/NAE1/TREM2/ICAM5/ADGRB3/CBLN1/GPR158/DISC1/OXTR/MECP2/PTPRS/NEDD4L/SENP1/PAFAH1B1/AKT1/S…	79
GO:0019226	transmission of nerve impulse	30/2479	78/18805	0.384615	2.91758	6.61289	1.84398e-08	1.43505e-07	5.73859e-08	MTNR1B/HCRT/GHRL/AVP/MTOR/SOD1/AVPR1A/SCN8A/KCND2/MYH14/PLEC/CARTPT/SCN1A/PENK/FKBP1B/SCN2A/GHSR/GBA1/NTRK2/SCN9A/KCNA2/COL6A1/SCN11A/ITGA2/P2RX4/DRD5/ATP1A2/PAFAH1B1/DRD1/GRIK2	30
GO:0061844	antimicrobial humoral immune response mediated by antimicrobial peptide	43/2479	136/18805	0.316176	2.39843	6.37782	1.86926e-08	1.45291e-07	5.81003e-08	NPY/VIP/POMC/APP/PPBP/RNASE3/PF4/NPPB/NTS/B2M/CALCA/KLK3/CCL2/F2/RPS19/KRT6A/RPL39/H2BC11/GAPDH/TAC1/CCL4/CCL17/CCL13/LGALS4/CXCL8/DEFB1/TOR2A/ADM/CX3CL1/LGALS3/KNG1/LTF/CCL11/CCL5/ELANE/ANG/CXCL1/HAMP/CXCL5/GALP/PGC/HMGN2/H2BC12L	43
GO:0035264	multicellular organism growth	48/2479	160/18805	0.3	2.27572	6.31475	1.89293e-08	1.46767e-07	5.86903e-08	RAI1/CREB1/HDAC3/TP53/GH1/EP300/GHRL/DRD2/APP/MTOR/TBL1XR1/SOD1/GHR/ADRB1/COMT/IGF2/GHRH/EZR/GNAS/PTCH1/NPY1R/MBD5/PLEC/ATM/STAT3/RARA/NPPC/ADRB2/SLC6A3/MFSD2A/AR/GHSR/STIL/ADRB3/ATF5/GHRHR/SLC1A2/G6PC1/GDF15/H3-3B/DIO3/COMP/SOS1/FXN/RARG/ADARB1/CSF1/FOSL2	48
GO:0044839	cell cycle G2/M phase transition	48/2479	160/18805	0.3	2.27572	6.31475	1.89293e-08	1.46767e-07	5.86903e-08	TP53/KDM8/CHEK1/APP/CDK1/CHEK2/SIN3A/SMARCD3/ABCB1/ATR/FBXL15/CDKN1A/DTL/ATM/FBXO5/CCNB1/CCNA2/FOXN3/NPM1/KHDRBS1/AKAP8/ETAA1/PINX1/ATF5/WEE1/CDK6/NAE1/VPS4A/CDK3/RCC2/CCND1/CDC25A/SKP2/HUS1/CLSPN/MRE11/BIRC5/CDK2/TOPBP1/NABP2/BRD4/CDC7/RAD21/LATS1/RAD17/NES/PAXIP1/INTS3	48
GO:0014743	regulation of muscle hypertrophy	29/2479	74/18805	0.391892	2.97278	6.6258	1.93414e-08	1.49591e-07	5.98197e-08	PPARA/IGF1/PPARG/PRKCA/ADCY10/AGT/EDN1/ROCK2/FOXO1/G6PD/PARP1/SMAD3/LMNA/TNFRSF1B/MEF2A/GSK3A/FOXP1/MLIP/ADRA1A/NOTCH1/STUB1/CTDP1/P2RX4/BECN1/CAMK2D/ACACB/YY1/ROCK1/PDE5A	29
GO:0071260	cellular response to mechanical stimulus	29/2479	74/18805	0.391892	2.97278	6.6258	1.93414e-08	1.49591e-07	5.98197e-08	MAPK8/CHEK1/IL1B/TGFB1/PLEC/MAPK3/EGFR/IGF1R/SLC2A1/NFKB1/CD40/IL13/TLR4/ITGA2/ENG/MAP3K2/CASP8/ITGB3/FAS/GADD45A/PTGS2/ATP1A2/FGF2/BNIP3/COL1A1/BMP6/PDE2A/CRADD/LTBR	29
GO:0006865	amino acid transport	49/2479	165/18805	0.29697	2.25273	6.29796	1.94341e-08	1.50123e-07	6.00324e-08	PER2/LEP/TNF/SLC6A4/AVP/NPY5R/ADORA2A/PSEN1/AVPR1A/ADORA1/PRKG1/HTR1B/SLC7A3/P2RX7/TRPV1/SLC12A2/SNCA/ABAT/GRM1/GRM7/SLC17A8/GFAP/SLC6A3/TRH/ITGB1/SLC7A2/NTRK2/SLC3A1/SLC32A1/BEST1/SLC7A13/SLC1A2/UCP2/SLC17A5/CTNS/ATP1A2/SLC6A9/SLC6A2/SLC16A2/SLC6A19/SLC6A1/KMO/SLC43A2/GJA1/STXBP1/SLC1A3/SLC1A4/SLC3A2/SLC25A26	49
GO:0071875	adrenergic receptor signaling pathway	18/2479	33/18805	0.545455	4.13767	7.02962	1.95773e-08	1.51042e-07	6.04001e-08	ADRB1/CHGA/CRTC3/PDE4D/KCNQ1/GNAS/ADRA1B/ADRB2/GSK3A/ADRA2A/ADRA1A/ADRA2B/ADRB3/ADRA2C/DRD5/DRD1/GNAI2/AKAP13	18
GO:0007004	telomere maintenance via telomerase	26/2479	62/18805	0.419355	3.18111	6.70312	1.98228e-08	1.5256e-07	6.1007e-08	TP53/PML/HNRNPU/HNRNPD/HSP90AA1/ATR/HNRNPA1/CCT2/CCT8/CCT5/HSP90AB1/CCT7/ATM/CTNNB1/TERT/GCH1/XRCC5/TCP1/CCT4/CCT6A/PINX1/NHP2/DCP2/MRE11/RPA1/TINF2	26
GO:0051932	synaptic transmission, GABAergic	26/2479	62/18805	0.419355	3.18111	6.70312	1.98228e-08	1.5256e-07	6.1007e-08	EZH2/DRD2/NPY5R/ADORA2A/CNR1/ADORA1/NALCN/GABBR1/HTR1B/KRAS/PLCL1/ALDH5A1/CNR2/ADRA1A/USP46/GABBR2/NLGN1/NPS/BEST1/OXTR/TACR1/GABRA6/NRXN1/SLC6A1/STXBP1/GABRG2	26
GO:0043627	response to estrogen	28/2479	70/18805	0.4	3.03429	6.64444	1.99326e-08	1.53217e-07	6.12697e-08	CRH/EP300/GHRL/F7/MDM2/BGLAP/ESR1/TBL1X/HSP90AA1/EPO/PRKAA1/GSTM3/NCOA4/TNFRSF11B/GAL/RARA/TSHB/IGFBP2/AR/GBA1/MMP2/GHRHR/KMT2D/OPRK1/SRD5A1/SP1/CTNNA1/TRIM24	28
GO:0060070	canonical Wnt signaling pathway	81/2479	333/18805	0.243243	1.84518	6.06367	2.06916e-08	1.58856e-07	6.35246e-08	BMAL1/CSNK1D/CSNK1E/GSK3B/BTRC/PPP1CA/NPPA/SIAH2/HDAC1/CSNK1A1/CCAR2/APP/TBL1XR1/IGFBP1/EDN1/GNAQ/PSEN1/TBL1X/CSNK1A1L/LGR4/VCP/TGFB1/FOXO1/APOE/DDX3X/EGR1/SMAD3/SNAI1/CTNNB1/MAPK14/EGFR/UBE2B/WNT10A/APC/NFKB1/RUVBL1/KPNA1/RUVBL2/UBR5/SCYL2/CSNK1G2/SRC/IGFBP2/GSK3A/RBX1/DLX5/BICC1/FRMD8/NRARP/NOTCH1/SHH/CHD8/PTEN/COL6A1/FGF10/WNT2/FZD10/TRPM4/PPM1B/ADGRA2/PRKN/DISC1/DDIT3/EGF/BMP2/FGF2/TCF7L2/FGF…	81
GO:0042326	negative regulation of phosphorylation	61/2479	226/18805	0.269912	2.04747	6.17319	2.12046e-08	1.62595e-07	6.50198e-08	SIRT1/NPPA/TARDBP/HNRNPU/PRNP/ADIPOQ/PRKDC/DNAJA1/IL1B/IGFBP3/AGT/GNAQ/GSTP1/RACK1/ATG14/PDE4D/APOE/ADAR/CDKN1A/EPHB2/CDKN2A/SNCA/PTPRT/APC/NPM1/CRKL/TRAF3IP1/PRKCD/PRKRIP1/C9orf72/PDPK1/EIF4G1/PTEN/GCKR/ABL1/SFN/DGKQ/SH3GL2/CADM4/SOCS4/PRKN/DUSP1/CDKN1B/IRS2/GADD45A/TSC2/PRKCZ/RB1/SPRY2/AKT1/ENPP1/TRIB1/XDH/MEN1/SOCS1/ADARB1/NTF3/LATS1/PTPN13/DUSP19/RTRAF	61
GO:0051262	protein tetramerization	35/2479	100/18805	0.35	2.655	6.46611	2.17992e-08	1.6695e-07	6.67613e-08	TP53/CRTC1/APP/B2M/CRTC2/CRTC3/ALDOA/TRPV1/ACACA/HSD17B10/CPSF6/SNCA/GRIN2B/TRPA1/PKD1/KRT10/ALDH9A1/TDO2/AQP2/CRYZ/HSD17B8/SSBP1/TRPV5/GRIA3/COL6A1/HOMER1/TRPM4/MAT1A/AQP5/HLA-DRB1/ACACB/ME1/GRIN1/HPRT1/ITPR3	35
GO:0019217	regulation of fatty acid metabolic process	37/2479	109/18805	0.33945	2.57497	6.42591	2.22507e-08	1.70199e-07	6.80607e-08	SIRT1/PPARGC1A/PPARA/INS/NCOR1/PPARG/AVP/ADIPOQ/NR1H2/KAT2B/IL1B/SREBF1/CNR1/AVPR1A/CYP7A1/CPT1A/PGK1/PPARD/SNCA/TWIST1/GIP/NR1H3/MFSD2A/TREX1/GHSR/APOA4/PANK2/IRS2/GDF15/PTGS2/ACACB/PDK4/AKT1/IRS1/PDK1/BCKDK/UBR4	37
GO:0032885	regulation of polysaccharide biosynthetic process	20/2479	40/18805	0.5	3.79286	6.89015	2.27733e-08	1.73771e-07	6.94893e-08	GSK3B/PPP1CA/INS/IGF1/PTH/CLTC/GCK/IGF2/PPP1R3C/TGFB1/NFKB1/PDGFB/GSK3A/PPP1R3B/IRS2/INSR/EGF/AKT1/ENPP1/IRS1	20
GO:1903524	positive regulation of blood circulation	20/2479	40/18805	0.5	3.79286	6.89015	2.27733e-08	1.73771e-07	6.94893e-08	NPPA/GHRL/ADA/EDN1/ADRB1/AVPR1A/HSP90AA1/CHGA/PDE4D/KCNQ1/GCH1/ATP1A1/RYR2/GSK3A/APLN/ADRA1A/TGFB2/ADM/TRPM4/ATP1A2	20
GO:0031570	DNA integrity checkpoint signaling	40/2479	123/18805	0.325203	2.4669	6.36012	2.40614e-08	1.8334e-07	7.33156e-08	CLOCK/CRY1/TIMELESS/TP53/TIPIN/CHEK1/CCAR2/PRKDC/CDK1/CHEK2/ATF2/ATR/CDKN1A/CUL4A/DTL/ATM/RPA2/MAPK14/ATRIP/FOXN3/TREX1/MUS81/ETAA1/TELO2/BRCA2/NAE1/CCND1/HUS1/FBXO31/CLSPN/MRE11/RHNO1/CDK2/TOPBP1/RAD9A/RAD1/INTS7/BRD4/RAD17/USP28	40
GO:0030307	positive regulation of cell growth	49/2479	166/18805	0.295181	2.23916	6.24875	2.40859e-08	1.8334e-07	7.33156e-08	CSNK2A1/INS/IGF1/AVP/BDNF/MTOR/ADCY10/IGFBP1/EDN1/AVPR1A/VEGFA/EIF4G2/DDX3X/KRT17/F2/CPNE9/KDM2B/EGFR/DSCAM/MAPT/CDKL5/MFSD2A/NRG1/RNF157/IL2/TGFB2/EIF4G1/LIMK1/SFN/EXOSC4/PRKN/DISC1/RPS6KA1/MECP2/H3-3B/PRSS2/NEDD4L/ERBB2/PAFAH1B1/EXOSC2/AKT1/CXCR4/FN1/FXN/MAP2K5/EFNA5/MACF1/CDH4/MAP3K13	49
GO:0007263	nitric oxide mediated signal transduction	15/2479	24/18805	0.625	4.74108	7.14605	2.44849e-08	1.85699e-07	7.4259e-08	INS/CD36/NOS3/AGT/RASD1/CBS/VEGFA/APOE/NOS1/NOS2/KCNC2/THBS1/GUCY1A2/DDAH1/PDE5A	15
GO:0032770	positive regulation of monooxygenase activity	15/2479	24/18805	0.625	4.74108	7.14605	2.44849e-08	1.85699e-07	7.4259e-08	INS/TNF/HIF1A/IL1B/ESR1/IFNG/FGF23/TERT/GCH1/DHFR/GDNF/S100A1/AKT1/VDR/NPR3	15
GO:2000831	regulation of steroid hormone secretion	15/2479	24/18805	0.625	4.74108	7.14605	2.44849e-08	1.85699e-07	7.4259e-08	CRY1/CRY2/CRH/GHRL/REN/POMC/AGT/RETN/CRHR1/GAL/AGTR1/TSPO/CYP19A1/SPP1/BMP6	15
GO:1903146	regulation of autophagy of mitochondrion	23/2479	51/18805	0.45098	3.42101	6.74619	2.46935e-08	1.87055e-07	7.48011e-08	TP53/HUWE1/CSNK2A2/DNM1L/HIF1A/ADCY10/FBXW7/SREBF1/HK2/HTT/VDAC1/USP30/SLC25A5/TSPO/GSK3A/STUB1/GBA1/PRKN/TSC2/BNIP3/SREBF2/RNF41/AMBRA1	23
GO:0000075	cell cycle checkpoint signaling	53/2479	186/18805	0.284946	2.16152	6.20339	2.4769e-08	1.87385e-07	7.49333e-08	CLOCK/CRY1/TIMELESS/TP53/TIPIN/CHEK1/CCAR2/PRKDC/PROX1/CDK1/CHEK2/ATF2/ATR/CDKN1A/CUL4A/DTL/ATM/RPA2/MAPK14/CCNB1/ATRIP/FOXN3/APC/TREX1/MUS81/HORMAD1/ETAA1/TELO2/ZNF207/BRCA2/MAD2L1/NAE1/VPS4A/CCND1/DUSP1/HUS1/FBXO31/CLSPN/MRE11/BIRC5/RHNO1/CDK2/TOPBP1/RAD9A/RAD1/INTS7/NABP2/BRD4/RAD17/TRIP13/USP28/HASPIN/INTS3	53
GO:0031929	TOR signaling	52/2479	181/18805	0.287293	2.17932	6.21239	2.4797e-08	1.87385e-07	7.49333e-08	BMAL1/SIRT1/GSK3B/HDAC3/LEP/EP300/UBE3A/USP9X/F7/USP7/HIF1A/CSNK1A1/MTOR/OGT/PRKAA2/YWHAZ/PRKAA1/F3/RPS6/PRKACA/ATM/MAPK3/FBXO9/PRMT1/RPS6KB1/EIF4EBP1/SRC/HTR6/SIK3/XBP1/GSK3A/RBX1/SMCR8/C9orf72/GBA1/RPS6KA5/CARD11/TREM2/DGKQ/SEC13/GPR137/DISC1/RPS6KA1/MAT2A/LIN28A/CTNS/CUL3/TSC2/AKT1/UBE2N/FAM83D/USP32	52
GO:0000077	DNA damage checkpoint signaling	38/2479	114/18805	0.333333	2.52857	6.3789	2.52797e-08	1.90803e-07	7.62998e-08	CLOCK/CRY1/TP53/TIPIN/CHEK1/CCAR2/PRKDC/CDK1/CHEK2/ATF2/ATR/CDKN1A/CUL4A/DTL/ATM/RPA2/MAPK14/ATRIP/FOXN3/TREX1/MUS81/ETAA1/TELO2/BRCA2/CCND1/HUS1/FBXO31/CLSPN/MRE11/RHNO1/CDK2/TOPBP1/RAD9A/RAD1/INTS7/BRD4/RAD17/USP28	38
GO:1901992	positive regulation of mitotic cell cycle phase transition	36/2479	105/18805	0.342857	2.60082	6.40972	2.55453e-08	1.92575e-07	7.70085e-08	MDM2/APP/CDK1/SIN3A/SMARCD3/TGFB1/DDX3X/CUL4A/DTL/RDX/TERT/CCNE1/FBXO5/CCNB1/EGFR/ANAPC7/STIL/EIF4G1/PHB2/ANXA1/FGF10/RCC2/MEPCE/CCND1/CDC25A/CUL3/RB1/BIRC5/AKT1/CYP1A1/BRD4/CDC7/CUL4B/ESPL1/NEUROG1/CDC16	36
GO:0050671	positive regulation of lymphocyte proliferation	45/2479	147/18805	0.306122	2.32216	6.27095	2.65323e-08	1.99534e-07	7.97916e-08	LEP/IGF1/IL6/ADA/IL1B/MEF2C/EPO/IGF2/KITLG/VCAM1/JAK2/MIF/CDKN1A/IL4/RPS3/TFRC/EPHB2/IL2RA/CHRNB2/IL5/CD40/FOXP3/IGFBP2/IL13/TLR4/NCK2/IL2/SHH/IL15/IL7/ANXA1/HES1/FGF10/CARD11/BTNL2/IL1A/IL18/CD81/IRS2/TACR1/CCR2/CCL5/NFATC2/BTK/CD274	45
GO:0051961	negative regulation of nervous system development	45/2479	147/18805	0.306122	2.32216	6.27095	2.65323e-08	1.99534e-07	7.97916e-08	NR1D1/TP53/IL6/TNF/APP/PROX1/IL1B/PSEN1/CDK5/B2M/TGFB1/F2/EPHB2/CTNNB1/DICER1/YWHAH/TSPO/DRD3/ID4/BRINP1/ROBO2/RNF10/LDLR/MT3/NOTCH1/CDH1/PTEN/HES1/TREM2/GPR37L1/CBLN1/MECP2/PTPRS/LIN28A/CCL11/PAX6/RB1/SPP1/BMPR1A/CTNNA1/MYCN/PTPN13/SLIT1/SOX11/TRIM46	45
GO:1905897	regulation of response to endoplasmic reticulum stress	33/2479	92/18805	0.358696	2.72096	6.44789	2.74969e-08	2.06448e-07	8.25562e-08	SIRT1/NR1H2/APP/NFE2L2/EIF2AK3/RACK1/HSPA1A/HERPUD1/HSPA5/PIK3R1/ERN1/BAX/CREB3/ATF6/SYVN1/XBP1/NR1H3/NCK2/STUB1/CREB3L1/PRKN/AKT1/BCL2L11/BCL2L1/CLU/PDX1/OPA1/UBQLN1/UBQLN2/BAG6/BOK/TMEM33/RNF185	33
GO:0003170	heart valve development	29/2479	75/18805	0.386667	2.93315	6.53657	2.75836e-08	2.06448e-07	8.25562e-08	NPPA/MDM2/MTOR/NOS3/MEF2C/NAGLU/MATR3/ROCK2/TGFB1/RHOA/SNAI1/TNFRSF1B/TWIST1/APC/GATA4/ROBO2/NOTCH1/TGFB2/APLNR/BMP4/RB1/BMP2/ELN/BMPR1A/ROCK1/CDH11/TIE1/PDE2A/HECTD1	29
GO:0051881	regulation of mitochondrial membrane potential	29/2479	75/18805	0.386667	2.93315	6.53657	2.75836e-08	2.06448e-07	8.25562e-08	ALB/UBB/ADCY10/SOD1/ADORA2A/RACK1/VCP/P2RX7/PARP1/TRPV1/CDKN2A/BAX/MAPT/SRC/TSPO/MYOC/COL6A1/ABL1/PANK2/SLC25A27/PRKN/UCP2/CTNS/OPRD1/BNIP3/BCL2L1/PPP2R3C/BOK/PRELID1	29
GO:0071496	cellular response to external stimulus	29/2479	75/18805	0.386667	2.93315	6.53657	2.75836e-08	2.06448e-07	8.25562e-08	MAPK8/CHEK1/IL1B/TGFB1/PLEC/MAPK3/EGFR/IGF1R/SLC2A1/NFKB1/CD40/IL13/TLR4/ITGA2/ENG/MAP3K2/CASP8/ITGB3/FAS/GADD45A/PTGS2/ATP1A2/FGF2/BNIP3/COL1A1/BMP6/PDE2A/CRADD/LTBR	29
GO:0033157	regulation of intracellular protein transport	46/2479	152/18805	0.302632	2.29568	6.24983	2.76258e-08	2.06517e-07	8.25838e-08	GSK3B/HDAC3/LEP/EP300/TARDBP/SIRT6/ADIPOQ/CD36/MDM2/IL1B/CDK1/PSEN1/HSP90AA1/SUMO1/CDK5/FLNA/YWHAE/JAK2/TGFB1/TRIM28/XPO1/TXN/IFNG/PIK3R1/PRKACA/SMAD3/PRKD1/CDKN2A/RAN/MAPK14/CAMK1/UBR5/PIK3R2/XBP1/PRKCD/CDH1/SHH/BMP4/SFN/DMAP1/SEC16B/CD81/RAPGEF3/PTGS2/VAMP2/EMD	46
GO:0060560	developmental growth involved in morphogenesis	63/2479	238/18805	0.264706	2.00798	6.09811	2.79091e-08	2.08386e-07	8.33311e-08	GSK3B/USP9X/APP/BDNF/ADCY10/DCLK1/MED1/EDN1/ESR1/SIN3A/VEGFA/CDK5/PRKG1/EIF4G2/TGFB1/TRIM28/APOE/CPNE9/CTNNB1/DSCAM/ST8SIA2/NDN/MAPT/CDKL5/SIX1/S100B/BARHL2/RNF157/C9orf72/MT3/NOTCH1/CDH1/ITGB1/SHH/ABL1/BMP4/LIMK1/FGF10/LHX1/SH3GL2/SLC39A12/PRKN/DISC1/MECP2/PTPRS/NEDD4L/CCL11/PRKCZ/PAFAH1B1/SPRY2/SPP1/FGFR2/CXCR4/FN1/RARG/CSF1/EFNA5/SLIT1/MACF1/PAK6/CDH4/MAP3K13/TRIM46	63
GO:0014002	astrocyte development	21/2479	44/18805	0.477273	3.62046	6.78108	2.90582e-08	2.16707e-07	8.66587e-08	NR1D1/IL6/TNF/APP/IL1B/ADORA2A/PSEN1/NAGLU/IFNG/KRAS/EGFR/MAPT/GFAP/TLR4/LDLR/DLL1/CDK6/TREM2/GRN/DRD1/PLP1	21
GO:0032228	regulation of synaptic transmission, GABAergic	19/2479	37/18805	0.513514	3.89537	6.86941	2.92346e-08	2.1727e-07	8.68838e-08	DRD2/NPY5R/ADORA2A/CNR1/ADORA1/NALCN/HTR1B/KRAS/PLCL1/CNR2/ADRA1A/USP46/NLGN1/NPS/OXTR/TACR1/NRXN1/SLC6A1/STXBP1	19
GO:0048265	response to pain	19/2479	37/18805	0.513514	3.89537	6.86941	2.92346e-08	2.1727e-07	8.68838e-08	CRH/PRKCG/MTOR/NMUR2/CALCA/TRPV1/TAC1/GCH1/TRPA1/THBS1/TSPO/NTRK1/SCN9A/COL6A1/SCN11A/P2RX4/TACR1/SLC6A2/AKT1	19
GO:0048148	behavioral response to cocaine	12/2479	16/18805	0.75	5.68929	7.31204	2.92378e-08	2.1727e-07	8.68838e-08	DRD2/SLC6A4/DRD4/CDK5/ABAT/HTR2A/DRD3/HOMER1/FOSB/EHMT2/OPRK1/DRD1	12
GO:0051341	regulation of oxidoreductase activity	26/2479	63/18805	0.412698	3.13061	6.60071	2.95352e-08	2.19219e-07	8.76633e-08	LEP/INS/TNF/HIF1A/IL1B/EDN1/ESR1/IFNG/FGF23/HP/TERT/SNCA/GCH1/NFKB1/DHFR/MT3/PHB2/ABL1/PRKN/DRD5/GDNF/S100A1/AKT1/VDR/FXN/NPR3	26
GO:0006638	neutral lipid metabolic process	43/2479	138/18805	0.311594	2.36367	6.26519	3.02128e-08	2.23718e-07	8.94624e-08	SIRT1/KAT5/SIK1/NR1H2/TBL1XR1/FBXW7/SREBF1/APOB/SERPINA12/ATG14/CPT1A/GNB3/APOE/FGF21/LIPE/CAT/ABHD5/APOH/SNCA/PNPLA3/NR1H3/MFSD2A/LDLR/MTTP/APOA4/PANK2/LIPG/DGKQ/CIDEC/LPL/PIK3CG/G6PC1/PCSK9/CETP/LIPC/AADAC/DGKH/C3/DGKB/AGMO/CPS1/DDHD2/SLC27A1	43
GO:0051208	sequestering of calcium ion	43/2479	138/18805	0.311594	2.36367	6.26519	3.02128e-08	2.23718e-07	8.94624e-08	DRD2/PSEN1/PLCB4/HTT/FLNA/TGFB1/NPSR1/PDE4D/HTR2C/P2RX7/CACNA1C/PRKACA/F2/PRKD1/HSP90B1/ERO1A/BAX/SNCA/PLCL1/RYR2/HTR2A/LHCGR/IL13/FKBP1B/PDPK1/PLCH1/APLNR/ABL1/CX3CL1/ITGB3/CAMK2D/DDIT3/HTR2B/CCR5/ATP1A2/ATP7B/FGF2/DRD1/TPCN2/CALR/ITPR3/ANXA6/SRI	43
GO:0032309	icosanoid secretion	22/2479	48/18805	0.458333	3.47679	6.69501	3.45104e-08	2.54937e-07	1.01946e-07	LEP/DRD2/ACE/DRD4/IL1B/NMUR2/EDN1/MIF/P2RX7/NOS2/OXT/LHCGR/DRD3/ABCC4/TNFRSF11A/ANXA1/NMB/IL1A/P2RX4/PTGS2/AVPR1B/TNFSF11	22
GO:0032881	regulation of polysaccharide metabolic process	22/2479	48/18805	0.458333	3.47679	6.69501	3.45104e-08	2.54937e-07	1.01946e-07	GSK3B/PPP1CA/INS/IGF1/POMC/ADCY10/PTH/CLTC/GCK/IGF2/PPP1R3C/TGFB1/NFKB1/PDGFB/GSK3A/PPP1R3B/IRS2/INSR/EGF/AKT1/ENPP1/IRS1	22
GO:0010469	regulation of signaling receptor activity	30/2479	80/18805	0.375	2.84465	6.44274	3.63859e-08	2.68475e-07	1.0736e-07	SERPINE1/PPARA/CRH/TNF/PPARG/HDAC1/HIF1A/FBXW7/EDN1/NCOA3/HDAC2/CGA/PRRT1/HFE/CCL2/IFNG/CDK5R1/EPHB2/PLAU/IL10/OPRM1/ADRA2A/ADRA2B/TAF1/NLGN1/SOCS4/PCSK9/ADRA2C/CCR2/SLC6A9	30
GO:0032107	regulation of response to nutrient levels	18/2479	34/18805	0.529412	4.01597	6.85877	3.64686e-08	2.68768e-07	1.07477e-07	NPY/LEP/PPARA/GHRL/PRKCG/RXRA/MED1/GHR/BAX/CARTPT/GFRAL/FBN1/MT3/GHSR/GDF15/NR1H4/VDR/TRIM24	18
GO:0071695	anatomical structure maturation	70/2479	277/18805	0.252708	1.91697	5.99106	3.72711e-08	2.74359e-07	1.09713e-07	LEP/GH1/IGF1/REN/PPARG/HIF1A/APP/PTH/YTHDF2/EDN1/EPAS1/CEBPA/VEGFA/EPO/PPP2R1A/TDRKH/TGFB1/G6PD/CDKN1A/RHOA/CDK5R1/PRKACA/CTNNB1/GAL/FBXO5/PTPRN/WDR77/NPPC/XBP1/TYMS/MYOC/CNTN2/CLN5/PGR/TGFB2/GBA1/FGFR1/SIX3/MMP2/IL15/DEFB1/HES1/GHRHR/BRCA2/CX3CL1/ADGRB3/DDIT3/MECP2/H3-3B/ANGPTL8/LTF/RB1/AKR1B1/BMP2/ANG/ADAMTS7/C3/ASCL1/BTK/GJA1/KDM1A/CDH5/ATP6AP2/CX3CR1/EBP/RECK/TRIP13/MAP3K13/WEE2/RND1	70
GO:0048260	positive regulation of receptor-mediated endocytosis	24/2479	56/18805	0.428571	3.25102	6.57368	4.1667e-08	3.06358e-07	1.22509e-07	SERPINE1/DRD2/APP/VEGFA/TF/B2M/HFE/HNRNPK/IL4/ARRB1/SELE/CD63/APLN/VTN/APLNR/INSR/PCSK9/EGF/CBL/HAMP/C3/ARRB2/CLU/NTF3	24
GO:0051057	positive regulation of small GTPase mediated signal transduction	27/2479	68/18805	0.397059	3.01198	6.47666	4.2793e-08	3.14267e-07	1.25672e-07	IGF1/CSNK1A1/EPO/APOA1/KITLG/NGF/KRAS/ARRB1/ADCYAP1R1/CRKL/SRC/CDKL5/NTRK1/NOTCH1/CDON/FXR1/ITGAV/FGF10/MAPRE2/PIK3CG/ERBB2/LPAR1/SOS1/RAC1/CSF1/AKAP13/RASGRF1	27
GO:0055007	cardiac muscle cell differentiation	41/2479	130/18805	0.315385	2.39242	6.20776	4.29746e-08	3.15231e-07	1.26058e-07	HDAC3/PPARA/IGF1/HNRNPU/SIRT6/SIK1/MTOR/PROX1/EDN1/CDK1/MEF2C/VEGFA/NAGLU/PRKG1/TCAP/TGFB1/G6PD/LMNA/PLEC/NOX4/MEF2A/GATA4/RARA/MEIS1/GSK3A/NRG1/FOXP1/ADRA1A/CTCF/SGCB/ITGB1/DLL1/BMP4/CTDP1/BMP2/CALR/YY1/ARRB2/BMPR1A/AKAP13/MYLK3	41
GO:0048168	regulation of neuronal synaptic plasticity	25/2479	60/18805	0.416667	3.16072	6.53212	4.32157e-08	3.16628e-07	1.26616e-07	KMT2A/DRD2/APP/CAMK2G/APOE/RAB3A/EPHB2/KRAS/SNCA/HRAS/GRIN2B/GRM5/S100B/CNTN2/CAMK2A/FXR1/SLC8A2/VGF/CAMK2D/SYP/GRIN2A/GRIN1/GRIK2/GRIN2C/RASGRF1	25
GO:0032310	prostaglandin secretion	13/2479	19/18805	0.684211	5.19023	7.12067	4.40204e-08	3.22147e-07	1.28823e-07	LEP/IL1B/EDN1/MIF/P2RX7/NOS2/OXT/ABCC4/TNFRSF11A/IL1A/P2RX4/PTGS2/TNFSF11	13
GO:0043502	regulation of muscle adaptation	34/2479	98/18805	0.346939	2.63178	6.31097	4.42899e-08	3.23741e-07	1.2946e-07	PPARA/IGF1/PPARG/PRKCA/ADCY10/NOS3/AGT/EDN1/CAMK2G/ROCK2/FOXO1/G6PD/PARP1/SMAD3/LMNA/TNFRSF1B/MEF2A/RPS6KB1/GSK3A/FOXP1/MLIP/ADRA1A/NOTCH1/STUB1/SCN5A/CTDP1/P2RX4/BECN1/CAMK2D/ACACB/GTF2IRD1/YY1/ROCK1/PDE5A	34
GO:0008361	regulation of cell size	51/2479	179/18805	0.284916	2.16129	6.08321	4.532e-08	3.30884e-07	1.32317e-07	GSK3B/CREB1/BDNF/MTOR/ADCY10/EDN1/SIN3A/HSP90AA1/VEGFA/CDK5/EIF4G2/GNB3/APOE/SCT/P2RX7/RHOA/PRKD1/MSN/RDX/SLC12A3/KCNMA1/SLC12A2/DSCAM/MAPT/CDKL5/SLC26A5/BARHL2/MT3/CDH1/PTEN/COL6A1/ABL1/LIMK1/CLCN6/DISC1/PTPRS/PAFAH1B1/SPP1/FN1/KDM1A/RAC1/TRPV4/WNK1/RARG/EFNA5/SLC12A4/SLIT1/MACF1/CDH4/MAP3K13/TRIM46	51
GO:0097237	cellular response to toxic substance	42/2479	135/18805	0.311111	2.36	6.17956	4.57557e-08	3.33675e-07	1.33433e-07	TNF/ALB/CD36/NOS3/SOD1/NFE2L2/EPX/GSTP1/GSTM3/APOE/TXN/HBB/GSR/CP/CAT/HP/PRDX2/GCH1/PRDX1/TXNDC2/KCNC2/NXN/PRDX4/HBA1/CCS/DHFR/MT3/MPO/HBA2/APOA4/TPO/MTARC2/PRKN/PRDX6/SLC22A1/PTGS2/AMBP/ADH4/CYP1B1/OPRD1/PTPN13/AIFM2	42
GO:0030111	regulation of Wnt signaling pathway	83/2479	350/18805	0.237143	1.7989	5.87885	4.6802e-08	3.40908e-07	1.36325e-07	BMAL1/CSNK1D/CSNK1E/GSK3B/BTRC/CSNK2A1/PPP1CA/NPPA/KLF15/SIAH2/HDAC1/CSNK1A1/CCAR2/APP/TBL1XR1/IGFBP1/GNAQ/PSEN1/TBL1X/CSNK1A1L/LGR4/RACK1/VCP/TGFB1/FOXO1/APOE/DDX3X/EGR1/SMAD3/CTNNB1/TERT/MAPK14/EGFR/UBE2B/APC/NFKB1/RUVBL1/KPNA1/RUVBL2/NXN/UBR5/SCYL2/CSNK1G2/SRC/IGFBP2/GSK3A/RBX1/DLX5/BICC1/FRMD8/NRARP/NOTCH1/SHH/CHD8/ABL1/FGF10/CDC73/TRPM4/PPM1B/ADGRA2/FOXL1/PRKN/DISC1/DDIT3/EGF/TSC2/BMP2/FGF2/…	83
GO:0032092	positive regulation of protein binding	21/2479	45/18805	0.466667	3.54	6.64733	4.77235e-08	3.47216e-07	1.38848e-07	GSK3B/USP9X/PPP2CB/BDNF/B2M/CLDN5/HFE/PPP2CA/TERT/RAN/EPB41/NMD3/MMP9/BLK/TAF1/VTN/ABL1/BMP4/PRKN/ADD1/TCF7L2	21
GO:0045727	positive regulation of translation	43/2479	140/18805	0.307143	2.3299	6.15449	4.82048e-08	3.50311e-07	1.40085e-07	RBM4/METTL3/IL6/TNF/HNRNPU/PIWIL2/PRKDC/MTOR/HNRNPD/YTHDF2/OGT/SYNCRIP/EEF2/EIF4G2/DHX9/DDX3X/KRT17/SSB/EIF3E/PKM/CIRBP/METTL14/PRMT1/NPM1/C1QBP/KHDRBS1/PABPC1/RPS6KB1/BOLL/THBS1/NCK2/BARHL2/EIF4G1/FXR1/ITGA2/PKP1/DHX29/RPS4X/LIN28A/CCL5/ERBB2/CYP1B1/RBM3	43
GO:0019058	viral life cycle	73/2479	295/18805	0.247458	1.87714	5.91701	4.84743e-08	3.51861e-07	1.40705e-07	TNF/AVP/DDB1/PROX1/CDK1/TOP2A/RPSA/CSNK2B/VCP/HSPA1A/VAPA/TRIM28/DDX5/APOE/DDX3X/ADAR/CCL2/CTSB/HSP90AB1/TFRC/P4HB/RAB1A/EGFR/NCAM1/NECTIN1/EEF1A1/PABPC1/PCBP1/HSPA1B/ILF3/AGTR1/CTSL/SRC/HTR2A/RNASEL/ISG15/LDLR/NOTCH1/CXCL8/ITGB1/ITGAV/ITGA2/VPS4A/DDX56/ICAM1/PRKN/ITGB3/MYH9/CD81/INSR/DPP4/CCR5/LTF/CCL5/CBL/HLA-DRB1/IFNB1/NR5A2/SLC6A19/TPCN2/TPCN1/AVPR1B/PDE12/CXCR4/CLDN1/ADARB1/ITGB5/VAPB/CCNK/E…	73
GO:0001933	negative regulation of protein phosphorylation	57/2479	210/18805	0.271429	2.05898	6.01344	4.92285e-08	3.56921e-07	1.42729e-07	NPPA/TARDBP/PRNP/ADIPOQ/PRKDC/DNAJA1/IL1B/IGFBP3/AGT/GNAQ/GSTP1/RACK1/ATG14/PDE4D/APOE/ADAR/CDKN1A/EPHB2/CDKN2A/SNCA/PTPRT/APC/NPM1/CRKL/TRAF3IP1/PRKCD/PRKRIP1/C9orf72/PDPK1/EIF4G1/PTEN/ABL1/SFN/DGKQ/SH3GL2/CADM4/SOCS4/PRKN/DUSP1/CDKN1B/GADD45A/TSC2/PRKCZ/RB1/SPRY2/AKT1/ENPP1/TRIB1/XDH/MEN1/SOCS1/ADARB1/NTF3/LATS1/PTPN13/DUSP19/RTRAF	57
GO:0006177	GMP biosynthetic process	11/2479	14/18805	0.785714	5.96021	7.23457	5.07941e-08	3.6742e-07	1.46927e-07	IMPDH2/ADA/PAICS/PPAT/PFAS/GMPS/ADSL/ADK/HPRT1/APRT/ATIC	11
GO:0010745	negative regulation of macrophage derived foam cell differentiation	11/2479	14/18805	0.785714	5.96021	7.23457	5.07941e-08	3.6742e-07	1.46927e-07	PPARA/PPARG/ADIPOQ/NR1H2/CRP/NR1H3/ITGAV/ITGB3/NFKBIA/CETP/ABCG1	11
GO:0071404	cellular response to low-density lipoprotein particle stimulus	19/2479	38/18805	0.5	3.79286	6.71532	5.12409e-08	3.70224e-07	1.48049e-07	PPARG/CD36/APP/TGFB1/FGF21/TXNIP/CES1/TLR4/LDLR/ITGB1/CD9/TREM2/LPL/CD81/CASR/CDH13/AKT1/SREBF2/MIA3	19
GO:0046620	regulation of organ growth	35/2479	103/18805	0.339806	2.57767	6.25626	5.13952e-08	3.70316e-07	1.48085e-07	PPARA/IGF1/SLC6A4/PROX1/SOD1/EDN1/CDK1/MEF2C/IGF2/CGA/G6PD/MAPK14/GSK3A/NRG1/FOXP1/NOTCH1/FGFR1/FGF8/IL7/PTEN/WNT2/CTDP1/DUSP6/FGF2/RBP4/ACACB/AKT1/YY1/BCL2L11/FGFR2/BMPR1A/GLI1/FXN/ARX/LATS1	35
GO:0070167	regulation of biomineral tissue development	35/2479	103/18805	0.339806	2.57767	6.25626	5.13952e-08	3.70316e-07	1.48085e-07	HIF1A/RXRA/ATF4/BGLAP/NOS3/PTH/MEF2C/ROCK2/CEBPB/TGFB1/FGF23/P2RX7/SMAD3/FBXO5/TWIST1/KL/ADRB2/ISG15/NOTCH1/MGP/BMP4/TRPM4/TXLNG/COMP/LTF/BMP2/ENPP1/BMPR1A/GJA1/ROCK1/VDR/BMP6/CCR1/DMP1/GPM6B	35
GO:0006631	fatty acid metabolic process	94/2479	413/18805	0.227603	1.72653	5.81753	5.14311e-08	3.70316e-07	1.48085e-07	PER2/SIRT1/LEP/PPARGC1A/PPARA/INS/NCOR1/PPARG/AVP/ADIPOQ/CD36/TH/NR1H2/KAT2B/IL1B/SREBF1/EDN1/CNR1/UCP3/AVPR1A/CYP7A1/COMT/PRKAA2/GSTP1/ACADS/PRKAA1/FASN/CPT1A/QKI/ADIPOR1/ADIPOR2/MIF/CYP2D6/CYP2A6/ACACA/PGK1/HADHA/HSD17B10/PCCA/PCCB/PTGDS/PPARD/ABHD5/SNCA/GGT1/MAPK14/TWIST1/CES1/CYP2E1/PNPLA3/ACLY/GIP/HPGDS/CYP2C19/XBP1/NR1H3/MFSD2A/TREX1/HSD17B8/SLC25A17/PTGR2/CYP3A4/GHSR/SCP2/APOA4/PANK2/ACSF3…	94
GO:0032006	regulation of TOR signaling	46/2479	155/18805	0.296774	2.25125	6.09527	5.34125e-08	3.8414e-07	1.53613e-07	BMAL1/SIRT1/GSK3B/HDAC3/LEP/EP300/UBE3A/USP9X/F7/USP7/HIF1A/CSNK1A1/OGT/PRKAA2/YWHAZ/PRKAA1/F3/PRKACA/ATM/MAPK3/FBXO9/PRMT1/RPS6KB1/SRC/HTR6/SIK3/XBP1/GSK3A/RBX1/SMCR8/C9orf72/GBA1/TREM2/DGKQ/SEC13/GPR137/RPS6KA1/MAT2A/LIN28A/CTNS/CUL3/TSC2/AKT1/UBE2N/FAM83D/USP32	46
GO:0015874	norepinephrine transport	15/2479	25/18805	0.6	4.55143	6.92387	5.3723e-08	3.8593e-07	1.54329e-07	CRH/ADORA2A/COMT/OXT/STX1A/SNCA/SLC6A3/ADRA2A/ADRA2B/GHSR/OXTR/SLC22A1/ADRA2C/SLC6A2/ACTB	15
GO:0061351	neural precursor cell proliferation	47/2479	160/18805	0.29375	2.22831	6.08007	5.44296e-08	3.90557e-07	1.5618e-07	RORA/HDAC3/TP53/DRD2/SLC6A4/HIF1A/ID2/PROX1/SMARCD3/VEGFA/FLNA/TGFB1/FOXO1/RHOA/CTNNB1/KDM2B/VEGFC/ID4/EPHB1/NOTCH1/ITGB1/FGFR1/SHH/FGF8/CDON/SIX3/ATF5/CX3CL1/WNT2/GPR37L1/DISC1/PAX6/EGF/PAFAH1B1/FGF2/SLC16A2/ASCL1/FGFR2/KDM1A/CTNNA1/GNAI2/CX3CR1/ARX/NES/RAB10/NAP1L1/DISP3	47
GO:1900076	regulation of cellular response to insulin stimulus	29/2479	77/18805	0.376623	2.85696	6.36247	5.47485e-08	3.92395e-07	1.56915e-07	SIRT1/LEP/NCOA2/INS/PPARG/IL1B/BGLAP/NCOA1/RELA/IGF2/PRKAA1/SERPINA12/ADIPOR1/NCL/PRKCB/RPS6KB1/SRC/GSK3A/RBX1/PRKCD/CUL3/TSC2/PRKCZ/NR1H4/ENPP1/CTSD/IRS1/GNAI2/SOCS1	29
GO:0097306	cellular response to alcohol	36/2479	108/18805	0.333333	2.52857	6.20777	5.84115e-08	4.1817e-07	1.67222e-07	CREB1/KLF9/AHR/DRD2/ACE/MDM2/FOS/CYP7A1/PRKAA2/ADCY1/PRKAA1/GNAS/PTCH1/ACACA/PRKD1/CTNNB1/PTGDR/IGF1R/CES1/AKAP8/ADCY8/CDH1/PTGFR/UCP1/NFE2L1/INHBB/PAX6/FBP1/AKT1/ADCY5/CYP1B1/ADCY3/CTNNA1/GNAI1/EFNA5/FDX1	36
GO:0006260	DNA replication	70/2479	280/18805	0.25	1.89643	5.88898	5.90204e-08	4.22046e-07	1.68772e-07	TIMELESS/HCRT/TP53/TOP1/TIPIN/CHEK1/ID3/CARM1/CDK1/SIN3A/ATR/ATF1/MCM3/PURA/DHX9/CDKN1A/DTL/PARP1/POLB/PCNA/CCNE1/FBXO5/RPA2/EGFR/CCNA2/FEN1/NASP/MCM7/MCM4/MCM5/RUVBL1/RUVBL2/OBI1/TREX1/ADRA2A/MUS81/LRWD1/ETAA1/DNAJC2/SSBP1/E2F8/FGFR1/GLI2/WEE1/UCHL5/BRCA2/CDK9/GMNN/ACTL6A/CDKN1B/CDC25A/EHMT2/MRE11/FANCM/CDK2/YY1/TOPBP1/GLI1/RPA1/POLH/SMC3/POLA1/CDC7/POLI/RAD17/REV1/BAZ1A/CDC34/WAPL/NAP1L1	70
GO:0048588	developmental cell growth	61/2479	232/18805	0.262931	1.99452	5.93937	6.00416e-08	4.28859e-07	1.71496e-07	GSK3B/PPARA/IGF1/USP9X/APP/BDNF/ADCY10/DCLK1/EDN1/SIN3A/VEGFA/CDK5/PRKG1/EIF4G2/APOE/G6PD/CPNE9/CTNNB1/DSCAM/ST8SIA2/NDN/MAPT/GATA4/CDKL5/MEIS1/GSK3A/S100B/FOXP1/BARHL2/RNF157/C9orf72/ADRA1A/MT3/CDH1/ITGB1/ABL1/LIMK1/CTDP1/SH3GL2/DCAF13/SLC39A12/PRKN/DISC1/MECP2/KMT2D/PTPRS/NEDD4L/PRKCZ/PAFAH1B1/SPP1/YY1/CXCR4/FN1/RARG/EFNA5/SLIT1/MACF1/PAK6/CDH4/MAP3K13/TRIM46	61
GO:0021700	developmental maturation	83/2479	352/18805	0.235795	1.78868	5.82051	6.11348e-08	4.3617e-07	1.74419e-07	LEP/GH1/IGF1/REN/PPARG/HIF1A/APP/PTH/YTHDF2/EDN1/EPAS1/CEBPA/VEGFA/EPO/YWHAZ/PPP2R1A/TDRKH/TGFB1/RAB3A/G6PD/CDKN1A/RHOA/CDK5R1/PRKACA/CTNNB1/GAL/FBXO5/PTPRN/WDR77/NPPC/CD63/XBP1/TYMS/MYOC/CNTN2/CLN5/NEFL/PGR/TGFB2/GBA1/FGFR1/SIX3/MMP2/IL15/DEFB1/PTEN/HES1/GHRHR/BRCA2/CX3CL1/ADGRB3/DISC1/DDIT3/MECP2/H3-3B/ANGPTL8/LTF/SYP/RB1/AKR1B1/BMP2/ANG/ADAMTS7/C3/NRXN1/ASCL1/BTK/GJA1/KDM1A/ROCK1/STXBP1/CDH5/P…	83
GO:0048857	neural nucleus development	27/2479	69/18805	0.391304	2.96833	6.38273	6.1514e-08	4.38374e-07	1.75301e-07	NKX2-1/ATF2/YWHAE/LDHA/HSPA5/G6PD/RHOA/CDK5R1/CHRNB2/KCNC2/YWHAQ/NDUFS3/YWHAH/CNP/SEC16A/GLUD1/MECP2/FGF2/MAOB/S100A1/PLP1/ASCL1/RAD1/ACTB/ARX/GNB4/H2BC12L	27
GO:0006282	regulation of DNA repair	60/2479	227/18805	0.264317	2.00504	5.93634	6.27027e-08	4.46338e-07	1.78486e-07	TIMELESS/NPAS2/SIRT1/CSNK2A1/CREBBP/KAT5/PML/SIRT6/PRKCG/CHEK1/PRKDC/KAT2B/SMARCD3/USP1/ATR/EYA1/TRIM28/DHX9/HSF1/CUL4A/PARP1/RPS3/SMCHD1/PCNA/RPA2/ATRIP/EGFR/OGG1/ING3/TWIST1/PRMT1/C1QBP/RUVBL1/RUVBL2/PPP4C/ARID1A/EPC2/FUS/TRRAP/UBQLN4/UCHL5/ABL1/FGF10/CDK9/KMT5B/ACTL6A/DMAP1/ENY2/SKP2/CEBPG/MRE11/YY1/UBE2N/ACTB/KDM1A/MGMT/SETD2/POLH/HDAC10/SMARCD1	60
GO:0019933	cAMP-mediated signaling	20/2479	42/18805	0.47619	3.61225	6.60407	6.51569e-08	4.62755e-07	1.85051e-07	CRH/PDE6B/PDE4D/SCT/ADCYAP1R1/GIP/OPRM1/PDE8B/TOR2A/APLNR/ADM/GIPR/PDE1B/PDE4A/LPAR1/NRXN1/OPRL1/PDE5A/PDE2A/PDE6C	20
GO:0060251	regulation of glial cell proliferation	20/2479	42/18805	0.47619	3.61225	6.60407	6.51569e-08	4.62755e-07	1.85051e-07	PPP1CC/TP53/IL6/TNF/IL1B/DICER1/KRAS/EGFR/VEGFC/GFAP/TSPO/MYB/RNF10/NOTCH1/SHH/HES1/PRKCI/MECP2/RB1/SOX11	20
GO:0022037	metencephalon development	38/2479	118/18805	0.322034	2.44286	6.12659	7.15829e-08	5.07817e-07	2.0307e-07	RORA/TP53/EZH2/HNRNPD/PROX1/NCOA1/PSEN1/ATF2/COMT/CBS/NAGLU/CDK5/PRKG1/HSPA5/CDK5R1/ABAT/IGF1R/OPHN1/CRKL/GBA1/GLI2/DLL1/SCN5A/ABL1/LHX1/B4GALT2/CBLN1/MECP2/PTPRS/NCOR2/PAX6/LPAR1/NRXN1/NEUROD1/ASCL1/GLI1/ATIC/OTX1	38
GO:0006639	acylglycerol metabolic process	42/2479	137/18805	0.306569	2.32555	6.06779	7.28988e-08	5.16566e-07	2.06569e-07	SIRT1/KAT5/SIK1/NR1H2/TBL1XR1/FBXW7/SREBF1/APOB/SERPINA12/ATG14/CPT1A/GNB3/APOE/FGF21/LIPE/CAT/ABHD5/APOH/PNPLA3/NR1H3/MFSD2A/LDLR/MTTP/APOA4/PANK2/LIPG/DGKQ/CIDEC/LPL/PIK3CG/G6PC1/PCSK9/CETP/LIPC/AADAC/DGKH/C3/DGKB/AGMO/CPS1/DDHD2/SLC27A1	42
GO:0031018	endocrine pancreas development	21/2479	46/18805	0.456522	3.46305	6.51734	7.6919e-08	5.44437e-07	2.17714e-07	CLOCK/BMAL1/GSK3B/IL6/EIF2AK3/GIP/GSK3A/PDPK1/DLL1/PAX4/HES1/GIPR/CDK6/BMP4/IL6R/PAX6/FOXA2/AKT1/NEUROD1/PDX1/BMP6	21
GO:0001837	epithelial to mesenchymal transition	53/2479	192/18805	0.276042	2.09397	5.93708	7.87531e-08	5.5616e-07	2.22402e-07	GSK3B/EZH2/IGF1/IL6/HIF1A/NKX2-1/MTOR/IL1B/AGT/EDN1/HDAC2/VEGFA/FLNA/ROCK2/QKI/TGFB1/ADIPOR1/TRIM28/DDX5/SMAD3/SNAI1/PPP2CA/CTNNB1/NCAM1/TWIST1/DDX17/KAT8/CRB2/NOTCH1/TGFB2/FGFR1/FGF8/PTEN/BMP4/ENG/PTK2/WNT2/EMP2/LOXL3/PEF1/FOXA2/BMP2/SPRY2/TCF7L2/FAM83D/FGFR2/COL1A1/KDM1A/ROCK1/CLASP1/SLC39A6/CUL7/KLHL12	53
GO:0045580	regulation of T cell differentiation	53/2479	192/18805	0.276042	2.09397	5.93708	7.87531e-08	5.5616e-07	2.22402e-07	EP300/METTL3/KAT5/ADA/EGR3/SOD1/SMARCD3/TGFB1/KCNK18/IFNG/IL4/RHOA/CDKN2A/IL2RA/PRDX2/DROSHA/FOXP3/RARA/ZEB1/XBP1/ARID1A/SART1/NRARP/IL2/SHH/GLI2/IL15/IL7/ANXA1/ABL1/BMP4/CARD11/IRF4/LOXL3/ACTL6A/BTN2A2/IL18/JUNB/CCR2/ERBB2/PRKCZ/HLA-DRB1/HLA-G/IFNB1/SOS1/ACTB/BRD4/SOCS1/CAMK4/OPA1/SMARCD1/PRELID1/AMBRA1	53
GO:0045987	positive regulation of smooth muscle contraction	17/2479	32/18805	0.53125	4.02991	6.68439	8.20212e-08	5.77936e-07	2.3111e-07	PROK2/GHRL/ADA/EDN1/NMU/RHOA/OXT/ABAT/ADRA1A/ADRA2B/GHSR/ITGA2/OXTR/TACR1/CHRM3/TBXA2R/PTGS2	17
GO:0060603	mammary gland duct morphogenesis	17/2479	32/18805	0.53125	4.02991	6.68439	8.20212e-08	5.77936e-07	2.3111e-07	BTRC/NR3C1/PML/MED1/ESR1/CSMD1/TGFB1/PTCH1/SRC/AR/PGR/PHB2/FGF10/CCL11/FGFR2/VDR/CSF1	17
GO:0030278	regulation of ossification	40/2479	128/18805	0.3125	2.37054	6.0627	8.28354e-08	5.8236e-07	2.3288e-07	HIF1A/MAPK1/TPH1/RXRA/ADCY10/BGLAP/PTH/MEF2C/TGFB1/CALCA/FGF23/P2RX7/SMAD3/OXT/MAPK3/MAPK14/TWIST1/KL/ADRB2/SIX2/ISG15/NOTCH1/MGP/BMP4/TRPM4/TXLNG/TACR1/COMP/LTF/BMP2/ENPP1/BMPR1A/GJA1/VDR/SETD2/BMP6/CSF1/CCR1/SOX11/GPM6B	40
GO:0048259	regulation of receptor-mediated endocytosis	40/2479	128/18805	0.3125	2.37054	6.0627	8.28354e-08	5.8236e-07	2.3288e-07	SERPINE1/DRD2/ADIPOQ/DRD4/MDM2/APP/VEGFA/TF/B2M/HFE/HNRNPK/IL4/ARRB1/CBLB/OPHN1/SELE/CD63/APLN/NRG1/ITGAV/VTN/APLNR/TNK2/UNC119/RABGEF1/ITGB3/INSR/PCSK9/EGF/CBL/LPAR1/HAMP/C3/ARF1/ARRB2/RAC1/CLU/ATXN2/NTF3/UBQLN2	40
GO:0007292	female gamete generation	49/2479	172/18805	0.284884	2.16105	5.96069	8.29352e-08	5.82408e-07	2.32898e-07	SIRT1/LEP/NRIP1/IGF1/METTL3/USP9X/DDB1/PIWIL2/UBB/NOS3/YTHDF2/EDN1/ETV6/TOP2A/PPP2R1A/TDRKH/RPS6/ATM/CTNNB1/FBXO5/AMH/DDX20/WDR77/KAT8/SRC/NPPC/MLH3/IMMP2L/HORMAD1/PGR/MMP2/PTEN/BRCA2/SYCP2/YTHDC1/DCAF13/EHMT2/KMT2D/PTX3/H3-3B/INHBB/AFP/ANG/AKT1/SOS1/PDE5A/TRIP13/WEE2/MARF1	49
GO:0051656	establishment of organelle localization	106/2479	487/18805	0.217659	1.6511	5.6728	8.52941e-08	5.98302e-07	2.39254e-07	CSNK1D/SIRT1/HDAC3/KAT5/HNRNPU/DNM1L/FBXW11/HIF1A/UBB/KAT2B/GRP/CDK1/PSEN1/KPNB1/NAGLU/YWHAZ/CDK5/EZR/HTT/CHGA/LRPPRC/XPO1/RAB3A/IFNG/LMNA/ACTN4/RAB1A/ATM/PTGDS/CTNNB1/SNCA/RAN/CCNB1/PTGDR/UBE2B/PKD1/TANC2/APC/DYNC1H1/NPM1/MAP4/SEC16A/MAPT/CD84/NMD3/IL13/PINX1/NEFL/PDPK1/ITGB1/NLGN1/SCN11A/ZNF207/FGF10/MAD2L1/VPS4A/FOXF1/ADGRE2/RABGEF1/NUP88/RCC2/PEF1/PRKN/PIK3CG/BECN1/ADORA2B/MYH9/MECP2/TRAPPC9/…	106
GO:0043114	regulation of vascular permeability	22/2479	50/18805	0.44	3.33772	6.44973	8.57742e-08	6.00996e-07	2.40332e-07	ADORA2A/NPPB/VEGFA/CLDN5/TGFB1/APOE/HRH1/PLEC/SRC/ADM/BCR/SH3GL2/TACR1/NPR1/DDAH1/C2CD4B/TRPV4/CDH5/YES1/BMP6/PDE2A/C2CD4A	22
GO:0032350	regulation of hormone metabolic process	19/2479	39/18805	0.487179	3.69561	6.56639	8.75722e-08	6.11539e-07	2.44548e-07	NR3C1/HIF1A/ARNT/GNB3/EGR1/GAL/PAX8/IGF1R/NFKB1/ATP1A1/LHCGR/PDE8B/STUB1/ADM/DGKQ/CTNS/BMP2/TCF7L2/BMP6	19
GO:0033280	response to vitamin D	19/2479	39/18805	0.487179	3.69561	6.56639	8.75722e-08	6.11539e-07	2.44548e-07	RXRA/BGLAP/MED1/PTH/NCOA3/TGFB1/FGF23/PRKCB/KL/PENK/TYR/AQP3/PHEX/CASR/PTGS2/SPP1/TPCN2/VDR/TRIM24	19
GO:0045823	positive regulation of heart contraction	19/2479	39/18805	0.487179	3.69561	6.56639	8.75722e-08	6.11539e-07	2.44548e-07	NPPA/ADA/EDN1/ADRB1/AVPR1A/HSP90AA1/CHGA/PDE4D/KCNQ1/GCH1/ATP1A1/RYR2/GSK3A/APLN/ADRA1A/TGFB2/ADM/TRPM4/ATP1A2	19
GO:0001818	negative regulation of cytokine production	89/2479	389/18805	0.228792	1.73555	5.71233	9.02875e-08	6.29798e-07	2.51849e-07	PPARA/GHRL/EZH2/IGF1/IL6/KAT5/TNF/POMC/PML/PRNP/ADIPOQ/RELB/EPX/APOA1/LGR4/GSTP1/EZR/SFTPD/QKI/HFE/TGFB1/IFNG/IL4/PRKACA/F2/EPHB2/DICER1/ARRB1/TWIST1/NFKB1/C1QBP/AKAP8/KAT8/CD84/FOXP3/IL10/TRAF3IP1/ASB1/RARA/THBS1/TSPO/IL13/TLR4/RBX1/ILRUN/TGFB2/GHSR/GBA1/FGFR1/DLL1/FXR1/ANXA1/NMB/RPS6KA5/CX3CL1/TREM2/INPP5D/LILRB1/PPM1B/FFAR1/RABGEF1/HOMER3/DDX56/BTN2A2/CHID1/MERTK/DDIT3/PTPRS/IL6R/LTF/INHBB/SCG…	89
GO:0001655	urogenital system development	26/2479	66/18805	0.393939	2.98831	6.30532	9.16784e-08	6.37368e-07	2.54877e-07	UBE3A/ESR1/PTCH1/EPHB2/CTNNB1/AMH/PAX8/HELLS/CRKL/WDR77/RARA/ID4/AR/NOTCH1/SHH/MMP2/CYP19A1/BMP4/FGF10/LHX1/CDKN1B/SRD5A1/FGFR2/GLI1/RARG/CYP7B1	26
GO:0070059	intrinsic apoptotic signaling pathway in response to endoplasmic reticulum stress	26/2479	66/18805	0.393939	2.98831	6.30532	9.16784e-08	6.37368e-07	2.54877e-07	SIRT1/TP53/PML/ATF4/APP/EIF2AK3/HSPA1A/CEBPB/HERPUD1/ERN1/ERO1A/TRAF2/BAX/CREB3/SYVN1/XBP1/NCK2/CREB3L1/PRKN/DDIT3/BCL2L11/BCL2L1/PDX1/OPA1/BAG6/BOK	26
GO:1905330	regulation of morphogenesis of an epithelium	26/2479	66/18805	0.393939	2.98831	6.30532	9.16784e-08	6.37368e-07	2.54877e-07	TNF/SIRT6/AGT/ESR1/MAGED1/VEGFA/LGR4/TGFB1/CTNNB1/PAX8/SIX1/SIX2/FOXP1/AR/FGFR1/SHH/PHB2/ABL1/BMP4/FGF10/WNT2/LHX1/EGF/GDNF/FGF2/GJA1	26
GO:0034976	response to endoplasmic reticulum stress	70/2479	283/18805	0.24735	1.87633	5.78814	9.2473e-08	6.4218e-07	2.56801e-07	SIRT1/GSK3B/TP53/TARDBP/PML/PPP2CB/ATF4/NR1H2/APP/NFE2L2/EIF2AK3/RACK1/VCP/HSPA1A/CEBPB/HERPUD1/FGF21/DDX3X/HSPA5/PIK3R1/ERN1/PDIA6/P4HB/HSP90B1/ERO1A/PSMC6/TRAF2/BAX/CREB3/RHBDD1/ATF6/SEC16A/PIK3R2/SYVN1/THBS1/XBP1/NR1H3/PDIA2/NCK2/JUN/STUB1/CXCL8/EIF4G1/CREB3L1/ABL1/RNF103/CCND1/PRKN/CREB3L3/UMOD/DDIT3/ATF3/CALR/AKT1/BCL2L11/BCL2L1/CLU/CANX/PDX1/OPA1/VAPB/PDIA3/UBQLN1/RASGRF1/UBQLN2/BAG6/BOK/MA…	70
GO:0000086	G2/M transition of mitotic cell cycle	43/2479	143/18805	0.300699	2.28102	5.99196	9.49115e-08	6.58383e-07	2.6328e-07	KDM8/CHEK1/APP/CDK1/CHEK2/SIN3A/SMARCD3/ABCB1/ATR/FBXL15/CDKN1A/DTL/ATM/FBXO5/CCNB1/CCNA2/FOXN3/KHDRBS1/ETAA1/PINX1/WEE1/CDK6/NAE1/VPS4A/CDK3/RCC2/CCND1/CDC25A/SKP2/HUS1/CLSPN/MRE11/BIRC5/CDK2/TOPBP1/NABP2/BRD4/CDC7/RAD21/LATS1/RAD17/NES/INTS3	43
GO:2000027	regulation of animal organ morphogenesis	30/2479	83/18805	0.361446	2.74183	6.19714	9.54971e-08	6.61711e-07	2.64611e-07	TNF/NGFR/AGT/EDN1/MAGED1/VEGFA/LGR4/TGFB1/TNFRSF11B/CTNNB1/PAX8/PRKCB/WNT10A/SIX1/SIX2/ROBO2/AR/FGFR1/SHH/FGF8/PHB2/BMP4/FGF10/WNT2/LHX1/GDNF/BMP2/FGF2/BMPR1A/CSF1	30
GO:0031281	positive regulation of cyclase activity	16/2479	29/18805	0.551724	4.18522	6.689	9.82165e-08	6.78301e-07	2.71245e-07	ADCYAP1/MAPK8/NOS3/CALCA/GNAS/CRHR1/CACNA1C/MAPK3/MAPK14/LHCGR/GIPR/ADORA2B/DRD5/AVPR2/DRD1/GLP1R	16
GO:0035929	steroid hormone secretion	16/2479	29/18805	0.551724	4.18522	6.689	9.82165e-08	6.78301e-07	2.71245e-07	CRY1/CRY2/CRH/GHRL/REN/POMC/AGT/RETN/KCNQ1/CRHR1/GAL/AGTR1/TSPO/CYP19A1/SPP1/BMP6	16
GO:0071480	cellular response to gamma radiation	16/2479	29/18805	0.551724	4.18522	6.689	9.82165e-08	6.78301e-07	2.71245e-07	TP53/MDM2/CHEK2/ATR/CDKN1A/EGR1/HSF1/ATM/ELK1/HRAS/XRCC6/XRCC5/TLK2/TREX1/KDM1A/BCL2L1	16
GO:0002262	myeloid cell homeostasis	51/2479	183/18805	0.278689	2.11405	5.90122	9.8734e-08	6.80373e-07	2.72074e-07	IL6/HIF1A/ID2/HMOX1/PRKDC/MED1/SOD1/ARNT/EPAS1/VEGFA/EPO/KITLG/B2M/HSPA1A/JAK2/ADAR/G6PD/KCNQ1/RPS6/GPI/ETS1/RPS19/BAX/ALAS1/STAT3/MAPK14/PRDX1/PRMT1/MTHFD1/SLC25A5/RPS17/RPS14/HSPA1B/FOXP3/MYB/ISG15/ANXA1/CDK6/BMP4/INPP5D/MERTK/CEBPG/CCR2/RB1/HAMP/SLC48A1/BCL2L11/BTK/THRA/CSF1/HCAR2	51
GO:0043534	blood vessel endothelial cell migration	51/2479	183/18805	0.278689	2.11405	5.90122	9.8734e-08	6.80373e-07	2.72074e-07	SIRT1/TNF/PPARG/HIF1A/PRKCA/HMOX1/FBXW7/NOS3/EGR3/NFE2L2/ID1/MEF2C/VEGFA/APOA1/CSNK2B/TGFB1/APOE/RHOA/ETS1/PRKD1/VEGFC/PIK3C2A/ATP5F1A/PDGFB/CD40/THBS1/PDPK1/NOTCH1/ITGB1/FGFR1/CRIPTO/ANXA1/ABL1/EMP2/P2RX4/NR4A1/MYH9/MECP2/GADD45A/TBXA2R/PTGS2/FGF2/SP1/AKT1/HDAC9/CYP1B1/MAP2K3/CDH5/MAP2K5/TMSB4X/MIA3	51
GO:0051146	striated muscle cell differentiation	75/2479	311/18805	0.241158	1.82935	5.74683	9.96314e-08	6.85802e-07	2.74245e-07	BHLHE41/HDAC3/PPARA/EZH2/IGF1/HNRNPU/SIRT6/SIK1/BDNF/MTOR/PROX1/EDN1/CDK1/MEF2C/AVPR1A/VEGFA/NAGLU/IGF2/PRKG1/MYF6/TCAP/TGFB1/G6PD/NOS1/LMNA/PRKD1/FLNC/PLEC/NOX4/KRAS/FBXO22/MAPK14/MEF2A/MYBPC3/GATA4/RARA/MYOZ1/XBP1/MEIS1/GSK3A/DYRK1B/SIX1/NRG1/FOXP1/ADRA1A/CTCF/SGCB/NOTCH1/ITGB1/SHH/CDON/DLL1/COL6A1/HOMER1/CD9/LMOD1/BMP4/CTDP1/ADGRB3/MYH9/CD81/GDF15/RB1/BMP2/CALR/AKT1/HDAC9/YY1/NFATC2/ARRB2/BMPR…	75
GO:1904179	positive regulation of adipose tissue development	9/2479	10/18805	0.9	6.82715	7.18221	1.04684e-07	7.19791e-07	2.87837e-07	SIRT1/NCOA2/GHRL/PPARG/NCOA1/PRKAA1/TRPM4/LPL/NR1H4	9
GO:0046717	acid secretion	20/2479	43/18805	0.465116	3.52824	6.4675	1.06735e-07	7.33086e-07	2.93153e-07	GHRL/DRD2/TNF/HTR1B/KCNQ1/SCT/P2RX7/TFF2/ABAT/CES1/DRD3/TRH/PTGER3/CCKBR/BEST1/UMOD/CASR/HRH2/ACACB/SLC6A1	20
GO:1901875	positive regulation of post-translational protein modification	41/2479	134/18805	0.30597	2.321	5.97993	1.10233e-07	7.56279e-07	3.02427e-07	CRY1/GSK3B/BTRC/HDAC3/SPSB4/UBE3A/SKP1/MTA1/HUWE1/MYCBP2/MAPK9/UBB/FBXW7/ARNT/VCP/DDX3X/HSPA5/EGR1/CDKN2A/CBLB/MAGEC2/RPS2/GSK3A/RBX1/GNL3/STUB1/PTEN/PIAS1/PEF1/PHF23/PRKN/SKP2/CUL3/HAMP/FANCM/UBE2N/KDM1A/FANCI/UBQLN1/SAE1/PAXIP1	41
GO:0060749	mammary gland alveolus development	13/2479	20/18805	0.65	4.93072	6.85338	1.1051e-07	7.56525e-07	3.02526e-07	HIF1A/ID2/TPH1/ESR1/VEGFA/AR/PHB2/TNFRSF11A/FOXF1/CCND1/EGF/TGFA/TNFSF11	13
GO:0061377	mammary gland lobule development	13/2479	20/18805	0.65	4.93072	6.85338	1.1051e-07	7.56525e-07	3.02526e-07	HIF1A/ID2/TPH1/ESR1/VEGFA/AR/PHB2/TNFRSF11A/FOXF1/CCND1/EGF/TGFA/TNFSF11	13
GO:0060259	regulation of feeding behavior	15/2479	26/18805	0.576923	4.37638	6.71313	1.11455e-07	7.62156e-07	3.04778e-07	INS/GHRL/MC3R/CNR1/LEPR/RETN/NMU/NPSR1/AGRP/STAT3/MC4R/GHSR/QRFP/RXFP4/OPRK1	15
GO:0000725	recombinational repair	53/2479	194/18805	0.273196	2.07239	5.85048	1.13967e-07	7.78486e-07	3.11308e-07	TIMELESS/CSNK2A1/CREBBP/KAT5/SFPQ/SIRT6/CHEK1/MCM3/PARP1/SMCHD1/ATM/RPA2/ING3/PRMT1/FEN1/MCM7/MCM4/XRCC6/C1QBP/MCM5/RUVBL1/XRCC5/RUVBL2/PPP4C/TOP3A/MUS81/SEM1/EPC2/FUS/TRRAP/UBQLN4/ABL1/BRCA2/ACTL6A/DMAP1/ANKLE1/SKP2/HUS1/MRE11/FANCM/RHNO1/YY1/UBE2N/TOPBP1/NABP2/ACTB/KDM1A/RPA1/SETD2/CDC7/CHD4/RAD21/INTS3	53
GO:0010833	telomere maintenance via telomere lengthening	28/2479	75/18805	0.373333	2.832	6.19457	1.14944e-07	7.8345e-07	3.13293e-07	TP53/PML/HNRNPU/HNRNPD/HSP90AA1/ATR/HNRNPA1/CCT2/CCT8/CCT5/PARP1/HSP90AB1/HNRNPA2B1/CCT7/ATM/CTNNB1/TERT/GCH1/XRCC5/TCP1/CCT4/CCT6A/PINX1/NHP2/DCP2/MRE11/RPA1/TINF2	28
GO:0071479	cellular response to ionizing radiation	28/2479	75/18805	0.373333	2.832	6.19457	1.14944e-07	7.8345e-07	3.13293e-07	CLOCK/SIRT1/TP53/TNF/MDM2/CHEK2/ATR/TGFB1/CDKN1A/EGR1/HSF1/ATM/ELK1/HRAS/MAPK14/XRCC6/XRCC5/TLK2/TREX1/BRCA2/HUS1/GADD45A/RHNO1/RAD9A/RAD1/INTS7/KDM1A/BCL2L1	28
GO:0007617	mating behavior	18/2479	36/18805	0.5	3.79286	6.53587	1.15415e-07	7.85798e-07	3.14232e-07	MTNR1A/SLC6A4/AVP/TH/ADA/APP/NCOA1/CNR1/HDAC2/AVPR1A/OXT/TAC1/ABAT/OXTR/TACR1/DRD5/DRD1/THRA	18
GO:0010594	regulation of endothelial cell migration	61/2479	236/18805	0.258475	1.96072	5.78736	1.1654e-07	7.926e-07	3.16952e-07	SIRT1/TNF/PPARG/HIF1A/PRKCA/HMOX1/PROX1/FBXW7/NOS3/AGT/NFE2L2/EDN1/MEF2C/VEGFA/CSNK2B/ROCK2/TGFB1/APOE/GPI/RHOA/ETS1/PRKD1/APOH/VEGFC/GLUL/PIK3C2A/ATP5F1A/PDGFB/CD40/THBS1/FOXP1/KRIT1/PDPK1/NOTCH1/FGFR1/CRIPTO/ANXA1/ABL1/PTK2/EMP2/ADGRA2/P2RX4/PIK3CG/ITGB3/MECP2/GADD45A/EGF/TBXA2R/PTGS2/GRN/FGF2/SP1/CALR/AKT1/HDAC9/SPARC/RAC1/MAP2K3/MAP2K5/SEMA4A/TMSB4X	61
GO:0036480	neuron intrinsic apoptotic signaling pathway in response to oxidative stress	14/2479	23/18805	0.608696	4.61739	6.76414	1.17305e-07	7.96933e-07	3.18685e-07	NONO/HIF1A/ATF4/ADCY10/FBXW7/PARP1/CTNNB1/IL10/DAXX/MMP2/TREM2/PRKN/FGF2/MCL1	14
GO:0048634	regulation of muscle organ development	21/2479	47/18805	0.446809	3.38936	6.39089	1.21804e-07	8.2571e-07	3.30192e-07	CREB1/MEF2C/IGF2/PRKAA1/MYF6/TGFB1/SMAD3/CTNNB1/TWIST1/RPS6KB1/LOX/SFMBT1/SHH/FGF8/CDON/DLL1/BMP4/GJA1/MYOD1/NEUROG1/DCANP1	21
GO:0090278	negative regulation of peptide hormone secretion	21/2479	47/18805	0.446809	3.38936	6.39089	1.21804e-07	8.2571e-07	3.30192e-07	MTNR1B/LEP/CRH/GHRL/DRD2/SREBF1/CHGA/FOXO1/CARTPT/ADRA2A/GNAO1/PDE8B/FKBP1B/GHSR/ENY2/PRKN/UCP2/ADRA2C/INHBB/IRS1/GNAZ	21
GO:2000241	regulation of reproductive process	55/2479	205/18805	0.268293	2.03519	5.80718	1.28138e-07	8.67144e-07	3.46761e-07	IGF1/METTL3/PLAT/DDB1/PIWIL2/ADA/YTHDF2/SOD1/ESR1/CNR1/HDAC2/VEGFA/RETN/PPP2R1A/SNAI1/OXT/PTGDS/CTNNB1/TAC1/BAX/FBXO5/UBE2B/C1QBP/PRDX4/WDR77/ANAPC7/SRC/HPGDS/NPPC/TIMP1/HORMAD1/AR/SHH/NODAL/DEFB1/BMP4/CCDC87/DUSP1/IL1A/CDKN1B/CDC25A/MYH9/OXTR/TACR1/INSR/INHBB/CALR/TAC3/RAD1/GJA1/BCL2L1/PDE5A/TRIP13/CDC16/WEE2	55
GO:0060291	long-term synaptic potentiation	36/2479	111/18805	0.324324	2.46023	6.01252	1.28194e-07	8.67144e-07	3.46761e-07	GSK3B/INS/CRH/DRD2/PRNP/PRKCG/MAPK1/APP/ADORA2A/CALB1/ADORA1/ADCY1/PRRT1/APOE/EPHB2/SNCA/GRIN2B/GIP/GFAP/HMGCR/ADCY8/GRIA3/NTRK2/FXR1/ABL1/STX4/SLC8A2/MECP2/PRKCZ/DRD1/VAMP2/GRIN2A/ITPR3/GRIN2C/CX3CR1/CALB2	36
GO:1903828	negative regulation of protein localization	59/2479	226/18805	0.261062	1.98034	5.77756	1.28678e-07	8.6948e-07	3.47695e-07	GSK3B/MTNR1B/INS/GHRL/DRD2/SIRT6/ADIPOQ/DRD4/CD36/APP/DNAJA1/MTOR/IL1B/DCLK1/SREBF1/SIN3A/MAGED1/CLTC/SUMO1/YWHAZ/CDK5/LMAN1/CHGA/VCP/ROCK2/TGFB1/FOXO1/APOE/TXN/MAPT/NR1H3/DRD3/OPRM1/HMGCR/ADRA2A/GNAO1/PDE8B/CYP51A1/FKBP1B/ILRUN/GHSR/CDK9/SFN/ENY2/PRKN/NEDD4L/UCP2/ADRA2C/INHBB/AKT1/BCL2L1/IRS1/WNK1/CTNNA1/LATS1/VPS35/GNAZ/GPM6B/RIPOR2	59
GO:0006695	cholesterol biosynthetic process	26/2479	67/18805	0.38806	2.94371	6.21057	1.31116e-07	8.83089e-07	3.53138e-07	MAPK1/SREBF1/KPNB1/APOB/CYP7A1/PRKAA2/APOA1/FDFT1/PRKAA1/IDI1/QKI/APOE/G6PD/PRKACA/CYB5R3/CES1/ACLY/HMGCR/CYP51A1/DHCR7/NPC1L1/LBR/GNAI1/EBP/SREBF2/ABCG1	26
GO:0045453	bone resorption	26/2479	67/18805	0.38806	2.94371	6.21057	1.31116e-07	8.83089e-07	3.53138e-07	IL6/PRKCA/BGLAP/PTH/TF/CALCA/TNFRSF11B/P2RX7/TFRC/CTNNB1/NOX4/EGFR/SRC/CARTPT/ADRB2/MC4R/IL7/TNFRSF11A/INPP5D/GPR137/ITGB3/IAPP/SPP1/HAMP/PDK4/TNFSF11	26
GO:1902653	secondary alcohol biosynthetic process	26/2479	67/18805	0.38806	2.94371	6.21057	1.31116e-07	8.83089e-07	3.53138e-07	MAPK1/SREBF1/KPNB1/APOB/CYP7A1/PRKAA2/APOA1/FDFT1/PRKAA1/IDI1/QKI/APOE/G6PD/PRKACA/CYB5R3/CES1/ACLY/HMGCR/CYP51A1/DHCR7/NPC1L1/LBR/GNAI1/EBP/SREBF2/ABCG1	26
GO:1900047	negative regulation of hemostasis	22/2479	51/18805	0.431373	3.27227	6.33172	1.32111e-07	8.88839e-07	3.55437e-07	SERPINE1/PLAT/NOS3/EDN1/FGA/SERPINF2/PF4/PRKG1/APOE/TFPI/THBD/F2/APOH/PLAU/PDGFB/USF1/THBS1/PRKCD/VTN/CD9/KNG1/COMP	22
GO:0021987	cerebral cortex development	40/2479	130/18805	0.307692	2.33407	5.94761	1.3247e-07	8.89342e-07	3.55638e-07	GSK3B/NPY/CSNK2A2/HIF1A/NKX2-1/TH/NCOA1/FOS/PSEN1/CDK5/FLNA/YWHAE/RHOA/CDK5R1/CTNNB1/BAX/EGFR/SLC2A1/CRKL/HTR6/PHACTR1/NEFL/CDON/NTRK2/KCNA2/FBXO45/DISC1/MECP2/PTPRS/TRAPPC9/SRD5A1/PAX6/PAFAH1B1/ASCL1/BNIP3/KDM1A/ATIC/ARX/TACC3/SYNE2	40
GO:0043271	negative regulation of monoatomic ion transport	40/2479	130/18805	0.307692	2.33407	5.94761	1.3247e-07	8.89342e-07	3.55638e-07	HCRT/ACE/ATF4/GRP/NOS3/AGT/CNR1/EPO/SUMO1/YWHAE/TGFB1/HTR1B/CALCA/KCNQ1/CRHR1/NOS1/VDAC1/EPHB2/YWHAQ/HTR2A/MMP9/ADRA2A/SLC26A5/FKBP1B/HES1/LILRB1/CAMK2D/PCSK9/NEDD4L/UCP2/PTGS2/ATP1A2/SLC6A9/MAOB/HAMP/WNK1/UBQLN1/PPP3CC/SRI/SLC30A1	40
GO:0007215	glutamate receptor signaling pathway	23/2479	55/18805	0.418182	3.17221	6.28646	1.37649e-07	9.23118e-07	3.69145e-07	PRNP/APP/GNAQ/MEF2C/CDK5R1/GRIN2B/GRM1/GRIK1/GRM7/ADRB2/GRM5/GRIA2/GRIA3/HOMER1/CX3CL1/HOMER3/NRXN1/GRM8/PLP1/GRIN2A/GRIN1/GRIK2/GRIN2C	23
GO:0045685	regulation of glial cell differentiation	29/2479	80/18805	0.3625	2.74982	6.11156	1.44603e-07	9.68715e-07	3.87378e-07	NR1D1/IL6/HDAC1/ID2/PRMT5/MTOR/CDK1/HDAC2/RELA/QKI/TGFB1/F2/CTNNB1/DICER1/TNFRSF1B/DRD3/ID4/CNTN2/LDLR/NOTCH1/SHH/HES1/TREM2/GPR37L1/MECP2/LIN28A/BMP2/CXCR4/MYCN	29
GO:0045923	positive regulation of fatty acid metabolic process	19/2479	40/18805	0.475	3.60322	6.42229	1.462e-07	9.78366e-07	3.91238e-07	PPARGC1A/PPARA/PPARG/AVP/ADIPOQ/NR1H2/KAT2B/IL1B/AVPR1A/CPT1A/PPARD/TWIST1/NR1H3/GHSR/APOA4/IRS2/GDF15/PTGS2/IRS1	19
GO:1904375	regulation of protein localization to cell periphery	45/2479	155/18805	0.290323	2.20231	5.85686	1.51239e-07	1.01101e-06	4.0429e-07	INS/TNF/SIRT6/PRNP/OGT/CAMK2G/CLTC/CDK5/EZR/RACK1/TGFB1/IFNG/PIK3R1/EPHB2/SNCA/HRAS/EGFR/EPB41/PIK3R2/AR/PDPK1/GHSR/ITGB1/CAMK2A/EIF4G1/PIAS1/PRKCI/SFN/TREM2/VPS4A/STX4/PKP1/LGALS3/CAMK2D/PRKCZ/MISP/AKT1/NRXN1/ACTB/BCL2L1/WNK1/GNAI1/PGRMC1/VPS35/PTPN9	45
GO:0050866	negative regulation of cell activation	59/2479	227/18805	0.259912	1.97162	5.73896	1.51848e-07	1.01399e-06	4.05485e-07	NR1D1/PRNP/ID2/NOS3/ADORA2A/CNR1/PRKG1/SFTPD/CEBPB/HFE/TGFB1/APOE/THBD/F2/ATM/GAL/CDKN2A/IL2RA/PRDX2/CBLB/PDGFB/CD84/SRC/FOXP3/IL10/NR1H3/CNR2/PRKCD/NRARP/LDLR/IL2/SHH/ANXA1/CD9/BMP4/CX3CL1/TREM2/INPP5D/LILRB1/LOXL3/RABGEF1/BTN2A2/LGALS3/MERTK/SCGB1A1/ERBB2/GRN/HLA-DRB1/HLA-G/IFNB1/BTK/FN1/CD274/PDE5A/SOCS1/PKN1/SDC4/SOX11/RIPOR2	59
GO:0006909	phagocytosis	61/2479	238/18805	0.256303	1.94424	5.71246	1.60935e-07	1.07353e-06	4.29293e-07	LEP/PRKCG/ADIPOQ/CD36/CRP/SOD1/ADORA2A/APOA1/LEPR/ADORA1/RACK1/SFTPD/TGFB1/CCL2/IFNG/P2RX7/NOS2/GSN/SRC/RARA/THBS1/NR1H3/TLR4/TREX1/PRKCD/XKR6/LDLR/ITGB1/IL15/ANXA1/ITGAV/ITGA2/ABL1/BCR/LIMK1/PTK2/TREM2/ICAM5/RAB20/BECN1/ITGB3/MERTK/MYH9/MBL2/PTX3/CEBPE/CCR2/RAB27A/ELANE/IL2RB/SYT7/CALR/SLC48A1/C3/BTK/HCK/YES1/CD47/SIRPA/VAMP7/MESD	61
GO:0006959	humoral immune response	74/2479	309/18805	0.239482	1.81664	5.64023	1.62927e-07	1.08566e-06	4.34144e-07	NPY/VIP/IL6/TNF/POMC/APP/IL1B/PPBP/YTHDF2/FGA/RNASE3/PF4/MEF2C/NPPB/TF/NTS/B2M/IFNA1/CALCA/KLK3/CCL2/IFNG/GPI/F2/RPS19/KRT6A/RPL39/H2BC11/GAPDH/TAC1/A2M/C1QBP/CCL4/CCL17/CCL13/LGALS4/HLA-DQB1/NOTCH1/TFEB/CXCL8/IL7/DEFB1/TOR2A/ADM/CFI/BLNK/CX3CL1/TREM2/IFNK/LGALS3/RARRES2/KNG1/MBL2/CD81/MASP2/PRSS2/LTF/CCR2/CCL11/CCL5/ELANE/HLA-DRB1/ANG/CXCL1/HAMP/IFNB1/CXCL5/GALP/C3/CLU/PGC/PPP2R3C/HMGN2/H2BC12L	74
GO:0016241	regulation of macroautophagy	52/2479	191/18805	0.272251	2.06522	5.76581	1.68656e-07	1.12264e-06	4.4893e-07	SIRT1/CSNK2A1/TP53/KAT5/MAPK8/HUWE1/CSNK2A2/DNM1L/HIF1A/HMOX1/MTOR/ADCY10/FBXW7/SREBF1/PRKAA2/HK2/CDK5/HTT/ATG14/IL4/CDK5R1/PRKACA/ERN1/VDAC1/GAPDH/MAPK3/USP30/SLC25A5/ADRB2/TSPO/GSK3A/SMCR8/C9orf72/UBQLN4/STUB1/GBA1/PHF23/PRKN/BECN1/EHMT2/TSC2/AKT1/BNIP3/GNAI3/SREBF2/UBQLN1/VPS35/UBQLN2/RNF41/AMBRA1/EXOC1/ATP6V0B	52
GO:0051588	regulation of neurotransmitter transport	34/2479	103/18805	0.330097	2.50402	5.96421	1.76295e-07	1.17224e-06	4.68765e-07	PER2/HCRT/DRD2/PRKCG/DRD4/APP/BGLAP/ADORA2A/MEF2C/HTR1B/RAB3A/NOS1/STX1A/SNCA/PRKCB/SLC17A8/GFAP/DRD3/CPLX4/ITGB1/CAMK2A/NLGN1/GPR158/FBXO45/PRKN/ITGB3/GDNF/ATP1A2/DRD1/KMO/STXBP1/SLC30A1/GPM6B/SNAPIN	34
GO:0051928	positive regulation of calcium ion transport	37/2479	117/18805	0.316239	2.3989	5.91456	1.78422e-07	1.18513e-06	4.73919e-07	HCRT/CRH/GCG/HTT/NPSR1/G6PD/CCL2/P2RX7/F2/BAX/SNCA/CREB3/ADCYAP1R1/CCL4/PDGFB/LHCGR/TSPO/IL13/PDPK1/CAMK2A/TOR2A/HOMER1/APLNR/ABL1/CX3CL1/FFAR1/LGALS3/P2RX4/CASR/CCL5/DRD1/PLP1/MYLK/GRIN1/CCR1/PPP3CC/SRI	37
GO:0021954	central nervous system neuron development	32/2479	94/18805	0.340426	2.58237	5.99305	1.80676e-07	1.19882e-06	4.79396e-07	NPY/LEP/DRD2/MYCBP2/UBB/DCLK1/CDK5/EPHB2/CHRNB2/CRKL/SCYL2/MAPT/BRINP1/CNTN2/EPHB1/ROBO2/GLI2/FGF8/PTEN/NTRK2/ATF5/FBXO45/DISC1/PAFAH1B1/DRD1/ASCL1/FGFR2/HPRT1/CDH11/ADARB1/ARX/GBA2	32
GO:0014047	glutamate secretion	16/2479	30/18805	0.533333	4.04572	6.50555	1.84661e-07	1.22396e-06	4.89449e-07	AVP/NPY5R/ADORA2A/AVPR1A/ADORA1/PRKG1/P2RX7/TRPV1/SNCA/GRM7/TRH/NTRK2/BEST1/KMO/GJA1/STXBP1	16
GO:0035773	insulin secretion involved in cellular response to glucose stimulus	26/2479	68/18805	0.382353	2.90042	6.11756	1.85791e-07	1.23016e-06	4.91926e-07	NR1D1/RBM4/CRH/GHRL/HIF1A/GCG/SLC2A2/PPARD/PTPRN/PTPRN2/ADRA2A/PDE8B/ADCY8/FKBP1B/TRPM4/STX4/ENY2/UCP2/FOXA2/NR1H4/HLA-DRB1/OSBP/ADCY5/PDX1/EFNA5/SRI	26
GO:0002792	negative regulation of peptide secretion	21/2479	48/18805	0.4375	3.31875	6.26782	1.897e-07	1.25471e-06	5.01743e-07	MTNR1B/LEP/CRH/GHRL/DRD2/SREBF1/CHGA/FOXO1/CARTPT/ADRA2A/GNAO1/PDE8B/FKBP1B/GHSR/ENY2/PRKN/UCP2/ADRA2C/INHBB/IRS1/GNAZ	21
GO:0021549	cerebellum development	35/2479	108/18805	0.324074	2.45834	5.92252	1.94835e-07	1.28731e-06	5.14781e-07	RORA/TP53/EZH2/HNRNPD/PROX1/NCOA1/PSEN1/COMT/CBS/NAGLU/CDK5/PRKG1/HSPA5/CDK5R1/ABAT/IGF1R/OPHN1/CRKL/GBA1/GLI2/DLL1/SCN5A/ABL1/LHX1/B4GALT2/CBLN1/MECP2/PTPRS/NCOR2/PAX6/LPAR1/NRXN1/NEUROD1/GLI1/ATIC	35
GO:0033144	negative regulation of intracellular steroid hormone receptor signaling pathway	18/2479	37/18805	0.486486	3.69035	6.38299	1.97059e-07	1.29789e-06	5.19012e-07	CLOCK/PER1/CRY1/CRY2/BMAL1/SIRT1/NCOR1/HDAC1/RHOA/FOXP1/NODAL/FOXH1/PHB2/CNOT2/NCOR2/CALR/CYP7B1/PIAS2	18
GO:0034694	response to prostaglandin	18/2479	37/18805	0.486486	3.69035	6.38299	1.97059e-07	1.29789e-06	5.19012e-07	AANAT/EDN1/GNAQ/PRKAA2/PRKAA1/GNAS/OXT/ACACA/PTGDR/A2M/AKAP8/SCN11A/PTGFR/PAX6/PTGER1/AKT1/YY1/GNAI1	18
GO:0051385	response to mineralocorticoid	18/2479	37/18805	0.486486	3.69035	6.38299	1.97059e-07	1.29789e-06	5.19012e-07	AANAT/CRH/ACE/TH/FOS/EDN1/AVPR1A/COMT/HTR1B/CDKN1A/PARP1/SLC12A3/IGF1R/SRC/NEFL/CARD9/FOSB/MAOB	18
GO:0048863	stem cell differentiation	64/2479	256/18805	0.25	1.89643	5.62729	2.14762e-07	1.413e-06	5.65044e-07	GSK3B/TP53/EZH2/METTL3/KAT5/MTA1/ACE/HNRNPU/SIRT6/HDAC1/HIF1A/MAPK1/PRKDC/BGLAP/MED1/YTHDF2/NFE2L2/EDN1/ESR1/HDAC2/MEF2C/KITLG/PSMD11/CTNNB1/MAPK3/STAT3/MAPK14/WNT10A/TWIST1/A2M/XRCC5/FGF19/SIX1/ESRRB/NRG1/NOTCH1/TGFB2/ITGB1/FGFR1/SHH/FBXL17/HES1/ABL1/CDK6/BMP4/PEF1/HTR2B/LIN28A/PAX6/GDNF/FGF2/TBXT/CHD2/FGFR2/BMPR1A/FN1/SETD2/CDK12/PDX1/CHD4/SEMA4A/GATAD2B/TMSB4X/KLHL12	64
GO:0048593	camera-type eye morphogenesis	41/2479	137/18805	0.29927	2.27018	5.81433	2.15896e-07	1.41897e-06	5.67431e-07	RORB/HIF1A/TH/ATF4/PROX1/CALB1/VEGFA/NAGLU/RHO/RS1/EPHB2/CTNNB1/BAX/STAT3/KDM2B/DSCAM/TWIST1/NECTIN1/FAT1/ZEB1/MEIS1/MFSD2A/EPHB1/CRB2/SAMD11/NOTCH1/CDON/DLL1/SIX3/NTRK2/BMP4/WNT2/LHX1/RING1/DIO3/PAX6/AQP5/RBP4/YY1/PDE6C/SOX11	41
GO:0043122	regulation of canonical NF-kappaB signal transduction	72/2479	300/18805	0.24	1.82057	5.58286	2.17914e-07	1.43073e-06	5.72134e-07	PER1/NR1D1/RORA/SIRT1/PRL/BTRC/CUL1/TNF/HUWE1/HDAC1/FBXW11/PPP5C/ADIPOQ/CD36/HMOX1/IL1B/EDN1/ESR1/RELA/VEGFA/GSTP1/FLNA/TAB2/VAPA/TGFB1/RHOA/PARP1/TFRC/PRKD1/GAPDH/TRAF2/STAT3/PRKCB/RBCK1/PELI2/DHX15/CD40/ALPK1/TLR4/S100B/RBX1/PDPK1/IKBKB/ABL1/CARD11/CARD9/CX3CL1/TREM2/PPM1B/TRIM59/PRKN/IL1A/CASP8/NFKBIA/HTR2B/LTF/NR1H4/HLA-DRB1/LPAR1/UBE2N/ARRB2/GJA1/TNFSF11/BRD4/CX3CR1/MAP2K5/SIRPA/AKAP13/LTBR/…	72
GO:0000018	regulation of DNA recombination	42/2479	142/18805	0.295775	2.24366	5.79669	2.21122e-07	1.45027e-06	5.79948e-07	TIMELESS/CSNK2A1/CREBBP/KAT5/SIRT6/CHEK1/TGFB1/IL4/PARP1/TFRC/SMCHD1/RPA2/UBE2B/ING3/PRMT1/C1QBP/RUVBL1/KPNA1/RUVBL2/CD40/FOXP3/IL10/PPP4C/EPC2/FUS/IL2/TRRAP/UBQLN4/ABL1/KMT5B/ACTL6A/DMAP1/H1-5/ANKLE1/SKP2/MSH6/MRE11/EXOSC3/ACTB/KDM1A/SETD2/PAXIP1	42
GO:0051783	regulation of nuclear division	43/2479	147/18805	0.292517	2.21895	5.78144	2.2474e-07	1.47092e-06	5.88204e-07	INS/IGF1/TNF/CHEK1/PRMT5/PIWIL2/IL1B/EDN1/IGF2/AURKAIP1/ATM/FBXO5/CCNB1/UBE2B/APC/ANAPC7/PDGFB/DRD3/HORMAD1/FGF8/ZNF207/BMP4/BTC/MAD2L1/DUSP1/IL1A/INSR/CUL3/EGF/RB1/BIRC5/TGFA/MKI67/CALR/RAD1/NEK2/RAD21/TRIP13/ESPL1/CDC16/CUL7/WEE2/HASPIN	43
GO:0060048	cardiac muscle contraction	43/2479	147/18805	0.292517	2.21895	5.78144	2.2474e-07	1.47092e-06	5.88204e-07	NPPA/MTOR/ADCY10/HSP90AA1/SUMO1/ADORA1/SCN8A/CHGA/FLNA/TCAP/PDE4D/KCNQ1/NOS1/CACNA1C/PRKACA/GSN/ADRA1B/ATP1A1/MYBPC3/RYR2/GATA4/SCN1A/GJC1/AKAP9/FKBP1B/SCN2A/ADRA1A/SCN5A/SCN9A/SCN11A/TRPM4/P2RX4/PIK3CG/CAMK2D/NEDD4L/CACNA1G/ATP1A2/SCN4A/CXCR4/GJA1/MAP2K3/PDE5A/SRI	43
GO:0009152	purine ribonucleotide biosynthetic process	45/2479	157/18805	0.286624	2.17425	5.75729	2.27484e-07	1.48732e-06	5.94764e-07	PPARA/NPPA/IMPDH2/NDUFA9/ADA/ADCY10/NPPB/ADCY1/VCP/PAICS/LDHC/TGFB1/GUCY2C/PPAT/IL4/PARP1/ALDOA/ENO1/NME1/NME2/AK5/PFAS/SDHA/MTHFD1/ATP5F1A/NDUFS3/GMPS/NPPC/GUCY1A2/ADSL/ADCY8/TREM2/ADK/NPR1/AK1/ADCY5/HPRT1/ADCY3/APRT/ATIC/SDHD/ATP5MC3/TMSB4X/ATP5F1D/COX11	45
GO:0014048	regulation of glutamate secretion	12/2479	18/18805	0.666667	5.05715	6.71045	2.30558e-07	1.50271e-06	6.00917e-07	AVP/NPY5R/ADORA2A/AVPR1A/ADORA1/PRKG1/P2RX7/SNCA/GRM7/TRH/KMO/STXBP1	12
GO:0098664	G protein-coupled serotonin receptor signaling pathway	12/2479	18/18805	0.666667	5.05715	6.71045	2.30558e-07	1.50271e-06	6.00917e-07	HTR7/HTR1A/GNAQ/HTR1B/HTR2C/HTR5A/HTR2A/HTR6/GNAO1/HTR2B/GNAI1/GNAZ	12
GO:2000846	regulation of corticosteroid hormone secretion	12/2479	18/18805	0.666667	5.05715	6.71045	2.30558e-07	1.50271e-06	6.00917e-07	CRY1/CRY2/CRH/GHRL/REN/POMC/AGT/CRHR1/GAL/AGTR1/TSPO/BMP6	12
GO:2000106	regulation of leukocyte apoptotic process	32/2479	95/18805	0.336842	2.55519	5.9215	2.38278e-07	1.55141e-06	6.20391e-07	SIRT1/RORC/TP53/HIF1A/ADA/MEF2C/KITLG/MIF/P2RX7/CDKN2A/BAX/ORMDL3/ST3GAL1/IL10/FOXP1/IL2/TSC22D3/GHSR/ANXA1/BMP4/LILRB1/LGALS3/MERTK/IRS2/CCR5/CCL5/BCL2L11/BTK/BCL2L1/CD274/PRELID1/HCAR2	32
GO:0009187	cyclic nucleotide metabolic process	19/2479	41/18805	0.463415	3.51533	6.28273	2.38821e-07	1.55172e-06	6.20515e-07	RORA/NPPA/ADCY10/PTH/NPPB/ADCY1/PDE4D/GUCY2C/CNP/NPPC/GUCY1A2/PDE8B/ADCY8/PDE4A/NPR1/ADCY5/ADCY3/PDE5A/PDE2A	19
GO:1990806	ligand-gated ion channel signaling pathway	19/2479	41/18805	0.463415	3.51533	6.28273	2.38821e-07	1.55172e-06	6.20515e-07	APP/MEF2C/CDK5R1/F2/GRIN2B/GRIK1/ADRB2/HTR3A/GRIA2/GRIA3/GNA11/FFAR1/CHRM3/NRXN1/PLP1/GRIN2A/GRIN1/GRIK2/GRIN2C	19
GO:0014015	positive regulation of gliogenesis	27/2479	73/18805	0.369863	2.80568	6.02328	2.40571e-07	1.56019e-06	6.23904e-07	PPP1CC/IL6/TNF/HDAC1/ID2/PRMT5/MTOR/IL1B/HDAC2/RELA/QKI/TGFB1/DICER1/KRAS/TNFRSF1B/EGFR/VEGFC/GFAP/TSPO/MYB/NOTCH1/SHH/HES1/PRKCI/MECP2/BMP2/CXCR4	27
GO:0030301	cholesterol transport	38/2479	123/18805	0.308943	2.34356	5.82532	2.40624e-07	1.56019e-06	6.23904e-07	SIRT1/PPARG/ADIPOQ/CD36/RXRA/NR1H2/APOB/COMT/APOA1/VAPA/APOE/PTCH1/STAR/CES1/NFKB1/TSPO/NR1H3/LDLR/SHH/SCP2/APOA4/NPC1L1/TREM2/LIPG/VPS4A/NFKBIA/PCSK9/EGF/CETP/LIPC/OSBP/TPCN2/SYT7/CLU/VAPB/NPC2/SREBF2/ABCG1	38
GO:0014059	regulation of dopamine secretion	14/2479	24/18805	0.583333	4.425	6.5423	2.47252e-07	1.60151e-06	6.40426e-07	DRD2/CNR1/HTR1B/SNCA/ABAT/CHRNB2/PRKCB/CHRNA4/HTR2A/DRD3/KCNA2/PRKN/OPRK1/GDNF	14
GO:0048709	oligodendrocyte differentiation	35/2479	109/18805	0.321101	2.43578	5.85802	2.50925e-07	1.62362e-06	6.49267e-07	HDAC1/NKX2-1/PRMT5/MTOR/HDAC2/CDK5/QKI/TGFB1/CTNNB1/TNFRSF1B/CNP/DRD3/ID4/CNTN2/EIF2B2/NOTCH1/SHH/PTEN/NTRK2/HES1/VTN/GPR17/MECP2/SUZ12/PAX6/ERBB2/LPAR1/PLP1/ASCL1/BNIP3/CXCR4/CLU/SOX11/BOK/GPM6B	35
GO:0035930	corticosteroid hormone secretion	13/2479	21/18805	0.619048	4.69592	6.60331	2.54914e-07	1.64264e-06	6.56872e-07	CRY1/CRY2/CRH/GHRL/REN/POMC/AGT/KCNQ1/CRHR1/GAL/AGTR1/TSPO/BMP6	13
GO:0044321	response to leptin	13/2479	21/18805	0.619048	4.69592	6.60331	2.54914e-07	1.64264e-06	6.56872e-07	NR1D1/SIRT1/LEP/EDN1/LEPR/GCK/ADIPOR1/FGF23/STAT3/CCNA2/MT3/CCND1/INHBB	13
GO:0050965	detection of temperature stimulus involved in sensory perception of pain	13/2479	21/18805	0.619048	4.69592	6.60331	2.54914e-07	1.64264e-06	6.56872e-07	COMT/ADORA1/NR2F6/CALCA/TRPV1/TAC1/HTR2A/NTRK1/EPHB1/SCN9A/SCN11A/DISC1/CXCR4	13
GO:1903376	regulation of oxidative stress-induced neuron intrinsic apoptotic signaling pathway	13/2479	21/18805	0.619048	4.69592	6.60331	2.54914e-07	1.64264e-06	6.56872e-07	NONO/HIF1A/ATF4/ADCY10/FBXW7/PARP1/CTNNB1/IL10/MMP2/TREM2/PRKN/FGF2/MCL1	13
GO:0022408	negative regulation of cell-cell adhesion	55/2479	209/18805	0.263158	1.99624	5.64354	2.55654e-07	1.6457e-06	6.58099e-07	PPARA/METTL3/PRNP/ASS1/ADIPOQ/YTHDF2/ADORA2A/VEGFA/APOA1/PRKG1/SFTPD/CEBPB/HFE/JAK2/TGFB1/IL1RN/RDX/CDKN2A/IL2RA/PRDX2/CBLB/FOXP3/IL10/PRKCD/NRARP/IL2/NOTCH1/CDH1/SHH/ANXA1/CD9/ABL1/BMP4/PTK2/LILRB1/LOXL3/BTN2A2/LGALS3/SCGB1A1/ERBB2/BMP2/HLA-DRB1/HLA-G/IFNB1/AKT1/TRPV4/WNK1/CD274/PDE5A/SOCS1/BMP6/MAP2K5/SDC4/MIA3/RIPOR2	55
GO:0006278	RNA-templated DNA biosynthetic process	26/2479	69/18805	0.376812	2.85839	6.02623	2.60936e-07	1.67626e-06	6.70317e-07	TP53/PML/HNRNPU/HNRNPD/HSP90AA1/ATR/HNRNPA1/CCT2/CCT8/CCT5/HSP90AB1/CCT7/ATM/CTNNB1/TERT/GCH1/XRCC5/TCP1/CCT4/CCT6A/PINX1/NHP2/DCP2/MRE11/RPA1/TINF2	26
[truncated: 5,284 more rows]
