# Supplementary material for: Potential circadian rhythm-related pathogenic genes in diabetic nephropathy: a multi-omics Mendelian randomization study
Source: Ren Fail. 2026 May 24;48(1):2663248. doi: 10.1080/0886022X.2026.2663248 (PMC13202663; doi:10.1080/0886022X.2026.2663248)
Supplement: Supplemental Material [file IRNF_A_2663248_SM8505.xlsx]

## Sheet: Table S18
Table S18. KEGG enrichment analysis results for initial gene sets
category	subcategory	ID	Description	GeneRatio	BgRatio	RichFactor	FoldEnrichment	zScore	pvalue	p.adjust	qvalue	geneID	Count
NA	NA	hsa04081	Hormone signaling	127/1703	219/9370	0.579909	3.19069	15.46	1.72033e-40	6.02115e-38	2.42657e-38	5617/3952/3060/2688/3062/7432/3630/4878/1392/51738/3479/1813/5443/7434/551/9370/1815/4159/2796/6750/2641/5741/183/2690/885/2776/2099/153/552/4879/2056/2100/2520/3953/107/3481/1081/5332/2691/5592/3717/2784/51094/79602/2984/796/2778/1394/387/4842/5295/5566/5020/147/4295/6774/268/3480/2695/185/6714/5296/4880/3973/7252/154/1814/7200/4988/4160/5179/150/3061/2775/114/148/887/7066/151/2693/155/1734/2767…	127
Environmental Information Processing	Signaling molecules and interaction	hsa04080	Neuroactive ligand-receptor interaction	170/1703	370/9370	0.459459	2.52797	14.1331	3.59766e-36	6.29591e-34	2.5373e-34	4543/5617/4852/4544/3952/3060/2908/129521/2688/3062/7432/1392/51738/116/1813/3363/5443/7434/551/9248/1815/4159/2796/4889/3350/6750/2641/2922/5741/183/56923/2690/1906/885/135/1268/153/4887/552/3953/134/4922/1081/2691/10874/10316/387129/2550/3351/796/6343/3269/3358/5697/5027/1394/3814/4886/2147/7442/5020/3361/147/51083/6863/4295/5729/1141/2904/2911/2897/2917/117/2695/1137/185/5539/3356/3362/3973/72…	170
Environmental Information Processing	Signal transduction	hsa04151	PI3K-Akt signaling pathway	145/1703	362/9370	0.400552	2.20386	11.0093	2.1934e-23	2.55896e-21	1.03128e-21	2932/5617/1385/23239/7157/2688/3630/3479/3569/5516/5594/4804/4193/4609/5578/6256/468/627/2475/4846/2690/5970/1386/3320/7422/2056/5563/3481/7534/4254/5562/4803/7531/5518/5519/200186/3717/3439/2784/26291/1026/8074/6194/3565/5295/3562/3326/5515/7184/5528/5529/7450/5595/3845/898/3559/1440/3455/10488/3265/1956/3480/1297/7424/7529/10971/4790/1280/7533/5520/55844/5155/6198/1978/5296/3674/9965/7057/4914/…	145
Environmental Information Processing	Signal transduction	hsa04024	cAMP signaling pathway	104/1703	226/9370	0.460177	2.53192	10.9866	1.9934e-22	1.74422e-20	7.02934e-21	4852/1385/5499/5500/5501/1387/7432/5465/4878/1392/2033/51738/116/1813/5599/5443/7434/5594/5601/5602/3350/6750/627/2641/55811/2353/1906/135/153/5970/818/134/107/1081/9475/56670/5144/2550/3351/2778/5727/1394/387/5295/775/5566/3991/4886/5020/5595/268/10488/2904/22800/117/4790/476/478/2695/6262/5296/3362/3973/7252/154/5733/114/3725/2891/10257/2693/815/2892/9568/90993/2696/84699/4792/5021/817/5141/104…	104
Organismal Systems	Nervous system	hsa04728	Dopaminergic synapse	72/1703	133/9370	0.541353	2.97856	10.8305	5.9837e-21	4.18859e-19	1.68803e-19	9575/406/2932/1385/5499/5500/5501/1813/5599/5582/5516/5601/5602/1815/5578/7054/468/2353/2776/1386/1312/818/5332/4128/5518/5519/2784/2778/775/5566/5515/5528/5529/10488/1432/408/2904/5579/2774/5520/55844/1814/6531/2931/6323/774/2775/2891/815/2892/90993/84699/1644/817/1816/773/1812/4129/207/111/6571/409/2903/2771/3710/2770/2773/2783/59345/5533/55012/3765	72
NA	NA	hsa04082	Neuroactive ligand signaling	93/1703	199/9370	0.467337	2.57131	10.559	9.56005e-21	5.5767e-19	2.24745e-19	1813/3363/5443/6532/5582/1815/4159/5578/3350/135/2776/153/134/107/5332/2784/2550/3351/2778/3269/3358/5566/3361/147/6863/181/43/1141/2904/2911/5579/2897/2917/2774/246213/1137/3356/3362/154/1814/6531/2915/4988/4160/5179/3359/150/2775/114/148/2891/151/2892/9568/2767/140679/11054/5025/9127/6506/136/6869/3357/4986/152/2559/3274/1131/1816/11255/6536/6530/1812/6866/111/6571/6529/2918/4985/4987/5368/2903…	93
Environmental Information Processing	Signal transduction	hsa04066	HIF-1 signaling pathway	63/1703	110/9370	0.572727	3.15118	10.6957	3.3968e-20	1.6984e-18	6.84467e-19	5054/1387/3630/4878/2033/3479/3569/3091/5582/5594/5578/3162/2475/4846/405/1906/2034/5970/7422/2056/818/3099/7018/3939/3945/3948/1026/3458/6194/5295/4843/226/3098/7037/5230/2023/2597/5595/6774/1956/3480/5579/6513/4790/6198/1978/5296/7099/9978/7076/815/5214/1027/817/3643/3570/2064/1950/207/2026/5163/5209/4055	63
Human Diseases	Infectious disease: viral	hsa05163	Human cytomegalovirus infection	97/1703	227/9370	0.427313	2.3511	9.71173	3.26765e-18	1.39619e-16	5.62676e-17	2932/1385/7157/3569/7124/5582/5594/4193/4609/5578/468/2475/3553/2776/5970/1386/7422/107/5332/567/9475/3439/2784/2778/1026/6347/387/5295/5566/1499/5595/2002/1029/7186/3845/581/6774/10488/3265/1432/1956/5579/4790/1399/6351/6198/1978/6714/5296/5733/2775/114/3576/90993/2767/3685/3551/1021/5747/6376/595/84699/841/3690/355/4792/3570/1234/6352/7249/5743/5925/3554/3135/3456/5731/6667/811/207/111/4773/689…	97
Human Diseases	Cancer: specific types	hsa05215	Prostate cancer	59/1703	106/9370	0.556604	3.06246	10.0642	3.59021e-18	1.39619e-16	5.62676e-17	2932/1385/7157/1387/3630/2033/3479/5327/5594/4193/468/2475/5970/3320/2950/2308/1026/354/5295/3326/7184/1499/5595/3845/898/10488/3265/1956/3480/2911/5328/4790/4314/5155/5296/6935/4318/2915/367/5170/2260/90993/5728/113235/3551/56034/595/84699/1027/4792/2064/1950/5925/7039/207/1017/6934/2263/6654	59
Organismal Systems	Environmental adaptation	hsa04710	Circadian rhythm	29/1703	34/9370	0.852941	4.69293	10.1665	2.95779e-17	1.01822e-15	4.1035e-16	8864/9575/8863/5187/1407/1408/406/1453/9572/1454/4862/79365/6095/8553/9975/1628/26224/4783/6096/8945/1385/6097/102800317/8454/6500/23291/5563/5562/9978	29
Human Diseases	Cardiovascular disease	hsa05417	Lipid and atherosclerosis	92/1703	216/9370	0.425926	2.34347	9.41434	3.20012e-17	1.01822e-15	4.1035e-16	2932/7157/3569/7124/5599/5468/5594/5601/5602/948/5578/6256/468/3312/3553/4846/4780/2353/338/5970/3320/818/335/5332/7412/3329/9451/9475/3303/23118/3717/3439/3309/6347/6403/387/5295/2081/1548/3326/7184/30001/5595/5609/7186/3845/581/6774/3265/1432/22926/4790/3304/4314/958/6714/5296/6401/7494/4318/7099/3949/3725/5170/3308/3576/815/23643/337/3551/5747/3383/3606/841/355/4792/817/1649/5451/6352/2919/345…	92
Human Diseases	Cancer: overview	hsa05205	Proteoglycans in cancer	88/1703	204/9370	0.431373	2.37344	9.34705	6.11621e-17	1.78389e-15	7.18923e-16	5499/5500/5501/7157/3479/7124/3091/5582/5594/4193/4609/5578/2475/2099/7422/818/3481/7430/2316/9475/7040/1655/1026/6194/5727/387/7078/5295/5566/4478/5962/1499/5595/2002/3845/6774/3265/1432/1956/117581/3480/5579/22800/80326/7291/5328/29102/6198/1514/6714/5296/7057/967/4318/7099/1278/5170/7042/3688/2260/815/6469/4313/3685/3673/7448/5747/7472/11211/595/3690/355/817/2064/867/2247/207/3339/79923/6654/2…	88
Human Diseases	Endocrine and metabolic disease	hsa04931	Insulin resistance	58/1703	109/9370	0.53211	2.9277	9.54036	1.17081e-16	3.15218e-15	1.27035e-15	2932/1385/5499/5500/5501/10891/5465/3630/3569/7124/5599/5601/5602/948/7376/2475/4846/183/6720/8473/5970/5563/5524/5562/2673/1374/200186/5507/2308/5295/9945/6514/6774/10488/5579/6513/4790/6198/5296/10062/5580/79660/5170/90993/5728/3551/84699/6195/4792/8660/2538/3643/5590/32/207/57818/3667/376497	58
Human Diseases	Infectious disease: viral	hsa05166	Human T-cell leukemia virus 1 infection	93/1703	224/9370	0.415179	2.28434	9.16913	1.57985e-16	3.94963e-15	1.59173e-15	1385/7157/1387/23373/2033/3569/10524/7124/5599/1111/5594/5601/5602/5971/4609/468/8850/2353/11200/5970/1386/107/545/567/3108/200186/64784/7040/7514/1437/1026/1958/5295/5566/4088/7094/2113/7416/472/5595/2002/5423/1029/7015/3845/581/898/3559/5901/10488/3265/890/4791/6513/4790/292/51434/958/5296/706/114/3119/3558/3725/8295/7042/3600/90993/5728/3551/4085/10744/595/3383/84699/4792/3560/5925/3554/3123/3…	93
Organismal Systems	Endocrine system	hsa04935	Growth hormone synthesis, secretion and action	62/1703	122/9370	0.508197	2.79613	9.41096	1.95406e-16	4.55946e-15	1.8375e-15	2932/1385/2688/1387/2033/51738/3479/5599/5582/5594/5601/5602/5578/468/6750/2475/55811/3486/2353/2690/2776/1386/107/5332/2691/3717/2778/5295/775/5566/5595/3845/6774/10488/3265/1432/5579/1399/5296/114/2693/90993/2767/2692/5747/84699/3726/8660/3483/207/111/6654/3667/5606/109/2771/3710/2770/2773/8651/8471/5449	62
Environmental Information Processing	Signal transduction	hsa04020	Calcium signaling pathway	100/1703	254/9370	0.393701	2.16616	8.88005	8.00227e-16	1.7505e-14	7.05463e-15	3363/5582/5578/4846/135/2776/153/552/7422/818/107/5332/4803/26291/2778/3269/8074/3358/5027/4842/775/5566/4843/7416/3361/147/1956/2904/2911/5579/8536/7424/2774/292/185/5155/6262/3356/3362/3973/154/9965/4914/2915/5733/774/114/80228/148/887/7942/2260/815/2253/155/4915/2767/2255/2925/56034/6543/5153/5025/5737/9127/136/5021/817/6869/3357/3274/1131/1816/2064/1950/2668/6915/8913/773/2247/7039/1812/5731/…	100
Environmental Information Processing	Signal transduction	hsa04152	AMPK signaling pathway	60/1703	122/9370	0.491803	2.70593	8.93837	4.26505e-15	8.78099e-14	3.5388e-14	23411/1385/3952/10891/3630/3479/5468/3172/5516/9370/948/2475/6720/5563/3953/5562/2194/1938/5518/5519/1374/200186/2308/51094/79602/5295/3991/31/5515/5528/5529/10488/3480/890/5520/55844/6198/1978/5296/3156/148/5170/90993/5214/595/84699/8660/2538/3643/7249/2203/32/8789/207/57818/3667/5209/8471/10890/55012	60
Human Diseases	Endocrine and metabolic disease	hsa04933	AGE-RAGE signaling pathway in diabetic complications	53/1703	101/9370	0.524752	2.88722	8.98685	5.34432e-15	1.03917e-13	4.18795e-14	5054/3569/7124/5599/5594/5601/5602/5578/3553/4846/183/1906/5970/7422/5332/7412/2152/3717/7040/2308/1958/6347/7056/5295/4088/5595/50507/3845/581/6774/3265/1432/5579/7424/4790/185/5296/6401/5580/1278/3725/3576/7042/4313/595/3383/3552/1027/5590/207/2335/1277/5879	53
Human Diseases	Substance dependence	hsa05031	Amphetamine addiction	41/1703	69/9370	0.594203	3.26934	8.91661	2.33413e-14	4.29972e-13	1.73282e-13	23411/1385/5499/5500/5501/3065/5582/5578/7054/468/2353/3066/1386/818/4128/2778/775/5566/6804/10488/2904/5579/6531/3725/2891/815/2892/90993/84699/2354/1644/817/1812/4129/111/6571/2903/2902/2905/814/5533	41
Human Diseases	Cardiovascular disease	hsa05418	Fluid shear stress and atherosclerosis	65/1703	142/9370	0.457746	2.51855	8.59329	2.49955e-14	4.37422e-13	1.76284e-13	7157/7124/5599/445/5327/5601/5602/3162/3553/4846/4780/2353/1906/6612/5970/4208/3320/7422/5563/7341/2950/7412/5562/2947/7295/6347/7056/3458/387/5295/3326/7184/1499/5609/1432/4205/4790/5155/1514/6714/5296/6401/4880/3674/4318/3725/4313/3685/3551/652/5747/3383/1843/3552/3690/5590/3554/207/657/60/5879/59341/1003/5607/6385	65
Cellular Processes	Cell growth and death	hsa04110	Cell cycle	69/1703	158/9370	0.436709	2.4028	8.38084	7.14714e-14	1.19119e-12	4.80059e-13	2932/7157/1387/2033/8454/6500/3065/5516/1111/4193/4609/5591/983/11200/3066/7534/545/7531/5518/4172/5519/7040/1026/4088/5515/5528/5529/472/1029/5111/898/26271/891/890/168448/7529/10971/7709/4176/4173/7533/4174/51434/9978/7042/8243/10735/7465/25/1021/2810/4085/5933/10744/595/1027/993/6502/1647/5925/1017/9126/8317/5885/9319/9700/8881/23063/494551	69
Human Diseases	Infectious disease: parasitic	hsa05142	Chagas disease	52/1703	103/9370	0.504854	2.77774	8.54983	7.57166e-14	1.20458e-12	4.85456e-13	5054/3569/7124/5599/1636/5516/5594/5601/5602/3553/2353/2776/5970/107/5332/5518/5519/7040/2778/6347/3458/5295/4843/5515/5595/1432/2774/4790/5520/55844/5296/3586/7099/2775/3558/3725/3576/7042/2767/3551/841/355/4792/3827/6352/3456/811/207/718/2771/2770/2773	52
Organismal Systems	Endocrine system	hsa04911	Insulin secretion	46/1703	86/9370	0.534884	2.94296	8.53074	1.3505e-13	2.05512e-12	8.28227e-13	1385/3630/116/5582/5578/468/2641/885/2776/1386/818/107/2645/5332/5864/2778/775/5566/6514/3778/6804/10488/5579/6513/117/476/478/2695/6262/114/815/90993/2767/54795/2864/84699/817/1131/477/6844/111/2740/109/3710/886/3651	46
Organismal Systems	Endocrine system	hsa04923	Regulation of lipolysis in adipocytes	36/1703	59/9370	0.610169	3.35719	8.55979	2.89966e-13	4.22867e-12	1.70419e-12	4852/3630/4878/153/134/107/1081/5592/2778/5295/5566/3991/4886/51099/5296/7252/154/5733/114/5346/155/63924/8660/3643/5743/7253/4881/207/111/3667/109/2771/2770/2773/2167/8471	36
Environmental Information Processing	Signal transduction	hsa04022	cGMP-PKG signaling pathway	70/1703	166/9370	0.421687	2.32014	8.08776	3.82501e-13	5.21261e-12	2.10072e-12	1385/5499/5500/5501/3630/4878/5594/468/4846/2776/153/4208/1386/4879/134/107/5332/5592/9475/4209/387/775/7416/147/5595/3778/10488/4205/476/478/292/185/2626/4880/154/2977/150/114/148/151/155/90993/2767/23533/6543/84699/5294/3827/8660/3643/152/477/4881/207/111/4773/4985/4638/6093/3667/109/2771/3710/2770/2773/8654/5138/5533/8471/91807	70
Organismal Systems	Environmental adaptation	hsa04713	Circadian entrainment	49/1703	97/9370	0.505155	2.77939	8.3021	3.87222e-13	5.21261e-12	2.10072e-12	8864/8863/5187/4543/4544/1385/116/5582/5594/5578/55811/51655/2353/2776/818/107/5332/5592/2784/2778/4842/775/5566/5595/2904/5579/117/6262/2977/2775/114/2891/815/2892/9252/817/8913/111/2903/2902/109/2771/3710/2770/2773/2905/2783/59345/3765	49
Human Diseases	Substance dependence	hsa05030	Cocaine addiction	32/1703	49/9370	0.653061	3.59318	8.5771	4.03636e-13	5.23231e-12	2.10866e-12	1385/1813/7054/468/627/5970/1386/1020/4128/2778/8851/5566/10488/2904/4790/6531/3725/2891/90993/84699/2354/1644/1812/4129/111/6571/2903/2902/2771/2770/2773/2905	32
Organismal Systems	Endocrine system	hsa04926	Relaxin signaling pathway	59/1703	130/9370	0.453846	2.49709	8.10072	6.27624e-13	7.62694e-12	3.07371e-12	1385/5599/5594/5601/5602/5578/468/4846/2353/1906/5970/1386/7422/107/5332/7040/2784/2778/4842/5295/5566/4843/5595/5609/3845/10488/3265/1432/408/1956/7424/4790/6714/5296/4318/1278/2775/114/3725/4313/90993/339403/84699/4792/117579/5590/207/111/409/6654/4312/1277/109/2771/2770/2773/2783/59345/51289	59
Human Diseases	Endocrine and metabolic disease	hsa04930	Type II diabetes mellitus	31/1703	47/9370	0.659574	3.62902	8.51541	6.31946e-13	7.62694e-12	3.07371e-12	3630/7124/5599/9370/5594/5601/5602/2475/3099/2645/5295/775/6514/3098/5595/5315/5296/774/5580/3551/5313/122809/8660/3643/8913/773/5590/3667/3651/8651/8471	31
Human Diseases	Infectious disease: viral	hsa05161	Hepatitis B	68/1703	163/9370	0.417178	2.29534	7.86246	1.5346e-12	1.79036e-11	7.2153e-12	1385/7157/1387/2033/3569/7124/5599/1642/5582/5594/5601/5602/4609/5578/468/1960/2353/5970/1386/7534/23118/3717/7040/3439/1654/1026/5295/4088/5595/2002/5609/3845/581/5111/898/6774/10488/3265/1432/5579/890/7529/10971/4790/6714/5296/4318/7099/3725/3576/7042/90993/3551/84699/841/355/4792/3454/5925/332/3456/207/1017/3339/4773/6654/5606/1643	68
Environmental Information Processing	Signal transduction	hsa04068	FoxO signaling pathway	59/1703	133/9370	0.443609	2.44076	7.88667	2.09168e-12	2.35518e-11	9.49155e-12	1454/23411/102800317/1387/3630/2033/3479/3569/5599/7874/5594/5601/5602/4193/5563/5562/7040/2308/1026/5295/4088/472/847/5595/3845/6774/3265/1432/891/1956/3480/2911/3276/5296/3586/5170/7042/5728/9456/3551/9454/595/1027/6502/8660/2538/3643/1647/1950/10733/207/1017/10018/664/57818/6654/3667/8471/80854	59
Cellular Processes	Cell growth and death	hsa04218	Cellular senescence	66/1703	157/9370	0.420382	2.31297	7.81887	2.15331e-12	2.35518e-11	9.49155e-12	23411/8945/5054/5499/5500/5501/7157/3569/23291/1111/5594/4193/4609/2475/3486/983/11200/5970/545/7040/2308/1026/5295/4088/2113/7416/472/5595/1029/3845/898/3265/1432/891/22800/890/4790/292/1978/5296/2626/4605/91750/3576/7042/5728/1021/5933/595/3552/993/3364/1647/7249/4361/5925/3135/207/1017/4773/5883/5810/59341/5606/3710/5533	66
Environmental Information Processing	Signal transduction	hsa04010	MAPK signaling pathway	104/1703	300/9370	0.346667	1.90738	7.52813	3.25017e-12	3.44715e-11	1.38923e-11	7157/3630/3479/7124/5599/5536/5582/5594/5601/5602/4804/5971/4609/5578/468/3312/627/3553/2353/5970/4208/1386/7422/3481/4254/4803/2316/3303/23118/7040/26291/8074/775/5566/5595/2002/5609/7186/3845/3265/1432/4149/408/1956/3480/5579/22800/4791/7424/4790/1399/3304/4137/5155/3727/9965/4914/774/1616/3725/7042/2260/2253/4915/9252/3551/2255/10746/56034/5495/4296/1850/1843/3552/6195/3164/355/1649/1848/1846/…	104
Cellular Processes	Cellular community - eukaryotes	hsa04540	Gap junction	45/1703	89/9370	0.505618	2.78194	7.96034	3.40678e-12	3.50698e-11	1.41334e-11	1453/1813/5582/5594/5578/2776/983/153/107/5332/5592/10381/2778/3358/5566/5595/3845/3265/1956/2911/5579/203068/5155/6714/3356/2915/2977/114/2767/10376/10746/56034/3357/1950/1902/1812/111/6654/2697/109/2771/3710/2770/2773/5607	45
Human Diseases	Cancer: overview	hsa05207	Chemical carcinogenesis - receptor activation	82/1703	217/9370	0.37788	2.07912	7.57981	4.47e-12	4.47e-11	1.80144e-11	1385/5465/196/5582/5594/4609/5578/6256/468/2475/405/2353/2099/153/3837/5970/1386/3320/7422/2100/9970/107/2947/3717/2778/5295/775/5566/3326/7184/5595/3845/6774/10488/3265/408/1956/1141/5579/4790/3836/1137/6198/1978/6714/5296/154/774/114/367/3725/1576/5241/2253/28514/155/90993/2255/3840/595/84699/6195/993/1544/55584/1950/773/5925/332/2247/207/111/1545/409/6654/8600/7421/1543/109/2771/2770/2773	82
Human Diseases	Drug resistance: antineoplastic	hsa01522	Endocrine resistance	48/1703	99/9370	0.484848	2.66766	7.86147	4.67985e-12	4.54985e-11	1.83362e-11	7157/3479/9611/5599/5594/5601/5602/4193/2475/5469/2353/10498/8202/2099/2100/107/2778/1026/1565/5295/5566/5595/1029/3845/581/3265/1432/1956/3480/6198/6714/5296/4318/114/3725/4851/28514/4313/5747/595/1027/2064/5925/6667/207/111/6654/109	48
Organismal Systems	Endocrine system	hsa04919	Thyroid hormone signaling pathway	55/1703	122/9370	0.45082	2.48043	7.75687	5.33716e-12	5.04866e-11	2.03465e-11	2932/8841/7157/1387/10499/2033/9611/3065/3091/5582/5594/4193/4609/5578/6256/2475/8850/8648/5469/8202/2099/25942/3066/5332/2308/5295/5566/1499/5595/3845/3265/5579/6513/476/478/6714/5296/2626/5170/4851/1734/3685/652/5214/90390/595/3690/1735/7249/477/6567/1733/207/60/7067	55
Organismal Systems	Endocrine system	hsa04915	Estrogen signaling pathway	60/1703	139/9370	0.431655	2.37499	7.69703	5.67019e-12	5.22254e-11	2.10472e-11	1385/10499/5443/5594/468/3312/4846/8648/2353/2776/8202/2099/1386/3320/2100/107/5332/3303/2550/2778/5295/5566/3872/3326/7184/5595/3845/10488/3265/1956/2911/3858/3304/6714/5296/5914/4318/4988/5580/2775/114/3725/5241/9568/4313/90993/84699/2289/7039/6667/207/111/1509/6654/109/2771/3710/2770/2773/3765	60
Environmental Information Processing	Signal transduction	hsa04668	TNF signaling pathway	54/1703	119/9370	0.453782	2.49673	7.74398	6.06156e-12	5.43986e-11	2.19231e-11	1385/3569/7124/5599/10059/5594/5601/5602/468/3553/2353/1906/5970/1386/7412/23118/1051/1437/6347/5295/5595/5609/7186/7133/10488/1432/7424/4790/4314/5296/6401/4318/83786/3725/3600/90993/9252/3551/6376/3383/84699/3726/841/355/4792/6352/5743/2919/3456/8809/6374/207/5606/1435	54
Human Diseases	Endocrine and metabolic disease	hsa04934	Cushing syndrome	64/1703	155/9370	0.412903	2.27182	7.52461	1.20837e-11	1.05732e-10	4.2611e-11	2932/1385/4297/1392/196/5443/5594/11091/468/183/51655/405/2776/1589/1386/818/107/5332/2778/1026/6770/1394/775/5566/1499/5595/1029/898/10488/1956/80326/324/185/1584/8622/114/3949/815/90993/2767/1021/7472/11211/595/1583/84699/1027/3164/817/8085/8913/1586/5925/6667/1017/111/6934/109/2771/3710/2770/2773/4158/4221	64
Organismal Systems	Endocrine system	hsa04925	Aldosterone synthesis and secretion	47/1703	98/9370	0.479592	2.63874	7.6856	1.27817e-11	1.09112e-10	4.3973e-11	1385/4878/5443/5582/5578/468/183/2776/1589/1386/818/107/5332/466/2778/6770/775/5566/3991/5587/23683/10488/5579/8536/476/478/1585/185/114/3949/815/90993/2767/1583/84699/3164/817/8913/477/4881/111/109/3710/4158/814/5138/57172	47
Organismal Systems	Endocrine system	hsa04928	Parathyroid hormone synthesis, secretion and action	52/1703	115/9370	0.452174	2.48789	7.56609	1.76673e-11	1.47227e-10	5.93337e-11	1385/5582/5594/5578/6256/468/632/5741/2353/2776/4208/1386/107/5332/4209/5144/2778/1026/1958/8074/387/5566/6559/5595/10488/408/1956/5579/9365/4205/3727/114/56302/2260/90993/2767/142680/84699/5141/846/6667/111/409/8600/7421/65125/109/2771/3710/2770/2773/11214	52
Organismal Systems	Aging	hsa04211	Longevity regulating pathway	44/1703	90/9370	0.488889	2.68989	7.59185	2.56083e-11	2.0844e-10	8.40028e-11	23411/1385/7157/10891/3630/3479/5468/9370/468/2475/5970/1386/5563/107/5562/2308/51094/79602/5295/5566/847/3845/581/10488/3265/3480/9365/4790/6198/1978/5296/114/90993/84699/10919/8660/3643/7249/207/111/3667/109/814/8471	44
Human Diseases	Infectious disease: viral	hsa05169	Epstein-Barr virus infection	77/1703	205/9370	0.37561	2.06663	7.27719	2.87071e-11	2.28352e-10	9.20274e-11	7157/3569/7124/5599/7874/3065/5601/5602/5971/4193/4609/25942/3066/5970/5704/5717/567/23118/3108/3439/1026/5295/5708/5702/5705/5709/5707/5706/5609/7186/581/898/6774/3455/1432/890/4791/5701/4790/5700/958/5296/9636/7979/3119/3725/3280/5718/3551/1021/29760/5719/595/3383/1027/6502/841/355/4792/1647/9612/3454/5925/3123/3135/3456/811/207/1017/10018/6891/695/5879/5606/1643/2923/5714	77
Environmental Information Processing	Signal transduction	hsa04350	TGF-beta signaling pathway	49/1703	110/9370	0.445455	2.45092	7.21397	1.30546e-10	1.01536e-09	4.09197e-10	1387/2033/8454/9611/7124/6500/3065/5516/5594/3398/3399/4609/3397/25942/3066/7018/5518/5519/3077/7040/3458/387/4088/7037/5515/5595/268/6198/4681/2200/7057/3400/9978/7042/7050/4838/23592/652/5933/10468/83729/3626/3625/650/57817/6667/657/6093/654	49
Human Diseases	Infectious disease: viral	hsa05167	Kaposi sarcoma-associated herpesvirus infection	73/1703	196/9370	0.372449	2.04923	6.99621	1.48892e-10	1.13288e-09	4.56558e-10	2932/1385/7157/1387/2033/3569/5599/3091/5594/5601/5602/4609/6233/7314/2475/2353/5970/7422/7311/22863/7316/3717/3439/2784/1437/1026/5295/1499/5595/5609/7186/3845/581/6774/3455/3265/1432/4790/5155/6714/5296/3725/3576/3551/1021/23533/595/3383/5294/8678/841/355/4792/1234/5743/3454/5925/2247/3135/2919/3456/84557/207/718/4773/6934/5879/3055/3710/1230/2783/59345/5533	73
Environmental Information Processing	Signal transduction	hsa04015	Rap1 signaling pathway	77/1703	212/9370	0.363208	1.99839	6.9296	1.88059e-10	1.40044e-09	5.64387e-10	3630/3479/1813/5582/5594/4804/5578/3397/135/2776/1268/7422/107/5332/4254/4803/26291/2778/8074/387/5295/7094/5587/23683/1499/5595/3845/3265/1432/1956/3480/2904/5579/9732/7424/1399/5155/6714/5296/3674/9965/7057/2775/889/114/999/3688/2260/2253/2255/5584/56034/50855/5909/3690/136/10411/3643/1950/5590/2247/1902/207/111/2263/2903/2902/60/5879/5606/109/2771/2770/2773/5216/1435/1946	77
Human Diseases	Cancer: overview	hsa05203	Viral carcinogenesis	75/1703	205/9370	0.365854	2.01295	6.91096	2.20023e-10	1.60434e-09	6.4656e-10	1385/8841/7157/1387/2033/7337/7874/3065/1642/1111/5594/4193/468/8850/1960/983/3066/5970/1386/7534/7531/8341/1654/1026/3190/387/5295/5566/87/2934/81/8970/5595/5423/1029/7186/3845/581/5315/898/6774/10488/3265/890/4791/7529/10971/4790/7533/5700/6714/5296/3725/90993/1021/5933/595/84699/1027/6502/841/4792/1234/5925/3135/1017/718/9734/5879/1108/83933/4055/23352/2968/54145	75
Organismal Systems	Endocrine system	hsa04920	Adipocytokine signaling pathway	36/1703	70/9370	0.514286	2.82963	7.24122	2.69985e-10	1.92847e-09	7.77186e-10	4852/3952/10891/5465/7124/5599/5443/9370/5601/5602/948/6256/2475/5970/5563/3953/5562/1374/3717/51094/79602/7186/7133/181/6774/6513/4790/3551/4792/8660/2538/32/207/57818/3667/8471	36
Organismal Systems	Endocrine system	hsa04921	Oxytocin signaling pathway	61/1703	154/9370	0.396104	2.17939	6.95482	2.81298e-10	1.96909e-09	7.93556e-10	5499/5500/5501/4878/5582/5594/5578/4846/2353/2776/4208/818/5563/107/5332/5562/1938/9475/2778/1026/387/775/5566/5020/5595/2002/3845/3265/1956/5579/8536/6262/6714/2977/2775/114/3725/815/23533/595/5294/5021/817/5743/4881/111/4773/4638/60/6093/109/2771/3710/2770/2773/814/5607/5533/91807/3765/57172	61
Human Diseases	Infectious disease: viral	hsa05165	Human papillomavirus infection	107/1703	333/9370	0.321321	1.76793	6.72468	2.90593e-10	1.99427e-09	8.03704e-10	2932/1385/7157/1387/2033/7337/7124/3065/1452/5516/5594/4193/2475/5663/3066/5970/122011/7422/545/5518/5519/3439/2308/2778/1026/5295/5566/5515/5528/5529/472/7450/1499/5595/7015/3845/581/5315/898/3455/10488/3265/1956/890/80326/1297/324/4790/1280/5520/5700/55844/6198/1978/5296/3674/7057/1278/9636/10207/4851/3688/90993/5728/1291/3685/3673/3280/7448/3551/1021/5747/5584/7472/11211/4242/5933/50855/595/84…	107
Environmental Information Processing	Signal transduction	hsa04012	ErbB signaling pathway	41/1703	86/9370	0.476744	2.62307	7.12625	3.28955e-10	2.21412e-09	8.92307e-10	2932/5599/5582/5594/5601/5602/4609/5578/2475/818/1026/5295/5595/2002/5609/3845/3265/1956/5579/868/1399/6198/1978/6714/5296/3084/8440/3725/815/25/5747/685/1027/817/2064/1950/867/7039/207/6654/56924	41
Organismal Systems	Endocrine system	hsa04917	Prolactin signaling pathway	36/1703	71/9370	0.507042	2.78977	7.13429	4.52784e-10	2.99008e-09	1.20503e-09	2932/5617/3630/5599/5594/5601/5602/7054/2353/2099/5970/2100/2645/1081/3717/5295/6514/5595/3845/6774/3265/1432/4790/6714/5296/3973/8792/122809/595/1586/2001/1447/207/6654/8600/8651	36
Organismal Systems	Nervous system	hsa04730	Long-term depression	32/1703	60/9370	0.533333	2.93443	7.08427	7.96391e-10	5.16179e-09	2.08024e-09	1392/3479/5582/5516/5594/5578/2776/5332/5592/5518/5519/2778/1394/4842/5515/5595/3845/3265/3480/2911/5579/2977/2775/2891/2892/2767/773/2771/3710/2770/2773/2781	32
Human Diseases	Infectious disease: viral	hsa05170	Human immunodeficiency virus 1 infection	76/1703	214/9370	0.35514	1.954	6.65341	8.20859e-10	5.22365e-09	2.10517e-09	8945/8454/7124/6500/5599/23291/1642/5582/1111/5594/5601/5602/5578/2475/2353/2776/983/5970/545/567/23118/3439/2784/8451/5295/472/5595/5609/7186/3845/581/7133/3265/1432/891/5579/4790/1399/6198/5296/7099/9978/2775/3725/2767/7465/3551/3984/5747/841/355/4792/1234/3135/3456/811/207/4773/6891/7852/5879/598/5606/2771/3710/2770/2773/3985/2923/162/8450/2783/59345/5533/56924/494551	76
Organismal Systems	Nervous system	hsa04720	Long-term potentiation	34/1703	67/9370	0.507463	2.79209	6.93787	1.34236e-09	8.38974e-09	3.38113e-09	5499/5500/5501/1387/2033/5582/5594/5578/468/2776/818/107/5332/775/5566/5595/3845/3265/2904/2911/5579/2915/114/2891/815/6195/817/10411/2903/2902/3710/2905/814/5533	34
Organismal Systems	Endocrine system	hsa04910	Insulin signaling pathway	55/1703	138/9370	0.398551	2.19285	6.65301	1.62509e-09	9.97862e-09	4.02146e-09	2932/5499/5500/5501/10891/3630/5599/5594/5601/5602/2475/6720/5563/3099/2645/5562/2194/5507/2308/6194/5295/5566/3991/3098/31/5595/2002/3845/3265/868/1399/6198/1978/5296/79660/5170/3551/5313/5584/122809/8660/2538/3643/7249/867/5590/2203/32/8789/207/57818/6654/3667/8651/8471	55
Organismal Systems	Immune system	hsa04657	IL-17 signaling pathway	42/1703	94/9370	0.446809	2.45837	6.69717	2.4402e-09	1.451e-08	5.84766e-09	2932/3569/7124/5599/5594/5601/5602/3553/2353/5970/3320/23118/1051/1437/6347/3458/3565/3326/7184/5595/7186/1440/1432/3567/4790/6361/4314/3727/3934/3596/4318/3725/3576/3551/2354/841/4792/6356/5743/2919/6374/4312	42
Environmental Information Processing	Signal transduction	hsa04071	Sphingolipid signaling pathway	51/1703	125/9370	0.408	2.24484	6.60322	2.44598e-09	1.451e-08	5.84766e-09	7157/7124/5599/5582/5516/5594/5601/5602/5578/4846/2776/5970/134/5332/5518/5519/9475/387/5295/5515/5528/5529/5595/7186/3845/581/3265/1432/94103/5579/4790/5520/55844/5296/165679/5170/5728/3827/5590/207/2205/4985/340485/1509/5879/6093/4363/2771/2770/2773/55012	51
Organismal Systems	Nervous system	hsa04726	Serotonergic synapse	48/1703	115/9370	0.417391	2.29651	6.59292	2.94044e-09	1.71526e-08	6.91262e-09	3363/6532/5582/5594/7166/5578/3350/351/2776/5332/3751/4128/2784/3351/2778/1565/3358/775/5566/3361/5595/3845/3265/5579/3356/3362/1557/774/3359/2775/1843/1644/3357/10411/5743/773/4129/121278/111/6571/1558/2771/3710/2770/2773/2783/59345/3765	48
Environmental Information Processing	Signal transduction	hsa04371	Apelin signaling pathway	55/1703	140/9370	0.392857	2.16152	6.52577	3.02273e-09	1.73436e-08	6.98959e-09	5054/10891/5327/5594/2475/55811/4846/2776/4208/5563/107/5332/5562/4209/2784/1958/6194/4842/5566/3991/4843/4088/5595/3845/3265/22800/4205/185/6198/6262/8862/114/999/5346/187/23533/6543/595/5294/8678/7350/6696/84557/207/111/4638/109/2771/3710/2770/2773/814/2783/59345/91807	55
Human Diseases	Neurodegenerative disease	hsa05022	Pathways of neurodegeneration - multiple diseases	138/1703	480/9370	0.2875	1.58184	6.16759	3.82804e-09	2.14782e-08	8.65588e-09	1454/2932/1457/102800317/3569/7124/5599/23435/1459/5621/1452/5582/5594/5601/5602/4704/5578/468/6233/351/7314/627/2475/3553/6647/2776/5663/5970/122011/818/5704/5332/1020/5717/7311/1460/3064/9451/7415/22863/10381/7316/5685/3309/4842/775/8851/2081/4843/7317/5708/3028/7416/5702/5705/5709/5707/5861/5706/1499/847/5595/5609/7186/50507/5664/3845/6804/581/7133/6622/3265/1432/2904/2911/5579/80326/324/1769/…	138
Human Diseases	Cancer: overview	hsa05202	Transcriptional misregulation in cancer	71/1703	201/9370	0.353234	1.94351	6.37273	3.86608e-09	2.14782e-08	8.65588e-09	8864/7157/4297/3479/3569/9611/5468/5371/3065/5327/3398/4804/4193/4609/6256/3486/25942/1050/3066/5970/4208/2120/466/1051/2308/2138/1655/1437/1026/3562/472/581/4149/7849/3480/890/5328/7709/4790/4314/958/5914/4286/6935/4318/4211/6495/4914/2521/597/4353/3576/2892/5747/1025/3002/1027/1649/1848/1053/3021/1647/1991/3560/6667/9915/598/4613/1643/4221/221037	71
Human Diseases	Drug resistance: antineoplastic	hsa01521	EGFR tyrosine kinase inhibitor resistance	37/1703	80/9370	0.4625	2.5447	6.53917	6.84316e-09	3.71173e-08	1.49586e-08	2932/3479/3569/5582/5594/5578/2475/7422/3717/6194/5295/5595/3845/581/6774/3265/1956/3480/5579/5155/6198/1978/6714/5296/3084/5728/56034/3570/2064/1950/2247/7039/207/10018/2263/6654/598	37
Organismal Systems	Endocrine system	hsa04922	Glucagon signaling pathway	45/1703	107/9370	0.420561	2.31395	6.44222	6.89322e-09	3.71173e-08	1.49586e-08	23411/1385/10891/1387/5465/2033/150094/468/2641/2776/1386/818/5563/2645/5332/5562/3939/1374/3945/3948/200186/102724428/2308/2778/5566/6514/31/5315/10488/6513/3276/5531/815/90993/5214/84699/817/2538/2203/32/8789/207/57818/3710/5533	45
Organismal Systems	Nervous system	hsa04725	Cholinergic synapse	47/1703	115/9370	0.408696	2.24867	6.34963	9.67041e-09	5.12825e-08	2.06672e-08	1385/5582/5594/5578/468/2353/2776/818/107/5332/3717/2784/3784/5295/775/5566/5595/3845/43/10488/3265/1141/5579/1137/5296/774/2775/114/815/90993/2767/23533/84699/5294/817/1131/773/207/111/109/2771/3710/2770/2773/814/2783/59345	47
Organismal Systems	Aging	hsa04213	Longevity regulating pathway - multiple species	31/1703	62/9370	0.5	2.75103	6.51931	1.1347e-08	5.92753e-08	2.38884e-08	23411/3630/3479/3065/3312/2475/6647/3066/5563/107/5562/3303/2308/5295/5566/847/3845/3265/3480/3304/6198/5296/114/8660/3643/3170/207/111/3667/109/8471	31
Organismal Systems	Nervous system	hsa04722	Neurotrophin signaling pathway	48/1703	120/9370	0.4	2.20082	6.23935	1.54277e-08	7.94075e-08	3.20018e-08	2932/7157/5599/5594/5601/5602/4804/468/627/5663/5970/9500/818/4803/7531/387/5295/5595/5609/5664/3845/581/3265/1432/4790/1399/5296/4914/5580/3725/5170/815/4915/9252/3551/25/6195/4792/817/396/207/6654/5879/3667/814/5607/4908/4145	48
Human Diseases	Cancer: specific types	hsa05214	Glioma	35/1703	76/9370	0.460526	2.53384	6.32743	2.00424e-08	1.01664e-07	4.09715e-08	7157/3479/5582/5594/4193/5578/2475/818/1026/5295/5595/1029/3845/581/3265/1956/3480/5579/8536/5155/5296/815/5728/1021/595/817/1647/1950/5925/7039/207/6654/1643/814/57172	35
Organismal Systems	Endocrine system	hsa04912	GnRH signaling pathway	40/1703	93/9370	0.430108	2.36648	6.24138	2.2091e-08	1.10455e-07	4.45142e-08	5599/5594/5601/5602/2796/5578/468/2776/818/107/1081/5332/2778/1958/775/5566/5595/2002/5609/3845/3265/1432/1956/5579/6714/5580/114/3725/815/4313/2767/10746/2798/817/2797/111/6654/5606/109/3710	40
Human Diseases	Cancer: specific types	hsa05224	Breast cancer	55/1703	148/9370	0.371622	2.04468	6.03732	3.03325e-08	1.45698e-07	5.87174e-08	2932/7157/3479/1452/5594/4609/2475/8648/2353/8202/2099/122011/2100/26291/1026/8074/5295/1499/5595/3845/581/3265/1956/3480/80326/4791/324/6198/5296/9965/3725/4851/5241/2260/2253/28514/5728/3280/1021/675/2255/7472/11211/595/1647/2064/1950/5925/2247/6667/207/6934/6654/8600/1643	55
Human Diseases	Cancer: specific types	hsa05212	Pancreatic cancer	35/1703	77/9370	0.454545	2.50093	6.23261	3.03885e-08	1.45698e-07	5.87174e-08	7157/5599/5594/5601/5602/2475/5970/7422/7040/1026/5295/4088/5595/1029/3845/581/6774/1956/4790/6198/5296/7042/3551/1021/675/595/1647/2064/1950/5925/7039/207/5879/598/1643	35
Human Diseases	Cancer: specific types	hsa05220	Chronic myeloid leukemia	35/1703	77/9370	0.454545	2.50093	6.23261	3.03885e-08	1.45698e-07	5.87174e-08	7157/3065/5594/4193/4609/3066/5970/7040/1026/5295/4088/5595/1029/3845/581/3265/4790/1399/5296/7042/3551/25/613/1021/595/1027/4792/1647/867/5925/207/6654/598/1643/1488	35
Cellular Processes	Cell growth and death	hsa04210	Apoptosis	52/1703	137/9370	0.379562	2.08837	6.04794	3.19084e-08	1.50918e-07	6.08211e-08	7157/7124/5599/5594/5601/5602/468/2353/5970/4803/9451/5295/1508/2081/142/3562/4000/472/5595/7186/3845/581/3265/4790/1514/1512/5296/4914/1616/3725/5170/597/3551/10376/3002/841/355/4792/1520/1649/1647/332/207/10018/1509/60/598/4170/3710/5551/5783/55367	52
Cellular Processes	Cellular community - eukaryotes	hsa04510	Focal adhesion	69/1703	203/9370	0.339901	1.87016	5.90708	3.82056e-08	1.78293e-07	7.18533e-08	2932/5499/5500/5501/3479/5599/5582/5594/5601/5602/5578/7422/2316/9475/387/5295/87/7094/81/7450/1499/5595/2002/3265/1956/3480/5579/1297/7424/1280/1399/5155/6714/5296/3674/7057/1278/3725/5170/3688/5728/1291/3685/3673/7448/5747/2013/56034/4636/595/3690/1311/2064/1950/6696/207/3381/4638/6654/2335/60/1277/5879/6093/3693/1298/5923/56924/91807	69
Human Diseases	Endocrine and metabolic disease	hsa04932	Non-alcoholic fatty liver disease	57/1703	157/9370	0.363057	1.99756	5.9406	4.44523e-08	2.04714e-07	8.25015e-08	2932/3952/5465/3630/3569/7124/5599/5468/9370/5601/5602/4704/6256/468/3553/6720/2353/1050/5970/5563/3953/5562/9451/7040/51094/79602/5295/2081/7186/581/1432/1571/4790/6389/4722/5296/7494/10062/2931/3725/3576/3551/5313/1349/4296/3552/841/355/1649/8660/3643/3570/207/10018/5879/3667/6392	57
Organismal Systems	Development and regeneration	hsa04380	Osteoclast differentiation	53/1703	142/9370	0.373239	2.05358	5.96212	4.55867e-08	2.07212e-07	8.35081e-08	1385/7124/5599/5468/5594/5601/5602/5971/3553/2353/5970/23118/7040/3458/4982/5295/5595/5609/7186/3455/1432/4791/4790/5296/3727/4286/3725/7042/8792/3551/29760/54209/10859/3552/2354/3726/3690/4792/3454/3554/3456/207/4773/695/5879/8600/3710/8651/814/1435/140885/5533/2355	53
Organismal Systems	Endocrine system	hsa04927	Cortisol synthesis and secretion	31/1703	65/9370	0.476923	2.62406	6.19214	4.6914e-08	2.10512e-07	8.48378e-08	1385/5443/468/183/2776/1589/1386/107/5332/2778/6770/775/5566/10488/185/1584/8622/114/3949/90993/2767/1583/84699/3164/8913/1586/6667/111/109/3710/4158	31
Organismal Systems	Circulatory system	hsa04261	Adrenergic signaling in cardiomyocytes	56/1703	154/9370	0.363636	2.00075	5.9014	5.47196e-08	2.42429e-07	9.77006e-08	1385/5499/5500/5501/1390/5516/5594/5578/468/183/2776/153/1386/818/107/5332/5518/5519/3784/2778/775/5566/5515/5528/5529/147/5595/10488/1432/476/478/5520/55844/185/6262/154/114/148/815/6331/90993/9252/23533/6543/84699/5294/817/10411/477/207/111/109/2771/2770/2773/55012	56
Human Diseases	Cancer: specific types	hsa05219	Bladder cancer	23/1703	41/9370	0.560976	3.08652	6.31012	5.58095e-08	2.44167e-07	9.8401e-08	7157/5594/4193/4609/7422/1026/5595/1029/3845/3265/1956/6714/7057/4318/999/3576/4313/9252/595/2064/1950/5925/4312	23
Human Diseases	Cancer: specific types	hsa05218	Melanoma	33/1703	73/9370	0.452055	2.48723	6.01187	8.85462e-08	3.82607e-07	1.54194e-07	7157/3479/5594/4193/26291/1026/8074/5295/5595/1029/3845/581/3265/1956/3480/5155/5296/9965/4286/999/2260/2253/5728/1021/2255/56034/595/1647/1950/5925/2247/207/1643	33
Human Diseases	Infectious disease: viral	hsa05160	Hepatitis C	56/1703	156/9370	0.358974	1.9751	5.78798	9.12248e-08	3.89374e-07	1.56921e-07	2932/7157/5465/7124/5516/5594/4609/6256/5970/7534/7531/5518/5519/7122/3439/1026/3458/5295/5515/3646/1499/5595/7186/3845/581/6774/3455/3265/1956/7529/10971/4790/7533/5520/55844/5296/6041/10062/3949/1364/3551/1021/8554/595/841/355/4792/975/1950/3454/5925/3456/207/1017/6654/9076	56
Human Diseases	Cancer: specific types	hsa05210	Colorectal cancer	37/1703	87/9370	0.425287	2.33995	5.91762	1.05813e-07	4.46199e-07	1.79822e-07	2932/7157/5599/5594/5601/5602/4609/2475/2353/7040/1026/387/5295/4088/1499/5595/3845/581/3265/1956/324/6198/5296/3725/7042/595/2956/1647/1950/332/7039/207/6934/10018/6654/5879/1643	37
Human Diseases	Infectious disease: parasitic	hsa05143	African trypanosomiasis	21/1703	37/9370	0.567568	3.12279	6.09731	1.61946e-07	6.74775e-07	2.71939e-07	4878/3569/7124/5582/5578/3553/2776/335/5332/7412/3458/3043/5579/3586/3039/6401/3040/3383/3606/355/3827	21
Organismal Systems	Sensory system	hsa04750	Inflammatory mediator regulation of TRP channels	40/1703	99/9370	0.40404	2.22305	5.76555	1.75432e-07	7.22368e-07	2.9112e-07	5499/5500/5501/3479/5599/5582/5601/5602/5578/3553/2776/818/107/5332/4803/2778/3269/3358/5295/5566/7442/1432/5579/8989/6714/5296/3356/4914/5580/114/815/3827/817/3357/3554/111/59341/5606/109/3710	40
Organismal Systems	Endocrine system	hsa04918	Thyroid hormone synthesis	33/1703	75/9370	0.44	2.4209	5.82253	1.95338e-07	7.94979e-07	3.20383e-07	1385/213/5582/5578/468/2776/1386/107/1081/5332/3309/2778/6906/2936/5566/7184/10488/7849/5579/476/478/7252/114/90993/8458/7173/84699/477/7253/111/109/3710/821	33
Organismal Systems	Immune system	hsa04611	Platelet activation	47/1703	126/9370	0.373016	2.05235	5.60478	2.6697e-07	1.07402e-06	4.32837e-07	5499/5500/5501/5594/4846/2776/2243/107/5332/5592/9475/2778/387/5295/5566/7094/2147/7450/5595/1432/6714/5296/3674/2977/1278/114/3688/3673/5584/23533/5294/3690/6915/5590/207/111/695/4638/60/1277/6093/109/2771/3710/2770/2773/91807	47
Human Diseases	Infectious disease: parasitic	hsa05144	Malaria	25/1703	50/9370	0.5	2.75103	5.85075	2.98236e-07	1.18062e-06	4.75801e-07	3569/7124/948/3553/7412/7040/6347/3458/6403/3043/1440/958/3586/3039/6401/7057/7099/3576/7042/3040/3383/3606/975/1311/2532	25
Organismal Systems	Excretory system	hsa04960	Aldosterone-regulated sodium reabsorption	21/1703	38/9370	0.552632	3.04061	5.94026	3.00216e-07	1.18062e-06	4.75801e-07	3630/3479/5582/5594/5578/4306/5295/3291/5595/3845/5579/476/478/5296/5170/3758/2810/3643/23327/477/3667	21
Cellular Processes	Cell growth and death	hsa04114	Oocyte meiosis	50/1703	138/9370	0.362319	1.9935	5.54115	3.19111e-07	1.24099e-06	5.00126e-07	8945/5499/5500/5501/3630/8454/3479/6500/23291/5516/5594/983/818/107/7534/7531/5518/5519/5566/5515/5528/5529/5595/898/26271/1432/891/3480/7529/10971/7533/51434/9978/114/367/5241/815/8243/4085/10744/6195/817/1017/111/109/3710/9126/5533/9700/8881	50
Organismal Systems	Immune system	hsa04062	Chemokine signaling pathway	64/1703	193/9370	0.331606	1.82452	5.45467	3.29539e-07	1.26746e-06	5.10796e-07	2932/5594/5473/2776/5970/5196/107/5332/9475/3717/2784/6347/387/5295/5566/5595/3845/6011/6774/2868/3265/408/5579/4790/1399/6351/6361/6357/6714/5296/2931/5580/114/3576/3551/5747/6376/23533/5294/4792/1234/729230/6356/6352/5590/2919/6374/207/111/409/7852/6654/5879/6093/3055/109/2771/2770/2773/1524/1230/157/2783/59345	64
Human Diseases	Infectious disease: parasitic	hsa05145	Toxoplasmosis	43/1703	112/9370	0.383929	2.1124	5.5815	3.38385e-07	1.2871e-06	5.18712e-07	7124/5599/5594/5601/5602/3312/5970/3303/23118/3108/3717/7040/3458/4843/5595/6774/1432/4790/3304/958/3586/7099/2775/3949/3119/5170/7042/3688/23643/3551/23533/5294/841/4792/1234/3123/207/598/5606/2771/2770/2773/8651	43
Human Diseases	Neurodegenerative disease	hsa05010	Alzheimer disease	110/1703	388/9370	0.283505	1.55986	5.30824	3.42002e-07	1.2871e-06	5.18712e-07	1454/2932/1457/102800317/3630/3569/7124/5599/1459/1452/5594/5601/5602/4704/468/351/2475/3553/2776/5663/5970/122011/5704/5332/1020/5717/1460/9451/22863/10381/5685/348/4842/5295/775/8851/2081/4843/5708/3028/7416/5702/5705/5709/5707/5706/1499/2597/5595/5609/7186/50507/5664/3845/6622/3265/2904/80326/324/203068/5701/22926/4790/6389/498/4722/292/5700/4137/5296/51107/7494/2915/7979/5689/5718/3551/8883/1…	110
Organismal Systems	Nervous system	hsa04724	Glutamatergic synapse	44/1703	116/9370	0.37931	2.08699	5.55175	3.69911e-07	1.37733e-06	5.55074e-07	5582/5594/5578/2776/107/5332/2784/2778/775/5566/5595/2904/2911/5579/2897/2917/9229/2752/246213/2915/2775/114/2891/2892/9456/9454/6506/773/111/2918/2903/2902/2898/6507/109/2771/3710/2770/2773/2905/157/2783/59345/5533	44
Human Diseases	Infectious disease: bacterial	hsa05131	Shigellosis	78/1703	253/9370	0.3083	1.69629	5.29131	5.30971e-07	1.95621e-06	7.88367e-07	2932/8945/7157/8454/7124/6500/5599/23291/5594/5601/5602/4193/11335/6233/7314/2475/3553/5970/3099/5332/7311/9475/22863/23118/7316/2308/1437/387/5295/87/7094/3098/81/7416/989/472/5595/7186/581/1432/1956/10616/4790/1399/6198/6714/5296/2931/7099/199746/9978/5580/3725/3576/3688/9252/3551/5747/4636/3606/8678/4792/3021/6352/3554/3456/84557/207/718/7334/375/664/60/5879/6093/598/3710/5216	78
Human Diseases	Neurodegenerative disease	hsa05017	Spinocerebellar ataxia	51/1703	144/9370	0.354167	1.94864	5.40654	5.49242e-07	2.00245e-06	8.07001e-07	6095/10524/5599/5582/5601/5602/5578/2475/2776/5704/5332/5717/22863/5685/5295/2081/5708/7416/5702/5705/5709/5707/5706/7186/2904/2911/5579/5701/292/5700/5296/7494/7979/2891/2892/5689/5718/5719/8678/773/6667/207/2903/2902/3710/4654/2905/6311/4976/5714/55626	51
Human Diseases	Cancer: overview	hsa05230	Central carbon metabolism in cancer	31/1703	71/9370	0.43662	2.40231	5.58978	5.62288e-07	2.02887e-06	8.17651e-07	7157/51548/3091/5594/4609/2475/3099/2645/3939/3945/3948/2539/5295/6514/3098/5595/3845/5315/3265/1956/6513/5296/4914/2260/5728/5214/2064/3417/207/2263/5163	31
Human Diseases	Cancer: specific types	hsa05221	Acute myeloid leukemia	30/1703	68/9370	0.441176	2.42738	5.56732	6.50715e-07	2.32398e-06	9.36583e-07	8864/5371/5594/4609/2475/1050/5970/1437/5295/3562/5595/5467/3845/6774/3265/890/4790/6198/1978/5296/5914/597/4353/3551/595/1848/1053/207/6934/6654	30
Organismal Systems	Immune system	hsa04660	T cell receptor signaling pathway	45/1703	122/9370	0.368852	2.02945	5.39388	6.90304e-07	2.44047e-06	9.83528e-07	2932/7124/5599/5516/5594/5601/5602/2353/5970/5518/5519/1437/3458/3565/387/5295/5515/5528/5529/5595/5609/3845/3265/1432/868/3567/4790/5520/55844/5296/3586/8440/927/3558/3725/5170/3551/84433/4792/207/4773/6654/5533/56924/55012	45
Human Diseases	Cancer: specific types	hsa05213	Endometrial cancer	27/1703	59/9370	0.457627	2.51789	5.512	9.70234e-07	3.39582e-06	1.36854e-06	2932/7157/5594/4609/1026/5295/1499/5595/2002/3845/581/3265/1956/324/5296/5170/999/5728/595/1647/2064/1950/207/6934/6654/1495/1643	27
Organismal Systems	Endocrine system	hsa04916	Melanogenesis	39/1703	101/9370	0.386139	2.12456	5.35509	9.95313e-07	3.42243e-06	1.37927e-06	2932/1385/1387/2033/5443/5582/5594/5578/1906/2776/818/107/5332/4254/2778/5566/1499/5595/3845/10488/3265/5579/80326/4286/7299/2775/114/815/90993/7472/11211/84699/817/111/6934/109/2771/2770/2773	39
Organismal Systems	Digestive system	hsa04971	Gastric acid secretion	32/1703	76/9370	0.421053	2.31665	5.43149	9.97395e-07	3.42243e-06	1.37927e-06	5582/5578/6750/2776/818/2520/107/5332/7430/3784/2778/5566/5579/476/478/114/887/815/3758/817/3274/1131/477/111/4638/60/109/2771/3710/2770/2773/91807	32
Human Diseases	Infectious disease: bacterial	hsa05134	Legionellosis	26/1703	56/9370	0.464286	2.55453	5.49876	1.09055e-06	3.70576e-06	1.49345e-06	3569/7124/3312/3553/5970/3329/7415/3303/3297/5861/4791/4790/1917/1915/3304/7099/3576/3606/841/4792/2919/718/375/664/1937/23786	26
Organismal Systems	Immune system	hsa04659	Th17 cell differentiation	41/1703	109/9370	0.376147	2.06958	5.29345	1.18641e-06	3.99272e-06	1.6091e-06	6095/6097/196/3569/5599/3091/5594/5601/5602/6256/2475/3553/2353/5970/3320/3108/3717/7040/3458/3565/4088/3326/5595/6774/3559/1432/4790/50943/5914/3119/3558/3725/3551/3662/4792/3570/3560/3554/3123/4773/5533	41
Human Diseases	Substance dependence	hsa05032	Morphine addiction	36/1703	91/9370	0.395604	2.17664	5.31562	1.31144e-06	4.37147e-06	1.76174e-06	5582/5578/134/107/2784/5144/2550/2778/5566/2868/408/5579/4988/774/2775/8622/114/9568/140679/5153/5141/2559/773/1812/111/409/2566/109/2771/2770/2773/5138/157/2783/59345/3765	36
NA	NA	hsa04518	Integrin signaling	52/1703	154/9370	0.337662	1.85784	5.05865	2.25079e-06	7.43184e-06	2.99509e-06	2932/3479/2475/2243/7422/7412/2316/7040/5295/87/7094/81/7450/1499/1956/3480/1297/7424/1280/5155/6714/5296/2200/3674/7057/1278/8440/999/3688/1291/3685/3673/7448/5747/56034/595/3383/3690/1311/2064/1950/6696/207/718/3381/2335/60/1277/5879/3693/1298/1758	52
Cellular Processes	Cell growth and death	hsa04115	p53 signaling pathway	31/1703	75/9370	0.413333	2.27418	5.2213	2.36371e-06	7.73175e-06	3.11595e-06	5054/7157/3479/1111/4193/3486/983/11200/545/1026/472/1029/581/898/891/7057/5728/1021/2810/64393/595/841/355/64326/1647/7249/1017/598/1643/55367/84883	31
Organismal Systems	Endocrine system	hsa04929	GnRH secretion	28/1703	65/9370	0.430769	2.37012	5.22393	2.73224e-06	8.8545e-06	3.56843e-06	5582/5594/2796/5578/2776/2100/1081/5332/2550/5295/775/3814/5595/3845/3265/408/5579/5296/9568/2767/8913/6696/2797/207/409/3710/610/3765	28
Environmental Information Processing	Signal transduction	hsa04064	NF-kappa B signaling pathway	39/1703	105/9370	0.371429	2.04362	5.06822	3.08915e-06	9.9193e-06	3.99755e-06	1457/7124/1459/5971/3553/5970/7412/1460/23118/142/472/7186/5579/4791/5328/4790/6351/6357/958/7099/597/3576/8792/23643/3551/84433/29760/3383/4792/1647/5743/3554/2919/7329/695/8600/598/4055/55367	39
Organismal Systems	Endocrine system	hsa04924	Renin secretion	29/1703	69/9370	0.42029	2.31246	5.15687	3.32968e-06	1.05944e-05	4.26964e-06	1385/4878/116/5972/1636/183/1906/2776/153/134/5332/2778/1508/775/5566/3778/117/185/154/2977/155/5153/4881/111/2771/3710/2770/2773/5533	29
Human Diseases	Cardiovascular disease	hsa05415	Diabetic cardiomyopathy	64/1703	205/9370	0.312195	1.71771	4.8967	3.46316e-06	1.09199e-05	4.40079e-06	2932/5499/5500/5501/5465/3630/5599/5972/1636/5582/5601/5602/4704/948/5578/2475/4846/183/5970/818/5524/5332/2673/7040/2539/5295/2936/142/4088/9945/7416/2597/1432/5579/6513/4790/6389/498/4722/292/185/6262/5296/4318/5580/1278/7042/815/4313/5728/1349/817/3643/5590/5166/6667/207/1509/1277/5879/3667/6392/518/513	64
Human Diseases	Cancer: specific types	hsa05216	Thyroid cancer	19/1703	37/9370	0.513514	2.82538	5.24306	4.79899e-06	1.49969e-05	6.04384e-06	7157/5468/5594/4609/6256/8031/1026/1499/5595/3845/581/3265/7849/4914/999/595/1647/6934/1643	19
Organismal Systems	Circulatory system	hsa04270	Vascular smooth muscle contraction	46/1703	134/9370	0.343284	1.88877	4.88358	5.17483e-06	1.60282e-05	6.45949e-06	5499/5500/5501/4878/551/5582/5594/5578/183/1906/135/2776/552/4879/107/5332/5592/9475/796/2778/387/775/5566/79784/147/5595/3778/5579/185/4880/2977/5580/114/148/2767/133/136/4627/4881/111/553/4638/6093/109/3710/91807	46
Human Diseases	Cancer: specific types	hsa05222	Small cell lung cancer	35/1703	93/9370	0.376344	2.07067	4.89027	6.96798e-06	2.13929e-05	8.62151e-06	7157/4609/6256/5970/2272/1026/5295/4843/7186/581/898/4149/7709/4790/5296/3674/3688/5728/3685/3673/3551/1021/5747/595/1027/6502/4792/1647/5743/5925/207/1017/2335/598/1643	35
Human Diseases	Endocrine and metabolic disease	hsa04950	Maturity onset diabetes of the young	15/1703	26/9370	0.576923	3.17426	5.23207	7.52408e-06	2.28994e-05	9.22863e-06	3630/3172/2645/6514/5078/3280/5313/3171/3375/6927/5080/3170/2494/4760/3651	15
Human Diseases	Infectious disease: viral	hsa05162	Measles	46/1703	136/9370	0.338235	1.86099	4.76665	8.10845e-06	2.44153e-05	9.83954e-06	2932/1457/7157/3569/5599/1459/5601/5602/3312/3553/2353/5970/1460/10399/3303/23118/3439/103/5295/4478/581/898/6774/3559/3455/868/4790/3304/5296/7099/3558/3725/3551/1021/595/3552/1027/841/355/4792/3560/3454/3456/207/1017/598	46
Human Diseases	Endocrine and metabolic disease	hsa04936	Alcoholic liver disease	48/1703	144/9370	0.333333	1.83402	4.75326	8.16168e-06	2.44153e-05	9.83954e-06	23411/2932/10891/5465/3569/7124/5599/9370/5601/5602/3553/6720/5970/5563/5562/2194/23118/1374/3439/2308/51094/79602/31/1499/5609/50507/1432/1571/4790/223/7099/3576/23643/3551/595/217/841/355/4792/32/2919/3456/131/127/207/718/6934/5606	48
Cellular Processes	Transport and catabolism	hsa04137	Mitophagy - animal	38/1703	105/9370	0.361905	1.99122	4.81375	8.39461e-06	2.469e-05	9.95027e-06	1457/7157/5599/10075/1459/3091/5601/5602/468/6233/7314/5970/7311/1460/9451/7415/7316/5869/7186/84749/3845/3265/22800/6714/4286/3725/7942/11331/27342/5071/8678/84557/6667/664/598/4976/55626/23786	38
Organismal Systems	Immune system	hsa04625	C-type lectin receptor signaling pathway	38/1703	105/9370	0.361905	1.99122	4.81375	8.39461e-06	2.469e-05	9.95027e-06	3569/7124/5599/5594/5601/5602/5971/4193/3553/1960/5970/387/5295/5595/3845/3265/1432/22800/868/4791/4790/6361/6714/5296/3586/5580/3558/3725/51266/3551/64170/841/4792/5743/207/4773/3710/5533	38
Environmental Information Processing	Signal transduction	hsa04390	Hippo signaling pathway	51/1703	157/9370	0.324841	1.78729	4.68842	9.83713e-06	2.86916e-05	1.15629e-05	1453/1454/2932/8945/5054/102800317/5499/5500/5501/23291/5516/3398/4609/3397/7534/7531/5518/5519/7040/4088/5515/1499/268/80326/324/7529/10971/7533/5520/55844/286204/10207/999/7042/2736/652/5584/7472/11211/50855/595/5590/174/332/650/6934/657/60/1495/654/9113	51
Human Diseases	Cancer: specific types	hsa05226	Gastric cancer	49/1703	150/9370	0.326667	1.79734	4.63942	1.23177e-05	3.56224e-05	1.43561e-05	2932/7157/1452/5594/4609/6256/2475/5243/122011/7040/26291/1026/8074/5295/4088/1499/5595/7015/3845/581/898/3265/1956/80326/324/6198/5296/9965/999/7042/6469/2253/2255/7472/11211/595/1027/1647/2064/1950/5925/2247/207/1017/6934/2263/6654/1495/1643	49
Genetic Information Processing	Folding, sorting and degradation	hsa04120	Ubiquitin mediated proteolysis	47/1703	142/9370	0.330986	1.8211	4.64653	1.2492e-05	3.56224e-05	1.43561e-05	8945/8454/7337/6500/5371/10075/23291/1642/8924/4193/6233/7314/55294/7311/7316/8451/7317/7320/55120/868/51366/51434/84447/9320/9978/10273/63893/8554/9039/5071/6502/64326/23327/8452/867/7329/7334/1643/8651/8450/10055/3093/997/8881/9820/9063/55070	47
Human Diseases	Infectious disease: bacterial	hsa05135	Yersinia infection	46/1703	138/9370	0.333333	1.83402	4.65167	1.25187e-05	3.56224e-05	1.43561e-05	2932/3569/7124/5599/5594/5601/5602/3553/2353/2776/5970/9475/23118/6347/387/5295/5595/5609/7186/1432/4790/1399/6714/5296/3586/7099/927/3558/3725/3576/3688/3551/3984/5747/3606/6195/4792/3456/207/4773/2335/60/5879/6093/5606/5585	46
Environmental Information Processing	Signal transduction	hsa04340	Hedgehog signaling pathway	24/1703	56/9370	0.428571	2.35802	4.80368	1.55155e-05	4.37938e-05	1.76492e-05	1453/1454/2932/8945/102800317/8454/23291/1452/122011/5727/5566/408/1455/6469/2736/50937/2619/84976/595/8452/409/2735/157/1456	24
Environmental Information Processing	Signal transduction	hsa04630	JAK-STAT signaling pathway	53/1703	168/9370	0.315476	1.73577	4.53519	1.69458e-05	4.74483e-05	1.9122e-05	5617/3952/2688/1387/2033/3569/4609/2475/2690/2056/3953/3717/3439/1437/1026/3458/3565/5295/3562/6774/3559/1440/3455/3265/1956/3567/5155/5296/2670/3586/3596/3558/7066/3600/3574/8554/56832/122809/595/3570/1950/3560/3454/3456/3589/207/2057/6654/598/4170/8651/3597/9063	53
Human Diseases	Infectious disease: parasitic	hsa05140	Leishmaniasis	30/1703	78/9370	0.384615	2.11618	4.66516	1.89755e-05	5.27098e-05	2.12425e-05	7124/5594/3553/2353/5970/23118/3108/3717/7040/3458/3565/4843/5595/2002/1432/5579/4790/1917/1915/3586/7099/3119/3725/7042/3688/3552/4792/5743/3123/718	30
Human Diseases	Neurodegenerative disease	hsa05012	Parkinson disease	76/1703	268/9370	0.283582	1.56028	4.3858	2.23761e-05	6.16665e-05	2.48521e-05	7157/1813/5599/5601/5602/4704/7054/468/6233/7314/6647/4780/135/818/5704/5717/7311/4128/9451/10381/7316/5685/7295/3309/2778/5566/2081/7317/5708/7416/5702/5705/5709/5707/5706/581/6622/203068/2774/5701/22926/6389/498/4722/292/5700/4137/7494/6531/1616/7979/815/5689/5718/10376/1349/5719/221074/5071/1843/817/1649/1812/4129/111/6571/598/2771/3710/2770/2773/6392/5714/518/25800/513	76
Environmental Information Processing	Signal transduction	hsa04072	Phospholipase D signaling pathway	48/1703	149/9370	0.322148	1.77247	4.4795	2.27654e-05	6.2249e-05	2.50868e-05	3630/551/5594/5578/2475/183/552/107/5332/4254/2778/387/5295/2147/5595/3845/3265/1956/2911/22800/2917/185/5155/5296/2915/114/3576/23533/56034/1609/5737/5294/10411/3643/1950/7249/554/1902/160851/207/111/375/2918/553/2205/1607/6654/109	48
Human Diseases	Cancer: specific types	hsa05223	Non-small cell lung cancer	28/1703	73/9370	0.383562	2.11038	4.48851	3.78317e-05	0.000102644	4.13663e-05	7157/5582/5594/5578/6256/2272/1026/5295/5595/1029/3845/581/6774/3265/1956/5579/5296/5170/1021/595/1647/2064/1950/5925/7039/207/6654/1643	28
Human Diseases	Immune disease	hsa05321	Inflammatory bowel disease	26/1703	66/9370	0.393939	2.16748	4.48566	4.15091e-05	0.000111755	4.50382e-05	6095/6097/3569/7124/3553/5970/3108/7040/3458/3565/4088/6774/3567/4790/50943/3586/3596/7099/3119/3558/3725/7042/3552/3606/3123/8809	26
Human Diseases	Cancer: specific types	hsa05211	Renal cell carcinoma	27/1703	70/9370	0.385714	2.12222	4.44148	4.61552e-05	0.000123316	4.96971e-05	1387/2033/3091/5594/405/2034/7422/7040/1026/5295/2113/5595/3845/3265/6513/1399/5155/5296/9978/3725/7042/7039/207/9915/6654/5879/56924	27
Organismal Systems	Digestive system	hsa04970	Salivary secretion	33/1703	93/9370	0.354839	1.95234	4.34983	5.11566e-05	0.000135642	5.46649e-05	5582/5578/2776/153/107/5332/5592/2778/4842/1471/5566/147/3778/6558/5579/476/478/154/2977/276/114/148/55503/155/1131/477/362/6844/278/277/111/109/3710	33
Human Diseases	Cancer: specific types	hsa05225	Hepatocellular carcinoma	52/1703	170/9370	0.305882	1.68298	4.23527	5.15456e-05	0.000135646	5.46665e-05	2932/7157/1452/5582/5594/4609/5578/3162/2475/4780/6604/122011/2950/3481/2947/7040/1026/5295/4088/1499/5595/2002/1029/7015/3845/581/3265/1956/3480/5579/80326/324/6198/5296/8289/7042/5728/1021/7472/11211/86/595/1647/5925/7039/207/6934/6654/60/598/1643/6602	52
Human Diseases	Neurodegenerative disease	hsa05020	Prion disease	76/1703	275/9370	0.276364	1.52057	4.12937	5.8255e-05	0.000152158	6.1321e-05	2932/1385/1457/3569/7124/5599/1459/5621/5594/5601/5602/4704/468/3312/3553/6647/1386/5704/5717/1460/9451/3303/10381/5685/3309/1958/5295/775/5566/5708/7416/5702/5705/5709/5707/5706/5595/581/10488/1432/2904/4684/203068/5701/6389/498/4722/292/5700/3304/6262/5296/774/5580/7979/4851/90993/5689/5718/10376/1349/5719/84699/3552/1649/6352/2903/2902/5879/3710/2905/6392/5533/5714/518/513	76
Genetic Information Processing	Folding, sorting and degradation	hsa03050	Proteasome	20/1703	46/9370	0.434783	2.3922	4.46087	6.13848e-05	0.000159146	6.41369e-05	5704/5717/5685/5721/3458/5708/5702/5705/5709/5707/5706/5720/5701/5700/23198/7979/5689/5718/5719/5714	20
Human Diseases	Cancer: overview	hsa05235	PD-L1 expression and PD-1 checkpoint pathway in cancer	32/1703	90/9370	0.355556	1.95629	4.29612	6.32278e-05	0.000162719	6.55769e-05	1457/1459/3091/5594/2475/2353/5970/1460/3717/3458/5295/5595/3845/6774/3265/1432/1956/4790/6198/5296/7099/3725/5728/3551/4792/55509/1950/207/4773/5606/29126/5533	32
Human Diseases	Drug resistance: antineoplastic	hsa01523	Antifolate resistance	15/1703	30/9370	0.5	2.75103	4.52711	7.25754e-05	0.000185412	7.47223e-05	3569/7124/3553/5970/4790/1244/4524/7298/1719/10257/113235/3551/8714/4363/471	15
Human Diseases	Infectious disease: parasitic	hsa05146	Amoebiasis	35/1703	103/9370	0.339806	1.86963	4.18239	8.54218e-05	0.000216649	8.73114e-05	3569/7124/5582/5578/3553/2776/5970/107/5332/7040/1437/2778/3458/5295/5566/4843/87/81/5869/5052/5579/2774/4790/5296/3586/7099/1278/3576/7042/2767/5747/3554/2919/2335/1277	35
Environmental Information Processing	Signal transduction	hsa04014	Ras signaling pathway	67/1703	238/9370	0.281513	1.5489	4.04239	8.60467e-05	0.000216664	8.73174e-05	3630/3479/3363/5599/5582/5594/5601/5602/4804/5578/627/5970/7422/3481/4254/4803/2784/26291/8074/387/5295/5566/2113/5869/5595/2002/3845/3265/1956/3480/2904/5579/22800/7424/4790/5155/5296/10156/9965/4914/9610/100271927/2260/2253/4915/3551/25/2255/56034/3643/1950/2247/7039/207/2263/2903/6654/2902/5879/598/1435/4908/1946/2783/59345/5923/56924	67
Environmental Information Processing	Signal transduction	hsa04310	Wnt signaling pathway	53/1703	178/9370	0.297753	1.63825	4.05171	9.68935e-05	0.000242234	9.7622e-05	1454/23411/2932/8945/1457/102800317/7157/1387/2033/8454/6500/5599/1459/23291/1452/5582/5601/5602/4609/5578/57805/79718/5663/6907/122011/818/55366/5332/1460/9475/387/5566/4088/1499/5467/5579/80326/324/8607/9978/3725/815/57680/7472/11211/595/817/4773/6934/5879/4163/5533/1488	53
Organismal Systems	Immune system	hsa04664	Fc epsilon RI signaling pathway	26/1703	69/9370	0.376812	2.07324	4.21694	0.000100493	0.00024945	0.00010053	7124/5599/5594/5601/5602/5578/1437/3565/5295/3562/5595/5609/3845/3265/1432/3567/5296/3596/5170/3635/207/2205/695/6654/5879/5606	26
Cellular Processes	Cell motility	hsa04810	Regulation of actin cytoskeleton	65/1703	232/9370	0.280172	1.54152	3.9362	0.000127142	0.000313378	0.000126294	5499/5500/5501/3630/5594/7430/9475/10787/26291/8074/387/5295/87/2147/2934/4478/5962/81/79784/5595/3845/3265/1956/22800/324/1399/5155/6714/5296/3674/9965/54434/54961/3688/2260/2253/3685/3673/3984/2255/5747/56034/4636/3690/3827/4627/1131/1950/2247/1902/207/2263/7852/4638/6654/2335/60/5879/6093/5216/3693/3985/56924/91807/7114	65
Cellular Processes	Cellular community - eukaryotes	hsa04520	Adherens junction	32/1703	93/9370	0.344086	1.89318	4.0796	0.000129597	0.000317196	0.000127832	1457/1387/2033/1459/5594/1460/9475/387/4088/87/6615/81/1499/5595/1956/3480/5818/6714/889/999/2260/4636/3643/2064/6934/117178/60/5879/6093/1003/1495/7525	32
Organismal Systems	Endocrine system	hsa04913	Ovarian steroidogenesis	21/1703	52/9370	0.403846	2.22198	4.16435	0.000147459	0.000355935	0.000143444	3630/3479/107/1081/2778/6770/5566/3480/3973/114/3949/1588/1583/3643/1586/5743/111/1545/1543/109/654	21
Organismal Systems	Digestive system	hsa04979	Cholesterol metabolism	21/1703	52/9370	0.403846	2.22198	4.16435	0.000147459	0.000355935	0.000143444	948/338/1581/335/9218/348/6770/7416/350/706/3949/337/9388/4023/55908/255738/4018/1071/3990/9217/10577	21
Human Diseases	Substance dependence	hsa05034	Alcoholism	55/1703	191/9370	0.287958	1.58436	3.8454	0.000191095	0.000458105	0.00018462	4852/1385/8841/5499/5500/5501/1392/1813/3065/5594/7054/468/627/135/3066/1386/8520/4128/8341/2784/2778/5566/8970/5595/3845/10488/3265/2904/6531/2775/90993/4915/84699/2354/1644/136/3021/1812/4129/9734/111/6571/2903/6654/2902/2771/2770/2773/2905/814/2783/59345/83933/8334/54145	55
Human Diseases	Immune disease	hsa05323	Rheumatoid arthritis	32/1703	95/9370	0.336842	1.85332	3.93967	0.000203395	0.000481831	0.000194182	3569/7124/3553/5741/2353/7422/3108/7040/1437/6347/3458/4314/1514/7099/3119/3725/3576/7042/3600/8792/3383/3552/3606/6352/3123/2919/3589/6374/4312/8600/1435/533	32
Human Diseases	Cancer: overview	hsa05231	Choline metabolism in cancer	33/1703	99/9370	0.333333	1.83402	3.93162	0.000203746	0.000481831	0.000194182	5599/3091/5582/5594/5601/5602/5578/1119/2475/2353/5295/5595/3845/3265/1956/5579/5155/6198/1978/5296/3725/5170/56034/1609/6580/1950/7249/6667/160851/207/1607/6654/5879	33
Human Diseases	Endocrine and metabolic disease	hsa04940	Type I diabetes mellitus	18/1703	44/9370	0.409091	2.25084	3.91942	0.000358366	0.000841799	0.000339251	3630/7124/3553/3329/3108/3458/5798/5799/3119/3558/3002/3552/355/3123/3135/2572/1363/5551	18
Cellular Processes	Transport and catabolism	hsa04148	Efferocytosis	46/1703	157/9370	0.292994	1.61207	3.64493	0.000406884	0.000948718	0.000382341	23411/1385/5468/3091/5594/948/6256/7376/405/2056/818/1374/1051/3717/7040/5869/5595/5467/1432/6513/6566/1399/3586/7057/10062/23166/286046/815/3685/5747/6376/1850/4953/3690/10461/817/1846/5743/811/2057/4773/5879/961/1524/3693/140885	46
Organismal Systems	Digestive system	hsa04973	Carbohydrate digestion and absorption	19/1703	48/9370	0.395833	2.1779	3.8558	0.000409304	0.000948718	0.000382341	3099/5332/5295/6514/3098/6523/5579/476/478/5296/276/2538/477/6476/278/277/207/57818/6518	19
Human Diseases	Neurodegenerative disease	hsa05014	Amyotrophic lateral sclerosis	92/1703	368/9370	0.25	1.37551	3.46355	0.000529822	0.00121999	0.000491663	7157/7124/23435/4704/468/2475/23064/6647/5704/9782/5717/3178/9451/7415/220988/22863/10381/5685/3309/4842/2081/4843/5708/3181/7416/5702/5705/5709/5707/5861/5706/847/7186/581/7133/1432/2904/1769/203068/5701/22926/6389/498/4722/5903/5700/7494/3084/1616/9973/7979/140775/2521/4747/203228/2891/56893/4928/8480/5689/5718/10376/1349/6396/5719/4927/5071/6506/8678/1649/283/84557/2903/2902/60/5879/598/5606/3…	92
Metabolism	Amino acid metabolism	hsa00380	Tryptophan metabolism	17/1703	42/9370	0.404762	2.22702	3.75599	0.000601871	0.00137683	0.000554873	15/438/7166/4128/3030/847/223/6999/217/1644/1544/4129/26/121278/1545/8564/1543	17
Organismal Systems	Immune system	hsa04620	Toll-like receptor signaling pathway	34/1703	109/9370	0.311927	1.71624	3.54472	0.000660626	0.00150142	0.000605085	3569/7124/5599/5594/5601/5602/3553/2353/5970/23118/3439/5295/5595/5609/3455/1432/4790/6351/958/5296/7099/3725/3576/23643/3551/841/4792/6352/3454/6696/3456/207/5879/5606	34
Cellular Processes	Transport and catabolism	hsa04140	Autophagy - animal	48/1703	169/9370	0.284024	1.56271	3.479	0.000667411	0.00150706	0.000607356	3630/5599/3091/5516/5594/5601/5602/6233/7314/2475/5563/5562/7311/9451/22863/7316/5295/1508/5566/2081/5515/5861/5595/3845/3265/3480/22800/6198/1514/5296/5580/140775/203228/5170/5728/10533/8678/3920/8660/7249/84557/207/664/1509/598/3667/8471/55626	48
Human Diseases	Immune disease	hsa05310	Asthma	14/1703	32/9370	0.4375	2.40715	3.75776	0.000719592	0.00161447	0.000650644	7124/6037/8288/3108/3565/3562/3567/958/3586/3596/3119/6356/3123/2205	14
Genetic Information Processing	Folding, sorting and degradation	hsa04141	Protein processing in endoplasmic reticulum	49/1703	174/9370	0.281609	1.54943	3.44769	0.000727323	0.00162142	0.000653445	8454/6500/5599/5601/5602/468/3312/3301/4780/3320/3998/9451/7415/10970/3303/9709/3309/2081/10130/3326/5034/7184/1650/30001/5609/7186/581/22926/6184/9532/3304/84447/7494/9978/56893/10273/6396/6238/5071/1649/811/573/821/2923/29979/5886/29978/10299/91445	49
Organismal Systems	Nervous system	hsa04727	GABAergic synapse	29/1703	89/9370	0.325843	1.7928	3.54164	0.000736246	0.00163093	0.000657275	5582/5578/107/2784/2550/775/5566/18/5334/5579/2752/6714/774/2775/114/9568/140679/2559/773/2572/111/6529/2566/109/2771/2770/2773/2783/59345	29
Human Diseases	Infectious disease: viral	hsa05171	Coronavirus disease - COVID-19	63/1703	238/9370	0.264706	1.45643	3.36138	0.000848099	0.00186688	0.000752368	3569/7124/5599/1636/5582/5594/5601/5602/5578/6233/3553/2353/2243/5970/3921/7311/23118/3439/1437/103/6347/6194/6403/5295/2147/6188/6223/25873/6170/7450/5595/6774/1440/3455/1432/1956/5579/4790/6134/6218/6208/6187/4314/185/5296/6122/7099/9636/3558/3725/3576/3551/6191/4792/4153/10747/3570/3454/3456/6169/718/4312/6124	63
Environmental Information Processing	Signaling molecules and interaction	hsa04060	Cytokine-cytokine receptor interaction	76/1703	298/9370	0.255034	1.40321	3.33371	0.00085928	0.00187967	0.000757523	5617/3952/2688/3569/7124/4804/3553/5473/2690/5196/2056/3953/4803/7040/3439/1437/6347/3458/4982/3565/3557/3562/7133/3559/1440/3455/268/3567/6351/6361/6357/958/3586/3596/3558/7066/3576/7042/4838/3600/3574/8792/652/6376/56832/3552/3606/355/9518/83729/3626/3570/1234/729230/3625/6356/6352/3560/3454/3554/650/2919/3456/8809/3589/6374/2057/7852/657/8600/654/1435/1524/1230/3597/4055	76
Human Diseases	Infectious disease: viral	hsa05168	Herpes simplex virus 1 infection	50/1703	180/9370	0.277778	1.52835	3.37319	0.00090369	0.00196454	0.000791726	5499/5500/5501/7157/3569/7124/5371/2475/3553/5970/567/23118/3108/3717/3439/6347/3458/5295/7186/581/3455/4790/5818/1978/6714/5296/6041/1616/8892/3119/3551/3054/64170/841/3690/355/4792/5451/6352/7249/3454/3123/3135/3456/811/207/718/6891/598/2923	50
Human Diseases	Infectious disease: bacterial	hsa05133	Pertussis	26/1703	78/9370	0.333333	1.83402	3.48586	0.000928602	0.00200624	0.00080853	3569/7124/5599/5594/5601/5602/3553/2353/5970/387/4843/5595/1432/4790/3586/7099/3725/3576/3688/23643/3552/6374/718/2771/2770/2773	26
Organismal Systems	Immune system	hsa04670	Leukocyte transendothelial migration	35/1703	116/9370	0.301724	1.6601	3.37145	0.00108293	0.00232531	0.000937117	5582/5578/7430/7412/9475/7122/387/5295/87/4478/81/1499/1432/5579/5296/4318/3688/4313/1364/5747/4636/3383/7294/10411/7852/60/5879/6093/1003/9076/1495/2771/2770/2773/4267	35
Organismal Systems	Excretory system	hsa04962	Vasopressin-regulated water reabsorption	17/1703	44/9370	0.386364	2.12579	3.5276	0.0011253	0.00240155	0.000967843	1385/551/2778/5566/5869/10488/1778/359/360/90993/6810/84699/554/6844/396/109/79659	17
Metabolism	Carbohydrate metabolism	hsa00010	Glycolysis / Gluconeogenesis	23/1703	67/9370	0.343284	1.88877	3.44076	0.00114336	0.00242531	0.000977418	3099/2645/3939/3945/3948/2821/226/3098/5230/2023/2597/5315/223/5313/5214/217/2538/2203/131/8789/127/57818/2026	23
Human Diseases	Drug resistance: antineoplastic	hsa01524	Platinum drug resistance	25/1703	75/9370	0.333333	1.83402	3.41761	0.00115507	0.00243538	0.000981478	7157/5594/4193/7153/2950/7507/2947/1026/5295/472/5595/1029/581/1244/5296/5170/841/355/2956/2064/540/332/207/598/5429	25
Cellular Processes	Cellular community - eukaryotes	hsa04550	Signaling pathways regulating pluripotency of stem cells	41/1703	144/9370	0.284722	1.56656	3.22894	0.00151204	0.00316894	0.00127711	2932/3479/5594/3398/3399/4609/3397/463/3717/5295/4088/1499/5595/3845/6774/3265/1432/3480/80326/324/5296/4211/3400/2103/1749/2260/4838/652/7472/11211/83729/3626/3625/5080/2247/207/79923/2263/657/4762/5013	41
Organismal Systems	Endocrine system	hsa04914	Progesterone-mediated oocyte maturation	33/1703	110/9370	0.3	1.65062	3.23487	0.00164816	0.00343367	0.0013838	3630/3479/5599/5594/5601/5602/983/3320/107/5295/5566/3326/5595/3845/1432/891/3480/890/51434/5296/114/5241/4085/6195/993/207/1017/111/109/2771/2770/2773/8881	33
Organismal Systems	Digestive system	hsa04978	Mineral absorption	21/1703	61/9370	0.344262	1.89415	3.30191	0.0017714	0.00366858	0.00147846	3162/7018/4494/6523/6550/476/478/4502/55503/113235/142680/6543/477/540/340024/795/7421/2512/3163/7779/4489	21
Human Diseases	Infectious disease: bacterial	hsa05152	Tuberculosis	49/1703	181/9370	0.270718	1.48951	3.13404	0.00184183	0.003792	0.0015282	1385/1387/2033/3569/7124/5599/5594/5601/5602/3553/5970/818/3329/1051/3108/3717/7040/3439/3458/387/4843/5869/5595/581/1432/4790/6714/3586/7099/3119/7042/815/64170/3552/3606/3920/841/817/1520/8411/1054/3123/3456/207/718/1509/7421/5533/533	49
Organismal Systems	Digestive system	hsa04976	Bile secretion	28/1703	90/9370	0.311111	1.71175	3.19754	0.00198756	0.00406812	0.00163948	8431/6256/5243/1581/107/6343/2778/5566/6523/6550/6555/6513/476/1244/478/3156/114/3949/1576/10257/8714/9376/6822/6580/477/9971/111/109	28
Human Diseases	Infectious disease: viral	hsa05164	Influenza A	47/1703	173/9370	0.271676	1.49478	3.09565	0.00208782	0.00424847	0.00171217	1387/2033/3569/7124/5371/5594/5578/3553/5970/3108/3717/3439/7514/103/6347/3458/5295/7416/5595/581/3455/5579/4790/292/3836/5296/6041/7099/3119/3576/4928/8480/3551/1021/3383/3552/3606/841/355/4792/5645/6352/3454/3123/3456/207/60	47
Organismal Systems	Immune system	hsa04612	Antigen processing and presentation	26/1703	82/9370	0.317073	1.74455	3.19142	0.00210208	0.00425276	0.0017139	1385/7124/3312/3320/567/3303/3108/3309/5721/3458/1508/3326/5720/3304/1514/927/3119/3308/1520/3123/3135/811/6891/821/2923/3809	26
Metabolism	Metabolism of cofactors and vitamins	hsa00790	Folate biosynthesis	12/1703	28/9370	0.428571	2.35802	3.39162	0.00212827	0.00428101	0.00172528	7166/7054/6697/250/2643/1719/5805/5053/5860/231/121278/5092	12
Metabolism	Global and overview maps	hsa01200	Carbon metabolism	34/1703	116/9370	0.293103	1.61267	3.1292	0.00217898	0.00435796	0.00175629	7086/3099/2645/35/2875/2539/2821/1431/226/3098/5230/2023/4191/5095/5096/847/2597/5315/26227/6389/2746/4329/5313/5214/2203/2731/8789/4199/3417/1373/2026/84706/8803/6392	34
Human Diseases	Neurodegenerative disease	hsa05016	Huntington disease	76/1703	308/9370	0.246753	1.35765	3.0079	0.00228292	0.0045399	0.00182962	1385/7157/10891/1387/2033/5599/5468/3065/5601/5602/4704/627/2475/6647/2776/25942/3066/5704/1213/5332/5717/3064/22863/10381/5685/2081/5708/7416/5702/5705/5709/5707/5706/5609/7186/6804/581/10488/2904/1769/203068/5701/6389/498/4722/292/5700/2915/774/5439/7979/548644/2891/2892/90993/5689/5718/10376/5431/1349/5719/84699/6506/8678/841/7350/6667/2902/6507/6392/5434/5714/518/513/55626/5438	76
Metabolism	Carbohydrate metabolism	hsa00640	Propanoate metabolism	13/1703	32/9370	0.40625	2.23521	3.2986	0.00250684	0.00495703	0.00199772	35/3939/3945/3948/31/3030/5095/5096/18/1629/4329/32/8803	13
Metabolism	Carbohydrate metabolism	hsa00620	Pyruvate metabolism	17/1703	47/9370	0.361702	1.99011	3.20696	0.00260071	0.00511376	0.00206088	2739/3939/3945/197257/3948/31/4191/5315/223/98/5313/217/32/131/4199/127/97	17
Organismal Systems	Immune system	hsa04621	NOD-like receptor signaling pathway	49/1703	187/9370	0.262032	1.44171	2.87549	0.00377813	0.00735748	0.00296512	10135/3569/7124/5599/10059/5594/5601/5602/3553/5970/3320/5332/7531/23118/3439/7295/6347/5027/387/1508/3326/7416/5595/7186/10628/3455/1432/10616/4790/6041/7099/5580/3725/3576/3551/64170/84168/3606/841/4792/846/6352/3454/2919/3456/84557/598/3710/5585	49
Metabolism	Amino acid metabolism	hsa00250	Alanine, aspartate and glutamate metabolism	14/1703	37/9370	0.378378	2.08186	3.10743	0.00378385	0.00735748	0.00296512	445/790/2673/2875/5471/9945/18/2752/2746/7915/158/2572/1373/84706	14
Organismal Systems	Excretory system	hsa04961	Endocrine and other factor-regulated calcium reabsorption	18/1703	53/9370	0.339623	1.86862	2.98863	0.00433219	0.00837716	0.00337606	5582/5578/5741/2776/793/2099/1213/5332/2778/5566/5579/9365/476/478/56302/6543/477/7421	18
Metabolism	Amino acid metabolism	hsa00220	Arginine biosynthesis	10/1703	23/9370	0.434783	2.3922	3.15043	0.00437525	0.00841395	0.00339088	445/4846/790/2875/4842/4843/2752/2746/1373/84706	10
Organismal Systems	Development and regeneration	hsa04360	Axon guidance	48/1703	184/9370	0.26087	1.43532	2.81057	0.00452283	0.00865023	0.00348611	2932/5594/5578/818/1020/9475/5727/387/5295/2048/5595/3845/3265/57689/6714/5296/54434/2047/6092/8440/29984/137970/54961/5170/3688/815/6469/25/3984/5747/50855/4636/817/5590/4773/7852/5879/6093/2771/2770/2773/1946/3985/6585/5533/64218/56924/27289	48
Organismal Systems	Immune system	hsa04662	B cell receptor signaling pathway	27/1703	91/9370	0.296703	1.63248	2.85731	0.00493613	0.00938938	0.00378399	2932/5594/2353/5970/5295/5595/3845/3265/5579/4790/5296/640/3725/3551/84433/29760/3635/10859/973/4792/975/207/4773/695/6654/5879/5533	27
Environmental Information Processing	Signaling molecules and interaction	hsa04061	Viral protein interaction with cytokine and cytokine receptor	29/1703	100/9370	0.29	1.5956	2.82197	0.00524111	0.0098623	0.00397458	3569/7124/5473/5196/6347/7133/3559/6351/6361/6357/3586/3558/3576/6376/3606/3570/1234/729230/6356/6352/3560/2919/8809/6374/7852/1435/1524/1230/4055	29
Organismal Systems	Immune system	hsa04640	Hematopoietic cell lineage	29/1703	100/9370	0.29	1.5956	2.82197	0.00524111	0.0098623	0.00397458	3569/7124/948/3553/2056/4254/3108/1437/3565/3562/7037/3559/1440/3567/3674/927/3119/7066/3574/3673/928/3552/3690/3570/3554/3123/3589/2057/1435	29
Organismal Systems	Nervous system	hsa04723	Retrograde endocannabinoid signaling	40/1703	149/9370	0.268456	1.47706	2.76643	0.00537825	0.0100662	0.00405677	5599/5582/5594/5601/5602/4704/5578/2776/1268/107/5332/2784/775/5566/5595/1432/2911/5579/4722/246213/2915/774/2775/114/2891/2892/140679/2559/5743/773/111/2566/109/2771/3710/2770/2773/2783/59345/3765	40
Human Diseases	Infectious disease: bacterial	hsa05132	Salmonella infection	61/1703	248/9370	0.245968	1.35333	2.65766	0.00632067	0.0117672	0.00474227	3569/7124/6500/5599/5594/5601/5602/4609/3553/2353/5970/3320/2316/9475/10381/23118/10787/1434/7295/387/6188/3326/7184/79026/5869/1499/2597/5595/5609/7186/581/26263/3265/1432/203068/1778/4790/5286/3836/7099/3725/3576/23643/3551/10376/3840/4636/3606/5294/841/4792/207/375/6934/60/5879/5606/5216/5585/64746/79659	61
Human Diseases	Immune disease	hsa05330	Allograft rejection	14/1703	39/9370	0.358974	1.9751	2.87579	0.00652901	0.0120908	0.00487267	7124/3108/3458/3565/3567/958/3586/3119/3558/3002/355/3123/3135/5551	14
Organismal Systems	Immune system	hsa04658	Th1 and Th2 cell differentiation	27/1703	93/9370	0.290323	1.59737	2.72849	0.00679738	0.0125215	0.00504626	5599/5594/5601/5602/2353/5970/3108/3717/3458/3565/5595/3559/1432/3567/4790/3596/3119/3558/3725/4851/28514/3551/4792/3560/3123/4773/5533	27
Organismal Systems	Digestive system	hsa04972	Pancreatic secretion	29/1703	102/9370	0.284314	1.56431	2.70063	0.00708658	0.0129859	0.00523341	5582/5578/885/2776/107/5332/3784/6343/2778/387/3778/6558/5579/476/478/6262/276/114/5645/1131/477/219931/278/277/111/5879/109/3710/886	29
Cellular Processes	Cellular community - eukaryotes	hsa04530	Tight junction	44/1703	170/9370	0.258824	1.42406	2.62967	0.00739764	0.0134853	0.00543467	5599/5516/5601/5602/5563/7430/5562/5518/5519/9475/7122/387/5566/87/5515/4478/5962/81/79784/5609/5111/5520/55844/6714/2626/10207/3725/3308/3688/1364/5584/10376/50855/595/4627/23327/2064/5590/8777/60/5879/6093/9076/51421	44
Environmental Information Processing	Signal transduction	hsa04370	VEGF signaling pathway	19/1703	60/9370	0.316667	1.74232	2.71851	0.00805038	0.0145991	0.00588356	5582/5594/5578/4846/7422/5295/5595/3845/3265/1432/5579/6714/5296/5747/5743/207/4773/5879/5533	19
Human Diseases	Infectious disease: bacterial	hsa05130	Pathogenic Escherichia coli infection	50/1703	200/9370	0.25	1.37551	2.52987	0.00917179	0.016547	0.00666858	3569/7124/5599/5594/5601/5602/3553/2353/5970/7430/9475/10381/23118/7122/10787/4691/387/2147/6188/79784/5861/2597/5595/7186/581/1432/203068/4790/6714/7099/8440/3725/3576/3688/1364/3551/25/10376/3606/841/355/4792/4627/3554/1902/375/60/5879/6093/9076	50
Human Diseases	Substance dependence	hsa05033	Nicotine addiction	14/1703	41/9370	0.341463	1.87875	2.65755	0.0106682	0.019148	0.00771679	1141/2904/246213/1137/774/2891/2892/140679/2559/773/2903/2902/2566/2905	14
Metabolism	Lipid metabolism	hsa00140	Steroid hormone biosynthesis	20/1703	66/9370	0.30303	1.66729	2.56385	0.0112468	0.0200836	0.00809384	1589/1581/1312/1577/3291/3290/1571/1585/1584/7923/1576/1588/1583/1544/6715/1586/6820/1545/1543/9420	20
Metabolism	Nucleotide metabolism	hsa00230	Purine metabolism	34/1703	128/9370	0.265625	1.46148	2.47753	0.0115131	0.0204548	0.00824343	3615/100/55811/107/10606/5158/2272/5144/2984/5471/4830/4831/26289/5198/8833/2977/158/8622/114/5153/5141/132/4881/203/5167/111/3251/7498/109/353/471/8654/5138/5146	34
Genetic Information Processing	Replication and repair	hsa03460	Fanconi anemia pathway	17/1703	54/9370	0.314815	1.73213	2.54279	0.0125823	0.0221297	0.00891842	7398/545/6118/84126/55120/7156/2178/80198/9894/3280/675/57697/6117/5429/55215/11201/51455	17
Human Diseases	Immune disease	hsa05320	Autoimmune thyroid disease	17/1703	54/9370	0.314815	1.73213	2.54279	0.0125823	0.0221297	0.00891842	1081/3108/3439/3565/3567/958/3586/7252/3119/3558/7173/3002/355/7253/3123/3135/5551	17
Organismal Systems	Endocrine system	hsa03320	PPAR signaling pathway	22/1703	76/9370	0.289474	1.5927	2.44502	0.01419	0.0248325	0.0100077	5465/5468/9370/948/6256/1581/335/1374/7316/5467/10062/5170/5346/6342/4023/7350/2173/1582/4199/4312/2167/376497	22
Human Diseases	Cancer: overview	hsa05208	Chemical carcinogenesis - reactive oxygen species	54/1703	227/9370	0.237885	1.30886	2.22009	0.018809	0.032752	0.0131993	196/5599/3091/5594/5601/5602/4704/3162/6647/4780/405/2353/5970/7422/2947/5295/5587/7416/23683/847/5595/5609/50507/3845/3265/1432/1956/1571/4790/6389/498/4722/292/6714/5296/5580/3725/5170/5728/3551/25/5747/1349/4792/1544/1950/207/1545/6654/5879/1543/6392/518/513	54
Human Diseases	Cardiovascular disease	hsa05414	Dilated cardiomyopathy	28/1703	105/9370	0.266667	1.46721	2.26897	0.0194719	0.0337385	0.0135969	3479/7124/183/153/107/7040/2778/4842/775/5566/4000/4607/6262/3674/114/6443/7042/3688/3685/3673/6543/3690/8082/111/60/109/2010/3693	28
Genetic Information Processing	Chromosome	hsa03083	Polycomb repressive complex	23/1703	83/9370	0.277108	1.52467	2.26269	0.0208271	0.0359087	0.0144715	1387/2033/22992/2146/6500/7874/3065/11091/11335/8473/3066/1460/55777/84678/4149/51460/3054/6015/23512/7528/6045/84458/10238	23
Metabolism	Carbohydrate metabolism	hsa00500	Starch and sucrose metabolism	12/1703	36/9370	0.333333	1.83402	2.36284	0.0212613	0.0364175	0.0146765	7360/3099/2645/2821/3098/276/2538/6476/278/277/5167/57818	12
Cellular Processes	Cell growth and death	hsa04215	Apoptosis - multiple species	11/1703	32/9370	0.34375	1.89133	2.38028	0.0213302	0.0364175	0.0146765	5599/5601/5602/4804/581/8678/841/332/10018/598/666	11
Metabolism	Global and overview maps	hsa01230	Biosynthesis of amino acids	21/1703	75/9370	0.28	1.54058	2.21515	0.0236309	0.0401496	0.0161806	445/7086/875/2875/1431/226/5230/2023/2597/5315/26227/2752/5053/5313/5214/4143/4144/3417/1373/2026/84706	21
Organismal Systems	Environmental adaptation	hsa04714	Thermogenesis	55/1703	235/9370	0.234043	1.28772	2.10515	0.0242345	0.0409762	0.0165137	1385/10891/4878/5468/51548/4704/2641/2475/55811/1268/6604/1386/4879/5563/107/5592/5562/1374/26291/2778/6194/5566/3991/3845/10488/3265/1432/6389/498/4722/6198/8289/114/5346/2260/155/90993/1349/86/84699/6195/7350/7249/4881/111/6654/60/23028/5606/109/6392/518/6602/513/1353	55
Environmental Information Processing	Signaling molecules and interaction	hsa04512	ECM-receptor interaction	24/1703	89/9370	0.269663	1.4837	2.1608	0.0255207	0.0429435	0.0173065	948/7450/1297/1280/3674/7057/1278/3688/1291/3685/3673/7448/3690/1311/6696/3339/3381/2335/1277/961/3693/1298/1758/6385	24
Metabolism	Amino acid metabolism	hsa00350	Tyrosine metabolism	12/1703	37/9370	0.324324	1.78445	2.25319	0.0264089	0.0442255	0.0178232	7054/1312/4128/4282/6898/7299/7173/1644/4129/131/127/5409	12
Human Diseases	Cancer: specific types	hsa05217	Basal cell carcinoma	18/1703	63/9370	0.285714	1.57202	2.14691	0.0284135	0.0473091	0.0190659	2932/7157/1026/5727/1499/581/80326/324/6469/2736/652/7472/11211/1647/650/6934/2735/1643	18
Human Diseases	Cardiovascular disease	hsa05410	Hypertrophic cardiomyopathy	26/1703	99/9370	0.262626	1.44498	2.09768	0.0285206	0.0473091	0.0190659	3479/3569/7124/1636/183/1906/5563/5562/7040/4842/775/4000/4607/6262/3674/6443/7042/3688/3685/3673/6543/3690/8082/60/2010/3693	26
Genetic Information Processing	Folding, sorting and degradation	hsa03018	RNA degradation	21/1703	78/9370	0.269231	1.48132	2.01173	0.0356753	0.0588979	0.0237363	3329/10140/694/2023/26986/22803/8761/5042/5214/4848/51690/23517/54512/167227/51010/56915/23404/2026/25804/80349/51691	21
Human Diseases	Cancer: overview	hsa05204	Chemical carcinogenesis - DNA adducts	19/1703	70/9370	0.271429	1.49341	1.95281	0.0409679	0.0673182	0.0271297	2950/2947/1577/1548/3290/1571/27306/1557/1576/6822/1544/10/6818/5743/6817/1545/1543/1558/6799	19
Metabolism	Amino acid metabolism	hsa00280	Valine, leucine and isoleucine degradation	14/1703	48/9370	0.291667	1.60477	1.97968	0.0422145	0.0690166	0.0278142	35/3030/3028/5095/5096/64087/56922/18/223/1629/4329/197322/217/3032	14
NA	NA	hsa04981	Folate transport and metabolism	10/1703	31/9370	0.322581	1.77486	2.03654	0.0423959	0.0690166	0.0278142	1244/4522/4524/7298/1719/10257/113235/8714/9376/4363	10
Genetic Information Processing	Replication and repair	hsa03030	DNA replication	11/1703	36/9370	0.305556	1.68118	1.92985	0.0496586	0.0804653	0.0324281	4172/5111/6118/2237/4176/4173/4174/6742/84153/6117/5422	11
Metabolism	Carbohydrate metabolism	hsa00052	Galactose metabolism	10/1703	32/9370	0.3125	1.71939	1.92112	0.0519712	0.0838245	0.0337819	7360/3099/2645/3098/5214/8704/2538/231/6476/57818	10
Human Diseases	Immune disease	hsa05332	Graft-versus-host disease	13/1703	45/9370	0.288889	1.58948	1.86807	0.0527819	0.0847416	0.0341515	3569/7124/3553/3108/3458/3119/3558/3002/3552/355/3123/3135/5551	13
Metabolism	Amino acid metabolism	hsa00360	Phenylalanine metabolism	6/1703	16/9370	0.375	2.06327	2.00607	0.054798	0.0875767	0.0352941	4128/4282/6898/5053/1644/4129	6
Environmental Information Processing	Signal transduction	hsa04150	mTOR signaling pathway	37/1703	158/9370	0.234177	1.28846	1.72335	0.0559599	0.0890272	0.0358786	2932/3630/3479/7124/5582/5594/5578/2475/5563/5562/6194/387/5295/5595/3845/3265/3480/5579/80326/6198/1978/5296/5170/9894/5728/3551/7472/11211/6396/6195/6502/3643/7249/207/6654/3667/6520	37
NA	NA	hsa04517	IgSF CAM signaling	65/1703	299/9370	0.217391	1.1961	1.62414	0.063124	0.0999701	0.0402887	2932/5599/5582/5594/5601/5602/5578/351/2243/7430/6334/10381/2308/387/5295/87/4478/5962/81/79784/1499/5595/1432/5579/4684/57689/203068/5818/8832/6714/5296/6900/11141/23114/6092/8440/137970/5170/999/3688/2260/3737/22871/25/5747/5584/10376/3635/57823/50855/199731/3383/3690/4627/5802/207/8777/117178/4638/60/5879/5789/6585/56924/91807	65
Cellular Processes	Transport and catabolism	hsa04145	Phagosome	36/1703	155/9370	0.232258	1.2779	1.64416	0.0650321	0.102528	0.0413196	948/6441/10381/3108/4842/7037/5869/203068/1778/1514/7057/7099/9341/3119/4353/3688/3685/3673/10376/3920/3690/1520/4153/8411/1311/3123/3135/811/718/6891/60/5879/821/3693/79659/533	36
Cellular Processes	Cell growth and death	hsa04216	Ferroptosis	12/1703	42/9370	0.285714	1.57202	1.75097	0.0660661	0.103691	0.0417883	7157/5621/3162/7018/8031/1356/7037/5093/10533/84557/2512/6520	12
Organismal Systems	Immune system	hsa04610	Complement and coagulation cascades	22/1703	88/9370	0.25	1.37551	1.66797	0.0671412	0.104908	0.0422788	5054/2155/5327/462/2243/5345/2152/7035/7056/2147/7450/5328/2/7448/3426/3827/4153/10747/5265/2153/718/1191	22
Genetic Information Processing	Replication and repair	hsa03450	Non-homologous end-joining	5/1703	13/9370	0.384615	2.11618	1.89792	0.0703564	0.109443	0.0441065	5591/2237/2547/7520/4361	5
Human Diseases	Cancer: overview	hsa05206	MicroRNAs in cancer	69/1703	323/9370	0.213622	1.17536	1.51156	0.0771846	0.119534	0.048173	23411/7157/1387/2033/2146/3065/5582/5594/4193/4609/5578/3162/2475/3066/5243/7422/7430/1026/3190/387/7078/5295/5962/472/5595/23405/1029/3845/898/6774/3265/1956/5579/324/5328/4790/1399/5155/5296/7057/6935/4318/27086/4851/7042/5728/9252/3551/25/1021/595/1027/993/3690/8660/2064/5743/10253/1545/7329/10018/6654/6093/4363/3667/4170/8651/1946/8434	69
Metabolism	Amino acid metabolism	hsa00340	Histidine metabolism	7/1703	22/9370	0.318182	1.75065	1.66124	0.08877	0.13687	0.0551596	4128/223/3176/217/4129/26/3067	7
Organismal Systems	Immune system	hsa04622	RIG-I-like receptor signaling pathway	18/1703	72/9370	0.25	1.37551	1.50743	0.0912917	0.140141	0.0564778	7124/5599/5601/5602/5970/3439/1654/103/7186/1432/4790/9636/3576/3551/56832/841/4792/3456	18
Metabolism	Lipid metabolism	hsa00061	Fatty acid biosynthesis	6/1703	18/9370	0.333333	1.83402	1.66917	0.0921761	0.140881	0.0567759	2194/31/7923/197322/51102/32	6
Genetic Information Processing	Replication and repair	hsa03420	Nucleotide excision repair	16/1703	63/9370	0.253968	1.39735	1.49134	0.0955907	0.145464	0.0586232	1642/7507/8451/5111/6118/9978/5439/548644/5431/6117/1643/8450/5886/5434/2968/5438	16
Organismal Systems	Immune system	hsa04672	Intestinal immune network for IgA production	13/1703	50/9370	0.26	1.43053	1.43855	0.10779	0.163319	0.0658188	3569/3108/7040/3565/3567/958/3586/3119/3558/3600/3123/7852/4055	13
Organismal Systems	Nervous system	hsa04721	Synaptic vesicle cycle	19/1703	79/9370	0.240506	1.32328	1.35988	0.114625	0.172925	0.0696902	6532/1213/5864/6804/246213/6531/774/339302/140679/6506/773/6536/6530/6844/6571/6529/6812/6507/533	19
Human Diseases	Cardiovascular disease	hsa05416	Viral myocarditis	17/1703	70/9370	0.242857	1.33621	1.33065	0.121805	0.182968	0.0737376	3108/1982/4842/958/3119/6443/1981/25/595/3383/841/3123/3135/8082/60/5879/5551	17
Environmental Information Processing	Signal transduction	hsa04330	Notch signaling pathway	15/1703	62/9370	0.241935	1.33114	1.23289	0.143368	0.214439	0.0864205	1387/2033/3065/8850/5663/3066/5664/51107/441478/4851/28514/3280/4242/9612/1488	15
NA	NA	hsa03272	Virion - Hepatitis viruses	12/1703	48/9370	0.25	1.37551	1.22923	0.148918	0.221792	0.0893839	7122/1956/967/3949/1364/928/27183/3920/975/1803/3339/9076	12
Metabolism	Metabolism of cofactors and vitamins	hsa00670	One carbon pool by folate	10/1703	39/9370	0.25641	1.41078	1.2115	0.157196	0.233129	0.0939528	875/4522/4524/7298/1719/4143/4144/191/2731/471	10
Metabolism	Amino acid metabolism	hsa00270	Cysteine and methionine metabolism	13/1703	54/9370	0.240741	1.32457	1.12728	0.16965	0.250538	0.100969	875/3939/3945/3948/4191/6898/26227/6723/4507/4357/4143/4144/191	13
Metabolism	Lipid metabolism	hsa00120	Primary bile acid biosynthesis	5/1703	17/9370	0.294118	1.61825	1.20242	0.182659	0.267492	0.107801	1581/6342/1582/3295/9420	5
Metabolism	Energy metabolism	hsa00910	Nitrogen metabolism	5/1703	17/9370	0.294118	1.61825	1.20242	0.182659	0.267492	0.107801	765/2752/2746/23632/1373	5
Metabolism	Metabolism of other amino acids	hsa00410	beta-Alanine metabolism	8/1703	31/9370	0.258065	1.41989	1.10358	0.188351	0.274679	0.110698	1806/35/3030/18/223/4329/217/2572	8
Genetic Information Processing	Replication and repair	hsa03440	Homologous recombination	10/1703	41/9370	0.243902	1.34196	1.03418	0.198939	0.288915	0.116435	472/6118/7156/80198/7979/6742/675/4361/11073/6117	10
Human Diseases	Cardiovascular disease	hsa05412	Arrhythmogenic right ventricular cardiomyopathy	19/1703	86/9370	0.22093	1.21557	0.946481	0.207071	0.299434	0.120674	4842/775/4000/1499/6262/3674/6443/3688/3685/3673/6543/3690/8082/6934/2697/60/1495/2010/3693	19
Human Diseases	Infectious disease: bacterial	hsa05120	Epithelial cell signaling in Helicobacter pylori infection	16/1703	71/9370	0.225352	1.2399	0.956273	0.207893	0.299434	0.120674	5599/5601/5602/5970/1432/1956/4790/6714/3725/3576/3551/4792/6352/2919/5879/533	16
Organismal Systems	Digestive system	hsa04980	Cobalamin transport and metabolism	5/1703	18/9370	0.277778	1.52835	1.05742	0.21746	0.31193	0.12571	5052/27249/6947/7629/3054	5
Genetic Information Processing	Replication and repair	hsa03430	Mismatch repair	6/1703	23/9370	0.26087	1.43532	0.985091	0.228771	0.325487	0.131174	5111/6118/27030/6742/2956/6117	6
Organismal Systems	Excretory system	hsa04964	Proximal tubule bicarbonate reclamation	6/1703	23/9370	0.26087	1.43532	0.985091	0.228771	0.325487	0.131174	6550/476/478/2746/1468/477	6
Organismal Systems	Digestive system	hsa04974	Protein digestion and absorption	22/1703	103/9370	0.213592	1.1752	0.842588	0.233541	0.330928	0.133367	3784/6550/1297/476/1280/478/1278/1291/6519/6543/5645/1803/477/80781/340024/2006/1277/1298/6520/5222/643834/643847	22
Organismal Systems	Immune system	hsa04623	Cytosolic DNA-sensing pathway	18/1703	83/9370	0.216867	1.19322	0.833273	0.240118	0.338876	0.13657	3569/3553/5970/3439/103/4790/6351/5093/11277/3551/10621/3606/841/4792/6352/3456/51428/5434	18
Metabolism	Amino acid metabolism	hsa00310	Lysine degradation	14/1703	63/9370	0.222222	1.22268	0.835768	0.244891	0.344224	0.138725	4297/2146/6839/79723/3030/223/51111/23127/217/10919/8085/29072/58508/80854	14
Metabolism	Glycan biosynthesis and metabolism	hsa00531	Glycosaminoglycan degradation	5/1703	19/9370	0.263158	1.44791	0.921041	0.25408	0.355712	0.143354	4669/2990/2799/3423/2588	5
Cellular Processes	Cell growth and death	hsa04217	Necroptosis	34/1703	168/9370	0.202381	1.11351	0.69967	0.270309	0.376925	0.151903	7124/5599/10059/5601/5602/3553/3320/818/3717/3439/3458/142/3326/7416/7186/581/6774/3455/10616/2752/292/2746/7099/815/27183/3552/841/355/817/3454/3456/2512/27005/8334	34
Organismal Systems	Immune system	hsa04613	Neutrophil extracellular trap formation	39/1703	195/9370	0.2	1.10041	0.667785	0.278719	0.38711	0.156008	8841/3065/5582/5594/5578/2475/2243/3066/5970/5332/8520/8341/6403/5295/7416/8970/7450/5595/1432/5579/4790/292/6714/5296/3674/7099/4353/10533/3690/3021/1991/207/718/9734/60/5879/83933/8334/54145	39
Metabolism	Lipid metabolism	hsa00100	Steroid biosynthesis	5/1703	20/9370	0.25	1.37551	0.792276	0.292042	0.403063	0.162437	2222/1595/1717/3930/10682	5
Organismal Systems	Sensory system	hsa04742	Taste transduction	18/1703	86/9370	0.209302	1.15159	0.665582	0.292509	0.403063	0.162437	3350/5332/2784/2550/3351/775/5566/2911/3359/114/6326/9568/6335/5153/2559/1131/773/3710	18
Metabolism	Carbohydrate metabolism	hsa00051	Fructose and mannose metabolism	8/1703	35/9370	0.228571	1.25761	0.71959	0.296578	0.405666	0.163486	3099/226/3098/5214/231/2203/8789/5209	8
Metabolism	Carbohydrate metabolism	hsa00020	Citrate cycle (TCA cycle)	7/1703	30/9370	0.233333	1.28381	0.733771	0.296716	0.405666	0.163486	1431/4191/6389/47/3417/8803/6392	7
Environmental Information Processing	Signaling molecules and interaction	hsa04514	Cell adhesion molecule (CAM) interaction	32/1703	160/9370	0.2	1.10041	0.603744	0.302897	0.412506	0.166243	7412/7122/3108/6403/4684/57689/5818/958/6401/6900/23114/927/3119/999/3688/22871/1364/3685/3383/6402/5802/9672/3123/3135/9378/1003/9076/29126/5789/6385/1002/4267	32
Genetic Information Processing	Translation	hsa03013	Nucleocytoplasmic transport	22/1703	108/9370	0.203704	1.12079	0.595015	0.312215	0.423547	0.170693	6612/3837/7341/3842/7514/1434/5901/1917/5903/1915/3836/51068/4928/8480/6396/3840/4927/7329/79711/9984/55161/55705	22
Metabolism	Carbohydrate metabolism	hsa00030	Pentose phosphate pathway	7/1703	31/9370	0.225806	1.2424	0.637094	0.328322	0.441972	0.178118	7086/2539/2821/226/5214/2203/8789	7
Metabolism	Carbohydrate metabolism	hsa00630	Glyoxylate and dicarboxylate metabolism	7/1703	31/9370	0.225806	1.2424	0.637094	0.328322	0.441972	0.178118	1431/4191/5095/5096/847/2752/2731	7
Organismal Systems	Digestive system	hsa04977	Vitamin digestion and absorption	6/1703	26/9370	0.230769	1.26971	0.649009	0.330214	0.442816	0.178458	338/335/113235/337/5948/4363	6
Metabolism	Global and overview maps	hsa01212	Fatty acid metabolism	12/1703	57/9370	0.210526	1.15833	0.565054	0.336149	0.449054	0.180972	35/2194/1374/31/3030/7923/6342/197322/51102/3032/3992/3295	12
Metabolism	Xenobiotics biodegradation and metabolism	hsa00982	Drug metabolism - cytochrome P450	15/1703	73/9370	0.205479	1.13056	0.527763	0.343667	0.457352	0.184316	2950/4128/2947/1565/1577/1548/1571/27306/1557/1576/1544/4129/131/127/1558	15
Cellular Processes	Transport and catabolism	hsa04144	Endocytosis	48/1703	250/9370	0.192	1.05639	0.425943	0.360373	0.477768	0.192544	5371/4193/3312/1213/3303/387/4088/7037/832/5869/6011/3559/2868/3265/408/1956/3480/868/51534/3304/6714/50807/3949/5584/27183/50855/6456/8411/1234/23327/867/3560/5590/3135/375/409/2263/7852/3482/2060/157/55737/10890/30011/10564/10193/23325/55616	48
Metabolism	Global and overview maps	hsa01232	Nucleotide metabolism	17/1703	85/9370	0.2	1.10041	0.438269	0.373106	0.488796	0.196988	3615/100/4830/4831/26289/8833/79077/7298/158/132/203/5167/3251/7498/353/1503/56474	17
Organismal Systems	Immune system	hsa04650	Natural killer cell mediated cytotoxicity	26/1703	133/9370	0.195489	1.07559	0.413775	0.373866	0.488796	0.196988	7124/5582/5594/5578/3439/1437/3458/5295/5595/3845/3455/3265/5579/5296/3383/3002/355/3454/3135/3456/4773/6654/5879/5551/5533/3809	26
NA	NA	hsa03273	Virion - Lassa virus and SFTS virus	4/1703	17/9370	0.235294	1.2946	0.572961	0.374238	0.488796	0.196988	7037/79784/3920/4627	4
Genetic Information Processing	Chromosome	hsa03082	ATP-dependent chromatin remodeling	23/1703	117/9370	0.196581	1.0816	0.418587	0.374278	0.488796	0.196988	10524/9112/3065/6604/3066/54556/8607/10856/8289/26122/8295/51377/86/55929/7528/60/1108/57459/9031/6602/11177/27443/8334	23
Metabolism	Xenobiotics biodegradation and metabolism	hsa00983	Drug metabolism - other enzymes	16/1703	81/9370	0.197531	1.08683	0.369869	0.39986	0.520264	0.20967	3615/1806/2950/2990/2947/1548/4830/4831/1066/1571/8833/1576/4353/10/3251/7498	16
Organismal Systems	Endocrine system	hsa04614	Renin-angiotensin system	5/1703	23/9370	0.217391	1.1961	0.443756	0.409407	0.530712	0.213881	5972/1636/183/185/10159	5
Organismal Systems	Immune system	hsa04666	Fc gamma R-mediated phagocytosis	19/1703	98/9370	0.193878	1.06672	0.312936	0.417741	0.539195	0.2173	5582/5594/5578/5295/2934/5595/5579/1399/6198/5296/5580/50807/3984/3635/207/5879/3055/3985/55616	19
Metabolism	Glycan biosynthesis and metabolism	hsa00511	Other glycan degradation	4/1703	18/9370	0.222222	1.22268	0.445661	0.419032	0.539195	0.2173	4126/2629/2517/57704	4
Metabolism	Amino acid metabolism	hsa00330	Arginine and proline metabolism	10/1703	50/9370	0.2	1.10041	0.335506	0.424862	0.544695	0.219516	4846/4128/4842/4843/223/6723/217/4953/4129/26	10
Environmental Information Processing	Membrane transport	hsa02010	ABC transporters	9/1703	45/9370	0.2	1.10041	0.318203	0.434557	0.555091	0.223706	5243/22/1244/10257/1672/8714/6891/4363/9619	9
Human Diseases	Infectious disease: bacterial	hsa05100	Bacterial invasion of epithelial cells	15/1703	78/9370	0.192308	1.05809	0.242782	0.449883	0.57237	0.230669	1213/387/5295/1499/1399/6714/5296/999/3688/5747/867/2335/60/5879/1495	15
Human Diseases	Infectious disease: bacterial	hsa05110	Vibrio cholerae infection	10/1703	51/9370	0.196078	1.07883	0.266046	0.451355	0.57237	0.230669	5578/3784/2778/5566/30001/6558/375/60/109/533	10
Metabolism	Metabolism of cofactors and vitamins	hsa00860	Porphyrin metabolism	9/1703	46/9370	0.195652	1.07649	0.245086	0.462526	0.584419	0.235525	3162/2990/1356/211/2058/5498/2512/2395/3163	9
Metabolism	Xenobiotics biodegradation and metabolism	hsa00980	Metabolism of xenobiotics by cytochrome P450	15/1703	79/9370	0.189873	1.04469	0.188007	0.471206	0.593245	0.239082	2950/2947/1565/1577/1548/3290/1571/27306/1576/6822/1544/131/127/1545/1543	15
Metabolism	Glycan biosynthesis and metabolism	hsa00533	Glycosaminoglycan biosynthesis - keratan sulfate	3/1703	14/9370	0.214286	1.17901	0.315894	0.481431	0.603945	0.243395	6482/8704/6487	3
Genetic Information Processing	Folding, sorting and degradation	hsa03060	Protein export	6/1703	31/9370	0.193548	1.06491	0.170612	0.504834	0.631043	0.254315	3309/60559/83943/90701/58477/7917	6
Genetic Information Processing	Translation	hsa03015	mRNA surveillance pathway	19/1703	103/9370	0.184466	1.01494	0.071863	0.511861	0.637549	0.256937	5499/5500/5501/23435/5516/5518/5519/5515/5528/5529/11052/5520/26986/8761/5042/55844/2521/56903/55012	19
Metabolism	Metabolism of other amino acids	hsa00480	Glutathione metabolism	11/1703	59/9370	0.186441	1.02581	0.0937141	0.51582	0.640203	0.258006	2950/2947/2539/2936/2678/6723/27306/4953/9588/3417/2686	11
Metabolism	Global and overview maps	hsa01250	Biosynthesis of nucleotide sugars	7/1703	37/9370	0.189189	1.04093	0.117562	0.519977	0.643081	0.259167	7360/3099/2645/2673/2821/9945/3098	7
Metabolism	Metabolism of cofactors and vitamins	hsa00730	Thiamine metabolism	3/1703	15/9370	0.2	1.10041	0.18342	0.530687	0.654016	0.263573	250/26289/203	3
Metabolism	Lipid metabolism	hsa00071	Fatty acid degradation	8/1703	43/9370	0.186047	1.02364	0.0732181	0.532961	0.654513	0.263774	35/1374/3030/223/217/3032/131/127	8
Metabolism	Metabolism of cofactors and vitamins	hsa00770	Pantothenate and CoA biosynthesis	4/1703	21/9370	0.190476	1.04801	0.103802	0.546913	0.667557	0.269031	1806/80025/217/5167	4
Metabolism	Carbohydrate metabolism	hsa00520	Amino sugar and nucleotide sugar metabolism	7/1703	38/9370	0.184211	1.01354	0.039405	0.55039	0.667557	0.269031	7360/3099/2645/2673/2821/9945/3098	7
Human Diseases	Immune disease	hsa05340	Primary immunodeficiency	7/1703	38/9370	0.184211	1.01354	0.039405	0.55039	0.667557	0.269031	100/958/927/29760/973/6891/695	7
Cellular Processes	Cell motility	hsa04820	Cytoskeleton in muscle cells	42/1703	233/9370	0.180258	0.991787	-0.0598317	0.551212	0.667557	0.269031	8557/7094/4000/2023/2318/79784/5339/832/1297/476/478/4607/2200/3674/7057/58529/1278/6443/3688/1291/3685/3673/25802/4636/3690/4627/9672/1311/477/3930/8082/3339/2006/2335/60/1277/2026/2010/3693/1298/6385/23224	42
Metabolism	Carbohydrate metabolism	hsa00650	Butanoate metabolism	5/1703	27/9370	0.185185	1.0189	0.046347	0.559705	0.675506	0.272234	35/3030/18/7915/2572	5
Genetic Information Processing	Transcription	hsa03020	RNA polymerase	6/1703	34/9370	0.176471	0.970951	-0.079971	0.601665	0.723652	0.291637	5439/548644/5431/10621/5434/5438	6
Metabolism	Metabolism of other amino acids	hsa00430	Taurine and hypotaurine metabolism	3/1703	17/9370	0.176471	0.970951	-0.0564966	0.620683	0.74397	0.299825	2678/2572/2686	3
Environmental Information Processing	Signal transduction	hsa04070	Phosphatidylinositol signaling system	17/1703	98/9370	0.173469	0.954438	-0.213682	0.625733	0.746751	0.300946	5582/5578/5332/5295/5579/3705/5286/5296/5728/3635/1609/160851/1607/5297/3710/5298/9107	17
Organismal Systems	Sensory system	hsa04744	Phototransduction	5/1703	29/9370	0.172414	0.94863	-0.130572	0.627271	0.746751	0.300946	5158/6010/6011/5957/6295	5
Metabolism	Lipid metabolism	hsa00591	Linoleic acid metabolism	5/1703	30/9370	0.166667	0.917009	-0.214565	0.658591	0.781379	0.314902	1571/1557/1576/1544/1558	5
Genetic Information Processing	Information processing in viruses	hsa03265	Virion - Ebolavirus, Lyssavirus and Morbillivirus	2/1703	12/9370	0.166667	0.917009	-0.135572	0.669987	0.792214	0.319268	4804/4684	2
Organismal Systems	Digestive system	hsa04975	Fat digestion and absorption	7/1703	43/9370	0.162791	0.895683	-0.323116	0.687561	0.810257	0.32654	948/338/335/4547/337/29881/376497	7
NA	NA	hsa04519	Cadherin signaling	70/1703	404/9370	0.173267	0.953326	-0.451964	0.694427	0.812881	0.327597	2932/5499/5500/5501/1387/2033/5599/1452/5594/5601/5602/5663/5970/122011/7534/7531/9475/10787/387/87/3872/81/3853/1499/5595/5664/3845/3265/1432/1956/3480/22800/80326/324/7529/10971/4790/7533/3858/3849/51107/2195/999/2260/6331/3551/5747/7472/11211/5317/4792/2559/2064/1012/6934/8777/2697/60/5879/6093/2566/5606/1009/1003/1495/9113/1002/1016/56126/51421	70
Metabolism	Global and overview maps	hsa01240	Biosynthesis of cofactors	26/1703	154/9370	0.168831	0.928918	-0.419167	0.694432	0.812881	0.327597	7360/6697/790/2990/4830/4831/250/211/2643/26289/4522/2058/5498/6999/158/1719/5805/64802/80025/217/4143/4144/203/8564/1503/56474	26
Genetic Information Processing	Replication and repair	hsa03410	Base excision repair	7/1703	44/9370	0.159091	0.875327	-0.390654	0.711491	0.828953	0.334074	142/5423/5111/4968/2237/79661/4350	7
Metabolism	Metabolism of cofactors and vitamins	hsa00760	Nicotinate and nicotinamide metabolism	6/1703	38/9370	0.157895	0.868746	-0.382085	0.712899	0.828953	0.334074	23411/10135/51548/83594/64802/5167	6
Cellular Processes	Transport and catabolism	hsa04136	Autophagy - other	5/1703	32/9370	0.15625	0.859696	-0.374679	0.715936	0.829728	0.334387	5516/2475/5515/10533/8678	5
Metabolism	Glycan biosynthesis and metabolism	hsa00541	Biosynthesis of various nucleotide sugars	3/1703	20/9370	0.15	0.825308	-0.368572	0.732086	0.845644	0.340801	7360/1727/80896	3
Metabolism	Global and overview maps	hsa01210	2-Oxocarboxylic acid metabolism	5/1703	33/9370	0.151515	0.833645	-0.451161	0.741909	0.851371	0.343109	2875/1431/1629/3417/84706	5
Genetic Information Processing	Folding, sorting and degradation	hsa04130	SNARE interactions in vesicular transport	5/1703	33/9370	0.151515	0.833645	-0.451161	0.741909	0.851371	0.343109	6804/9341/6810/6844/6845	5
Metabolism	Nucleotide metabolism	hsa00240	Pyrimidine metabolism	9/1703	58/9370	0.155172	0.853767	-0.526476	0.751103	0.859104	0.346226	1806/790/4830/4831/79077/7298/5167/1503/56474	9
Metabolism	Lipid metabolism	hsa00561	Glycerolipid metabolism	10/1703	65/9370	0.153846	0.84647	-0.585373	0.767695	0.875222	0.352721	80339/223/9388/1609/4023/217/231/3990/160851/1607	10
Metabolism	Glycan biosynthesis and metabolism	hsa00601	Glycosphingolipid biosynthesis - lacto and neolacto series	4/1703	28/9370	0.142857	0.786008	-0.534439	0.775716	0.881495	0.355249	8704/2527/6487/6484	4
Metabolism	Amino acid metabolism	hsa00260	Glycine, serine and threonine metabolism	6/1703	41/9370	0.146341	0.805179	-0.589185	0.780971	0.884595	0.356498	875/4128/211/26227/2731/4129	6
Genetic Information Processing	Information processing in viruses	hsa03250	Viral life cycle - HIV-1	11/1703	73/9370	0.150685	0.829077	-0.690927	0.797906	0.900861	0.363054	1387/2033/8850/7514/11052/5901/5903/1025/27183/1234/7852	11
Metabolism	Metabolism of cofactors and vitamins	hsa00830	Retinol metabolism	10/1703	68/9370	0.147059	0.809126	-0.744483	0.815057	0.915354	0.368894	6121/1577/1548/1576/1544/131/127/1543/1558/339761	10
Metabolism	Metabolism of terpenoids and polyketides	hsa00900	Terpenoid backbone biosynthesis	3/1703	23/9370	0.130435	0.717659	-0.638914	0.815972	0.915354	0.368894	3422/3156/9986	3
Metabolism	Lipid metabolism	hsa00590	Arachidonic acid metabolism	9/1703	63/9370	0.142857	0.786008	-0.803164	0.832996	0.931465	0.375387	5730/2678/1571/27306/1557/145482/284273/5743/1558	9
Metabolism	Carbohydrate metabolism	hsa00053	Ascorbate and aldarate metabolism	4/1703	31/9370	0.129032	0.709943	-0.762352	0.840841	0.937243	0.377716	2990/9365/223/217	4
Cellular Processes	Transport and catabolism	hsa04146	Peroxisome	12/1703	83/9370	0.144578	0.795478	-0.882029	0.848023	0.942248	0.379733	6647/83594/4843/847/5052/5189/10478/6342/3417/7498/3295/5195	12
Metabolism	Carbohydrate metabolism	hsa00562	Inositol phosphate metabolism	11/1703	78/9370	0.141026	0.775931	-0.936518	0.862494	0.955294	0.384991	5332/3705/5286/4329/23007/5728/3635/5294/5297/5298/9107	11
Metabolism	Energy metabolism	hsa00920	Sulfur metabolism	1/1703	10/9370	0.1	0.550206	-0.670683	0.865601	0.955711	0.385159	4357	1
Metabolism	Metabolism of cofactors and vitamins	hsa00785	Lipoic acid metabolism	2/1703	19/9370	0.105263	0.579164	-0.865371	0.884764	0.973797	0.392447	1629/2731	2
Metabolism	Lipid metabolism	hsa01040	Biosynthesis of unsaturated fatty acids	3/1703	27/9370	0.111111	0.611339	-0.953126	0.892251	0.978959	0.394528	6342/3992/3295	3
Cellular Processes	Transport and catabolism	hsa04142	Lysosome	38/1703	249/9370	0.15261	0.839671	-1.20846	0.903975	0.988108	0.398215	2475/1213/4669/2990/1508/135112/1514/1512/967/4286/4126/1203/7942/2629/2799/9894/2517/3920/1520/26503/1497/3423/5007/11182/219931/53373/1509/2588/3482/10577/55737/162/6845/23557/23431/9741/23312/533	38
Metabolism	Lipid metabolism	hsa00062	Fatty acid elongation	3/1703	28/9370	0.107143	0.589506	-1.0252	0.906236	0.988108	0.398215	3030/51102/3032	3
Metabolism	Metabolism of cofactors and vitamins	hsa00130	Ubiquinone and other terpenoid-quinone biosynthesis	1/1703	12/9370	0.0833333	0.458505	-0.884576	0.910061	0.989196	0.398654	6898	1
Metabolism	Carbohydrate metabolism	hsa00040	Pentose and glucuronate interconversions	4/1703	36/9370	0.111111	0.611339	-1.10111	0.913923	0.990319	0.399106	7360/2990/9365/231	4
Environmental Information Processing	Signal transduction	hsa04392	Hippo signaling pathway - multiple species	3/1703	29/9370	0.103448	0.569178	-1.09507	0.918555	0.992266	0.399891	1454/102800317/9113	3
Metabolism	Glycan biosynthesis and metabolism	hsa00513	Various types of N-glycan biosynthesis	5/1703	44/9370	0.113636	0.625234	-1.1743	0.922189	0.993126	0.400237	1650/6184/8704/6487/56052	5
Metabolism	Glycan biosynthesis and metabolism	hsa00563	Glycosylphosphatidylinositol (GPI)-anchor biosynthesis	3/1703	30/9370	0.1	0.550206	-1.1629	0.929379	0.995324	0.401123	5281/10026/5277	3
Human Diseases	Infectious disease: bacterial	hsa05150	Staphylococcus aureus infection	13/1703	99/9370	0.131313	0.722492	-1.30819	0.929917	0.995324	0.401123	3108/6403/3872/3858/3586/3119/1672/3426/3383/4153/10747/3123/718	13
Metabolism	Glycan biosynthesis and metabolism	hsa00515	Mannose type O-glycan biosynthesis	2/1703	23/9370	0.0869565	0.47844	-1.18025	0.939638	1	0.403008	8704/6487	2
Metabolism	Glycan biosynthesis and metabolism	hsa00604	Glycosphingolipid biosynthesis - ganglio series	1/1703	15/9370	0.0666667	0.366804	-1.15665	0.950773	1	0.403008	6482	1
Human Diseases	Immune disease	hsa05322	Systemic lupus erythematosus	19/1703	143/9370	0.132867	0.731042	-1.52744	0.953714	1	0.403008	7124/3108/8341/3458/87/81/6741/8970/2904/958/3586/3119/3021/1991/3123/718/2903/8334/54145	19
Metabolism	Glycan biosynthesis and metabolism	hsa00514	Other types of O-glycan biosynthesis	5/1703	49/9370	0.102041	0.561434	-1.45058	0.957953	1	0.403008	8473/4242/23127/8704/6487	5
Metabolism	Glycan biosynthesis and metabolism	hsa00603	Glycosphingolipid biosynthesis - globo and isoglobo series	1/1703	16/9370	0.0625	0.343878	-1.2379	0.959734	1	0.403008	6482	1
Metabolism	Metabolism of other amino acids	hsa00450	Selenocompound metabolism	1/1703	17/9370	0.0588235	0.32365	-1.31541	0.967065	1	0.403008	4141	1
Metabolism	Glycan biosynthesis and metabolism	hsa00510	N-Glycan biosynthesis	5/1703	56/9370	0.0892857	0.491255	-1.79956	0.983208	1	0.403008	1650/144245/6184/8704/56052	5
NA	NA	hsa04382	Cornified envelope formation	28/1703	217/9370	0.129032	0.709943	-2.03739	0.986171	1	0.403008	5516/5518/5519/7122/3872/5515/5528/5339/3853/5529/51099/5652/3858/5520/3849/55844/2629/642/1364/5317/6699/6277/6271/9076/667/57704/376497/55012	28
Genetic Information Processing	Transcription	hsa03022	Basal transcription factors	3/1703	44/9370	0.0681818	0.37514	-1.95795	0.991671	1	0.403008	6882/6872/2968	3
Metabolism	Glycan biosynthesis and metabolism	hsa00534	Glycosaminoglycan biosynthesis - heparan sulfate / heparin	1/1703	24/9370	0.0416667	0.229252	-1.78175	0.991939	1	0.403008	9956	1
Genetic Information Processing	Transcription	hsa03040	Spliceosome	30/1703	243/9370	0.123457	0.679266	-2.3874	0.995008	1	0.403008	3192/3312/10946/3178/220988/3303/1655/3190/23020/9343/5093/1665/4670/3304/199746/23451/9129/10992/9092/6631/2521/9128/51690/7536/6629/51729/51503/25804/9984/51691	30
Organismal Systems	Excretory system	hsa04966	Collecting duct acid secretion	1/1703	28/9370	0.0357143	0.196502	-2.00671	0.996395	1	0.403008	1188	1
Metabolism	Lipid metabolism	hsa00565	Ether lipid metabolism	3/1703	51/9370	0.0588235	0.32365	-2.28251	0.997337	1	0.403008	7941/5048/5168	3
Organismal Systems	Circulatory system	hsa04260	Cardiac muscle contraction	7/1703	87/9370	0.0804598	0.442694	-2.46122	0.997776	1	0.403008	775/476/478/6262/1349/6543/477	7
Metabolism	Lipid metabolism	hsa00600	Sphingolipid metabolism	3/1703	55/9370	0.0545455	0.300112	-2.45335	0.998633	1	0.403008	2629/340485/57704	3
Metabolism	Glycan biosynthesis and metabolism	hsa00512	Mucin type O-glycan biosynthesis	1/1703	36/9370	0.0277778	0.152835	-2.40009	0.99928	1	0.403008	6482	1
Metabolism	Lipid metabolism	hsa00564	Glycerophospholipid metabolism	7/1703	103/9370	0.0679612	0.373926	-3.01104	0.999767	1	0.403008	1119/43/10400/1609/2819/160851/1607	7
Genetic Information Processing	Translation	hsa03008	Ribosome biogenesis in eukaryotes	16/1703	183/9370	0.0874317	0.481054	-3.3412	0.999905	1	0.403008	1457/1459/1460/7514/5901/29102/22803/51068/26354/51077/10607/55651/10940/28987/5822/65083	16
Cellular Processes	Cell motility	hsa04814	Motor proteins	17/1703	194/9370	0.0876289	0.482139	-3.43502	0.999936	1	0.403008	10381/79784/832/1769/203068/1778/51168/56992/10376/4636/3832/4627/60/79659/140469/4649/81930	17
Metabolism	Energy metabolism	hsa00190	Oxidative phosphorylation	10/1703	138/9370	0.0724638	0.3987	-3.3537	0.999938	1	0.403008	4704/6389/498/4722/1349/6392/518/513/1353/533	10
Genetic Information Processing	Translation	hsa03010	Ribosome	19/1703	222/9370	0.0855856	0.470897	-3.76006	0.999986	1	0.403008	6233/3921/7311/10399/6194/6188/6223/25873/6170/6134/6218/6208/6187/6122/6191/29074/6169/6124/10884	19
Genetic Information Processing	Translation	hsa00970	Aminoacyl-tRNA biosynthesis	10/1703	500/9370	0.02	0.110041	-9.63905	1	1	0.403008	2617/2058/4141/5917/3376/1615/80222/833/3035/7407	10
Organismal Systems	Sensory system	hsa04740	Olfactory transduction	18/1703	449/9370	0.0400891	0.220572	-7.97689	1	1	0.403008	818/5592/5566/408/343406/2774/81399/815/6543/5153/8387/26692/79345/817/409/109/5138/157	18
