# Supplementary material for: Potential circadian rhythm-related pathogenic genes in diabetic nephropathy: a multi-omics Mendelian randomization study
Source: Ren Fail. 2026 May 24;48(1):2663248. doi: 10.1080/0886022X.2026.2663248 (PMC13202663; doi:10.1080/0886022X.2026.2663248)
Supplement: Supplemental Material [file IRNF_A_2663248_SM8502.xlsx]

## Sheet: Table S19
Table S19. GO biological process enrichment analysis results for SMR-prioritized gene sets
ID	Description	GeneRatio	BgRatio	RichFactor	FoldEnrichment	zScore	pvalue	p.adjust	qvalue	geneID	Count
GO:0031960	response to corticosteroid	17/215	157/18805	0.10828	9.47075	11.462	3.09086e-12	1.02056e-08	6.90623e-09	AVPR1A/BCL2L11/CARD9/CLDN1/EGFR/FOSL2/GSK3A/HTR1B/IGFBP2/IGFBP7/IL6/KLF9/MYOD1/PDX1/SRD5A1/TGFB1/TNF	17
GO:0048511	rhythmic process	22/215	303/18805	0.0726073	6.3506	10.0976	6.2109e-12	1.02056e-08	6.90623e-09	BTRC/EGFR/ESR1/F7/HLF/KISS1/KLF9/LHCGR/NAMPT/NCOR2/NOTCH1/NPPC/NR2F6/PPARGC1A/PROK2/PROX1/ROCK2/TNF/TNFRSF11A/USP7/KAT5/NOS3	22
GO:0048545	response to steroid hormone	23/215	338/18805	0.0680473	5.95177	9.87928	7.5878e-12	1.02056e-08	6.90623e-09	AVPR1A/BCL2L11/CARD9/CLDN1/CNOT2/CYP7B1/EGFR/ESR1/FOSL2/GSK3A/HTR1B/IGFBP2/IGFBP7/IL6/KLF9/MYOD1/NCOR2/PDX1/SRD5A1/TGFB1/TNF/JUNB/TFPI	23
GO:0051384	response to glucocorticoid	15/215	136/18805	0.110294	9.64689	10.8836	4.66955e-11	4.71041e-08	3.18758e-08	AVPR1A/BCL2L11/CLDN1/EGFR/FOSL2/GSK3A/IGFBP2/IGFBP7/IL6/KLF9/MYOD1/PDX1/SRD5A1/TGFB1/TNF	15
GO:0048732	gland development	25/215	451/18805	0.0554324	4.8484	8.89626	7.55029e-11	6.09308e-08	4.12325e-08	BCL2L11/BTRC/CDH1/CLDN1/CPT1A/CSMD1/CYP7B1/EGFR/ESR1/GLI2/IGF2R/IL6/NCOR2/NOTCH1/PDX1/PRDX2/PROX1/SIX3/SMAD3/SRD5A1/TGFA/TGFB1/TNF/TNFRSF11A/TYR	25
GO:0023061	signal release	26/215	497/18805	0.0523139	4.57564	8.68793	1.08916e-10	7.32461e-08	4.95664e-08	ABCC4/ADRA2C/CAMK2A/CNR1/CPT1A/EGFR/ERC2/GAL/GIP/HLA-DRB1/HTR1B/HTR2A/IL6/KCNQ1/KISS1/PDX1/SLC18A2/SLC30A1/SOX11/SUCNR1/TCF7L2/TNF/TNFRSF11A/TRPV4/MYRIP/NMB	26
GO:0003012	muscle system process	24/215	467/18805	0.0513919	4.495	8.22496	8.54127e-10	4.92343e-07	3.33174e-07	ADRA2C/ANXA6/CACNA1C/CTDP1/CXCR4/DOCK4/GSK3A/GSN/HTR2A/KCNQ1/MEIS1/MYBPC3/MYLK/MYOD1/NMUR1/NOS1/NOTCH1/PROK2/ROCK2/SMAD3/TNF/TPCN2/TRPV4/NOS3	24
GO:0009410	response to xenobiotic stimulus	23/215	453/18805	0.0507726	4.44083	7.97216	2.47609e-09	1.24888e-06	8.45127e-07	ABCC3/ABCC4/CARD9/CDH1/CPT1A/CXCR4/CYP2D6/DUSP6/EGFR/FOSL2/GAL/GIP/HTR1B/HTR2A/IGFBP2/KCNQ1/LHCGR/NOS1/NPPC/PDX1/SRD5A1/TGFB1/TNF	23
GO:0031100	animal organ regeneration	10/215	66/18805	0.151515	13.2523	10.7231	3.7373e-09	1.67556e-06	1.13387e-06	CLDN1/CPT1A/EGFR/F7/IGF2R/IL6/NOTCH1/PDX1/TGFB1/TNF	10
GO:0001889	liver development	13/215	146/18805	0.0890411	7.78799	8.85479	1.32245e-08	5.33608e-06	3.61098e-06	CLDN1/CPT1A/EGFR/IGF2R/IL6/NOTCH1/PDX1/PROX1/SMAD3/SRD5A1/TGFA/TGFB1/TNF	13
GO:0061008	hepaticobiliary system development	13/215	149/18805	0.0872483	7.63118	8.73936	1.69086e-08	6.2024e-06	4.19723e-06	CLDN1/CPT1A/EGFR/IGF2R/IL6/NOTCH1/PDX1/PROX1/SMAD3/SRD5A1/TGFA/TGFB1/TNF	13
GO:0003018	vascular process in circulatory system	17/215	278/18805	0.0611511	5.34859	7.85548	2.26252e-08	7.60771e-06	5.14821e-06	ABCC3/ABCC4/ADRA2C/AVPR1A/DDAH1/DOCK4/EGFR/HTR1B/HTR2A/NOS1/NPPC/ROCK2/TGFB1/TNF/TRPV4/MFSD2A/NOS3	17
GO:0046879	hormone secretion	18/215	320/18805	0.05625	4.91991	7.60582	3.12054e-08	9.68568e-06	6.5544e-06	ADRA2C/CNR1/CPT1A/EGFR/GAL/GIP/HLA-DRB1/IL6/KCNQ1/KISS1/PDX1/SLC18A2/SOX11/TCF7L2/TNF/TRPV4/MYRIP/NMB	18
GO:0002064	epithelial cell development	15/215	221/18805	0.0678733	5.93655	7.93879	3.96621e-08	1.14312e-05	7.7356e-06	CLDN1/CXCR4/DLL1/ESR1/FAT1/FOSL2/GSK3A/HSD17B4/NOTCH1/PROX1/PTPRS/ROCK2/SIX3/TGFB1/TNF	15
GO:0009914	hormone transport	18/215	331/18805	0.0543807	4.75641	7.415	5.21963e-08	1.40408e-05	9.50156e-06	ADRA2C/CNR1/CPT1A/EGFR/GAL/GIP/HLA-DRB1/IL6/KCNQ1/KISS1/PDX1/SLC18A2/SOX11/TCF7L2/TNF/TRPV4/MYRIP/NMB	18
GO:0007623	circadian rhythm	14/215	207/18805	0.0676329	5.91552	7.64761	1.18989e-07	3.00075e-05	2.03064e-05	BTRC/EGFR/F7/KLF9/NAMPT/NR2F6/PPARGC1A/PROK2/PROX1/ROCK2/TNF/TNFRSF11A/USP7/KAT5	14
GO:0015833	peptide transport	16/215	283/18805	0.0565371	4.94502	7.19124	1.74532e-07	4.14258e-05	2.80333e-05	ABCC4/ADRA2C/CNR1/CPT1A/EGFR/GAL/GIP/HLA-DRB1/IL6/KISS1/PDX1/TAP2/TCF7L2/TNF/TRPV4/MYRIP	16
GO:0043010	camera-type eye development	18/215	366/18805	0.0491803	4.30156	6.85956	2.34772e-07	5.00483e-05	3.38682e-05	BARHL2/CACNA1C/CRB2/DLL1/EGFR/FAT1/MEIS1/NOTCH1/PROX1/RING1/SAMD11/SIX3/SMAD3/SOX11/SPRY2/TGFB1/MFSD2A/MITF	18
GO:0022612	gland morphogenesis	11/215	127/18805	0.0866142	7.57572	7.99622	2.35668e-07	5.00483e-05	3.38682e-05	BTRC/CSMD1/CYP7B1/EGFR/ESR1/IL6/NOTCH1/PROX1/TGFA/TGFB1/TNF	11
GO:0090257	regulation of muscle system process	15/215	256/18805	0.0585938	5.12491	7.14626	2.70964e-07	5.46669e-05	3.69937e-05	ADRA2C/ANXA6/CACNA1C/CTDP1/DOCK4/GSK3A/KCNQ1/MYBPC3/NOS1/NOTCH1/PROK2/ROCK2/SMAD3/TRPV4/NOS3	15
GO:0046883	regulation of hormone secretion	15/215	262/18805	0.0572519	5.00754	7.02496	3.6468e-07	6.93796e-05	4.69499e-05	ADRA2C/CNR1/CPT1A/EGFR/GAL/GIP/HLA-DRB1/IL6/KISS1/PDX1/SOX11/TCF7L2/TNF/MYRIP/NMB	15
GO:0008217	regulation of blood pressure	13/215	194/18805	0.0670103	5.86106	7.31901	3.78278e-07	6.93796e-05	4.69499e-05	AVPR1A/CNR1/DDAH1/DLL1/GSK3A/KCNQ1/NOS1/NPR3/QRFP/SMAD3/SUCNR1/TNF/NOS3	13
GO:0043410	positive regulation of MAPK cascade	20/215	464/18805	0.0431034	3.77005	6.4974	4.06732e-07	7.13549e-05	4.82866e-05	ADRA2C/CARD9/CD81/EGFR/GADD45A/GNAI2/HLA-DRB1/HTR2A/IL6/KISS1/NOTCH1/PIK3R5/PRDX2/ROCK2/SPRY2/TGFA/TGFB1/TNF/TNFRSF11A/TRPV4	20
GO:0048593	camera-type eye morphogenesis	11/215	137/18805	0.080292	7.02275	7.6087	5.07701e-07	8.53572e-05	5.77621e-05	CRB2/DLL1/FAT1/MEIS1/NOTCH1/PROX1/RING1/SAMD11/SIX3/SOX11/MFSD2A	11
GO:0061041	regulation of wound healing	11/215	140/18805	0.0785714	6.87226	7.49998	6.31023e-07	9.85478e-05	6.66883e-05	CLASP1/CLDN1/CXCR4/F7/MYLK/PRDX2/SERPINE1/SMAD3/TNF/NOS3/TFPI	11
GO:0031099	regeneration	13/215	203/18805	0.0640394	5.60121	7.08835	6.35005e-07	9.85478e-05	6.66883e-05	CD81/CLDN1/CPT1A/EGFR/F7/IGF2R/IL6/MYOD1/NOTCH1/PDX1/PTPRS/TGFB1/TNF	13
GO:0097305	response to alcohol	15/215	276/18805	0.0543478	4.75354	6.75576	7.06571e-07	0.000105593	7.1456e-05	AVPR1A/CARD9/CDH1/CLDN1/CNR1/CPT1A/F7/HTR1B/IGFBP7/KLF9/NPPC/TGFB1/TNF/TNFRSF11A/USP46	15
GO:0006936	muscle contraction	17/215	359/18805	0.0473538	4.1418	6.46368	8.68612e-07	0.000125173	8.4706e-05	ADRA2C/ANXA6/CACNA1C/CXCR4/DOCK4/GSN/HTR2A/KCNQ1/MYBPC3/MYLK/NMUR1/NOS1/PROK2/ROCK2/TNF/TPCN2/TRPV4	17
GO:0097421	liver regeneration	6/215	30/18805	0.2	17.493	9.72245	9.83506e-07	0.000136843	9.26031e-05	CLDN1/CPT1A/EGFR/IL6/TGFB1/TNF	6
GO:0090596	sensory organ morphogenesis	15/215	286/18805	0.0524476	4.58733	6.57431	1.1051e-06	0.000142615	9.65094e-05	CRB2/DLL1/FAT1/KCNQ1/MEIS1/NOTCH1/PROX1/RING1/RPL38/SAMD11/SIX3/SOX11/SPARC/SPRY2/MFSD2A	15
GO:0030072	peptide hormone secretion	14/215	250/18805	0.056	4.89805	6.67254	1.17489e-06	0.000142615	9.65094e-05	ADRA2C/CNR1/CPT1A/EGFR/GAL/GIP/HLA-DRB1/IL6/KISS1/PDX1/TCF7L2/TNF/TRPV4/MYRIP	14
GO:0035265	organ growth	12/215	181/18805	0.0662983	5.79879	6.97653	1.20005e-06	0.000142615	9.65094e-05	BCL2L11/CTDP1/DLL1/DUSP6/ESR1/FOSL2/GSK3A/MEIS1/NOTCH1/NPPC/PROX1/SPRY2	12
GO:1903034	regulation of response to wounding	12/215	181/18805	0.0662983	5.79879	6.97653	1.20005e-06	0.000142615	9.65094e-05	CLASP1/CLDN1/CXCR4/F7/MYLK/PRDX2/PTPRS/SERPINE1/SMAD3/TNF/NOS3/TFPI	12
GO:0048638	regulation of developmental growth	16/215	327/18805	0.0489297	4.27964	6.43394	1.20172e-06	0.000142615	9.65094e-05	BARHL2/BCL2L11/BDNF/CDH1/CTDP1/CXCR4/DLL1/DUSP6/FOSL2/GSK3A/MYOD1/NOTCH1/NPPC/PROX1/PTPRS/MFSD2A	16
GO:0042886	amide transport	16/215	328/18805	0.0487805	4.26659	6.41831	1.25072e-06	0.00014419	9.75748e-05	ABCC4/ADRA2C/CNR1/CPT1A/EGFR/GAL/GIP/HLA-DRB1/IL6/KISS1/PDX1/TAP2/TCF7L2/TNF/TRPV4/MYRIP	16
GO:0001503	ossification	19/215	458/18805	0.0414847	3.62847	6.12431	1.41973e-06	0.00015391	0.000104153	ADAMTS7/CLTC/EGFR/FOSL2/GLI2/HSD17B4/IGFBP2/IL6/ISG15/NOTCH1/NPPC/RPL38/RRBP1/SMAD3/SOX11/TGFB1/TNF/TNFRSF11A/JUNB	19
GO:0001659	temperature homeostasis	12/215	184/18805	0.0652174	5.70425	6.89608	1.42742e-06	0.00015391	0.000104153	CNR1/CXCR4/DIO2/G0S2/HTR2A/IRF4/NOTCH1/NPR3/PPARGC1A/TNF/TNFRSF11A/ZNF423	12
GO:0001654	eye development	18/215	415/18805	0.0433735	3.79367	6.18889	1.44947e-06	0.00015391	0.000104153	BARHL2/CACNA1C/CRB2/DLL1/EGFR/FAT1/MEIS1/NOTCH1/PROX1/RING1/SAMD11/SIX3/SMAD3/SOX11/SPRY2/TGFB1/MFSD2A/MITF	18
GO:0002790	peptide secretion	14/215	257/18805	0.0544747	4.76464	6.535	1.62886e-06	0.000167532	0.000113371	ADRA2C/CNR1/CPT1A/EGFR/GAL/GIP/HLA-DRB1/IL6/KISS1/PDX1/TCF7L2/TNF/TRPV4/MYRIP	14
GO:0150063	visual system development	18/215	419/18805	0.0429594	3.75745	6.13869	1.66079e-06	0.000167532	0.000113371	BARHL2/CACNA1C/CRB2/DLL1/EGFR/FAT1/MEIS1/NOTCH1/PROX1/RING1/SAMD11/SIX3/SMAD3/SOX11/SPRY2/TGFB1/MFSD2A/MITF	18
GO:1903532	positive regulation of secretion by cell	15/215	297/18805	0.0505051	4.41743	6.38415	1.76775e-06	0.000173201	0.000117207	AVPR1A/CLASP1/EGFR/GAL/GIP/HLA-DRB1/KISS1/PDX1/RAB27A/SOX11/TCF7L2/TGFB1/TNFRSF11A/MYRIP/NMB	15
GO:0035296	regulation of tube diameter	11/215	156/18805	0.0705128	6.16741	6.96967	1.84576e-06	0.000173201	0.000117207	ADRA2C/AVPR1A/DOCK4/EGFR/HTR1B/HTR2A/NOS1/NPPC/ROCK2/TNF/NOS3	11
GO:0097746	blood vessel diameter maintenance	11/215	156/18805	0.0705128	6.16741	6.96967	1.84576e-06	0.000173201	0.000117207	ADRA2C/AVPR1A/DOCK4/EGFR/HTR1B/HTR2A/NOS1/NPPC/ROCK2/TNF/NOS3	11
GO:0035150	regulation of tube size	11/215	157/18805	0.0700637	6.12813	6.93901	1.96516e-06	0.000180214	0.000121953	ADRA2C/AVPR1A/DOCK4/EGFR/HTR1B/HTR2A/NOS1/NPPC/ROCK2/TNF/NOS3	11
GO:0048880	sensory system development	18/215	426/18805	0.0422535	3.69571	6.05232	2.09881e-06	0.000187412	0.000126824	BARHL2/CACNA1C/CRB2/DLL1/EGFR/FAT1/MEIS1/NOTCH1/PROX1/RING1/SAMD11/SIX3/SMAD3/SOX11/SPRY2/TGFB1/MFSD2A/MITF	18
GO:0051347	positive regulation of transferase activity	14/215	263/18805	0.0532319	4.65594	6.42101	2.13654e-06	0.000187412	0.000126824	ADRA2C/BTRC/EEF1A2/EGFR/GSK3A/HLA-DRB1/PIK3R5/PROX1/TNF/TNFRSF11A/UBE2I/PPP2CA/SKP1/TAB2	14
GO:0042698	ovulation cycle	8/215	75/18805	0.106667	9.32961	7.77305	2.24085e-06	0.000192379	0.000130185	EGFR/ESR1/KISS1/LHCGR/NCOR2/NOTCH1/NPPC/NOS3	8
GO:1902893	regulation of miRNA transcription	8/215	76/18805	0.105263	9.20685	7.70958	2.4801e-06	0.000208483	0.000141083	EGFR/ESR1/IL6/NCOR2/SMAD3/TERT/TGFB1/TNF	8
GO:0062012	regulation of small molecule metabolic process	16/215	347/18805	0.0461095	4.03297	6.13262	2.5975e-06	0.000213896	0.000144746	AVPR1A/CNR1/CPT1A/GIP/GPT/GSK3A/HTR2A/LHCGR/PPARGC1A/PROX1/TCF7L2/TNF/USP7/MFSD2A/NOS3/PPP2CA	16
GO:0061614	miRNA transcription	8/215	77/18805	0.103896	9.08728	7.64728	2.74071e-06	0.000221175	0.000149672	EGFR/ESR1/IL6/NCOR2/SMAD3/TERT/TGFB1/TNF	8
GO:0031652	positive regulation of heat generation	4/215	10/18805	0.4	34.986	11.5607	3.30637e-06	0.000261592	0.000177022	CNR1/HTR2A/TNF/TNFRSF11A	4
GO:0050673	epithelial cell proliferation	19/215	488/18805	0.0389344	3.4054	5.78996	3.59e-06	0.00027857	0.000188511	BTBD10/BTRC/CLDN1/CYP7B1/EGFR/ESR1/IL6/KLF9/NOTCH1/PDX1/PROK2/PROX1/SMAD3/SOX11/SPARC/TCF7L2/TGFA/TGFB1/TNF	19
GO:0071385	cellular response to glucocorticoid stimulus	7/215	57/18805	0.122807	10.7413	7.92105	3.77006e-06	0.00028393	0.000192139	BCL2L11/EGFR/GSK3A/KLF9/MYOD1/SRD5A1/TGFB1	7
GO:0048592	eye morphogenesis	11/215	168/18805	0.0654762	5.72688	6.61829	3.79981e-06	0.00028393	0.000192139	CRB2/DLL1/FAT1/MEIS1/NOTCH1/PROX1/RING1/SAMD11/SIX3/SOX11/MFSD2A	11
GO:0042445	hormone metabolic process	13/215	240/18805	0.0541667	4.73769	6.2671	4.1112e-06	0.000290995	0.00019692	CYP21A2/CYP2D6/DIO2/ESR1/GAL/HSD17B4/HSD17B8/LHCGR/RBP1/SCP2/SRD5A1/TCF7L2/TPO	13
GO:0010562	positive regulation of phosphorus metabolic process	19/215	493/18805	0.0385396	3.37087	5.73677	4.15887e-06	0.000290995	0.00019692	ADRA2C/EEF1A2/EGFR/ENPP2/HLA-DRB1/HTR2A/IL6/LHCGR/PIK3R5/PROX1/ROCK2/SPRY2/TGFA/TGFB1/TNF/TNFRSF11A/NOS3/PPP2CA/TAB2	19
GO:0045937	positive regulation of phosphate metabolic process	19/215	493/18805	0.0385396	3.37087	5.73677	4.15887e-06	0.000290995	0.00019692	ADRA2C/EEF1A2/EGFR/ENPP2/HLA-DRB1/HTR2A/IL6/LHCGR/PIK3R5/PROX1/ROCK2/SPRY2/TGFA/TGFB1/TNF/TNFRSF11A/NOS3/PPP2CA/TAB2	19
GO:0090276	regulation of peptide hormone secretion	12/215	204/18805	0.0588235	5.14501	6.40143	4.18283e-06	0.000290995	0.00019692	ADRA2C/CNR1/CPT1A/EGFR/GIP/HLA-DRB1/IL6/KISS1/PDX1/TCF7L2/TNF/MYRIP	12
GO:0007204	positive regulation of cytosolic calcium ion concentration	11/215	170/18805	0.0647059	5.65951	6.56303	4.2599e-06	0.000291334	0.000197149	AVPR1A/CACNA1C/CXCR4/ESR1/HTR2A/KISS1/LHCGR/NOS1/PROK2/TRPV4/NMB	11
GO:0042060	wound healing	18/215	450/18805	0.04	3.4986	5.76941	4.51072e-06	0.000298093	0.000201723	ADRA2C/CLASP1/CLDN1/CXCR4/DGKH/DST/F7/HTR2A/IL6/MYLK/PRDX2/RAB27A/SERPINE1/SMAD3/TGFB1/TNF/NOS3/TFPI	18
GO:0035270	endocrine system development	10/215	139/18805	0.0719424	6.29245	6.73509	4.57163e-06	0.000298093	0.000201723	CDH1/DLL1/GIP/GLI2/GSK3A/IL6/PDX1/SIX3/SMAD3/SRD5A1	10
GO:0051047	positive regulation of secretion	15/215	321/18805	0.046729	4.08715	5.99954	4.58036e-06	0.000298093	0.000201723	AVPR1A/CLASP1/EGFR/GAL/GIP/HLA-DRB1/KISS1/PDX1/RAB27A/SOX11/TCF7L2/TGFB1/TNFRSF11A/MYRIP/NMB	15
GO:0002791	regulation of peptide secretion	12/215	207/18805	0.057971	5.07044	6.33284	4.86029e-06	0.00031129	0.000210653	ADRA2C/CNR1/CPT1A/EGFR/GIP/HLA-DRB1/IL6/KISS1/PDX1/TCF7L2/TNF/MYRIP	12
GO:0048660	regulation of smooth muscle cell proliferation	11/215	174/18805	0.0632184	5.5294	6.45509	5.32826e-06	0.000332974	0.000225327	EGFR/GNAI2/HTR1B/IL6/NPPC/PPARGC1A/TCF7L2/TERT/TGFB1/TNF/NOS3	11
GO:0090087	regulation of peptide transport	12/215	209/18805	0.0574163	5.02192	6.28784	5.36389e-06	0.000332974	0.000225327	ADRA2C/CNR1/CPT1A/EGFR/GIP/HLA-DRB1/IL6/KISS1/PDX1/TCF7L2/TNF/MYRIP	12
GO:0048568	embryonic organ development	18/215	457/18805	0.0393873	3.44502	5.69049	5.58066e-06	0.000341181	0.000230881	CRB2/DLL1/EGFR/GLI2/KCNQ1/NOTCH1/PROX1/RPL38/SIX3/SMAD3/SOX11/SPARC/SPRY2/TFEB/TGFB1/TNF/TPO/JUNB	18
GO:0044703	multi-organism reproductive process	12/215	211/18805	0.056872	4.97432	6.24342	5.91281e-06	0.000350855	0.000237428	AVPR1A/CNR1/CSMD1/ESR1/GIP/IGFBP2/IGFBP7/INTS1/PSG1/TGFB1/C1QBP/JUNB	12
GO:0071383	cellular response to steroid hormone stimulus	12/215	211/18805	0.056872	4.97432	6.24342	5.91281e-06	0.000350855	0.000237428	BCL2L11/CNOT2/CYP7B1/EGFR/ESR1/GSK3A/KLF9/MYOD1/NCOR2/SRD5A1/TGFB1/TFPI	12
GO:0009306	protein secretion	16/215	372/18805	0.0430108	3.76194	5.78619	6.29986e-06	0.000368405	0.000249303	ADRA2C/CANX/CNR1/CPT1A/EGFR/GAL/GIP/HLA-DRB1/IL6/PDX1/RAB27A/SUCNR1/TCF7L2/TGFB1/TNF/MYRIP	16
GO:0048659	smooth muscle cell proliferation	11/215	178/18805	0.0617978	5.40515	6.35044	6.6236e-06	0.000381803	0.00025837	EGFR/GNAI2/HTR1B/IL6/NPPC/PPARGC1A/TCF7L2/TERT/TGFB1/TNF/NOS3	11
GO:0035592	establishment of protein localization to extracellular region	16/215	375/18805	0.0426667	3.73184	5.74664	6.96969e-06	0.000396094	0.000268041	ADRA2C/CANX/CNR1/CPT1A/EGFR/GAL/GIP/HLA-DRB1/IL6/PDX1/RAB27A/SUCNR1/TCF7L2/TGFB1/TNF/MYRIP	16
GO:0046887	positive regulation of hormone secretion	10/215	146/18805	0.0684932	5.99076	6.51034	7.08584e-06	0.000397102	0.000268723	EGFR/GAL/GIP/HLA-DRB1/KISS1/PDX1/SOX11/TCF7L2/MYRIP/NMB	10
GO:0044706	multi-multicellular organism process	12/215	219/18805	0.0547945	4.79261	6.07116	8.63392e-06	0.000477231	0.000322947	AVPR1A/CNR1/CSMD1/ESR1/GIP/IGFBP2/IGFBP7/INTS1/PSG1/TGFB1/C1QBP/JUNB	12
GO:0071692	protein localization to extracellular region	16/215	383/18805	0.0417755	3.6539	5.64312	9.07799e-06	0.000494996	0.000334969	ADRA2C/CANX/CNR1/CPT1A/EGFR/GAL/GIP/HLA-DRB1/IL6/PDX1/RAB27A/SUCNR1/TCF7L2/TGFB1/TNF/MYRIP	16
GO:0055123	digestive system development	10/215	151/18805	0.0662252	5.79239	6.35857	9.54462e-06	0.000513501	0.000347491	EGFR/GIP/GLI2/KCNQ1/NOTCH1/PDX1/SMAD3/SOX11/TGFB1/TNF	10
GO:0032355	response to estradiol	9/215	120/18805	0.075	6.55988	6.57074	9.85607e-06	0.000518657	0.00035098	EGFR/ESR1/F7/IGFBP2/MYOD1/NCOR2/SRD5A1/TGFB1/KAT5	9
GO:0019216	regulation of lipid metabolic process	15/215	343/18805	0.0437318	3.82501	5.67847	1.01451e-05	0.000518657	0.00035098	AVPR1A/CNR1/CPT1A/EEF1A2/GAL/GIP/HTR2A/IGFBP7/LHCGR/PPARGC1A/PROX1/SCP2/TNF/KAT5/MFSD2A	15
GO:0071384	cellular response to corticosteroid stimulus	7/215	66/18805	0.106061	9.2766	7.24362	1.01799e-05	0.000518657	0.00035098	BCL2L11/EGFR/GSK3A/KLF9/MYOD1/SRD5A1/TGFB1	7
GO:0002088	lens development in camera-type eye	8/215	92/18805	0.0869565	7.60566	6.83035	1.04705e-05	0.000518657	0.00035098	FAT1/MEIS1/PROX1/SIX3/SMAD3/SOX11/SPRY2/TGFB1	8
GO:2000628	regulation of miRNA metabolic process	8/215	92/18805	0.0869565	7.60566	6.83035	1.04705e-05	0.000518657	0.00035098	EGFR/ESR1/IL6/NCOR2/SMAD3/TERT/TGFB1/TNF	8
GO:0070661	leukocyte proliferation	15/215	344/18805	0.0436047	3.81389	5.66452	1.05018e-05	0.000518657	0.00035098	BTNL2/CBLB/CD81/FOSL2/GAL/HLA-DRB1/IGFBP2/IL6/NCK2/NPR3/PRDX2/SOX11/TGFB1/JUNB/NMB	15
GO:0001649	osteoblast differentiation	13/215	262/18805	0.0496183	4.33987	5.85457	1.06125e-05	0.000518657	0.00035098	CLTC/FOSL2/GLI2/HSD17B4/IGFBP2/IL6/NOTCH1/NPPC/RRBP1/SMAD3/SOX11/TNF/JUNB	13
GO:0050878	regulation of body fluid levels	16/215	388/18805	0.0412371	3.60681	5.57982	1.06688e-05	0.000518657	0.00035098	ADRA2C/DGKH/EGFR/F7/FOSL2/GNAI2/HTR2A/IL6/NCOR2/NPR3/PRDX2/RAB27A/SERPINE1/TRPV4/NOS3/TFPI	16
GO:0031650	regulation of heat generation	4/215	13/18805	0.307692	26.9123	10.0507	1.09576e-05	0.000526356	0.00035619	CNR1/HTR2A/TNF/TNFRSF11A	4
GO:0042446	hormone biosynthetic process	7/215	67/18805	0.104478	9.13815	7.17639	1.12582e-05	0.000534435	0.000361657	CYP21A2/DIO2/HSD17B8/LHCGR/SCP2/SRD5A1/TPO	7
GO:0032092	positive regulation of protein binding	6/215	45/18805	0.133333	11.662	7.70076	1.16946e-05	0.000548694	0.000371307	BDNF/EPB41/TCF7L2/TERT/PPP2CA/RAN	6
GO:0042327	positive regulation of phosphorylation	17/215	437/18805	0.0389016	3.40253	5.46492	1.20308e-05	0.00055798	0.000377591	ADRA2C/EEF1A2/EGFR/ENPP2/HLA-DRB1/HTR2A/IL6/PIK3R5/PROX1/ROCK2/SPRY2/TGFA/TGFB1/TNF/TNFRSF11A/PPP2CA/TAB2	17
GO:0007565	female pregnancy	11/215	190/18805	0.0578947	5.06377	6.05451	1.22955e-05	0.000563775	0.000381512	CNR1/CSMD1/ESR1/GIP/IGFBP2/IGFBP7/INTS1/PSG1/TGFB1/C1QBP/JUNB	11
GO:0006470	protein dephosphorylation	8/215	95/18805	0.0842105	7.36548	6.689	1.32783e-05	0.000601582	0.000407097	BTRC/CTDP1/DUSP6/PPM1B/PPP2R2A/PTPRS/PPP2CA/PTPN9	8
GO:0042593	glucose homeostasis	13/215	268/18805	0.0485075	4.24271	5.7499	1.35078e-05	0.000601582	0.000407097	CNR1/CSMD1/FOSL2/HLA-DRB1/IL6/PDX1/PPARGC1A/SMAD3/SUCNR1/TCF7L2/TGFB1/TRPV4/KAT5	13
GO:0048771	tissue remodeling	11/215	192/18805	0.0572917	5.01102	6.00762	1.35673e-05	0.000601582	0.000407097	EGFR/FOSL2/HTR1B/IL6/NPPC/NPR3/ROCK2/TGFB1/TNFRSF11A/MITF/NOS3	11
GO:0033500	carbohydrate homeostasis	13/215	269/18805	0.0483271	4.22694	5.73276	1.40525e-05	0.000616326	0.000417074	CNR1/CSMD1/FOSL2/HLA-DRB1/IL6/PDX1/PPARGC1A/SMAD3/SUCNR1/TCF7L2/TGFB1/TRPV4/KAT5	13
GO:0010717	regulation of epithelial to mesenchymal transition	9/215	126/18805	0.0714286	6.24751	6.35574	1.46308e-05	0.000634787	0.000429567	CLASP1/CRB2/IL6/NOTCH1/SMAD3/SPRY2/TCF7L2/TGFB1/PPP2CA	9
GO:1902894	negative regulation of miRNA transcription	5/215	28/18805	0.178571	15.6188	8.32495	1.4791e-05	0.000634912	0.000429651	ESR1/NCOR2/SMAD3/TGFB1/TNF	5
GO:0043434	response to peptide hormone	18/215	494/18805	0.0364372	3.18699	5.29735	1.6031e-05	0.000676673	0.000457912	CAMK2A/EGFR/F7/FAT1/GAL/GIP/GNAI2/GPT/GSK3A/KCNQ1/LHCGR/NCL/ROCK2/SMAD3/SRD5A1/TGFB1/TNFRSF11A/TRPV4	18
GO:0006816	calcium ion transport	17/215	447/18805	0.0380313	3.32641	5.35344	1.60993e-05	0.000676673	0.000457912	ANXA6/CACNA1B/CACNA1C/CAMK2A/CXCR4/EPB41/GNAI2/HTR2A/LHCGR/MYLK/NOS1/RCVRN/SLC30A1/TGFB1/TPCN2/TRPV4/NOS3	17
GO:0051153	regulation of striated muscle cell differentiation	8/215	98/18805	0.0816327	7.14001	6.55367	1.66946e-05	0.00069197	0.000468263	BDNF/CTDP1/DLL1/GSK3A/MYOD1/NOTCH1/PROX1/TGFB1	8
GO:0070482	response to oxygen levels	15/215	358/18805	0.0418994	3.66474	5.47442	1.68062e-05	0.00069197	0.000468263	CPT1A/CXCR4/DDAH1/F7/FOSL2/MYOD1/NOS1/NOTCH1/NPPC/ROCK2/SMAD3/TERT/TGFB1/TNF/TRPV4	15
GO:0048066	developmental pigmentation	6/215	48/18805	0.125	10.9331	7.4102	1.71236e-05	0.000697916	0.000472287	BCL2L11/OCA2/RAB27A/TPCN2/TYR/MITF	6
GO:0001666	response to hypoxia	14/215	316/18805	0.0443038	3.87504	5.54287	1.74304e-05	0.000703315	0.000475941	CPT1A/CXCR4/DDAH1/F7/FOSL2/NOS1/NOTCH1/NPPC/ROCK2/SMAD3/TERT/TGFB1/TNF/TRPV4	14
GO:0070374	positive regulation of ERK1 and ERK2 cascade	11/215	198/18805	0.0555556	4.85917	5.87075	1.80927e-05	0.000722813	0.000489135	CARD9/EGFR/GNAI2/HLA-DRB1/HTR2A/NOTCH1/SPRY2/TGFB1/TNF/TNFRSF11A/TRPV4	11
GO:0050729	positive regulation of inflammatory response	10/215	163/18805	0.0613497	5.36596	6.02049	1.86299e-05	0.000736977	0.00049872	CD81/CNR1/HTR2A/IL6/SERPINE1/SUCNR1/TGFB1/TNF/TNFRSF11A/TRPV4	10
GO:0097191	extrinsic apoptotic signaling pathway	12/215	237/18805	0.0506329	4.42861	5.71235	1.9062e-05	0.000746747	0.000505332	BCL2L11/G0S2/GSK3A/PRDX2/RNF41/SERPINE1/SMAD3/TCF7L2/TERT/TGFB1/TNF/NOS3	12
GO:2000629	negative regulation of miRNA metabolic process	5/215	30/18805	0.166667	14.5775	8.00379	2.10517e-05	0.000816764	0.000552713	ESR1/NCOR2/SMAD3/TGFB1/TNF	5
GO:0045834	positive regulation of lipid metabolic process	9/215	133/18805	0.0676692	5.91869	6.12188	2.25696e-05	0.000867316	0.000586922	AVPR1A/CPT1A/EEF1A2/HTR2A/PPARGC1A/SCP2/TNF/KAT5/MFSD2A	9
GO:0001934	positive regulation of protein phosphorylation	16/215	414/18805	0.0386473	3.38029	5.26663	2.36646e-05	0.000900816	0.000609591	ADRA2C/EGFR/ENPP2/HLA-DRB1/HTR2A/IL6/PIK3R5/PROX1/ROCK2/SPRY2/TGFA/TGFB1/TNF/TNFRSF11A/PPP2CA/TAB2	16
GO:0007584	response to nutrient	10/215	169/18805	0.0591716	5.17545	5.86374	2.54594e-05	0.000960082	0.000649698	CNR1/CPT1A/EGFR/F7/GNAI2/IGFBP2/PDX1/TGFB1/TPCN2/TYR	10
GO:0045661	regulation of myoblast differentiation	7/215	76/18805	0.0921053	8.056	6.62846	2.59462e-05	0.00096938	0.00065599	DLL1/HIF1AN/MYOD1/NOTCH1/TGFB1/TNF/KAT5	7
GO:0030073	insulin secretion	11/215	207/18805	0.0531401	4.6479	5.67545	2.73183e-05	0.00101128	0.000684342	ADRA2C/CNR1/CPT1A/GAL/GIP/HLA-DRB1/IL6/PDX1/TCF7L2/TNF/MYRIP	11
GO:0043255	regulation of carbohydrate biosynthetic process	8/215	105/18805	0.0761905	6.66401	6.25896	2.76263e-05	0.00101338	0.000685767	CLTC/GPT/GSK3A/LHCGR/PPARGC1A/TCF7L2/TGFB1/USP7	8
GO:0036293	response to decreased oxygen levels	14/215	330/18805	0.0424242	3.71064	5.34246	2.81478e-05	0.00102321	0.000692417	CPT1A/CXCR4/DDAH1/F7/FOSL2/NOS1/NOTCH1/NPPC/ROCK2/SMAD3/TERT/TGFB1/TNF/TRPV4	14
GO:0030879	mammary gland development	9/215	137/18805	0.0656934	5.74588	5.99561	2.85657e-05	0.00102913	0.000696424	BCL2L11/BTRC/CSMD1/ESR1/GLI2/NCOR2/TGFA/TGFB1/TNFRSF11A	9
GO:0016032	viral process	16/215	421/18805	0.0380048	3.32409	5.18655	2.8989e-05	0.00103514	0.000700488	CANX/CD81/CLDN1/CTDP1/CXCR4/EGFR/GSK3A/HLA-DRB1/HTR2A/IGF2R/ISG15/NOTCH1/PROX1/TNF/TPCN2/RAN	16
GO:0048565	digestive tract development	9/215	138/18805	0.0652174	5.70425	5.96482	3.02597e-05	0.00106259	0.000719063	EGFR/GLI2/KCNQ1/NOTCH1/PDX1/SMAD3/SOX11/TGFB1/TNF	9
GO:0022602	ovulation cycle process	6/215	53/18805	0.113208	9.90171	6.97899	3.05477e-05	0.00106259	0.000719063	ESR1/KISS1/LHCGR/NOTCH1/NPPC/NOS3	6
GO:0140353	lipid export from cell	6/215	53/18805	0.113208	9.90171	6.97899	3.05477e-05	0.00106259	0.000719063	ABCC4/GAL/KCNQ1/SURF4/TNFRSF11A/NMB	6
GO:0043269	regulation of monoatomic ion transport	17/215	472/18805	0.0360169	3.15023	5.08795	3.21134e-05	0.0011075	0.000749458	CACNA1C/CAMK2A/CNR1/CXCR4/EPB41/GAL/GNAI2/HTR1B/HTR2A/KCNQ1/LHCGR/MYLK/NOS1/RCVRN/SLC30A1/TGFB1/NOS3	17
GO:0002237	response to molecule of bacterial origin	15/215	379/18805	0.0395778	3.46168	5.20643	3.25529e-05	0.00110853	0.000750151	CARD9/CLDN1/CNR1/DIO2/FOSL2/IL6/NOS1/NOTCH1/PRDX2/SERPINE1/TAP2/TNF/TNFRSF11A/NOS3/TAB2	15
GO:0050796	regulation of insulin secretion	10/215	174/18805	0.0574713	5.02673	5.7387	3.26926e-05	0.00110853	0.000750151	ADRA2C/CNR1/CPT1A/GIP/HLA-DRB1/IL6/PDX1/TCF7L2/TNF/MYRIP	10
GO:0008202	steroid metabolic process	14/215	335/18805	0.041791	3.65526	5.27352	3.31871e-05	0.00111592	0.000755152	CYP21A2/CYP2D6/CYP7B1/ESR1/GAL/HSD17B4/HSD17B8/IDI1/IGFBP7/LHCGR/PROX1/SCP2/SRD5A1/TNF	14
GO:0033002	muscle cell proliferation	12/215	251/18805	0.0478088	4.1816	5.45718	3.35444e-05	0.00111861	0.000756974	EGFR/GNAI2/HTR1B/IL6/NOTCH1/NPPC/PPARGC1A/TCF7L2/TERT/TGFB1/TNF/NOS3	12
GO:0015850	organic hydroxy compound transport	13/215	293/18805	0.0443686	3.8807	5.34454	3.44106e-05	0.00113809	0.000770156	ABCC3/ABCC4/ADRA2C/CNR1/GAL/HTR1B/HTR2A/KCNQ1/NOS1/SCP2/SLC18A2/TPCN2/NMB	13
GO:0051924	regulation of calcium ion transport	12/215	253/18805	0.0474308	4.14854	5.42225	3.62456e-05	0.00116166	0.000786107	CACNA1C/CAMK2A/CXCR4/EPB41/GNAI2/LHCGR/MYLK/NOS1/RCVRN/SLC30A1/TGFB1/NOS3	12
GO:0002437	inflammatory response to antigenic stimulus	7/215	80/18805	0.0875	7.6532	6.41312	3.62749e-05	0.00116166	0.000786107	CD81/CNR1/FOSL2/HLA-DRB1/NOTCH1/TNF/GPR17	7
GO:0006809	nitric oxide biosynthetic process	7/215	80/18805	0.0875	7.6532	6.41312	3.62749e-05	0.00116166	0.000786107	DDAH1/ESR1/NOS1/ROCK2/SMAD3/TNF/NOS3	7
GO:0031016	pancreas development	7/215	80/18805	0.0875	7.6532	6.41312	3.62749e-05	0.00116166	0.000786107	DLL1/GIP/GSK3A/IL6/PDX1/PROX1/TCF7L2	7
GO:0072659	protein localization to plasma membrane	13/215	295/18805	0.0440678	3.85439	5.31406	3.6917e-05	0.00117291	0.000793723	ASAP1/CAMK2A/CD81/CDH1/CLTC/EGFR/PACS1/ROCK2/SCP2/SEC16A/TGFB1/TNF/PTPN9	13
GO:0006939	smooth muscle contraction	8/215	110/18805	0.0727273	6.3611	6.06446	3.86631e-05	0.00120935	0.000818378	ADRA2C/DOCK4/HTR2A/MYLK/NMUR1/PROK2/ROCK2/TPCN2	8
GO:0010586	miRNA metabolic process	8/215	110/18805	0.0727273	6.3611	6.06446	3.86631e-05	0.00120935	0.000818378	EGFR/ESR1/IL6/NCOR2/SMAD3/TERT/TGFB1/TNF	8
GO:0007187	G protein-coupled receptor signaling pathway, coupled to cyclic nucleotide second messenger	6/215	56/18805	0.107143	9.37126	6.74684	4.19893e-05	0.00129057	0.000873344	CNR1/HTR1B/HTR2A/HTR6/LHCGR/MC2R	6
GO:1902895	positive regulation of miRNA transcription	6/215	56/18805	0.107143	9.37126	6.74684	4.19893e-05	0.00129057	0.000873344	EGFR/IL6/SMAD3/TERT/TGFB1/TNF	6
GO:0051222	positive regulation of protein transport	12/215	257/18805	0.0466926	4.08397	5.35345	4.22195e-05	0.00129057	0.000873344	CD81/CDH1/EGFR/GIP/HLA-DRB1/PDX1/SMAD3/TCF7L2/TGFB1/TNF/MYRIP/RAN	12
GO:0050679	positive regulation of epithelial cell proliferation	11/215	218/18805	0.0504587	4.41338	5.45146	4.38907e-05	0.00133157	0.000901088	CLDN1/CYP7B1/EGFR/NOTCH1/PDX1/PROX1/SOX11/TCF7L2/TGFA/TGFB1/TNF	11
GO:0031649	heat generation	4/215	18/18805	0.222222	19.4367	8.4158	4.48352e-05	0.00135008	0.00091361	CNR1/HTR2A/TNF/TNFRSF11A	4
GO:0050921	positive regulation of chemotaxis	9/215	146/18805	0.0616438	5.39169	5.72886	4.71468e-05	0.00140917	0.000953597	CXCR4/F7/IL6/SERPINE1/SMAD3/SUCNR1/TGFB1/TRPV4/C1QBP	9
GO:0045445	myoblast differentiation	8/215	114/18805	0.0701754	6.1379	5.91734	4.99486e-05	0.00148193	0.00100284	DLL1/HIF1AN/MYOD1/NOTCH1/TCF7L2/TGFB1/TNF/KAT5	8
GO:0006109	regulation of carbohydrate metabolic process	10/215	184/18805	0.0543478	4.75354	5.50241	5.25451e-05	0.00154759	0.00104727	CLTC/GPT/GSK3A/HTR2A/LHCGR/PPARGC1A/TCF7L2/TGFB1/USP7/PPP2CA	10
GO:0009612	response to mechanical stimulus	11/215	223/18805	0.0493274	4.31442	5.3545	5.39116e-05	0.00157633	0.00106672	CXCR4/EGFR/GADD45A/GSN/HTR2A/IGFBP2/KCNQ1/TGFB1/TNF/TNFRSF11A/TRPV4	11
GO:0045912	negative regulation of carbohydrate metabolic process	6/215	59/18805	0.101695	8.89476	6.53153	5.66336e-05	0.001644	0.00111251	CLTC/GSK3A/TCF7L2/TGFB1/USP7/PPP2CA	6
GO:0010718	positive regulation of epithelial to mesenchymal transition	6/215	60/18805	0.1	8.74651	6.46314	6.23318e-05	0.00178702	0.0012093	CRB2/IL6/NOTCH1/SMAD3/TCF7L2/TGFB1	6
GO:0051223	regulation of protein transport	16/215	449/18805	0.0356347	3.1168	4.88223	6.24461e-05	0.00178702	0.0012093	ADRA2C/CD81/CDH1/CNR1/CPT1A/EGFR/GIP/HLA-DRB1/IL6/PDX1/SMAD3/TCF7L2/TGFB1/TNF/MYRIP/RAN	16
GO:0051146	striated muscle cell differentiation	13/215	311/18805	0.0418006	3.6561	5.07941	6.33986e-05	0.0018015	0.0012191	AVPR1A/BDNF/CD81/CTDP1/DLL1/GSK3A/MEIS1/MYBPC3/MYOD1/NOS1/NOTCH1/PROX1/TGFB1	13
GO:1903829	positive regulation of protein localization	17/215	499/18805	0.0340681	2.97977	4.8203	6.40498e-05	0.00180728	0.001223	CD81/CDH1/EGFR/EPB41/GIP/GSK3A/HLA-DRB1/PDX1/ROCK2/SMAD3/TCF7L2/TERT/TGFB1/TNF/MYRIP/RAN/PTPN9	17
GO:0010959	regulation of metal ion transport	15/215	403/18805	0.0372208	3.25553	4.92235	6.5376e-05	0.00183189	0.00123966	CACNA1C/CAMK2A/CXCR4/EPB41/GAL/GNAI2/HTR2A/KCNQ1/LHCGR/MYLK/NOS1/RCVRN/SLC30A1/TGFB1/NOS3	15
GO:0046209	nitric oxide metabolic process	7/215	88/18805	0.0795455	6.95745	6.02405	6.71114e-05	0.00186755	0.00126379	DDAH1/ESR1/NOS1/ROCK2/SMAD3/TNF/NOS3	7
GO:0070306	lens fiber cell differentiation	5/215	38/18805	0.131579	11.5086	6.97337	6.88382e-05	0.00188954	0.00127867	PROX1/SIX3/SMAD3/SPRY2/TGFB1	5
GO:0071392	cellular response to estradiol stimulus	5/215	38/18805	0.131579	11.5086	6.97337	6.88382e-05	0.00188954	0.00127867	EGFR/ESR1/MYOD1/SRD5A1/KAT5	5
GO:0030099	myeloid cell differentiation	16/215	455/18805	0.0351648	3.0757	4.8201	7.29727e-05	0.00198949	0.00134631	ACTN1/ALAS1/CD81/DLL1/FOSL2/HLA-DRB1/IRF4/ISG15/KCNQ1/MEIS1/RNF41/TGFB1/TNF/TNFRSF11A/JUNB/MITF	16
GO:0001837	epithelial to mesenchymal transition	10/215	192/18805	0.0520833	4.55547	5.32531	7.50967e-05	0.00203015	0.00137382	CLASP1/CRB2/IL6/NOTCH1/ROCK2/SMAD3/SPRY2/TCF7L2/TGFB1/PPP2CA	10
GO:0050708	regulation of protein secretion	12/215	273/18805	0.043956	3.84462	5.09154	7.54702e-05	0.00203015	0.00137382	ADRA2C/CNR1/CPT1A/EGFR/GIP/HLA-DRB1/IL6/PDX1/TCF7L2/TGFB1/TNF/MYRIP	12
GO:1990778	protein localization to cell periphery	14/215	362/18805	0.038674	3.38263	4.92266	7.65442e-05	0.0020454	0.00138414	ASAP1/CAMK2A/CD81/CDH1/CLTC/EGFR/EPB41/PACS1/ROCK2/SCP2/SEC16A/TGFB1/TNF/PTPN9	14
GO:2001057	reactive nitrogen species metabolic process	7/215	90/18805	0.0777778	6.80284	5.93433	7.74765e-05	0.00205669	0.00139179	DDAH1/ESR1/NOS1/ROCK2/SMAD3/TNF/NOS3	7
GO:2000377	regulation of reactive oxygen species metabolic process	9/215	156/18805	0.0576923	5.04606	5.45723	7.88645e-05	0.00207986	0.00140746	EGFR/GADD45A/GNAI2/PRDX2/RAB27A/RNF41/SLC18A2/TGFB1/TNF	9
GO:0043500	muscle adaptation	8/215	124/18805	0.0645161	5.64291	5.57835	9.06442e-05	0.00235967	0.00159682	CTDP1/GSK3A/GSN/MYOD1/NOTCH1/ROCK2/SMAD3/NOS3	8
GO:0045446	endothelial cell differentiation	8/215	124/18805	0.0645161	5.64291	5.57835	9.06442e-05	0.00235967	0.00159682	CLDN1/CXCR4/DLL1/NOTCH1/PROX1/PTPRS/ROCK2/TNF	8
GO:0030513	positive regulation of BMP signaling pathway	5/215	41/18805	0.121951	10.6665	6.6635	9.9954e-05	0.0025823	0.00174747	CRB2/NOTCH1/SOX11/UBE2O/ZNF423	5
GO:0030324	lung development	10/215	199/18805	0.0502513	4.39523	5.17814	0.000101116	0.0025823	0.00174747	EGFR/FOSL2/GLI2/NOTCH1/PROX1/SOX11/SPRY2/TGFB1/TNF/NOS3	10
GO:0046890	regulation of lipid biosynthetic process	10/215	199/18805	0.0502513	4.39523	5.17814	0.000101116	0.0025823	0.00174747	AVPR1A/GIP/HTR2A/IGFBP7/LHCGR/PROX1/SCP2/TNF/KAT5/MFSD2A	10
GO:0006837	serotonin transport	4/215	22/18805	0.181818	15.9027	7.52142	0.000103402	0.00262406	0.00177573	CNR1/HTR1B/NOS1/SLC18A2	4
GO:0090303	positive regulation of wound healing	6/215	66/18805	0.0909091	7.95137	6.08379	0.000106865	0.00269501	0.00182374	CLDN1/CXCR4/F7/MYLK/PRDX2/SERPINE1	6
GO:0016054	organic acid catabolic process	11/215	242/18805	0.0454545	3.97569	5.01044	0.000111967	0.0027658	0.00187164	ACSF3/CNR1/CPT1A/DDAH1/GPT/HSD17B4/NOS1/QDPR/SCP2/MFSD2A/NOS3	11
GO:0046395	carboxylic acid catabolic process	11/215	242/18805	0.0454545	3.97569	5.01044	0.000111967	0.0027658	0.00187164	ACSF3/CNR1/CPT1A/DDAH1/GPT/HSD17B4/NOS1/QDPR/SCP2/MFSD2A/NOS3	11
GO:0051154	negative regulation of striated muscle cell differentiation	5/215	42/18805	0.119048	10.4125	6.56725	0.000112414	0.0027658	0.00187164	BDNF/CTDP1/DLL1/GSK3A/NOTCH1	5
GO:0060251	regulation of glial cell proliferation	5/215	42/18805	0.119048	10.4125	6.56725	0.000112414	0.0027658	0.00187164	EGFR/IL6/NOTCH1/SOX11/TNF	5
GO:0060042	retina morphogenesis in camera-type eye	6/215	67/18805	0.0895522	7.8327	6.02522	0.000116269	0.00282618	0.00191251	CRB2/DLL1/NOTCH1/PROX1/SAMD11/MFSD2A	6
GO:2000630	positive regulation of miRNA metabolic process	6/215	67/18805	0.0895522	7.8327	6.02522	0.000116269	0.00282618	0.00191251	EGFR/IL6/SMAD3/TERT/TGFB1/TNF	6
GO:1904951	positive regulation of establishment of protein localization	13/215	331/18805	0.0392749	3.43519	4.80696	0.000118573	0.00286176	0.00193658	CD81/CDH1/EGFR/GIP/GSK3A/HLA-DRB1/PDX1/SMAD3/TCF7L2/TGFB1/TNF/MYRIP/RAN	13
GO:0030323	respiratory tube development	10/215	203/18805	0.0492611	4.30863	5.09707	0.000119151	0.00286176	0.00193658	EGFR/FOSL2/GLI2/NOTCH1/PROX1/SOX11/SPRY2/TGFB1/TNF/NOS3	10
GO:0051090	regulation of DNA-binding transcription factor activity	13/215	332/18805	0.0391566	3.42484	4.79389	0.00012218	0.00291713	0.00197405	BTRC/CAMK2A/CARD9/ESR1/IL6/PPARGC1A/PROX1/SMAD3/TCF7L2/TNF/TNFRSF11A/USP7/UBE2N	13
GO:0060444	branching involved in mammary gland duct morphogenesis	4/215	23/18805	0.173913	15.2113	7.33385	0.000124054	0.00292524	0.00197954	BTRC/CSMD1/ESR1/TGFB1	4
GO:0015837	amine transport	7/215	97/18805	0.0721649	6.31192	5.64064	0.000124531	0.00292524	0.00197954	ADRA2C/AVPR1A/CNR1/HTR1B/HTR2A/SLC18A2/TNF	7
GO:0072593	reactive oxygen species metabolic process	11/215	245/18805	0.044898	3.92701	4.95932	0.000124816	0.00292524	0.00197954	EGFR/GADD45A/GNAI2/PRDX2/RAB27A/RNF41/SLC18A2/TGFB1/TNF/TPO/NOS3	11
GO:0002824	positive regulation of adaptive immune response based on somatic recombination of immune receptors built from immunoglobulin superfamily domains	8/215	130/18805	0.0615385	5.38247	5.39219	0.000126144	0.00292524	0.00197954	CARD9/CD81/EXOSC3/HLA-DRB1/IL6/TAP2/TGFB1/TNF	8
GO:0043271	negative regulation of monoatomic ion transport	8/215	130/18805	0.0615385	5.38247	5.39219	0.000126144	0.00292524	0.00197954	CNR1/HTR1B/HTR2A/KCNQ1/NOS1/SLC30A1/TGFB1/NOS3	8
GO:0045471	response to ethanol	8/215	131/18805	0.0610687	5.34138	5.36228	0.000133048	0.00306771	0.00207595	CLDN1/CNR1/CPT1A/HTR1B/NPPC/TNF/TNFRSF11A/USP46	8
GO:0010876	lipid localization	16/215	482/18805	0.033195	2.90341	4.55262	0.000142111	0.00325806	0.00220476	ABCC3/ABCC4/CPT1A/GAL/IL6/KCNQ1/LHCGR/RBP1/RFT1/SCP2/SURF4/TNF/TNFRSF11A/TPCN2/MFSD2A/NMB	16
GO:0006694	steroid biosynthetic process	9/215	169/18805	0.0532544	4.65791	5.13694	0.000145324	0.00327093	0.00221347	CYP21A2/HSD17B8/IDI1/IGFBP7/LHCGR/PROX1/SCP2/SRD5A1/TNF	9
GO:1990845	adaptive thermogenesis	9/215	169/18805	0.0532544	4.65791	5.13694	0.000145324	0.00327093	0.00221347	CXCR4/DIO2/G0S2/IRF4/NOTCH1/NPR3/PPARGC1A/TRPV4/ZNF423	9
GO:0051054	positive regulation of DNA metabolic process	12/215	293/18805	0.0409556	3.58219	4.79071	0.000146938	0.00327093	0.00221347	CDC7/EGFR/EXOSC3/GLI2/HTR2A/IL6/MGMT/TGFB1/TNF/WEE1/KAT5/UBE2N	12
GO:0032770	positive regulation of monooxygenase activity	4/215	24/18805	0.166667	14.5775	7.15766	0.000147536	0.00327093	0.00221347	ESR1/NPR3/TERT/TNF	4
GO:0072574	hepatocyte proliferation	4/215	24/18805	0.166667	14.5775	7.15766	0.000147536	0.00327093	0.00221347	IL6/PROX1/TGFA/TNF	4
GO:0072575	epithelial cell proliferation involved in liver morphogenesis	4/215	24/18805	0.166667	14.5775	7.15766	0.000147536	0.00327093	0.00221347	IL6/PROX1/TGFA/TNF	4
GO:0048872	homeostasis of number of cells	13/215	339/18805	0.0383481	3.35412	4.70378	0.000150182	0.00330612	0.00223729	ALAS1/BCL2L11/CARD9/FOSL2/IL6/ISG15/KCNQ1/NOTCH1/PACS1/PRDX2/TGFB1/NOS3/PPP2CA	13
GO:0021510	spinal cord development	7/215	100/18805	0.07	6.12256	5.52348	0.000150762	0.00330612	0.00223729	DLL1/GLI2/NOTCH1/PROX1/PTPRS/SOX11/SRD5A1	7
GO:0048661	positive regulation of smooth muscle cell proliferation	7/215	101/18805	0.0693069	6.06194	5.48548	0.000160439	0.00348049	0.00235528	EGFR/GNAI2/HTR1B/IL6/TERT/TGFB1/TNF	7
GO:1903035	negative regulation of response to wounding	7/215	101/18805	0.0693069	6.06194	5.48548	0.000160439	0.00348049	0.00235528	CLASP1/PTPRS/SERPINE1/SMAD3/TNF/NOS3/TFPI	7
GO:0070372	regulation of ERK1 and ERK2 cascade	12/215	296/18805	0.0405405	3.54588	4.74786	0.000161539	0.00348562	0.00235876	CARD9/DUSP6/EGFR/GNAI2/HLA-DRB1/HTR2A/NOTCH1/SPRY2/TGFB1/TNF/TNFRSF11A/TRPV4	12
GO:0001820	serotonin secretion	3/215	10/18805	0.3	26.2395	8.58549	0.000166681	0.00353977	0.0023954	CNR1/HTR1B/SLC18A2	3
GO:0006527	arginine catabolic process	3/215	10/18805	0.3	26.2395	8.58549	0.000166681	0.00353977	0.0023954	DDAH1/NOS1/NOS3	3
GO:0097050	type B pancreatic cell apoptotic process	3/215	10/18805	0.3	26.2395	8.58549	0.000166681	0.00353977	0.0023954	IL6/PDX1/TCF7L2	3
GO:0002821	positive regulation of adaptive immune response	8/215	136/18805	0.0588235	5.14501	5.21722	0.000172416	0.00364241	0.00246486	CARD9/CD81/EXOSC3/HLA-DRB1/IL6/TAP2/TGFB1/TNF	8
GO:0031018	endocrine pancreas development	5/215	46/18805	0.108696	9.50708	6.2124	0.00017455	0.00364928	0.0024695	DLL1/GIP/GSK3A/IL6/PDX1	5
GO:0060563	neuroepithelial cell differentiation	5/215	46/18805	0.108696	9.50708	6.2124	0.00017455	0.00364928	0.0024695	DLL1/NOTCH1/SERPINE1/SOX11/TGFB1	5
GO:0046651	lymphocyte proliferation	12/215	300/18805	0.04	3.4986	4.69157	0.000182926	0.00380467	0.00257466	BTNL2/CBLB/CD81/FOSL2/GAL/HLA-DRB1/IGFBP2/IL6/NCK2/PRDX2/SOX11/TGFB1	12
GO:0014015	positive regulation of gliogenesis	6/215	73/18805	0.0821918	7.18891	5.69755	0.000187372	0.00387091	0.00261948	CXCR4/EGFR/IL6/NOTCH1/TGFB1/TNF	6
GO:0006937	regulation of muscle contraction	9/215	175/18805	0.0514286	4.49821	4.99992	0.000188989	0.00387091	0.00261948	ADRA2C/ANXA6/CACNA1C/DOCK4/KCNQ1/MYBPC3/NOS1/PROK2/TRPV4	9
GO:0060041	retina development in camera-type eye	9/215	175/18805	0.0514286	4.49821	4.99992	0.000188989	0.00387091	0.00261948	BARHL2/CRB2/DLL1/NOTCH1/PROX1/SAMD11/SIX3/TGFB1/MFSD2A	9
GO:0050863	regulation of T cell activation	14/215	395/18805	0.035443	3.10003	4.5363	0.000190689	0.00388601	0.0026297	BTNL2/CBLB/CD81/GLI2/HLA-DQB1/HLA-DRB1/IGFBP2/IL6/IRF4/NCK2/PRDX2/TGFB1/JUNB/KAT5	14
GO:0048634	regulation of muscle organ development	5/215	47/18805	0.106383	9.3048	6.13041	0.000193529	0.00392407	0.00265546	DLL1/MYOD1/SFMBT1/SMAD3/TGFB1	5
GO:0002460	adaptive immune response based on somatic recombination of immune receptors built from immunoglobulin superfamily domains	14/215	396/18805	0.0353535	3.0922	4.52523	0.000195711	0.00394846	0.00267197	CARD9/CD81/EXOSC3/HLA-DRB1/IL2RB/IL6/IRF4/NOTCH1/RAB27A/TAP2/TGFB1/TNF/C1QBP/JUNB	14
GO:0050768	negative regulation of neurogenesis	8/215	139/18805	0.057554	5.03396	5.13356	0.00020032	0.00402134	0.00272128	CDH1/IL6/NOTCH1/PROX1/PTPRS/SOX11/TGFB1/TNF	8
GO:0051953	negative regulation of amine transport	4/215	26/18805	0.153846	13.4562	6.83502	0.000203888	0.00405265	0.00274247	ADRA2C/CNR1/HTR1B/TNF	4
GO:0072576	liver morphogenesis	4/215	26/18805	0.153846	13.4562	6.83502	0.000203888	0.00405265	0.00274247	IL6/PROX1/TGFA/TNF	4
GO:0050920	regulation of chemotaxis	10/215	217/18805	0.0460829	4.03065	4.82896	0.000205191	0.00405855	0.00274646	CXCR4/F7/IL6/NOTCH1/SERPINE1/SMAD3/SUCNR1/TGFB1/TRPV4/C1QBP	10
GO:0032102	negative regulation of response to external stimulus	15/215	448/18805	0.0334821	2.92852	4.4429	0.000209317	0.00411998	0.00278803	CLASP1/HLA-DRB1/ISG15/NOTCH1/PPM1B/PRDX2/PTPRS/SERPINE1/SMAD3/TGFB1/TNF/C1QBP/GPR17/NOS3/TFPI	15
GO:2000379	positive regulation of reactive oxygen species metabolic process	6/215	75/18805	0.08	6.99721	5.59649	0.00021748	0.00425985	0.00288269	EGFR/GADD45A/GNAI2/RAB27A/RNF41/TGFB1	6
GO:0006874	intracellular calcium ion homeostasis	12/215	306/18805	0.0392157	3.43	4.60891	0.000219524	0.00427912	0.00289572	ANXA6/CACNA1C/CNR1/ERC2/HTR1B/HTR2A/LHCGR/NPPC/SLC30A1/TGFB1/TPCN2/TRPV4	12
GO:0001660	fever generation	3/215	11/18805	0.272727	23.8541	8.15372	0.000227255	0.00438744	0.00296903	CNR1/TNF/TNFRSF11A	3
GO:0002158	osteoclast proliferation	3/215	11/18805	0.272727	23.8541	8.15372	0.000227255	0.00438744	0.00296903	NPR3/JUNB/NMB	3
GO:0010565	regulation of ketone metabolic process	8/215	142/18805	0.056338	4.92761	5.05227	0.000231829	0.0044519	0.00301265	AVPR1A/CNR1/CPT1A/GIP/NCOR2/PPARGC1A/PROX1/MFSD2A	8
GO:0032943	mononuclear cell proliferation	12/215	308/18805	0.038961	3.40773	4.58181	0.000233034	0.0044519	0.00301265	BTNL2/CBLB/CD81/FOSL2/GAL/HLA-DRB1/IGFBP2/IL6/NCK2/PRDX2/SOX11/TGFB1	12
GO:0002861	regulation of inflammatory response to antigenic stimulus	5/215	49/18805	0.102041	8.92501	5.97355	0.000236168	0.0044519	0.00301265	CD81/CNR1/HLA-DRB1/TNF/GPR17	5
GO:0048546	digestive tract morphogenesis	5/215	49/18805	0.102041	8.92501	5.97355	0.000236168	0.0044519	0.00301265	EGFR/GLI2/NOTCH1/SMAD3/SOX11	5
GO:0050432	catecholamine secretion	5/215	49/18805	0.102041	8.92501	5.97355	0.000236168	0.0044519	0.00301265	ADRA2C/CNR1/HTR1B/HTR2A/SLC18A2	5
GO:0045662	negative regulation of myoblast differentiation	4/215	27/18805	0.148148	12.9578	6.68672	0.000237214	0.0044519	0.00301265	DLL1/NOTCH1/TGFB1/TNF	4
GO:0007631	feeding behavior	7/215	108/18805	0.0648148	5.66904	5.23308	0.000243171	0.00454257	0.003074	CCK/CNR1/CPT1A/GAL/HTR1B/QRFP/USP46	7
GO:0032496	response to lipopolysaccharide	13/215	357/18805	0.0364146	3.185	4.48246	0.000248819	0.00462666	0.00313091	CLDN1/CNR1/DIO2/FOSL2/IL6/NOS1/NOTCH1/PRDX2/SERPINE1/TNF/TNFRSF11A/NOS3/TAB2	13
GO:0015844	monoamine transport	6/215	77/18805	0.0779221	6.81546	5.49906	0.000251274	0.00465087	0.00314729	ADRA2C/CNR1/HTR1B/HTR2A/NOS1/SLC18A2	6
GO:0033674	positive regulation of kinase activity	10/215	223/18805	0.044843	3.9222	4.72086	0.000255514	0.00470776	0.00318579	ADRA2C/EEF1A2/EGFR/HLA-DRB1/PIK3R5/PROX1/TNF/TNFRSF11A/PPP2CA/TAB2	10
GO:0061045	negative regulation of wound healing	6/215	78/18805	0.0769231	6.72809	5.45164	0.00026965	0.00494563	0.00334676	CLASP1/SERPINE1/SMAD3/TNF/NOS3/TFPI	6
GO:0002675	positive regulation of acute inflammatory response	4/215	28/18805	0.142857	12.495	6.54606	0.000274285	0.00498795	0.0033754	CNR1/IL6/TNF/TNFRSF11A	4
GO:1901654	response to ketone	10/215	225/18805	0.0444444	3.88734	4.68566	0.00027443	0.00498795	0.0033754	AVPR1A/CARD9/CLDN1/EGFR/F7/IGFBP7/KLF9/ROCK2/SRD5A1/TGFB1	10
GO:0050678	regulation of epithelial cell proliferation	14/215	410/18805	0.0341463	2.98661	4.37381	0.000278969	0.00504772	0.00341584	CLDN1/CYP7B1/EGFR/KLF9/NOTCH1/PDX1/PROX1/SMAD3/SOX11/SPARC/TCF7L2/TGFA/TGFB1/TNF	14
GO:1903522	regulation of blood circulation	11/215	269/18805	0.0408922	3.57664	4.57748	0.000280783	0.00505786	0.0034227	ADRA2C/AVPR1A/CACNA1C/DOCK4/EGFR/GSK3A/HTR2A/KCNQ1/NOS1/TNF/NOS3	11
GO:0060541	respiratory system development	10/215	226/18805	0.0442478	3.87014	4.66821	0.00028432	0.0050988	0.00345041	EGFR/FOSL2/GLI2/NOTCH1/PROX1/SOX11/SPRY2/TGFB1/TNF/NOS3	10
GO:0090100	positive regulation of transmembrane receptor protein serine/threonine kinase signaling pathway	7/215	111/18805	0.0630631	5.51582	5.13158	0.000287785	0.00513811	0.00347701	CRB2/NOTCH1/SMAD3/SOX11/TGFB1/UBE2O/ZNF423	7
GO:0003158	endothelium development	8/215	147/18805	0.0544218	4.76001	4.92175	0.000293309	0.00518921	0.00351159	CLDN1/CXCR4/DLL1/NOTCH1/PROX1/PTPRS/ROCK2/TNF	8
GO:0051961	negative regulation of nervous system development	8/215	147/18805	0.0544218	4.76001	4.92175	0.000293309	0.00518921	0.00351159	CDH1/IL6/NOTCH1/PROX1/PTPRS/SOX11/TGFB1/TNF	8
GO:0042180	ketone metabolic process	10/215	227/18805	0.0440529	3.85309	4.65086	0.000294505	0.00518921	0.00351159	AVPR1A/CNR1/CPT1A/GIP/NCOR2/PPARGC1A/PROX1/SCP2/SRD5A1/MFSD2A	10
GO:0015718	monocarboxylic acid transport	9/215	186/18805	0.0483871	4.23218	4.76408	0.000297418	0.00519647	0.0035165	ABCC3/ABCC4/CPT1A/LHCGR/RBP1/TNF/TNFRSF11A/MFSD2A/NMB	9
GO:0051338	regulation of transferase activity	15/215	463/18805	0.0323974	2.83364	4.29622	0.000297493	0.00519647	0.0035165	ADRA2C/BTRC/EEF1A2/EGFR/GADD45A/GSK3A/HLA-DRB1/PIK3R5/PROX1/TNF/TNFRSF11A/UBE2I/PPP2CA/SKP1/TAB2	15
GO:0014013	regulation of gliogenesis	7/215	112/18805	0.0625	5.46657	5.09857	0.000304037	0.00528788	0.00357837	CXCR4/EGFR/IL6/NOTCH1/SOX11/TGFB1/TNF	7
GO:1904019	epithelial cell apoptotic process	6/215	80/18805	0.075	6.55988	5.35926	0.000309563	0.00535251	0.0036221	ESR1/GSN/IL6/PDX1/SIX3/TCF7L2	6
GO:0014046	dopamine secretion	4/215	29/18805	0.137931	12.0642	6.4124	0.000315337	0.00535251	0.0036221	CNR1/HTR1B/HTR2A/SLC18A2	4
GO:1901201	regulation of extracellular matrix assembly	4/215	29/18805	0.137931	12.0642	6.4124	0.000315337	0.00535251	0.0036221	CLASP1/NOTCH1/SMAD3/TGFB1	4
GO:0070663	regulation of leukocyte proliferation	11/215	273/18805	0.040293	3.52424	4.51809	0.000318433	0.00535251	0.0036221	BTNL2/CBLB/CD81/GAL/HLA-DRB1/IGFBP2/IL6/NCK2/SOX11/TGFB1/NMB	11
GO:0006935	chemotaxis	15/215	466/18805	0.0321888	2.8154	4.26759	0.000318531	0.00535251	0.0036221	CXCR4/CYP7B1/DOCK4/ENPP2/F7/IL6/NOTCH1/PROK2/SERPINE1/SMAD3/SUCNR1/TGFB1/TNFRSF11A/TRPV4/C1QBP	15
GO:0002366	leukocyte activation involved in immune response	12/215	319/18805	0.0376176	3.29022	4.43666	0.000320696	0.00535251	0.0036221	CD81/DLL1/EXOSC3/HLA-DRB1/IL6/IRF4/RAB27A/SLC18A2/SUCNR1/TGFB1/TNF/JUNB	12
GO:0070371	ERK1 and ERK2 cascade	12/215	319/18805	0.0376176	3.29022	4.43666	0.000320696	0.00535251	0.0036221	CARD9/DUSP6/EGFR/GNAI2/HLA-DRB1/HTR2A/NOTCH1/SPRY2/TGFB1/TNF/TNFRSF11A/TRPV4	12
GO:0030316	osteoclast differentiation	7/215	113/18805	0.0619469	5.41819	5.06595	0.000321018	0.00535251	0.0036221	CD81/FOSL2/TGFB1/TNF/TNFRSF11A/JUNB/MITF	7
GO:0042752	regulation of circadian rhythm	7/215	113/18805	0.0619469	5.41819	5.06595	0.000321018	0.00535251	0.0036221	BTRC/NR2F6/PPARGC1A/PROX1/ROCK2/USP7/KAT5	7
GO:0090277	positive regulation of peptide hormone secretion	7/215	113/18805	0.0619469	5.41819	5.06595	0.000321018	0.00535251	0.0036221	EGFR/GIP/HLA-DRB1/KISS1/PDX1/TCF7L2/MYRIP	7
GO:0071674	mononuclear cell migration	10/215	230/18805	0.0434783	3.80283	4.5994	0.000326912	0.00542836	0.00367342	CD81/CXCR4/CYP7B1/IL6/SERPINE1/TGFB1/TNF/TNFRSF11A/TRPV4/C1QBP	10
GO:1903036	positive regulation of response to wounding	6/215	81/18805	0.0740741	6.4789	5.31424	0.000331182	0.00547672	0.00370615	CLDN1/CXCR4/F7/MYLK/PRDX2/SERPINE1	6
GO:0042330	taxis	15/215	468/18805	0.0320513	2.80337	4.24862	0.000333258	0.00548856	0.00371417	CXCR4/CYP7B1/DOCK4/ENPP2/F7/IL6/NOTCH1/PROK2/SERPINE1/SMAD3/SUCNR1/TGFB1/TNFRSF11A/TRPV4/C1QBP	15
GO:0032964	collagen biosynthetic process	5/215	53/18805	0.0943396	8.25143	5.68515	0.0003425	0.00559509	0.00378625	FOSL2/IL6/NOTCH1/NPPC/TGFB1	5
GO:1904035	regulation of epithelial cell apoptotic process	5/215	53/18805	0.0943396	8.25143	5.68515	0.0003425	0.00559509	0.00378625	ESR1/GSN/IL6/PDX1/TCF7L2	5
GO:0043583	ear development	10/215	232/18805	0.0431034	3.77005	4.56557	0.00035013	0.00567426	0.00383983	BCL2L11/DLL1/ESRRB/KCNQ1/NOTCH1/PROX1/RPL38/SPARC/SPRY2/TGFB1	10
GO:0050852	T cell receptor signaling pathway	8/215	151/18805	0.0529801	4.63391	4.8215	0.000351565	0.00567426	0.00383983	BTNL2/BTRC/CBLB/CD81/FOSL2/HLA-DQB1/HLA-DRB1/UBE2N	8
GO:0120161	regulation of cold-induced thermogenesis	8/215	151/18805	0.0529801	4.63391	4.8215	0.000351565	0.00567426	0.00383983	CXCR4/DIO2/G0S2/IRF4/NOTCH1/NPR3/PPARGC1A/ZNF423	8
GO:0002793	positive regulation of peptide secretion	7/215	115/18805	0.0608696	5.32396	5.00185	0.000357262	0.00569727	0.0038554	EGFR/GIP/HLA-DRB1/KISS1/PDX1/TCF7L2/MYRIP	7
GO:0002263	cell activation involved in immune response	12/215	323/18805	0.0371517	3.24948	4.38544	0.000358848	0.00569727	0.0038554	CD81/DLL1/EXOSC3/HLA-DRB1/IL6/IRF4/RAB27A/SLC18A2/SUCNR1/TGFB1/TNF/JUNB	12
GO:0044248	cellular catabolic process	12/215	323/18805	0.0371517	3.24948	4.38544	0.000358848	0.00569727	0.0038554	ACSF3/CNR1/CPT1A/DDAH1/GPT/HSD17B4/NOS1/QDPR/SCP2/TGFB1/MFSD2A/NOS3	12
GO:0062149	detection of stimulus involved in sensory perception of pain	4/215	30/18805	0.133333	11.662	6.28514	0.000360612	0.00569727	0.0038554	CXCR4/HTR2A/NR2F6/TNF	4
GO:0070168	negative regulation of biomineral tissue development	4/215	30/18805	0.133333	11.662	6.28514	0.000360612	0.00569727	0.0038554	NOTCH1/ROCK2/TGFB1/NOS3	4
GO:0061138	morphogenesis of a branching epithelium	9/215	191/18805	0.0471204	4.12139	4.66283	0.000361463	0.00569727	0.0038554	BTRC/CSMD1/ESR1/GLI2/NOTCH1/PROX1/SPRY2/TGFB1/TNF	9
GO:0106106	cold-induced thermogenesis	8/215	152/18805	0.0526316	4.60343	4.79698	0.000367512	0.00575126	0.00389194	CXCR4/DIO2/G0S2/IRF4/NOTCH1/NPR3/PPARGC1A/ZNF423	8
GO:0050767	regulation of neurogenesis	13/215	372/18805	0.0349462	3.05658	4.30847	0.000369164	0.00575126	0.00389194	BDNF/CDH1/CXCR4/DLL1/EGFR/IL6/NOTCH1/PROX1/PTPRS/SLC30A1/SOX11/TGFB1/TNF	13
GO:1901342	regulation of vasculature development	13/215	372/18805	0.0349462	3.05658	4.30847	0.000369164	0.00575126	0.00389194	CXCR4/DDAH1/DLL1/GADD45A/IL6/ROCK2/SERPINE1/SPARC/SPRY2/TERT/TGFB1/TNF/NOS3	13
GO:0019233	sensory perception of pain	6/215	83/18805	0.0722892	6.32278	5.22644	0.000377959	0.00586563	0.00396933	CXCR4/GIP/HTR2A/NR2F6/PROK2/TNF	6
GO:0002863	positive regulation of inflammatory response to antigenic stimulus	3/215	13/18805	0.230769	20.1843	7.44106	0.000387305	0.00594211	0.00402109	CD81/CNR1/TNF	3
GO:0030213	hyaluronan biosynthetic process	3/215	13/18805	0.230769	20.1843	7.44106	0.000387305	0.00594211	0.00402109	CLTC/HAS3/TGFB1	3
GO:0032966	negative regulation of collagen biosynthetic process	3/215	13/18805	0.230769	20.1843	7.44106	0.000387305	0.00594211	0.00402109	IL6/NOTCH1/NPPC	3
GO:0006006	glucose metabolic process	9/215	193/18805	0.0466321	4.07868	4.6233	0.00039008	0.00596201	0.00403455	CPT1A/GPT/GSK3A/KCNQ1/PDX1/PPARGC1A/TCF7L2/TNF/USP7	9
GO:0042176	regulation of protein catabolic process	13/215	375/18805	0.0346667	3.03212	4.27472	0.000398407	0.0060663	0.00410513	BTRC/CBLB/CD81/CDH1/EEF1A2/EGFR/GSK3A/PSMD1/PSMD3/RNF41/SMAD3/TNF/USP7	13
GO:0051952	regulation of amine transport	6/215	84/18805	0.0714286	6.24751	5.18362	0.000403205	0.00611628	0.00413895	ADRA2C/AVPR1A/CNR1/HTR1B/HTR2A/TNF	6
GO:0072538	T-helper 17 type immune response	5/215	55/18805	0.0909091	7.95137	5.55208	0.000407588	0.00615528	0.00416534	CARD9/IL6/IRF4/NOTCH1/JUNB	5
GO:0008209	androgen metabolic process	4/215	31/18805	0.129032	11.2858	6.16377	0.000410352	0.00615528	0.00416534	ESR1/HSD17B4/HSD17B8/SRD5A1	4
GO:1903055	positive regulation of extracellular matrix organization	4/215	31/18805	0.129032	11.2858	6.16377	0.000410352	0.00615528	0.00416534	CLASP1/IL6/SMAD3/TGFB1	4
GO:0019318	hexose metabolic process	10/215	237/18805	0.0421941	3.69051	4.48261	0.000414261	0.0061909	0.00418944	CPT1A/FUCA1/GPT/GSK3A/KCNQ1/PDX1/PPARGC1A/TCF7L2/TNF/USP7	10
GO:0051091	positive regulation of DNA-binding transcription factor activity	9/215	195/18805	0.0461538	4.03685	4.58429	0.000420539	0.00626153	0.00423724	CAMK2A/CARD9/ESR1/IL6/PPARGC1A/SMAD3/TNF/TNFRSF11A/UBE2N	9
GO:0062013	positive regulation of small molecule metabolic process	8/215	156/18805	0.0512821	4.48539	4.701	0.000437305	0.00648723	0.00438998	AVPR1A/CPT1A/GPT/HTR2A/LHCGR/PPARGC1A/TNF/NOS3	8
GO:0042692	muscle cell differentiation	14/215	429/18805	0.032634	2.85434	4.17828	0.000439432	0.0064949	0.00439517	ACTN1/AVPR1A/BDNF/CD81/CTDP1/DLL1/GSK3A/MEIS1/MYBPC3/MYOD1/NOS1/NOTCH1/PROX1/TGFB1	14
GO:0085029	extracellular matrix assembly	5/215	56/18805	0.0892857	7.80939	5.48804	0.000443431	0.00653008	0.00441897	CLASP1/HAS3/NOTCH1/SMAD3/TGFB1	5
GO:0055074	calcium ion homeostasis	12/215	331/18805	0.0362538	3.17094	4.28535	0.000446778	0.00655546	0.00443615	ANXA6/CACNA1C/CNR1/ERC2/HTR1B/HTR2A/LHCGR/NPPC/SLC30A1/TGFB1/TPCN2/TRPV4	12
GO:1905475	regulation of protein localization to membrane	9/215	197/18805	0.0456853	3.99587	4.5458	0.000452931	0.00662166	0.00448095	CAMK2A/CD81/CLTC/EGFR/GSN/SLC30A1/TGFB1/TNF/PTPN9	9
GO:0010721	negative regulation of cell development	11/215	285/18805	0.0385965	3.37585	4.34635	0.000457847	0.00664537	0.00449699	CDH1/GSK3A/IL6/NOTCH1/NPPC/PRDX2/PROX1/PTPRS/SOX11/TGFB1/TNF	11
GO:1903039	positive regulation of leukocyte cell-cell adhesion	11/215	285/18805	0.0385965	3.37585	4.34635	0.000457847	0.00664537	0.00449699	BTNL2/CD81/GLI2/HLA-DQB1/HLA-DRB1/IGFBP2/IL6/NCK2/TGFB1/TNF/KAT5	11
GO:0060603	mammary gland duct morphogenesis	4/215	32/18805	0.125	10.9331	6.04783	0.000464802	0.00672214	0.00454894	BTRC/CSMD1/ESR1/TGFB1	4
GO:0007596	blood coagulation	10/215	241/18805	0.0414938	3.62926	4.41785	0.00047235	0.0068069	0.0046063	ADRA2C/DGKH/F7/HTR2A/IL6/PRDX2/RAB27A/SERPINE1/NOS3/TFPI	10
GO:0015908	fatty acid transport	7/215	121/18805	0.0578512	5.05997	4.8182	0.000486053	0.00694456	0.00469946	ABCC4/CPT1A/LHCGR/RBP1/TNFRSF11A/MFSD2A/NMB	7
GO:0010713	negative regulation of collagen metabolic process	3/215	14/18805	0.214286	18.7425	7.14182	0.000488787	0.00694456	0.00469946	IL6/NOTCH1/NPPC	3
GO:0051000	positive regulation of nitric-oxide synthase activity	3/215	14/18805	0.214286	18.7425	7.14182	0.000488787	0.00694456	0.00469946	ESR1/NPR3/TERT	3
GO:0060837	blood vessel endothelial cell differentiation	3/215	14/18805	0.214286	18.7425	7.14182	0.000488787	0.00694456	0.00469946	DLL1/NOTCH1/PROX1	3
GO:0048754	branching morphogenesis of an epithelial tube	8/215	159/18805	0.0503145	4.40076	4.63112	0.000496418	0.00702824	0.00475608	BTRC/CSMD1/ESR1/GLI2/NOTCH1/SPRY2/TGFB1/TNF	8
GO:0050670	regulation of lymphocyte proliferation	10/215	243/18805	0.0411523	3.59939	4.38598	0.000503839	0.00710836	0.0048103	BTNL2/CBLB/CD81/GAL/HLA-DRB1/IGFBP2/IL6/NCK2/SOX11/TGFB1	10
GO:1903706	regulation of hemopoiesis	14/215	436/18805	0.0321101	2.80851	4.10891	0.000515756	0.00725113	0.00490691	DLL1/GLI2/HLA-DRB1/IRF4/ISG15/MEIS1/PRDX2/RNF41/TGFB1/TNF/TNFRSF11A/JUNB/KAT5/MITF	14
GO:0022409	positive regulation of cell-cell adhesion	12/215	337/18805	0.0356083	3.11448	4.21225	0.000524097	0.00729375	0.00493575	BTNL2/CD81/GLI2/HLA-DQB1/HLA-DRB1/HTR2A/IGFBP2/IL6/NCK2/TGFB1/TNF/KAT5	12
GO:0060562	epithelial tube morphogenesis	12/215	337/18805	0.0356083	3.11448	4.21225	0.000524097	0.00729375	0.00493575	BTRC/CSMD1/CXCR4/DLL1/ESR1/GLI2/NOTCH1/PROX1/SMAD3/SPRY2/TGFB1/TNF	12
GO:0071875	adrenergic receptor signaling pathway	4/215	33/18805	0.121212	10.6018	5.93691	0.00052421	0.00729375	0.00493575	ADRA2C/GNAI2/GSK3A/KCNQ1	4
GO:0002520	immune system development	9/215	202/18805	0.0445545	3.89696	4.45176	0.000542982	0.00752898	0.00509494	BCL2L11/CACNA1C/CBLB/EXOSC3/PRDX2/SMAD3/TGFB1/TNFRSF11A/TYR	9
GO:0042310	vasoconstriction	6/215	89/18805	0.0674157	5.89652	4.97945	0.000549837	0.00759792	0.00514159	ADRA2C/AVPR1A/DOCK4/EGFR/HTR1B/HTR2A	6
GO:0050817	coagulation	10/215	246/18805	0.0406504	3.55549	4.3388	0.000554326	0.0076338	0.00516587	ADRA2C/DGKH/F7/HTR2A/IL6/PRDX2/RAB27A/SERPINE1/NOS3/TFPI	10
GO:0030010	establishment of cell polarity	8/215	162/18805	0.0493827	4.31927	4.56296	0.000561851	0.00771111	0.00521819	CLASP1/CRB2/FAT1/GSN/ROCK2/SPRY2/WEE1/KAT5	8
GO:0002822	regulation of adaptive immune response based on somatic recombination of immune receptors built from immunoglobulin superfamily domains	9/215	204/18805	0.0441176	3.85876	4.41498	0.000582887	0.00794557	0.00537685	CARD9/CD81/EXOSC3/HLA-DRB1/IL6/TAP2/TGFB1/TNF/JUNB	9
GO:0050727	regulation of inflammatory response	14/215	442/18805	0.0316742	2.77039	4.05054	0.000589899	0.00794557	0.00537685	CD81/CNR1/ESR1/HLA-DRB1/HTR2A/IL6/SERPINE1/SMAD3/SUCNR1/TGFB1/TNF/TNFRSF11A/TRPV4/GPR17	14
GO:0007599	hemostasis	10/215	248/18805	0.0403226	3.52682	4.30775	0.000590258	0.00794557	0.00537685	ADRA2C/DGKH/F7/HTR2A/IL6/PRDX2/RAB27A/SERPINE1/NOS3/TFPI	10
GO:0032944	regulation of mononuclear cell proliferation	10/215	248/18805	0.0403226	3.52682	4.30775	0.000590258	0.00794557	0.00537685	BTNL2/CBLB/CD81/GAL/HLA-DRB1/IGFBP2/IL6/NCK2/SOX11/TGFB1	10
GO:0046660	female sex differentiation	7/215	125/18805	0.056	4.89805	4.70239	0.000590749	0.00794557	0.00537685	CSMD1/ESR1/LHCGR/NOTCH1/NPPC/SRD5A1/NOS3	7
GO:0062014	negative regulation of small molecule metabolic process	7/215	125/18805	0.056	4.89805	4.70239	0.000590749	0.00794557	0.00537685	CNR1/GSK3A/PROX1/TCF7L2/USP7/MFSD2A/PPP2CA	7
GO:0050966	detection of mechanical stimulus involved in sensory perception of pain	3/215	15/18805	0.2	17.493	6.87206	0.000605847	0.00806797	0.00545968	CXCR4/HTR2A/TNF	3
GO:0072148	epithelial cell fate commitment	3/215	15/18805	0.2	17.493	6.87206	0.000605847	0.00806797	0.00545968	DLL1/NOTCH1/PROX1	3
GO:1901203	positive regulation of extracellular matrix assembly	3/215	15/18805	0.2	17.493	6.87206	0.000605847	0.00806797	0.00545968	CLASP1/SMAD3/TGFB1	3
GO:0019058	viral life cycle	11/215	295/18805	0.0372881	3.26141	4.2101	0.000610132	0.00807175	0.00546224	CD81/CLDN1/CXCR4/EGFR/HLA-DRB1/HTR2A/ISG15/NOTCH1/PROX1/TNF/TPCN2	11
GO:0045165	cell fate commitment	11/215	295/18805	0.0372881	3.26141	4.2101	0.000610132	0.00807175	0.00546224	BARHL2/DLL1/GLI2/IL6/IRF4/MYOD1/NOTCH1/PROX1/SPRY2/TCF7L2/MITF	11
GO:0060537	muscle tissue development	14/215	446/18805	0.0313901	2.74554	4.01216	0.000644208	0.00847831	0.00573736	CTDP1/DLL1/FOSL2/GSK3A/HLF/MEIS1/MYBPC3/MYLK/MYOD1/NOTCH1/PROX1/SMAD3/SOX11/TGFB1	14
GO:0016051	carbohydrate biosynthetic process	9/215	207/18805	0.0434783	3.80283	4.36067	0.000647223	0.00847831	0.00573736	CLTC/GPT/GSK3A/HAS3/LHCGR/PPARGC1A/TCF7L2/TGFB1/USP7	9
GO:1903037	regulation of leukocyte cell-cell adhesion	13/215	395/18805	0.0329114	2.8786	4.05798	0.000648368	0.00847831	0.00573736	BTNL2/CBLB/CD81/GLI2/HLA-DQB1/HLA-DRB1/IGFBP2/IL6/NCK2/PRDX2/TGFB1/TNF/KAT5	13
GO:0010720	positive regulation of cell development	14/215	447/18805	0.0313199	2.7394	4.00263	0.00065843	0.00847831	0.00573736	BDNF/CXCR4/EGFR/GLI2/HLA-DRB1/IL6/MYOD1/NOTCH1/SLC30A1/SOX11/TGFB1/TNF/TNFRSF11A/KAT5	14
GO:0043267	negative regulation of potassium ion transport	4/215	35/18805	0.114286	9.99601	5.72871	0.000658894	0.00847831	0.00573736	HTR2A/KCNQ1/NOS1/NOS3	4
GO:0046320	regulation of fatty acid oxidation	4/215	35/18805	0.114286	9.99601	5.72871	0.000658894	0.00847831	0.00573736	CNR1/CPT1A/PPARGC1A/MFSD2A	4
GO:0051353	positive regulation of oxidoreductase activity	4/215	35/18805	0.114286	9.99601	5.72871	0.000658894	0.00847831	0.00573736	ESR1/NPR3/TERT/TNF	4
GO:0014009	glial cell proliferation	5/215	61/18805	0.0819672	7.16927	5.19006	0.000659459	0.00847831	0.00573736	EGFR/IL6/NOTCH1/SOX11/TNF	5
GO:0035051	cardiocyte differentiation	8/215	166/18805	0.0481928	4.21519	4.47459	0.000659775	0.00847831	0.00573736	CTDP1/DLL1/EGFR/GSK3A/MEIS1/NOTCH1/PROX1/TGFB1	8
GO:0001763	morphogenesis of a branching structure	9/215	208/18805	0.0432692	3.78455	4.3428	0.000669916	0.00858131	0.00580706	BTRC/CSMD1/ESR1/GLI2/NOTCH1/PROX1/SPRY2/TGFB1/TNF	9
GO:0016311	dephosphorylation	8/215	167/18805	0.0479042	4.18995	4.45294	0.000686289	0.00873558	0.00591146	BTRC/CTDP1/DUSP6/PPM1B/PPP2R2A/PTPRS/PPP2CA/PTPN9	8
GO:0051147	regulation of muscle cell differentiation	8/215	167/18805	0.0479042	4.18995	4.45294	0.000686289	0.00873558	0.00591146	BDNF/CTDP1/DLL1/GSK3A/MYOD1/NOTCH1/PROX1/TGFB1	8
GO:0060047	heart contraction	10/215	254/18805	0.0393701	3.44351	4.2165	0.000709808	0.00895774	0.00606179	AVPR1A/CACNA1C/CXCR4/GSK3A/GSN/KCNQ1/MYBPC3/NOS1/TNF/NOS3	10
GO:0045599	negative regulation of fat cell differentiation	5/215	62/18805	0.0806452	7.05364	5.13449	0.000710718	0.00895774	0.00606179	IL6/SMAD3/TGFB1/TNF/TRPV4	5
GO:0003206	cardiac chamber morphogenesis	7/215	129/18805	0.0542636	4.74617	4.5914	0.000712623	0.00895774	0.00606179	GSK3A/MYBPC3/NOTCH1/PROX1/SOX11/TGFB1/NOS3	7
GO:0003231	cardiac ventricle development	7/215	129/18805	0.0542636	4.74617	4.5914	0.000712623	0.00895774	0.00606179	GSK3A/MYBPC3/NOTCH1/PROX1/SOX11/TGFB1/NOS3	7
GO:0033273	response to vitamin	6/215	94/18805	0.0638298	5.58288	4.79025	0.000734905	0.00913318	0.00618052	EGFR/F7/PDX1/TGFB1/TPCN2/TYR	6
GO:0050886	endocrine process	6/215	94/18805	0.0638298	5.58288	4.79025	0.000734905	0.00913318	0.00618052	AVPR1A/GAL/KCNQ1/KISS1/SUCNR1/NOS3	6
GO:1900182	positive regulation of protein localization to nucleus	6/215	94/18805	0.0638298	5.58288	4.79025	0.000734905	0.00913318	0.00618052	CDH1/SMAD3/TCF7L2/TERT/TGFB1/RAN	6
GO:0061043	regulation of vascular wound healing	3/215	16/18805	0.1875	16.3997	6.62713	0.000739393	0.00913318	0.00618052	CXCR4/SERPINE1/TNF	3
GO:0099509	regulation of presynaptic cytosolic calcium ion concentration	3/215	16/18805	0.1875	16.3997	6.62713	0.000739393	0.00913318	0.00618052	CNR1/ERC2/HTR1B	3
GO:0048562	embryonic organ morphogenesis	11/215	302/18805	0.0364238	3.18582	4.11813	0.000740161	0.00913318	0.00618052	CRB2/DLL1/KCNQ1/NOTCH1/PROX1/RPL38/SIX3/SMAD3/SOX11/SPARC/SPRY2	11
GO:0046718	symbiont entry into host cell	7/215	131/18805	0.0534351	4.67371	4.5376	0.000780602	0.00960283	0.00649833	CD81/CLDN1/CXCR4/EGFR/HLA-DRB1/HTR2A/TPCN2	7
GO:0010614	negative regulation of cardiac muscle hypertrophy	4/215	37/18805	0.108108	9.45569	5.53663	0.000816409	0.0100128	0.00677577	CTDP1/GSK3A/NOTCH1/SMAD3	4
GO:0010001	glial cell differentiation	10/215	259/18805	0.03861	3.37703	4.14252	0.000824089	0.0100764	0.00681878	CXCR4/DLL1/EGFR/IL6/NOTCH1/SOX11/TGFB1/TNF/GPR17/SUZ12	10
GO:0005996	monosaccharide metabolic process	10/215	260/18805	0.0384615	3.36404	4.12794	0.000848669	0.0103433	0.00699941	CPT1A/FUCA1/GPT/GSK3A/KCNQ1/PDX1/PPARGC1A/TCF7L2/TNF/USP7	10
GO:0002708	positive regulation of lymphocyte mediated immunity	7/215	133/18805	0.0526316	4.60343	4.48488	0.000853609	0.0103433	0.00699941	CD81/EXOSC3/HLA-DRB1/IL6/TAP2/TGFB1/TNF	7
GO:0098773	skin epidermis development	7/215	133/18805	0.0526316	4.60343	4.48488	0.000853609	0.0103433	0.00699941	CLDN1/DLL1/EGFR/GAL/GLI2/NOTCH1/TNF	7
GO:1904892	regulation of receptor signaling pathway via STAT	6/215	97/18805	0.0618557	5.41021	4.68313	0.000867044	0.0104666	0.00708284	CAMK2A/GADD45A/IFNAR2/IL6/NOTCH1/TGFB1	6
GO:0006869	lipid transport	14/215	460/18805	0.0304348	2.66198	3.88107	0.000868972	0.0104666	0.00708284	ABCC3/ABCC4/CPT1A/GAL/KCNQ1/LHCGR/RBP1/RFT1/SCP2/SURF4/TNFRSF11A/TPCN2/MFSD2A/NMB	14
GO:0050870	positive regulation of T cell activation	10/215	261/18805	0.0383142	3.35115	4.11343	0.000873849	0.010494	0.00710139	BTNL2/CD81/GLI2/HLA-DQB1/HLA-DRB1/IGFBP2/IL6/NCK2/TGFB1/KAT5	10
GO:0045428	regulation of nitric oxide biosynthetic process	5/215	65/18805	0.0769231	6.72809	4.97492	0.000882441	0.0105034	0.00710775	DDAH1/ESR1/ROCK2/SMAD3/TNF	5
GO:0051937	catecholamine transport	5/215	65/18805	0.0769231	6.72809	4.97492	0.000882441	0.0105034	0.00710775	ADRA2C/CNR1/HTR1B/HTR2A/SLC18A2	5
GO:0071715	icosanoid transport	5/215	65/18805	0.0769231	6.72809	4.97492	0.000882441	0.0105034	0.00710775	ABCC3/ABCC4/LHCGR/TNFRSF11A/NMB	5
GO:0042098	T cell proliferation	9/215	217/18805	0.0414747	3.62759	4.18673	0.00090493	0.0107394	0.00726746	BTNL2/CBLB/CD81/HLA-DRB1/IGFBP2/IL6/NCK2/PRDX2/TGFB1	9
GO:0001558	regulation of cell growth	13/215	410/18805	0.0317073	2.77328	3.90414	0.000913266	0.0107945	0.00730478	AVPR1A/BARHL2/BDNF/CDH1/CTDP1/CXCR4/EGFR/GSK3A/IGFBP7/PTPRS/SMAD3/TGFB1/MFSD2A	13
GO:0043502	regulation of muscle adaptation	6/215	98/18805	0.0612245	5.35501	4.64841	0.000914928	0.0107945	0.00730478	CTDP1/GSK3A/NOTCH1/ROCK2/SMAD3/NOS3	6
GO:0003015	heart process	10/215	263/18805	0.0380228	3.32567	4.08463	0.000926053	0.010894	0.00737205	AVPR1A/CACNA1C/CXCR4/GSK3A/GSN/KCNQ1/MYBPC3/NOS1/TNF/NOS3	10
GO:0051048	negative regulation of secretion	8/215	175/18805	0.0457143	3.99841	4.28556	0.000930821	0.0109182	0.00738846	ADRA2C/CNR1/GNAI2/HTR1B/NOTCH1/SLC30A1/TNF/NMB	8
GO:0032613	interleukin-10 production	5/215	66/18805	0.0757576	6.62615	4.92396	0.000946012	0.0109688	0.00742273	DLL1/HLA-DRB1/IL6/IRF4/ISG15	5
GO:0032653	regulation of interleukin-10 production	5/215	66/18805	0.0757576	6.62615	4.92396	0.000946012	0.0109688	0.00742273	DLL1/HLA-DRB1/IL6/IRF4/ISG15	5
GO:0033135	regulation of peptidyl-serine phosphorylation	5/215	66/18805	0.0757576	6.62615	4.92396	0.000946012	0.0109688	0.00742273	EGFR/GADD45A/IL6/SPRY2/TNF	5
GO:0097192	extrinsic apoptotic signaling pathway in absence of ligand	5/215	66/18805	0.0757576	6.62615	4.92396	0.000946012	0.0109688	0.00742273	BCL2L11/GSK3A/PRDX2/TERT/TNF	5
GO:0002819	regulation of adaptive immune response	9/215	219/18805	0.0410959	3.59446	4.15317	0.000965319	0.0111606	0.00755252	CARD9/CD81/EXOSC3/HLA-DRB1/IL6/TAP2/TGFB1/TNF/JUNB	9
GO:0044409	symbiont entry into host	7/215	136/18805	0.0514706	4.50188	4.40773	0.000973116	0.0112186	0.00759177	CD81/CLDN1/CXCR4/EGFR/HLA-DRB1/HTR2A/TPCN2	7
GO:0045637	regulation of myeloid cell differentiation	9/215	220/18805	0.0409091	3.57812	4.13654	0.000996718	0.0113816	0.00770204	DLL1/HLA-DRB1/ISG15/MEIS1/RNF41/TGFB1/TNF/TNFRSF11A/MITF	9
GO:0003180	aortic valve morphogenesis	4/215	39/18805	0.102564	8.97078	5.35861	0.000998773	0.0113816	0.00770204	NOTCH1/ROCK2/TGFB1/NOS3	4
GO:0014741	negative regulation of muscle hypertrophy	4/215	39/18805	0.102564	8.97078	5.35861	0.000998773	0.0113816	0.00770204	CTDP1/GSK3A/NOTCH1/SMAD3	4
GO:0050974	detection of mechanical stimulus involved in sensory perception	4/215	39/18805	0.102564	8.97078	5.35861	0.000998773	0.0113816	0.00770204	CXCR4/HTR2A/KCNQ1/TNF	4
GO:0045765	regulation of angiogenesis	12/215	363/18805	0.0330579	2.89141	3.91327	0.00100207	0.0113816	0.00770204	CXCR4/DDAH1/DLL1/GADD45A/IL6/ROCK2/SERPINE1/SPARC/SPRY2/TERT/TNF/NOS3	12
GO:0051051	negative regulation of transport	14/215	467/18805	0.0299786	2.62208	3.81733	0.00100418	0.0113816	0.00770204	ADRA2C/CNR1/GNAI2/GSK3A/HTR1B/HTR2A/KCNQ1/NOS1/NOTCH1/SLC30A1/TGFB1/TNF/NOS3/NMB	14
GO:0080164	regulation of nitric oxide metabolic process	5/215	67/18805	0.0746269	6.52725	4.87404	0.00101293	0.0114486	0.00774741	DDAH1/ESR1/ROCK2/SMAD3/TNF	5
GO:0060419	heart growth	6/215	100/18805	0.06	5.24791	4.58037	0.00101678	0.0114601	0.00775518	CTDP1/DUSP6/GSK3A/MEIS1/NOTCH1/PROX1	6
GO:0010715	regulation of extracellular matrix disassembly	3/215	18/18805	0.166667	14.5775	6.19773	0.00105939	0.0118739	0.00803522	CLASP1/IL6/TGFB1	3
GO:0098664	G protein-coupled serotonin receptor signaling pathway	3/215	18/18805	0.166667	14.5775	6.19773	0.00105939	0.0118739	0.00803522	HTR1B/HTR2A/HTR6	3
GO:0038034	signal transduction in absence of ligand	5/215	68/18805	0.0735294	6.43126	4.82514	0.00108329	0.0121083	0.00819379	BCL2L11/GSK3A/PRDX2/TERT/TNF	5
GO:0003073	regulation of systemic arterial blood pressure	6/215	102/18805	0.0588235	5.14501	4.51413	0.00112713	0.0124602	0.00843197	AVPR1A/DDAH1/GSK3A/SUCNR1/TNF/NOS3	6
GO:0043279	response to alkaloid	6/215	102/18805	0.0588235	5.14501	4.51413	0.00112713	0.0124602	0.00843197	CNR1/CPT1A/HTR1B/HTR2A/PDX1/PPP2R2A	6
GO:0051099	positive regulation of binding	6/215	102/18805	0.0588235	5.14501	4.51413	0.00112713	0.0124602	0.00843197	BDNF/EPB41/TCF7L2/TERT/PPP2CA/RAN	6
GO:2001237	negative regulation of extrinsic apoptotic signaling pathway	6/215	102/18805	0.0588235	5.14501	4.51413	0.00112713	0.0124602	0.00843197	PRDX2/SERPINE1/TCF7L2/TERT/TNF/NOS3	6
GO:0007200	phospholipase C-activating G protein-coupled receptor signaling pathway	7/215	140/18805	0.05	4.37326	4.30828	0.00115253	0.0126541	0.00856319	DGKH/ESR1/HTR1B/HTR2A/KISS1/LHCGR/NMUR1	7
GO:0019229	regulation of vasoconstriction	5/215	69/18805	0.0724638	6.33805	4.7772	0.00115722	0.0126541	0.00856319	ADRA2C/AVPR1A/DOCK4/EGFR/HTR2A	5
GO:0030193	regulation of blood coagulation	5/215	69/18805	0.0724638	6.33805	4.7772	0.00115722	0.0126541	0.00856319	F7/PRDX2/SERPINE1/NOS3/TFPI	5
GO:0043525	positive regulation of neuron apoptotic process	5/215	69/18805	0.0724638	6.33805	4.7772	0.00115722	0.0126541	0.00856319	BCL2L11/GSK3A/HTR2A/MYBL2/TNF	5
GO:0044282	small molecule catabolic process	12/215	370/18805	0.0324324	2.83671	3.83728	0.00117983	0.012844	0.00869169	ACSF3/CNR1/CPT1A/DDAH1/GPT/GSK3A/HSD17B4/NOS1/QDPR/SCP2/MFSD2A/NOS3	12
GO:0046620	regulation of organ growth	6/215	103/18805	0.0582524	5.09506	4.48166	0.00118564	0.012844	0.00869169	BCL2L11/CTDP1/DUSP6/GSK3A/NOTCH1/PROX1	6
GO:0070167	regulation of biomineral tissue development	6/215	103/18805	0.0582524	5.09506	4.48166	0.00118564	0.012844	0.00869169	ISG15/NOTCH1/ROCK2/SMAD3/TGFB1/NOS3	6
GO:0001894	tissue homeostasis	10/215	272/18805	0.0367647	3.21563	3.95834	0.00119368	0.012844	0.00869169	CLDN1/CRB2/EGFR/ESRRB/FOSL2/IL6/NOTCH1/TNFRSF11A/MFSD2A/NOS3	10
GO:0007188	adenylate cyclase-modulating G protein-coupled receptor signaling pathway	10/215	272/18805	0.0367647	3.21563	3.95834	0.00119368	0.012844	0.00869169	CNR1/GABBR1/GIP/GNAI2/GSK3A/HTR1B/HTR6/LHCGR/MC2R/NOS1	10
GO:0060249	anatomical structure homeostasis	10/215	272/18805	0.0367647	3.21563	3.95834	0.00119368	0.012844	0.00869169	CLDN1/CRB2/EGFR/ESRRB/FOSL2/IL6/NOTCH1/TNFRSF11A/MFSD2A/NOS3	10
GO:0032965	regulation of collagen biosynthetic process	4/215	41/18805	0.097561	8.53318	5.19293	0.00120801	0.0129292	0.00874934	IL6/NOTCH1/NPPC/TGFB1	4
GO:0042307	positive regulation of protein import into nucleus	4/215	41/18805	0.097561	8.53318	5.19293	0.00120801	0.0129292	0.00874934	CDH1/SMAD3/TGFB1/RAN	4
GO:0043627	response to estrogen	5/215	70/18805	0.0714286	6.24751	4.7302	0.00123481	0.0131502	0.00889891	ESR1/F7/GAL/IGFBP2/SRD5A1	5
GO:0002696	positive regulation of leukocyte activation	12/215	372/18805	0.0322581	2.82146	3.8159	0.00123518	0.0131502	0.00889891	BTNL2/CD81/EXOSC3/GLI2/HLA-DQB1/HLA-DRB1/IGFBP2/IL6/NCK2/TGFB1/TNF/KAT5	12
GO:0003300	cardiac muscle hypertrophy	6/215	104/18805	0.0576923	5.04606	4.44961	0.00124644	0.0131768	0.00891687	CTDP1/GSK3A/MEIS1/NOTCH1/ROCK2/SMAD3	6
GO:0007625	grooming behavior	3/215	19/18805	0.157895	13.8103	6.0079	0.00124747	0.0131768	0.00891687	APRT/AVPR1A/QRFP	3
GO:0031053	primary miRNA processing	3/215	19/18805	0.157895	13.8103	6.0079	0.00124747	0.0131768	0.00891687	IL6/SMAD3/TGFB1	3
GO:0009615	response to virus	13/215	425/18805	0.0305882	2.6754	3.75704	0.00126364	0.0133128	0.0090089	CARD9/CXCR4/GLI2/IFNAR2/IL6/ISG15/PPM1B/SMAD3/TGFB1/TNF/C1QBP/UBE2N/NMB	13
GO:0007163	establishment or maintenance of cell polarity	9/215	228/18805	0.0394737	3.45257	4.00687	0.00127892	0.0134291	0.00908763	CLASP1/CRB2/DST/FAT1/GSN/ROCK2/SPRY2/WEE1/KAT5	9
GO:0007189	adenylate cyclase-activating G protein-coupled receptor signaling pathway	8/215	184/18805	0.0434783	3.80283	4.10874	0.00128467	0.0134291	0.00908763	CNR1/GIP/GNAI2/GSK3A/HTR6/LHCGR/MC2R/NOS1	8
GO:0042129	regulation of T cell proliferation	8/215	184/18805	0.0434783	3.80283	4.10874	0.00128467	0.0134291	0.00908763	BTNL2/CBLB/CD81/HLA-DRB1/IGFBP2/IL6/NCK2/TGFB1	8
GO:0048762	mesenchymal cell differentiation	10/215	275/18805	0.0363636	3.18055	3.91741	0.0012958	0.0135104	0.00914264	CLASP1/CRB2/IL6/NOTCH1/ROCK2/SMAD3/SPRY2/TCF7L2/TGFB1/PPP2CA	10
GO:0003208	cardiac ventricle morphogenesis	5/215	71/18805	0.0704225	6.15952	4.68411	0.00131619	0.0135869	0.0091944	GSK3A/MYBPC3/NOTCH1/PROX1/TGFB1	5
GO:0010611	regulation of cardiac muscle hypertrophy	5/215	71/18805	0.0704225	6.15952	4.68411	0.00131619	0.0135869	0.0091944	CTDP1/GSK3A/NOTCH1/ROCK2/SMAD3	5
GO:1900046	regulation of hemostasis	5/215	71/18805	0.0704225	6.15952	4.68411	0.00131619	0.0135869	0.0091944	F7/PRDX2/SERPINE1/NOS3/TFPI	5
GO:0072330	monocarboxylic acid biosynthetic process	9/215	229/18805	0.0393013	3.43749	3.99107	0.00131832	0.0135869	0.0091944	ACSF3/AVPR1A/CYP2D6/CYP7B1/GIP/HSD17B8/PROX1/RBP1/SCP2	9
GO:0021983	pituitary gland development	4/215	42/18805	0.0952381	8.33001	5.11426	0.00132333	0.0135869	0.0091944	CDH1/GLI2/SIX3/SRD5A1	4
GO:0050433	regulation of catecholamine secretion	4/215	42/18805	0.0952381	8.33001	5.11426	0.00132333	0.0135869	0.0091944	ADRA2C/CNR1/HTR1B/HTR2A	4
GO:0060828	regulation of canonical Wnt signaling pathway	10/215	277/18805	0.0361011	3.15759	3.89044	0.00136775	0.0140072	0.00947885	BICC1/BTRC/EGFR/GSK3A/IGFBP2/NOTCH1/PPM1B/SMAD3/TCF7L2/TGFB1	10
GO:0008585	female gonad development	6/215	106/18805	0.0566038	4.95086	4.38672	0.00137518	0.0140477	0.00950624	CSMD1/ESR1/LHCGR/NOTCH1/NPPC/NOS3	6
GO:0002285	lymphocyte activation involved in immune response	9/215	231/18805	0.038961	3.40773	3.95973	0.00140006	0.0142434	0.00963864	CD81/DLL1/EXOSC3/HLA-DRB1/IL6/IRF4/RAB27A/TGFB1/JUNB	9
GO:0051148	negative regulation of muscle cell differentiation	5/215	72/18805	0.0694444	6.07397	4.6389	0.00140146	0.0142434	0.00963864	BDNF/CTDP1/DLL1/GSK3A/NOTCH1	5
GO:0051896	regulation of phosphatidylinositol 3-kinase/protein kinase B signal transduction	10/215	278/18805	0.0359712	3.14623	3.87704	0.00140492	0.0142434	0.00963864	BTBD10/EGFR/PIK3R5/RNF41/SPRY2/TCF7L2/TGFB1/TNF/C1QBP/PPP2CA	10
GO:0009581	detection of external stimulus	7/215	145/18805	0.0482759	4.22245	4.18909	0.00141219	0.0142812	0.00966421	CXCR4/GRK1/HTR2A/KCNQ1/NR2F6/RCVRN/TNF	7
GO:0042594	response to starvation	9/215	232/18805	0.0387931	3.39304	3.94419	0.00144243	0.0143223	0.00969206	GIP/GPT/MYOD1/PPARGC1A/SRD5A1/TFEB/TNFRSF11A/KAT5/MFSD2A	9
GO:0002532	production of molecular mediator involved in inflammatory response	6/215	107/18805	0.0560748	4.90459	4.35586	0.00144323	0.0143223	0.00969206	CARD9/IL6/PRDX2/SERPINE1/SLC18A2/TNF	6
GO:0014897	striated muscle hypertrophy	6/215	107/18805	0.0560748	4.90459	4.35586	0.00144323	0.0143223	0.00969206	CTDP1/GSK3A/MEIS1/NOTCH1/ROCK2/SMAD3	6
GO:0019395	fatty acid oxidation	6/215	107/18805	0.0560748	4.90459	4.35586	0.00144323	0.0143223	0.00969206	CNR1/CPT1A/HSD17B4/PPARGC1A/SCP2/MFSD2A	6
GO:0001709	cell fate determination	4/215	43/18805	0.0930233	8.13629	5.03816	0.00144613	0.0143223	0.00969206	BARHL2/DLL1/MYOD1/PROX1	4
GO:0016202	regulation of striated muscle tissue development	4/215	43/18805	0.0930233	8.13629	5.03816	0.00144613	0.0143223	0.00969206	DLL1/MYOD1/SMAD3/TGFB1	4
GO:0060412	ventricular septum morphogenesis	4/215	43/18805	0.0930233	8.13629	5.03816	0.00144613	0.0143223	0.00969206	NOTCH1/PROX1/SOX11/NOS3	4
GO:0031998	regulation of fatty acid beta-oxidation	3/215	20/18805	0.15	13.1198	5.83188	0.0014553	0.0143223	0.00969206	CNR1/CPT1A/MFSD2A	3
GO:0060602	branch elongation of an epithelium	3/215	20/18805	0.15	13.1198	5.83188	0.0014553	0.0143223	0.00969206	ESR1/SPRY2/TGFB1	3
GO:0060749	mammary gland alveolus development	3/215	20/18805	0.15	13.1198	5.83188	0.0014553	0.0143223	0.00969206	ESR1/TGFA/TNFRSF11A	3
GO:0061377	mammary gland lobule development	3/215	20/18805	0.15	13.1198	5.83188	0.0014553	0.0143223	0.00969206	ESR1/TGFA/TNFRSF11A	3
GO:0032722	positive regulation of chemokine production	5/215	73/18805	0.0684932	5.99076	4.59453	0.00149073	0.0145799	0.0098664	CARD9/IL6/TGFB1/TNF/TRPV4	5
GO:0060415	muscle tissue morphogenesis	5/215	73/18805	0.0684932	5.99076	4.59453	0.00149073	0.0145799	0.0098664	MYBPC3/MYLK/NOTCH1/PROX1/TGFB1	5
GO:0007159	leukocyte cell-cell adhesion	13/215	433/18805	0.0300231	2.62597	3.68115	0.00149232	0.0145799	0.0098664	BTNL2/CBLB/CD81/GLI2/HLA-DQB1/HLA-DRB1/IGFBP2/IL6/NCK2/PRDX2/TGFB1/TNF/KAT5	13
GO:0043393	regulation of protein binding	6/215	108/18805	0.0555556	4.85917	4.32539	0.00151383	0.0147543	0.00998439	BDNF/EPB41/TCF7L2/TERT/PPP2CA/RAN	6
GO:0009582	detection of abiotic stimulus	7/215	147/18805	0.047619	4.16501	4.14291	0.001528	0.014843	0.0100444	CXCR4/GRK1/HTR2A/KCNQ1/NR2F6/RCVRN/TNF	7
GO:0050769	positive regulation of neurogenesis	9/215	234/18805	0.0384615	3.36404	3.91336	0.00153028	0.014843	0.0100444	BDNF/CXCR4/EGFR/IL6/NOTCH1/SLC30A1/SOX11/TGFB1/TNF	9
GO:0140014	mitotic nuclear division	10/215	282/18805	0.035461	3.1016	3.82405	0.00156195	0.0149268	0.0101011	CLASP1/CTDP1/KIF11/MYBL2/TGFA/TGFB1/TNF/UBE2I/KAT5/RAN	10
GO:0051897	positive regulation of phosphatidylinositol 3-kinase/protein kinase B signal transduction	8/215	190/18805	0.0421053	3.68274	3.99695	0.00157485	0.0149268	0.0101011	BTBD10/EGFR/PIK3R5/SPRY2/TCF7L2/TGFB1/TNF/C1QBP	8
GO:0014002	astrocyte development	4/215	44/18805	0.0909091	7.95137	4.96448	0.00157666	0.0149268	0.0101011	DLL1/EGFR/IL6/TNF	4
GO:0015872	dopamine transport	4/215	44/18805	0.0909091	7.95137	4.96448	0.00157666	0.0149268	0.0101011	CNR1/HTR1B/HTR2A/SLC18A2	4
GO:0045429	positive regulation of nitric oxide biosynthetic process	4/215	44/18805	0.0909091	7.95137	4.96448	0.00157666	0.0149268	0.0101011	DDAH1/ESR1/SMAD3/TNF	4
GO:0045740	positive regulation of DNA replication	4/215	44/18805	0.0909091	7.95137	4.96448	0.00157666	0.0149268	0.0101011	CDC7/EGFR/GLI2/WEE1	4
GO:0006635	fatty acid beta-oxidation	5/215	74/18805	0.0675676	5.90981	4.55097	0.00158412	0.0149268	0.0101011	CNR1/CPT1A/HSD17B4/SCP2/MFSD2A	5
GO:0014743	regulation of muscle hypertrophy	5/215	74/18805	0.0675676	5.90981	4.55097	0.00158412	0.0149268	0.0101011	CTDP1/GSK3A/NOTCH1/ROCK2/SMAD3	5
GO:0060420	regulation of heart growth	5/215	74/18805	0.0675676	5.90981	4.55097	0.00158412	0.0149268	0.0101011	CTDP1/DUSP6/GSK3A/NOTCH1/PROX1	5
GO:1903053	regulation of extracellular matrix organization	5/215	74/18805	0.0675676	5.90981	4.55097	0.00158412	0.0149268	0.0101011	CLASP1/IL6/NOTCH1/SMAD3/TGFB1	5
GO:0014896	muscle hypertrophy	6/215	109/18805	0.0550459	4.81459	4.29528	0.00158702	0.0149268	0.0101011	CTDP1/GSK3A/MEIS1/NOTCH1/ROCK2/SMAD3	6
GO:0019217	regulation of fatty acid metabolic process	6/215	109/18805	0.0550459	4.81459	4.29528	0.00158702	0.0149268	0.0101011	AVPR1A/CNR1/CPT1A/GIP/PPARGC1A/MFSD2A	6
GO:0048709	oligodendrocyte differentiation	6/215	109/18805	0.0550459	4.81459	4.29528	0.00158702	0.0149268	0.0101011	CXCR4/NOTCH1/SOX11/TGFB1/GPR17/SUZ12	6
GO:0097553	calcium ion transmembrane import into cytosol	8/215	191/18805	0.0418848	3.66346	3.97876	0.0016279	0.0152757	0.0103372	CACNA1B/CACNA1C/HTR2A/LHCGR/NOS1/TGFB1/TPCN2/TRPV4	8
GO:0016049	cell growth	14/215	492/18805	0.0284553	2.48884	3.59879	0.00164054	0.0153586	0.0103933	AVPR1A/BARHL2/BDNF/CDH1/CTDP1/CXCR4/EGFR/GSK3A/IGFBP7/MEIS1/PTPRS/SMAD3/TGFB1/MFSD2A	14
GO:0046545	development of primary female sexual characteristics	6/215	110/18805	0.0545455	4.77082	4.26555	0.00166287	0.0155317	0.0105104	CSMD1/ESR1/LHCGR/NOTCH1/NPPC/NOS3	6
GO:0032930	positive regulation of superoxide anion generation	3/215	21/18805	0.142857	12.495	5.668	0.00168363	0.0156171	0.0105683	EGFR/GNAI2/TGFB1	3
GO:0050965	detection of temperature stimulus involved in sensory perception of pain	3/215	21/18805	0.142857	12.495	5.668	0.00168363	0.0156171	0.0105683	CXCR4/HTR2A/NR2F6	3
GO:0106070	regulation of adenylate cyclase-activating G protein-coupled receptor signaling pathway	3/215	21/18805	0.142857	12.495	5.668	0.00168363	0.0156171	0.0105683	GNAI2/GSK3A/NOS1	3
GO:0003176	aortic valve development	4/215	45/18805	0.0888889	7.77468	4.89309	0.00171516	0.0156561	0.0105946	NOTCH1/ROCK2/TGFB1/NOS3	4
GO:0120178	steroid hormone biosynthetic process	4/215	45/18805	0.0888889	7.77468	4.89309	0.00171516	0.0156561	0.0105946	CYP21A2/HSD17B8/SCP2/SRD5A1	4
GO:1901861	regulation of muscle tissue development	4/215	45/18805	0.0888889	7.77468	4.89309	0.00171516	0.0156561	0.0105946	DLL1/MYOD1/SMAD3/TGFB1	4
GO:1902692	regulation of neuroblast proliferation	4/215	45/18805	0.0888889	7.77468	4.89309	0.00171516	0.0156561	0.0105946	NOTCH1/PROX1/SIX3/TGFB1	4
GO:1904407	positive regulation of nitric oxide metabolic process	4/215	45/18805	0.0888889	7.77468	4.89309	0.00171516	0.0156561	0.0105946	DDAH1/ESR1/SMAD3/TNF	4
GO:1990776	response to angiotensin	4/215	45/18805	0.0888889	7.77468	4.89309	0.00171516	0.0156561	0.0105946	CAMK2A/FAT1/ROCK2/SMAD3	4
GO:0050714	positive regulation of protein secretion	7/215	150/18805	0.0466667	4.08171	4.07515	0.00171545	0.0156561	0.0105946	EGFR/GIP/HLA-DRB1/PDX1/TCF7L2/TGFB1/MYRIP	7
GO:0060560	developmental growth involved in morphogenesis	9/215	238/18805	0.0378151	3.3075	3.8527	0.00171887	0.0156561	0.0105946	BARHL2/BDNF/CDH1/CXCR4/ESR1/NOTCH1/PTPRS/SPRY2/TGFB1	9
GO:0050818	regulation of coagulation	5/215	76/18805	0.0657895	5.75428	4.46621	0.00178369	0.0161807	0.0109496	F7/PRDX2/SERPINE1/NOS3/TFPI	5
GO:0051251	positive regulation of lymphocyte activation	11/215	337/18805	0.0326409	2.85494	3.69522	0.00178448	0.0161807	0.0109496	BTNL2/CD81/EXOSC3/GLI2/HLA-DQB1/HLA-DRB1/IGFBP2/IL6/NCK2/TGFB1/KAT5	11
GO:0006941	striated muscle contraction	8/215	194/18805	0.0412371	3.60681	3.92491	0.00179557	0.0162446	0.0109929	CACNA1C/CXCR4/GSN/KCNQ1/MYBPC3/NOS1/TNF/TRPV4	8
GO:0008406	gonad development	9/215	240/18805	0.0375	3.27994	3.82284	0.00181992	0.0164175	0.0111099	BCL2L11/CSMD1/ESR1/HSD17B4/LHCGR/NOTCH1/NPPC/SRD5A1/NOS3	9
GO:0019218	regulation of steroid metabolic process	6/215	112/18805	0.0535714	4.68563	4.20713	0.00182281	0.0164175	0.0111099	GAL/IGFBP7/LHCGR/PROX1/SCP2/TNF	6
GO:0002687	positive regulation of leukocyte migration	7/215	152/18805	0.0460526	4.028	4.03095	0.00185002	0.0166255	0.0112506	F7/IL6/SERPINE1/TGFB1/TNF/TRPV4/C1QBP	7
GO:0010712	regulation of collagen metabolic process	4/215	46/18805	0.0869565	7.60566	4.82386	0.00186189	0.0166579	0.0112726	IL6/NOTCH1/NPPC/TGFB1	4
GO:0060443	mammary gland morphogenesis	4/215	46/18805	0.0869565	7.60566	4.82386	0.00186189	0.0166579	0.0112726	BTRC/CSMD1/ESR1/TGFB1	4
GO:0045785	positive regulation of cell adhesion	14/215	499/18805	0.0280561	2.45393	3.53999	0.00186951	0.0166891	0.0112937	BTNL2/CD81/GLI2/HLA-DQB1/HLA-DRB1/HTR2A/IGFBP2/IL6/NCK2/SMAD3/TGFB1/TNF/C1QBP/KAT5	14
GO:0006801	superoxide metabolic process	5/215	77/18805	0.0649351	5.67955	4.42495	0.00189011	0.016725	0.011318	EGFR/GNAI2/PRDX2/TGFB1/NOS3	5
GO:0051966	regulation of synaptic transmission, glutamatergic	5/215	77/18805	0.0649351	5.67955	4.42495	0.00189011	0.016725	0.011318	CNR1/EGFR/HTR1B/HTR2A/TNF	5
GO:0170035	L-amino acid catabolic process	5/215	77/18805	0.0649351	5.67955	4.42495	0.00189011	0.016725	0.011318	DDAH1/GPT/NOS1/QDPR/NOS3	5
GO:0170040	proteinogenic amino acid catabolic process	5/215	77/18805	0.0649351	5.67955	4.42495	0.00189011	0.016725	0.011318	DDAH1/GPT/NOS1/QDPR/NOS3	5
GO:0043473	pigmentation	6/215	113/18805	0.0530973	4.64417	4.17844	0.00190702	0.0168377	0.0113942	BCL2L11/OCA2/RAB27A/TPCN2/TYR/MITF	6
GO:1902105	regulation of leukocyte differentiation	11/215	340/18805	0.0323529	2.82975	3.66153	0.00191269	0.0168509	0.0114032	GLI2/HLA-DRB1/IRF4/PRDX2/RNF41/TGFB1/TNF/TNFRSF11A/JUNB/KAT5/MITF	11
GO:0050867	positive regulation of cell activation	12/215	392/18805	0.0306122	2.6775	3.60952	0.00191692	0.0168514	0.0114035	BTNL2/CD81/EXOSC3/GLI2/HLA-DQB1/HLA-DRB1/IGFBP2/IL6/NCK2/TGFB1/TNF/KAT5	12
GO:0002089	lens morphogenesis in camera-type eye	3/215	22/18805	0.136364	11.9271	5.51489	0.00193314	0.0169202	0.0114501	MEIS1/PROX1/SOX11	3
GO:1902004	positive regulation of amyloid-beta formation	3/215	22/18805	0.136364	11.9271	5.51489	0.00193314	0.0169202	0.0114501	GSK3A/ROCK2/TNF	3
GO:2001234	negative regulation of apoptotic signaling pathway	9/215	243/18805	0.037037	3.23945	3.77865	0.00198035	0.0172262	0.0116572	BDNF/GNAI2/PDX1/PRDX2/SERPINE1/TCF7L2/TERT/TNF/NOS3	9
GO:1903531	negative regulation of secretion by cell	7/215	154/18805	0.0454545	3.97569	3.9875	0.00199265	0.0172262	0.0116572	ADRA2C/CNR1/GNAI2/HTR1B/NOTCH1/SLC30A1/NMB	7
GO:0001776	leukocyte homeostasis	6/215	114/18805	0.0526316	4.60343	4.15008	0.00199415	0.0172262	0.0116572	BCL2L11/IL6/PACS1/PRDX2/TGFB1/PPP2CA	6
GO:0007218	neuropeptide signaling pathway	6/215	114/18805	0.0526316	4.60343	4.15008	0.00199415	0.0172262	0.0116572	GAL/MC2R/NMUR1/PROK2/QRFP/NMB	6
GO:0034440	lipid oxidation	6/215	114/18805	0.0526316	4.60343	4.15008	0.00199415	0.0172262	0.0116572	CNR1/CPT1A/HSD17B4/PPARGC1A/SCP2/MFSD2A	6
GO:0071902	positive regulation of protein serine/threonine kinase activity	6/215	114/18805	0.0526316	4.60343	4.15008	0.00199415	0.0172262	0.0116572	EGFR/PIK3R5/PROX1/TNF/TNFRSF11A/PPP2CA	6
GO:0046425	regulation of receptor signaling pathway via JAK-STAT	5/215	78/18805	0.0641026	5.60674	4.38441	0.0020011	0.0172262	0.0116572	CAMK2A/GADD45A/IFNAR2/IL6/NOTCH1	5
GO:0060485	mesenchyme development	11/215	342/18805	0.0321637	2.81321	3.63926	0.00200226	0.0172262	0.0116572	CLASP1/CRB2/IL6/NOTCH1/ROCK2/SMAD3/SPRY2/TCF7L2/TGFB1/NOS3/PPP2CA	11
GO:0055010	ventricular cardiac muscle tissue morphogenesis	4/215	47/18805	0.0851064	7.44384	4.75669	0.00201708	0.0172801	0.0116936	MYBPC3/NOTCH1/PROX1/TGFB1	4
GO:0071548	response to dexamethasone	4/215	47/18805	0.0851064	7.44384	4.75669	0.00201708	0.0172801	0.0116936	CLDN1/EGFR/SRD5A1/TGFB1	4
GO:0071466	cellular response to xenobiotic stimulus	8/215	198/18805	0.040404	3.53394	3.85475	0.00204004	0.0174398	0.0118017	ABCC3/ABCC4/CXCR4/CYP2D6/EGFR/HTR1B/KCNQ1/NOS1	8
GO:0002705	positive regulation of leukocyte mediated immunity	7/215	155/18805	0.0451613	3.95004	3.96605	0.00206708	0.0175963	0.0119076	CD81/EXOSC3/HLA-DRB1/IL6/TAP2/TGFB1/TNF	7
GO:1904375	regulation of protein localization to cell periphery	7/215	155/18805	0.0451613	3.95004	3.96605	0.00206708	0.0175963	0.0119076	CAMK2A/CLTC/EGFR/EPB41/TGFB1/TNF/PTPN9	7
GO:0045137	development of primary sexual characteristics	9/215	245/18805	0.0367347	3.213	3.74957	0.00209345	0.0177833	0.0120341	BCL2L11/CSMD1/ESR1/HSD17B4/LHCGR/NOTCH1/NPPC/SRD5A1/NOS3	9
GO:0002065	columnar/cuboidal epithelial cell differentiation	6/215	116/18805	0.0517241	4.52406	4.09434	0.0021774	0.0182959	0.012381	DLL1/NOTCH1/PROX1/SERPINE1/SOX11/TGFB1	6
GO:0002673	regulation of acute inflammatory response	4/215	48/18805	0.0833333	7.28876	4.69147	0.002181	0.0182959	0.012381	CNR1/IL6/TNF/TNFRSF11A	4
GO:0006953	acute-phase response	4/215	48/18805	0.0833333	7.28876	4.69147	0.002181	0.0182959	0.012381	CNR1/IL6/TNF/TNFRSF11A	4
GO:0008038	neuron recognition	4/215	48/18805	0.0833333	7.28876	4.69147	0.002181	0.0182959	0.012381	CNR1/CXCR4/NTM/OPCML	4
GO:0032309	icosanoid secretion	4/215	48/18805	0.0833333	7.28876	4.69147	0.002181	0.0182959	0.012381	ABCC4/LHCGR/TNFRSF11A/NMB	4
GO:0033138	positive regulation of peptidyl-serine phosphorylation	4/215	48/18805	0.0833333	7.28876	4.69147	0.002181	0.0182959	0.012381	EGFR/IL6/SPRY2/TNF	4
GO:0006525	arginine metabolic process	3/215	23/18805	0.130435	11.4085	5.37138	0.0022045	0.0183784	0.0124369	DDAH1/NOS1/NOS3	3
GO:0032928	regulation of superoxide anion generation	3/215	23/18805	0.130435	11.4085	5.37138	0.0022045	0.0183784	0.0124369	EGFR/GNAI2/TGFB1	3
GO:0050999	regulation of nitric-oxide synthase activity	3/215	23/18805	0.130435	11.4085	5.37138	0.0022045	0.0183784	0.0124369	ESR1/NPR3/TERT	3
GO:2001233	regulation of apoptotic signaling pathway	12/215	399/18805	0.0300752	2.63053	3.5403	0.0022185	0.018457	0.01249	BCL2L11/BDNF/G0S2/GNAI2/NCK2/PDX1/PRDX2/SERPINE1/TCF7L2/TERT/TNF/NOS3	12
GO:0051960	regulation of nervous system development	13/215	454/18805	0.0286344	2.50451	3.48977	0.002261	0.0187719	0.0127031	BDNF/CDH1/CXCR4/DLL1/EGFR/IL6/NOTCH1/PROX1/PTPRS/SLC30A1/SOX11/TGFB1/TNF	13
GO:0055001	muscle cell development	8/215	202/18805	0.039604	3.46397	3.78637	0.00231002	0.0191395	0.0129519	ACTN1/CTDP1/GSK3A/MEIS1/MYBPC3/MYOD1/NOTCH1/PROX1	8
GO:0043029	T cell homeostasis	4/215	49/18805	0.0816327	7.14001	4.62809	0.00235387	0.0193374	0.0130858	BCL2L11/PRDX2/TGFB1/PPP2CA	4
GO:0061028	establishment of endothelial barrier	4/215	49/18805	0.0816327	7.14001	4.62809	0.00235387	0.0193374	0.0130858	CLDN1/PTPRS/ROCK2/TNF	4
GO:1904894	positive regulation of receptor signaling pathway via STAT	4/215	49/18805	0.0816327	7.14001	4.62809	0.00235387	0.0193374	0.0130858	CAMK2A/IL6/NOTCH1/TGFB1	4
GO:1905314	semi-lunar valve development	4/215	49/18805	0.0816327	7.14001	4.62809	0.00235387	0.0193374	0.0130858	NOTCH1/ROCK2/TGFB1/NOS3	4
GO:0002260	lymphocyte homeostasis	5/215	81/18805	0.0617284	5.39908	4.26687	0.00236266	0.0193374	0.0130858	BCL2L11/PACS1/PRDX2/TGFB1/PPP2CA	5
GO:0048644	muscle organ morphogenesis	5/215	81/18805	0.0617284	5.39908	4.26687	0.00236266	0.0193374	0.0130858	MYBPC3/MYLK/NOTCH1/PROX1/TGFB1	5
GO:1903076	regulation of protein localization to plasma membrane	6/215	118/18805	0.0508475	4.44738	4.03985	0.00237308	0.0193833	0.0131169	CAMK2A/CLTC/EGFR/TGFB1/TNF/PTPN9	6
GO:0097696	cell surface receptor signaling pathway via STAT	7/215	159/18805	0.0440252	3.85067	3.88201	0.00238656	0.0194541	0.0131648	CAMK2A/GADD45A/IFNAR2/IL6/NOTCH1/TGFB1/TNF	7
GO:0030111	regulation of Wnt signaling pathway	11/215	350/18805	0.0314286	2.7489	3.55179	0.00239537	0.0194754	0.0131792	BICC1/BTRC/EGFR/GSK3A/IGFBP2/NOTCH1/PPM1B/SMAD3/TCF7L2/TERT/TGFB1	11
GO:0002573	myeloid leukocyte differentiation	9/215	250/18805	0.036	3.14874	3.67815	0.00239883	0.0194754	0.0131792	CD81/FOSL2/HLA-DRB1/IRF4/TGFB1/TNF/TNFRSF11A/JUNB/MITF	9
GO:0007263	nitric oxide mediated signal transduction	3/215	24/18805	0.125	10.9331	5.23646	0.00249835	0.0200414	0.0135623	DDAH1/NOS1/NOS3	3
GO:0014059	regulation of dopamine secretion	3/215	24/18805	0.125	10.9331	5.23646	0.00249835	0.0200414	0.0135623	CNR1/HTR1B/HTR2A	3
GO:0030318	melanocyte differentiation	3/215	24/18805	0.125	10.9331	5.23646	0.00249835	0.0200414	0.0135623	OCA2/RAB27A/MITF	3
GO:0035335	peptidyl-tyrosine dephosphorylation	3/215	24/18805	0.125	10.9331	5.23646	0.00249835	0.0200414	0.0135623	DUSP6/PTPRS/PTPN9	3
GO:0045591	positive regulation of regulatory T cell differentiation	3/215	24/18805	0.125	10.9331	5.23646	0.00249835	0.0200414	0.0135623	HLA-DRB1/TGFB1/KAT5	3
GO:0060252	positive regulation of glial cell proliferation	3/215	24/18805	0.125	10.9331	5.23646	0.00249835	0.0200414	0.0135623	EGFR/IL6/TNF	3
GO:0048839	inner ear development	8/215	205/18805	0.0390244	3.41327	3.73621	0.00253031	0.0201825	0.0136577	DLL1/ESRRB/KCNQ1/NOTCH1/PROX1/SPARC/SPRY2/TGFB1	8
GO:0045444	fat cell differentiation	9/215	252/18805	0.0357143	3.12375	3.65008	0.00253047	0.0201825	0.0136577	FOSL2/HTR2A/IL6/PPARGC1A/SMAD3/TCF7L2/TGFB1/TNF/TRPV4	9
GO:0002347	response to tumor cell	4/215	50/18805	0.08	6.99721	4.56647	0.00253594	0.0201825	0.0136577	HLA-DRB1/NOTCH1/PRDX2/TGFB1	4
GO:0035272	exocrine system development	4/215	50/18805	0.08	6.99721	4.56647	0.00253594	0.0201825	0.0136577	EGFR/PDX1/TGFB1/TNF	4
GO:0014823	response to activity	5/215	83/18805	0.060241	5.26898	4.19172	0.00262868	0.0208794	0.0141293	CXCR4/IL6/PPARGC1A/SRD5A1/TNF	5
GO:0042303	molting cycle	6/215	121/18805	0.0495868	4.33711	3.96035	0.00269105	0.0212909	0.0144078	EGFR/GAL/GLI2/NOTCH1/TERT/TNF	6
GO:0042633	hair cycle	6/215	121/18805	0.0495868	4.33711	3.96035	0.00269105	0.0212909	0.0144078	EGFR/GAL/GLI2/NOTCH1/TERT/TNF	6
GO:0045933	positive regulation of muscle contraction	4/215	51/18805	0.0784314	6.86001	4.50652	0.00272746	0.0215368	0.0145742	CACNA1C/KCNQ1/PROK2/TRPV4	4
GO:0043523	regulation of neuron apoptotic process	9/215	255/18805	0.0352941	3.087	3.60849	0.00273862	0.0215736	0.0145991	BCL2L11/BDNF/GSK3A/HTR2A/MYBL2/NPPC/PPARGC1A/TERT/TNF	9
GO:0008277	regulation of G protein-coupled receptor signaling pathway	7/215	163/18805	0.0429448	3.75617	3.80065	0.00274282	0.0215736	0.0145991	CAMK2A/GNAI2/GRK1/GSK3A/NOS1/RGS12/ROCK2	7
GO:0097009	energy homeostasis	5/215	84/18805	0.0595238	5.20626	4.15504	0.00276953	0.0217414	0.0147126	DLL1/PPARGC1A/SUCNR1/TRPV4/MFSD2A	5
GO:0050961	detection of temperature stimulus involved in sensory perception	3/215	25/18805	0.12	10.4958	5.10927	0.0028153	0.0219724	0.0148689	CXCR4/HTR2A/NR2F6	3
GO:0061042	vascular wound healing	3/215	25/18805	0.12	10.4958	5.10927	0.0028153	0.0219724	0.0148689	CXCR4/SERPINE1/TNF	3
GO:0097150	neuronal stem cell population maintenance	3/215	25/18805	0.12	10.4958	5.10927	0.0028153	0.0219724	0.0148689	DLL1/NOTCH1/PROX1	3
GO:0051098	regulation of binding	8/215	209/18805	0.0382775	3.34795	3.67076	0.00284926	0.0221945	0.0150193	BDNF/CYP2D6/EPB41/SOX11/TCF7L2/TERT/PPP2CA/RAN	8
GO:2000514	regulation of CD4-positive, alpha-beta T cell activation	5/215	85/18805	0.0588235	5.14501	4.11895	0.00291577	0.0225409	0.0152537	CBLB/CD81/HLA-DRB1/IRF4/JUNB	5
GO:0001974	blood vessel remodeling	4/215	52/18805	0.0769231	6.72809	4.44816	0.00292866	0.0225409	0.0152537	NPPC/NPR3/TGFB1/NOS3	4
GO:0042311	vasodilation	4/215	52/18805	0.0769231	6.72809	4.44816	0.00292866	0.0225409	0.0152537	EGFR/NOS1/TNF/NOS3	4
GO:0045776	negative regulation of blood pressure	4/215	52/18805	0.0769231	6.72809	4.44816	0.00292866	0.0225409	0.0152537	CNR1/NOS1/TNF/NOS3	4
GO:0050856	regulation of T cell receptor signaling pathway	4/215	52/18805	0.0769231	6.72809	4.44816	0.00292866	0.0225409	0.0152537	BTNL2/BTRC/CBLB/CD81	4
GO:0045860	positive regulation of protein kinase activity	8/215	210/18805	0.0380952	3.332	3.65465	0.00293369	0.0225409	0.0152537	ADRA2C/EGFR/PIK3R5/PROX1/TNF/TNFRSF11A/PPP2CA/TAB2	8
GO:2001236	regulation of extrinsic apoptotic signaling pathway	7/215	165/18805	0.0424242	3.71064	3.76093	0.00293559	0.0225409	0.0152537	G0S2/PRDX2/SERPINE1/TCF7L2/TERT/TNF/NOS3	7
GO:0030900	forebrain development	12/215	413/18805	0.0290557	2.54136	3.40619	0.00293842	0.0225409	0.0152537	AVPR1A/CDH1/CXCR4/EGFR/GLI2/HTR6/NOTCH1/PROX1/PTPRS/SIX3/SRD5A1/MFSD2A	12
GO:0046942	carboxylic acid transport	11/215	360/18805	0.0305556	2.67255	3.44583	0.00297246	0.0227587	0.0154011	ABCC3/ABCC4/AVPR1A/CPT1A/HTR1B/LHCGR/RBP1/TNF/TNFRSF11A/MFSD2A/NMB	11
GO:0002697	regulation of immune effector process	12/215	414/18805	0.0289855	2.53522	3.39682	0.00299635	0.0228983	0.0154955	CARD9/CD81/EXOSC3/HLA-DRB1/HTR2A/IL6/IRF4/TAP2/TGFB1/TNF/C1QBP/JUNB	12
GO:0051402	neuron apoptotic process	10/215	309/18805	0.0323625	2.83059	3.48927	0.00303409	0.0230779	0.015617	BCL2L11/BDNF/GSK3A/HTR2A/MYBL2/NPPC/PPARGC1A/TERT/TGFB1/TNF	10
GO:0015849	organic acid transport	11/215	361/18805	0.0304709	2.66514	3.43544	0.00303584	0.0230779	0.015617	ABCC3/ABCC4/AVPR1A/CPT1A/HTR1B/LHCGR/RBP1/TNF/TNFRSF11A/MFSD2A/NMB	11
GO:0045927	positive regulation of growth	9/215	259/18805	0.034749	3.03933	3.55399	0.00303701	0.0230779	0.015617	AVPR1A/BDNF/CXCR4/DLL1/EGFR/MYOD1/NOTCH1/PROX1/MFSD2A	9
GO:0170033	L-amino acid metabolic process	7/215	167/18805	0.0419162	3.6662	3.72183	0.00313857	0.0235817	0.015958	DDAH1/GPT/NOS1/OCA2/QDPR/TYR/NOS3	7
GO:0170039	proteinogenic amino acid metabolic process	7/215	167/18805	0.0419162	3.6662	3.72183	0.00313857	0.0235817	0.015958	DDAH1/GPT/NOS1/OCA2/QDPR/TYR/NOS3	7
GO:1904707	positive regulation of vascular associated smooth muscle cell proliferation	4/215	53/18805	0.0754717	6.60114	4.39132	0.00313978	0.0235817	0.015958	GNAI2/HTR1B/TERT/TNF	4
GO:0009065	glutamine family amino acid catabolic process	3/215	26/18805	0.115385	10.0921	4.98908	0.00315592	0.0235817	0.015958	DDAH1/NOS1/NOS3	3
GO:0048143	astrocyte activation	3/215	26/18805	0.115385	10.0921	4.98908	0.00315592	0.0235817	0.015958	EGFR/IL6/TNF	3
GO:0048596	embryonic camera-type eye morphogenesis	3/215	26/18805	0.115385	10.0921	4.98908	0.00315592	0.0235817	0.015958	PROX1/SIX3/SOX11	3
GO:0048641	regulation of skeletal muscle tissue development	3/215	26/18805	0.115385	10.0921	4.98908	0.00315592	0.0235817	0.015958	DLL1/MYOD1/TGFB1	3
GO:0060740	prostate gland epithelium morphogenesis	3/215	26/18805	0.115385	10.0921	4.98908	0.00315592	0.0235817	0.015958	CYP7B1/ESR1/NOTCH1	3
GO:2000810	regulation of bicellular tight junction assembly	3/215	26/18805	0.115385	10.0921	4.98908	0.00315592	0.0235817	0.015958	CLDN1/ROCK2/TNF	3
GO:0009746	response to hexose	8/215	213/18805	0.0375587	3.28507	3.60688	0.00319876	0.0238136	0.0161149	GIP/HLA-DRB1/PDX1/SMAD3/TCF7L2/TGFB1/TNF/KAT5	8
GO:0050851	antigen receptor-mediated signaling pathway	8/215	213/18805	0.0375587	3.28507	3.60688	0.00319876	0.0238136	0.0161149	BTNL2/BTRC/CBLB/CD81/FOSL2/HLA-DQB1/HLA-DRB1/UBE2N	8
GO:0002718	regulation of cytokine production involved in immune response	6/215	126/18805	0.047619	4.16501	3.83343	0.00329064	0.0244525	0.0165473	CARD9/CD81/HTR2A/IL6/TGFB1/TNF	6
GO:1902850	microtubule cytoskeleton organization involved in mitosis	7/215	169/18805	0.0414201	3.62282	3.68332	0.00335212	0.0248636	0.0168254	CLASP1/CLTC/KIF11/MYBL2/SPRY2/KAT5/RAN	7
GO:0048146	positive regulation of fibroblast proliferation	4/215	54/18805	0.0740741	6.4789	4.33593	0.00336104	0.0248841	0.0168393	EGFR/ESR1/FOSL2/TGFB1	4
GO:0003407	neural retina development	5/215	88/18805	0.0568182	4.96961	4.01398	0.00338794	0.0249459	0.0168812	BARHL2/CRB2/NOTCH1/SAMD11/SIX3	5
GO:0032024	positive regulation of insulin secretion	5/215	88/18805	0.0568182	4.96961	4.01398	0.00338794	0.0249459	0.0168812	GIP/HLA-DRB1/PDX1/TCF7L2/MYRIP	5
GO:0034103	regulation of tissue remodeling	5/215	88/18805	0.0568182	4.96961	4.01398	0.00338794	0.0249459	0.0168812	EGFR/IL6/ROCK2/TGFB1/TNFRSF11A	5
GO:0048608	reproductive structure development	10/215	314/18805	0.0318471	2.78551	3.43125	0.0034003	0.0249912	0.0169118	BCL2L11/CSMD1/CYP7B1/ESR1/HSD17B4/LHCGR/NOTCH1/NPPC/SRD5A1/NOS3	10
GO:0002367	cytokine production involved in immune response	6/215	127/18805	0.0472441	4.13221	3.80884	0.00342161	0.0251021	0.0169869	CARD9/CD81/HTR2A/IL6/TGFB1/TNF	6
GO:0030194	positive regulation of blood coagulation	3/215	27/18805	0.111111	9.71835	4.87524	0.00352076	0.025643	0.0173529	F7/PRDX2/SERPINE1	3
GO:0048745	smooth muscle tissue development	3/215	27/18805	0.111111	9.71835	4.87524	0.00352076	0.025643	0.0173529	FOSL2/MYLK/PROX1	3
GO:1900048	positive regulation of hemostasis	3/215	27/18805	0.111111	9.71835	4.87524	0.00352076	0.025643	0.0173529	F7/PRDX2/SERPINE1	3
GO:1904754	positive regulation of vascular associated smooth muscle cell migration	3/215	27/18805	0.111111	9.71835	4.87524	0.00352076	0.025643	0.0173529	DOCK4/FAT1/TERT	3
GO:0043491	phosphatidylinositol 3-kinase/protein kinase B signal transduction	10/215	316/18805	0.0316456	2.76788	3.40836	0.00355627	0.0257942	0.0174552	BTBD10/EGFR/PIK3R5/RNF41/SPRY2/TCF7L2/TGFB1/TNF/C1QBP/PPP2CA	10
GO:0098586	cellular response to virus	5/215	89/18805	0.0561798	4.91377	3.98005	0.00355688	0.0257942	0.0174552	GLI2/IFNAR2/IL6/SMAD3/TGFB1	5
GO:0014706	striated muscle tissue development	12/215	423/18805	0.0283688	2.48128	3.31372	0.00356068	0.0257942	0.0174552	CTDP1/DLL1/GSK3A/HLF/MEIS1/MYBPC3/MYOD1/NOTCH1/PROX1/SMAD3/SOX11/TGFB1	12
GO:0007517	muscle organ development	11/215	369/18805	0.0298103	2.60736	3.3535	0.00358313	0.0258639	0.0175024	DLL1/HLF/MYBPC3/MYLK/MYOD1/NOTCH1/PROX1/SFMBT1/SMAD3/SOX11/TGFB1	11
GO:0071375	cellular response to peptide hormone stimulus	11/215	369/18805	0.0298103	2.60736	3.3535	0.00358313	0.0258639	0.0175024	CAMK2A/EGFR/FAT1/GNAI2/GPT/GSK3A/LHCGR/NCL/ROCK2/SRD5A1/TGFB1	11
GO:0006111	regulation of gluconeogenesis	4/215	55/18805	0.0727273	6.3611	4.28193	0.00359269	0.0258866	0.0175177	GPT/PPARGC1A/TCF7L2/USP7	4
GO:0003205	cardiac chamber development	7/215	172/18805	0.0406977	3.55963	3.62664	0.00369301	0.026562	0.0179748	GSK3A/MYBPC3/NOTCH1/PROX1/SOX11/TGFB1/NOS3	7
GO:0061458	reproductive system development	10/215	318/18805	0.0314465	2.75048	3.38564	0.00371788	0.0266934	0.0180637	BCL2L11/CSMD1/CYP7B1/ESR1/HSD17B4/LHCGR/NOTCH1/NPPC/SRD5A1/NOS3	10
GO:0055007	cardiac muscle cell differentiation	6/215	130/18805	0.0461538	4.03685	3.73654	0.00383784	0.0275052	0.0186131	CTDP1/DLL1/GSK3A/MEIS1/PROX1/TGFB1	6
GO:0034284	response to monosaccharide	8/215	220/18805	0.0363636	3.18055	3.49865	0.00388972	0.0275052	0.0186131	GIP/HLA-DRB1/PDX1/SMAD3/TCF7L2/TGFB1/TNF/KAT5	8
GO:0016048	detection of temperature stimulus	3/215	28/18805	0.107143	9.37126	4.76718	0.00391033	0.0275052	0.0186131	CXCR4/HTR2A/NR2F6	3
GO:0032740	positive regulation of interleukin-17 production	3/215	28/18805	0.107143	9.37126	4.76718	0.00391033	0.0275052	0.0186131	CARD9/IL6/TGFB1	3
GO:0034698	response to gonadotropin	3/215	28/18805	0.107143	9.37126	4.76718	0.00391033	0.0275052	0.0186131	LHCGR/NOTCH1/SRD5A1	3
GO:0050995	negative regulation of lipid catabolic process	3/215	28/18805	0.107143	9.37126	4.76718	0.00391033	0.0275052	0.0186131	CNR1/TNF/MFSD2A	3
GO:0060512	prostate gland morphogenesis	3/215	28/18805	0.107143	9.37126	4.76718	0.00391033	0.0275052	0.0186131	CYP7B1/ESR1/NOTCH1	3
GO:1902221	erythrose 4-phosphate/phosphoenolpyruvate family amino acid metabolic process	3/215	28/18805	0.107143	9.37126	4.76718	0.00391033	0.0275052	0.0186131	OCA2/QDPR/TYR	3
GO:1902993	positive regulation of amyloid precursor protein catabolic process	3/215	28/18805	0.107143	9.37126	4.76718	0.00391033	0.0275052	0.0186131	GSK3A/ROCK2/TNF	3
GO:0046849	bone remodeling	5/215	91/18805	0.0549451	4.80578	3.91368	0.00391276	0.0275052	0.0186131	EGFR/HTR1B/IL6/TNFRSF11A/MITF	5
GO:0048708	astrocyte differentiation	5/215	91/18805	0.0549451	4.80578	3.91368	0.00391276	0.0275052	0.0186131	DLL1/EGFR/IL6/NOTCH1/TNF	5
GO:0050672	negative regulation of lymphocyte proliferation	5/215	91/18805	0.0549451	4.80578	3.91368	0.00391276	0.0275052	0.0186131	CBLB/GAL/HLA-DRB1/SOX11/TGFB1	5
GO:0007259	cell surface receptor signaling pathway via JAK-STAT	6/215	131/18805	0.0458015	4.00604	3.71292	0.00398459	0.0279122	0.0188885	CAMK2A/GADD45A/IFNAR2/IL6/NOTCH1/TNF	6
GO:0002699	positive regulation of immune effector process	9/215	270/18805	0.0333333	2.9155	3.40936	0.00399141	0.0279122	0.0188885	CARD9/CD81/EXOSC3/HLA-DRB1/HTR2A/IL6/TAP2/TGFB1/TNF	9
GO:1901888	regulation of cell junction assembly	9/215	270/18805	0.0333333	2.9155	3.40936	0.00399141	0.0279122	0.0188885	BDNF/CLASP1/CLDN1/DOCK4/ICAM5/PTPRS/ROCK2/SMAD3/TNF	9
GO:0050805	negative regulation of synaptic transmission	4/215	57/18805	0.0701754	6.1379	4.17783	0.00408802	0.028489	0.0192788	GNAI2/HTR1B/HTR2A/PRRT1	4
GO:0050982	detection of mechanical stimulus	4/215	57/18805	0.0701754	6.1379	4.17783	0.00408802	0.028489	0.0192788	CXCR4/HTR2A/KCNQ1/TNF	4
GO:2000177	regulation of neural precursor cell proliferation	5/215	92/18805	0.0543478	4.75354	3.88122	0.00409994	0.0285228	0.0193017	GNAI2/NOTCH1/PROX1/SIX3/TGFB1	5
GO:0014902	myotube differentiation	6/215	132/18805	0.0454545	3.97569	3.68954	0.00413545	0.028671	0.019402	AVPR1A/BDNF/CD81/MYOD1/NOS1/NOTCH1	6
GO:0051283	negative regulation of sequestering of calcium ion	6/215	132/18805	0.0454545	3.97569	3.68954	0.00413545	0.028671	0.019402	ANXA6/CACNA1C/HTR2A/LHCGR/TGFB1/TPCN2	6
GO:0003007	heart morphogenesis	9/215	272/18805	0.0330882	2.89407	3.38385	0.0041877	0.0288852	0.0195469	DLL1/GSK3A/MYBPC3/NOTCH1/PROX1/SMAD3/SOX11/TGFB1/NOS3	9
GO:0009636	response to toxic substance	9/215	272/18805	0.0330882	2.89407	3.38385	0.0041877	0.0288852	0.0195469	CDH1/CLDN1/PRDX2/SLC18A2/SLC30A1/SRD5A1/TNF/TPO/NOS3	9
GO:0051701	biological process involved in interaction with host	7/215	176/18805	0.0397727	3.47873	3.553	0.00418781	0.0288852	0.0195469	CD81/CLDN1/CXCR4/EGFR/HLA-DRB1/HTR2A/TPCN2	7
GO:0032868	response to insulin	10/215	324/18805	0.0308642	2.69954	3.31853	0.00423795	0.0291811	0.0197472	EGFR/GAL/GNAI2/GPT/GSK3A/KCNQ1/NCL/SRD5A1/TNFRSF11A/TRPV4	10
GO:0032945	negative regulation of mononuclear cell proliferation	5/215	93/18805	0.0537634	4.70243	3.84922	0.00429343	0.0293144	0.0198373	CBLB/GAL/HLA-DRB1/SOX11/TGFB1	5
GO:1902905	positive regulation of supramolecular fiber organization	7/215	177/18805	0.039548	3.45907	3.53492	0.004319	0.0293144	0.0198373	CLASP1/GSN/NCK2/PROX1/ROCK2/SMAD3/TRPV4	7
GO:0003401	axis elongation	3/215	29/18805	0.103448	9.04812	4.66441	0.00432514	0.0293144	0.0198373	ESR1/SPRY2/TGFB1	3
GO:0031281	positive regulation of cyclase activity	3/215	29/18805	0.103448	9.04812	4.66441	0.00432514	0.0293144	0.0198373	CACNA1C/LHCGR/NOS3	3
GO:0042634	regulation of hair cycle	3/215	29/18805	0.103448	9.04812	4.66441	0.00432514	0.0293144	0.0198373	GAL/TERT/TNF	3
GO:0050860	negative regulation of T cell receptor signaling pathway	3/215	29/18805	0.103448	9.04812	4.66441	0.00432514	0.0293144	0.0198373	BTNL2/BTRC/CBLB	3
GO:0051349	positive regulation of lyase activity	3/215	29/18805	0.103448	9.04812	4.66441	0.00432514	0.0293144	0.0198373	CACNA1C/LHCGR/NOS3	3
GO:0090594	inflammatory response to wounding	3/215	29/18805	0.103448	9.04812	4.66441	0.00432514	0.0293144	0.0198373	IL6/TGFB1/TNF	3
GO:0001822	kidney development	10/215	325/18805	0.0307692	2.69123	3.30749	0.00432996	0.0293144	0.0198373	BCL2L11/BICC1/DLL1/GLI2/NOTCH1/PROX1/SIM1/SMAD3/SOX11/TGFB1	10
GO:0060326	cell chemotaxis	10/215	325/18805	0.0307692	2.69123	3.30749	0.00432996	0.0293144	0.0198373	CXCR4/CYP7B1/DOCK4/F7/IL6/NOTCH1/SERPINE1/TNFRSF11A/TRPV4/C1QBP	10
GO:0035710	CD4-positive, alpha-beta T cell activation	6/215	134/18805	0.0447761	3.91635	3.64345	0.0044498	0.0299766	0.0202855	CBLB/CD81/HLA-DRB1/IL6/IRF4/JUNB	6
GO:0051282	regulation of sequestering of calcium ion	6/215	134/18805	0.0447761	3.91635	3.64345	0.0044498	0.0299766	0.0202855	ANXA6/CACNA1C/HTR2A/LHCGR/TGFB1/TPCN2	6
GO:0045619	regulation of lymphocyte differentiation	8/215	225/18805	0.0355556	3.10987	3.42396	0.00445006	0.0299766	0.0202855	GLI2/HLA-DRB1/IRF4/PRDX2/RNF41/TGFB1/JUNB/KAT5	8
GO:0055006	cardiac cell development	5/215	94/18805	0.0531915	4.6524	3.81767	0.00449335	0.0302177	0.0204487	CTDP1/GSK3A/MEIS1/NOTCH1/PROX1	5
GO:0021782	glial cell development	6/215	135/18805	0.0444444	3.88734	3.62074	0.00461342	0.0309655	0.0209547	DLL1/EGFR/IL6/SOX11/TGFB1/TNF	6
GO:0019748	secondary metabolic process	4/215	59/18805	0.0677966	5.92984	4.07858	0.00462756	0.0309655	0.0209547	CPT1A/CYP2D6/OCA2/TYR	4
GO:0060135	maternal process involved in female pregnancy	4/215	59/18805	0.0677966	5.92984	4.07858	0.00462756	0.0309655	0.0209547	CNR1/CSMD1/ESR1/JUNB	4
GO:0050866	negative regulation of cell activation	8/215	227/18805	0.0352423	3.08247	3.39467	0.00469082	0.0312932	0.0211765	CBLB/CNR1/GAL/HLA-DRB1/PRDX2/SOX11/TGFB1/NOS3	8
GO:0071677	positive regulation of mononuclear cell migration	5/215	95/18805	0.0526316	4.60343	3.78656	0.0046998	0.0312932	0.0211765	SERPINE1/TGFB1/TNF/TRPV4/C1QBP	5
GO:0090316	positive regulation of intracellular protein transport	5/215	95/18805	0.0526316	4.60343	3.78656	0.0046998	0.0312932	0.0211765	CD81/CDH1/SMAD3/TGFB1/RAN	5
GO:0003309	type B pancreatic cell differentiation	3/215	30/18805	0.1	8.74651	4.56648	0.00476564	0.0315235	0.0213323	DLL1/GSK3A/PDX1	3
GO:0060402	calcium ion transport into cytosol	3/215	30/18805	0.1	8.74651	4.56648	0.00476564	0.0315235	0.0213323	CACNA1C/LHCGR/NOS1	3
GO:0071549	cellular response to dexamethasone stimulus	3/215	30/18805	0.1	8.74651	4.56648	0.00476564	0.0315235	0.0213323	EGFR/SRD5A1/TGFB1	3
GO:1900017	positive regulation of cytokine production involved in inflammatory response	3/215	30/18805	0.1	8.74651	4.56648	0.00476564	0.0315235	0.0213323	CARD9/IL6/TNF	3
GO:0002449	lymphocyte mediated immunity	11/215	384/18805	0.0286458	2.50551	3.20551	0.00482105	0.0318379	0.021545	CARD9/CD81/EXOSC3/HLA-DRB1/IL2RB/IL6/RAB27A/TAP2/TGFB1/TNF/C1QBP	11
GO:0002690	positive regulation of leukocyte chemotaxis	5/215	96/18805	0.0520833	4.55547	3.75589	0.00491292	0.0322962	0.0218551	F7/IL6/SERPINE1/TRPV4/C1QBP	5
GO:0007044	cell-substrate junction assembly	5/215	96/18805	0.0520833	4.55547	3.75589	0.00491292	0.0322962	0.0218551	ACTN1/CLASP1/DST/ROCK2/SMAD3	5
GO:0055008	cardiac muscle tissue morphogenesis	4/215	60/18805	0.0666667	5.83101	4.03065	0.00491446	0.0322962	0.0218551	MYBPC3/NOTCH1/PROX1/TGFB1	4
GO:0031214	biomineral tissue development	7/215	182/18805	0.0384615	3.36404	3.44644	0.00502218	0.0329504	0.0222979	FOSL2/ISG15/NOTCH1/ROCK2/SMAD3/TGFB1/NOS3	7
GO:0021537	telencephalon development	9/215	280/18805	0.0321429	2.81138	3.28408	0.00504947	0.0330757	0.0223827	AVPR1A/CXCR4/EGFR/HTR6/PROX1/PTPRS/SIX3/SRD5A1/MFSD2A	9
GO:0060070	canonical Wnt signaling pathway	10/215	333/18805	0.03003	2.62658	3.22066	0.0051241	0.0334046	0.0226052	BICC1/BTRC/EGFR/GSK3A/IGFBP2/NOTCH1/PPM1B/SMAD3/TCF7L2/TGFB1	10
GO:0051208	sequestering of calcium ion	6/215	138/18805	0.0434783	3.80283	3.55389	0.00513091	0.0334046	0.0226052	ANXA6/CACNA1C/HTR2A/LHCGR/TGFB1/TPCN2	6
GO:0001942	hair follicle development	5/215	97/18805	0.0515464	4.50851	3.72563	0.0051328	0.0334046	0.0226052	EGFR/GAL/GLI2/NOTCH1/TNF	5
GO:0046889	positive regulation of lipid biosynthetic process	5/215	97/18805	0.0515464	4.50851	3.72563	0.0051328	0.0334046	0.0226052	AVPR1A/HTR2A/TNF/KAT5/MFSD2A	5
GO:0042306	regulation of protein import into nucleus	4/215	61/18805	0.0655738	5.73542	3.98379	0.00521306	0.0337256	0.0228225	CDH1/SMAD3/TGFB1/RAN	4
GO:0003298	physiological muscle hypertrophy	3/215	31/18805	0.0967742	8.46437	4.47301	0.00523228	0.0337256	0.0228225	CTDP1/GSK3A/MEIS1	3
GO:0003301	physiological cardiac muscle hypertrophy	3/215	31/18805	0.0967742	8.46437	4.47301	0.00523228	0.0337256	0.0228225	CTDP1/GSK3A/MEIS1	3
GO:0050820	positive regulation of coagulation	3/215	31/18805	0.0967742	8.46437	4.47301	0.00523228	0.0337256	0.0228225	F7/PRDX2/SERPINE1	3
GO:0050951	sensory perception of temperature stimulus	3/215	31/18805	0.0967742	8.46437	4.47301	0.00523228	0.0337256	0.0228225	CXCR4/HTR2A/NR2F6	3
GO:0061049	cell growth involved in cardiac muscle cell development	3/215	31/18805	0.0967742	8.46437	4.47301	0.00523228	0.0337256	0.0228225	CTDP1/GSK3A/MEIS1	3
GO:0048588	developmental cell growth	8/215	232/18805	0.0344828	3.01604	3.32282	0.00533653	0.0343427	0.0232401	BARHL2/BDNF/CDH1/CTDP1/CXCR4/GSK3A/MEIS1/PTPRS	8
GO:0071346	cellular response to type II interferon	5/215	98/18805	0.0510204	4.46251	3.69578	0.00535957	0.0343813	0.0232662	CAMK2A/CLDN1/GSN/RAB20/TNF	5
GO:1901606	alpha-amino acid catabolic process	5/215	98/18805	0.0510204	4.46251	3.69578	0.00535957	0.0343813	0.0232662	DDAH1/GPT/NOS1/QDPR/NOS3	5
GO:0072001	renal system development	10/215	336/18805	0.0297619	2.60313	3.18875	0.00544978	0.0347158	0.0234926	BCL2L11/BICC1/DLL1/GLI2/NOTCH1/PROX1/SIM1/SMAD3/SOX11/TGFB1	10
GO:0002286	T cell activation involved in immune response	6/215	140/18805	0.0428571	3.7485	3.51036	0.00549878	0.0347158	0.0234926	CD81/HLA-DRB1/IL6/IRF4/RAB27A/JUNB	6
GO:0032388	positive regulation of intracellular transport	6/215	140/18805	0.0428571	3.7485	3.51036	0.00549878	0.0347158	0.0234926	CD81/CDH1/SCP2/SMAD3/TGFB1/RAN	6
GO:0007440	foregut morphogenesis	2/215	10/18805	0.2	17.493	5.61027	0.00551173	0.0347158	0.0234926	NOTCH1/SMAD3	2
GO:0014820	tonic smooth muscle contraction	2/215	10/18805	0.2	17.493	5.61027	0.00551173	0.0347158	0.0234926	HTR2A/MYLK	2
GO:0045136	development of secondary sexual characteristics	2/215	10/18805	0.2	17.493	5.61027	0.00551173	0.0347158	0.0234926	LHCGR/TGFB1	2
GO:0045607	regulation of inner ear auditory receptor cell differentiation	2/215	10/18805	0.2	17.493	5.61027	0.00551173	0.0347158	0.0234926	DLL1/NOTCH1	2
GO:0045631	regulation of mechanoreceptor differentiation	2/215	10/18805	0.2	17.493	5.61027	0.00551173	0.0347158	0.0234926	DLL1/NOTCH1	2
GO:0060525	prostate glandular acinus development	2/215	10/18805	0.2	17.493	5.61027	0.00551173	0.0347158	0.0234926	ESR1/NOTCH1	2
GO:1902237	positive regulation of endoplasmic reticulum stress-induced intrinsic apoptotic signaling pathway	2/215	10/18805	0.2	17.493	5.61027	0.00551173	0.0347158	0.0234926	BCL2L11/NCK2	2
GO:2000980	regulation of inner ear receptor cell differentiation	2/215	10/18805	0.2	17.493	5.61027	0.00551173	0.0347158	0.0234926	DLL1/NOTCH1	2
GO:0003179	heart valve morphogenesis	4/215	62/18805	0.0645161	5.64291	3.93796	0.00552356	0.0347158	0.0234926	NOTCH1/ROCK2/TGFB1/NOS3	4
GO:0051932	synaptic transmission, GABAergic	4/215	62/18805	0.0645161	5.64291	3.93796	0.00552356	0.0347158	0.0234926	CNR1/GABBR1/HTR1B/USP46	4
GO:0060996	dendritic spine development	5/215	99/18805	0.0505051	4.41743	3.66633	0.00559333	0.0350997	0.0237523	ASAP1/CAMK2A/NCK2/PTPRS/SLC30A1	5
GO:0030595	leukocyte chemotaxis	8/215	234/18805	0.034188	2.99026	3.29462	0.00561302	0.0351685	0.0237989	CXCR4/CYP7B1/F7/IL6/SERPINE1/TNFRSF11A/TRPV4/C1QBP	8
GO:0051495	positive regulation of cytoskeleton organization	7/215	186/18805	0.0376344	3.2917	3.37785	0.00564412	0.0353086	0.0238937	CLASP1/GSN/NCK2/PROX1/ROCK2/SMAD3/TRPV4	7
GO:0051962	positive regulation of nervous system development	9/215	285/18805	0.0315789	2.76206	3.22349	0.00565425	0.0353172	0.0238995	BDNF/CXCR4/EGFR/IL6/NOTCH1/SLC30A1/SOX11/TGFB1/TNF	9
GO:0002702	positive regulation of production of molecular mediator of immune response	6/215	141/18805	0.0425532	3.72192	3.48889	0.00568978	0.0354842	0.0240125	CARD9/CD81/EXOSC3/HTR2A/IL6/TGFB1	6
GO:0034250	positive regulation of amide metabolic process	3/215	32/18805	0.09375	8.19985	4.38366	0.00572547	0.0356516	0.0241258	GSK3A/ROCK2/TNF	3
GO:0019722	calcium-mediated signaling	8/215	235/18805	0.0340426	2.97754	3.28063	0.0057553	0.0357822	0.0242142	AVPR1A/CACNA1C/CXCR4/LHCGR/NMUR1/NOS1/TNF/TPCN2	8
GO:0007219	Notch signaling pathway	7/215	187/18805	0.0374332	3.2741	3.36099	0.00580824	0.0359594	0.0243341	DLK1/DLL1/HIF1AN/NOTCH1/TGFB1/ZNF423/NOS3	7
GO:0022404	molting cycle process	5/215	100/18805	0.05	4.37326	3.63727	0.00583421	0.0359594	0.0243341	EGFR/GAL/GLI2/NOTCH1/TNF	5
GO:0022405	hair cycle process	5/215	100/18805	0.05	4.37326	3.63727	0.00583421	0.0359594	0.0243341	EGFR/GAL/GLI2/NOTCH1/TNF	5
GO:0060349	bone morphogenesis	5/215	100/18805	0.05	4.37326	3.63727	0.00583421	0.0359594	0.0243341	FOSL2/FOXN3/NPPC/TGFB1/TRPV4	5
GO:0070664	negative regulation of leukocyte proliferation	5/215	100/18805	0.05	4.37326	3.63727	0.00583421	0.0359594	0.0243341	CBLB/GAL/HLA-DRB1/SOX11/TGFB1	5
GO:0003229	ventricular cardiac muscle tissue development	4/215	63/18805	0.0634921	5.55334	3.89311	0.00584618	0.0359594	0.0243341	MYBPC3/NOTCH1/PROX1/TGFB1	4
GO:0051341	regulation of oxidoreductase activity	4/215	63/18805	0.0634921	5.55334	3.89311	0.00584618	0.0359594	0.0243341	ESR1/NPR3/TERT/TNF	4
GO:0018105	peptidyl-serine phosphorylation	6/215	142/18805	0.0422535	3.69571	3.46762	0.00588559	0.0360724	0.0244106	CAMK2A/EGFR/GADD45A/IL6/SPRY2/TNF	6
GO:0050792	regulation of viral process	6/215	142/18805	0.0422535	3.69571	3.46762	0.00588559	0.0360724	0.0244106	CXCR4/HLA-DRB1/ISG15/NOTCH1/PROX1/TNF	6
GO:0002685	regulation of leukocyte migration	8/215	236/18805	0.0338983	2.96492	3.26671	0.00590032	0.0360724	0.0244106	CD81/F7/IL6/SERPINE1/TGFB1/TNF/TRPV4/C1QBP	8
GO:0010594	regulation of endothelial cell migration	8/215	236/18805	0.0338983	2.96492	3.26671	0.00590032	0.0360724	0.0244106	GADD45A/NOTCH1/PROX1/ROCK2/SPARC/TGFB1/TNF/NOS3	8
GO:0008544	epidermis development	11/215	395/18805	0.0278481	2.43574	3.10135	0.005928	0.0361321	0.024451	CLDN1/DLL1/EGFR/FOSL2/GAL/GLI2/HLA-DRB1/KCNQ1/NOTCH1/ROCK2/TNF	11
GO:0050900	leukocyte migration	11/215	395/18805	0.0278481	2.43574	3.10135	0.005928	0.0361321	0.024451	CD81/CXCR4/CYP7B1/F7/IL6/SERPINE1/TGFB1/TNF/TNFRSF11A/TRPV4/C1QBP	11
GO:0071772	response to BMP	7/215	188/18805	0.037234	3.25668	3.34425	0.00597591	0.0363144	0.0245744	ADAMTS7/CRB2/FAM83G/NOTCH1/SOX11/UBE2O/ZNF423	7
GO:0071773	cellular response to BMP stimulus	7/215	188/18805	0.037234	3.25668	3.34425	0.00597591	0.0363144	0.0245744	ADAMTS7/CRB2/FAM83G/NOTCH1/SOX11/UBE2O/ZNF423	7
GO:0006942	regulation of striated muscle contraction	5/215	101/18805	0.049505	4.32996	3.60858	0.0060823	0.0368188	0.0249156	CACNA1C/KCNQ1/MYBPC3/NOS1/TRPV4	5
GO:0120162	positive regulation of cold-induced thermogenesis	5/215	101/18805	0.049505	4.32996	3.60858	0.0060823	0.0368188	0.0249156	CXCR4/DIO2/G0S2/IRF4/PPARGC1A	5
GO:0034763	negative regulation of transmembrane transport	6/215	143/18805	0.041958	3.66987	3.44654	0.00608628	0.0368188	0.0249156	GSK3A/KCNQ1/NOS1/SLC30A1/TGFB1/TNF	6
GO:1905952	regulation of lipid localization	7/215	189/18805	0.037037	3.23945	3.32762	0.00614716	0.0370883	0.025098	GAL/IL6/SCP2/SURF4/TNF/TNFRSF11A/NMB	7
GO:0043549	regulation of kinase activity	11/215	397/18805	0.0277078	2.42347	3.08279	0.00614921	0.0370883	0.025098	ADRA2C/EEF1A2/EGFR/GADD45A/HLA-DRB1/PIK3R5/PROX1/TNF/TNFRSF11A/PPP2CA/TAB2	11
GO:0002763	positive regulation of myeloid leukocyte differentiation	4/215	64/18805	0.0625	5.46657	3.84922	0.00618112	0.0371143	0.0251156	HLA-DRB1/TGFB1/TNF/TNFRSF11A	4
GO:0046824	positive regulation of nucleocytoplasmic transport	4/215	64/18805	0.0625	5.46657	3.84922	0.00618112	0.0371143	0.0251156	CDH1/SMAD3/TGFB1/RAN	4
GO:0098900	regulation of action potential	4/215	64/18805	0.0625	5.46657	3.84922	0.00618112	0.0371143	0.0251156	CACNA1C/CNR1/NOS1/TNF	4
GO:0010458	exit from mitosis	3/215	33/18805	0.0909091	7.95137	4.29811	0.00624559	0.0371148	0.025116	CLASP1/CTDP1/TGFB1	3
GO:0045907	positive regulation of vasoconstriction	3/215	33/18805	0.0909091	7.95137	4.29811	0.00624559	0.0371148	0.025116	AVPR1A/EGFR/HTR2A	3
GO:0048566	embryonic digestive tract development	3/215	33/18805	0.0909091	7.95137	4.29811	0.00624559	0.0371148	0.025116	GLI2/SOX11/TNF	3
GO:0060219	camera-type eye photoreceptor cell differentiation	3/215	33/18805	0.0909091	7.95137	4.29811	0.00624559	0.0371148	0.025116	CRB2/NOTCH1/SAMD11	3
GO:0060351	cartilage development involved in endochondral bone morphogenesis	3/215	33/18805	0.0909091	7.95137	4.29811	0.00624559	0.0371148	0.025116	FOSL2/NPPC/TRPV4	3
GO:0090322	regulation of superoxide metabolic process	3/215	33/18805	0.0909091	7.95137	4.29811	0.00624559	0.0371148	0.025116	EGFR/GNAI2/TGFB1	3
GO:1905207	regulation of cardiocyte differentiation	3/215	33/18805	0.0909091	7.95137	4.29811	0.00624559	0.0371148	0.025116	DLL1/EGFR/TGFB1	3
GO:0032755	positive regulation of interleukin-6 production	5/215	102/18805	0.0490196	4.28751	3.58027	0.00633772	0.0375517	0.0254116	CARD9/IL6/TGFB1/TNF/TRPV4	5
GO:0048534	hematopoietic or lymphoid organ development	5/215	102/18805	0.0490196	4.28751	3.58027	0.00633772	0.0375517	0.0254116	BCL2L11/PRDX2/TGFB1/TNFRSF11A/TYR	5
GO:0045787	positive regulation of cell cycle	10/215	344/18805	0.0290698	2.54259	3.10532	0.00639789	0.0378526	0.0256153	BCL2L11/CDC7/EGFR/PROX1/ROCK2/TERT/TGFA/TGFB1/TNF/KAT5	10
GO:0001756	somitogenesis	4/215	65/18805	0.0615385	5.38247	3.80623	0.00652858	0.0385129	0.0260621	CRB2/DLL1/NOTCH1/SMAD3	4
GO:0002931	response to ischemia	4/215	65/18805	0.0615385	5.38247	3.80623	0.00652858	0.0385129	0.0260621	CAMK2A/NPPC/NPR3/ROCK2	4
GO:0010906	regulation of glucose metabolic process	5/215	103/18805	0.0485437	4.24588	3.55232	0.00660058	0.0388241	0.0262727	GPT/GSK3A/PPARGC1A/TCF7L2/USP7	5
GO:0150115	cell-substrate junction organization	5/215	103/18805	0.0485437	4.24588	3.55232	0.00660058	0.0388241	0.0262727	ACTN1/CLASP1/DST/ROCK2/SMAD3	5
GO:0045580	regulation of T cell differentiation	7/215	192/18805	0.0364583	3.18883	3.27838	0.00668296	0.0388735	0.0263061	GLI2/HLA-DRB1/IRF4/PRDX2/TGFB1/JUNB/KAT5	7
GO:0006307	DNA alkylation repair	2/215	11/18805	0.181818	15.9027	5.31689	0.00668606	0.0388735	0.0263061	MGMT/USP7	2
GO:0014745	negative regulation of muscle adaptation	2/215	11/18805	0.181818	15.9027	5.31689	0.00668606	0.0388735	0.0263061	SMAD3/NOS3	2
GO:0032957	inositol trisphosphate metabolic process	2/215	11/18805	0.181818	15.9027	5.31689	0.00668606	0.0388735	0.0263061	LHCGR/SCP2	2
GO:0060900	embryonic camera-type eye formation	2/215	11/18805	0.181818	15.9027	5.31689	0.00668606	0.0388735	0.0263061	PROX1/SOX11	2
GO:0071476	cellular hypotonic response	2/215	11/18805	0.181818	15.9027	5.31689	0.00668606	0.0388735	0.0263061	MYLK/TRPV4	2
GO:0090557	establishment of endothelial intestinal barrier	2/215	11/18805	0.181818	15.9027	5.31689	0.00668606	0.0388735	0.0263061	CLDN1/PTPRS	2
GO:2000048	negative regulation of cell-cell adhesion mediated by cadherin	2/215	11/18805	0.181818	15.9027	5.31689	0.00668606	0.0388735	0.0263061	NOTCH1/TGFB1	2
GO:0001101	response to acid chemical	6/215	146/18805	0.0410959	3.59446	3.38441	0.00671825	0.0389485	0.0263568	AVPR1A/EGFR/F7/GIP/PDX1/TNF	6
GO:1900180	regulation of protein localization to nucleus	6/215	146/18805	0.0410959	3.59446	3.38441	0.00671825	0.0389485	0.0263568	CDH1/SMAD3/TCF7L2/TERT/TGFB1/RAN	6
GO:0010038	response to metal ion	10/215	347/18805	0.0288184	2.52061	3.07464	0.00678481	0.0390454	0.0264224	CDH1/CLDN1/EGFR/GSK3A/PDX1/SLC30A1/SUCNR1/TERT/JUNB/PPP2CA	10
GO:0007435	salivary gland morphogenesis	3/215	34/18805	0.0882353	7.71751	4.21608	0.00679302	0.0390454	0.0264224	EGFR/TGFB1/TNF	3
GO:0009954	proximal/distal pattern formation	3/215	34/18805	0.0882353	7.71751	4.21608	0.00679302	0.0390454	0.0264224	DLL1/GLI2/SIX3	3
GO:0030212	hyaluronan metabolic process	3/215	34/18805	0.0882353	7.71751	4.21608	0.00679302	0.0390454	0.0264224	CLTC/HAS3/TGFB1	3
GO:0060055	angiogenesis involved in wound healing	3/215	34/18805	0.0882353	7.71751	4.21608	0.00679302	0.0390454	0.0264224	CXCR4/SERPINE1/TNF	3
GO:1902235	regulation of endoplasmic reticulum stress-induced intrinsic apoptotic signaling pathway	3/215	34/18805	0.0882353	7.71751	4.21608	0.00679302	0.0390454	0.0264224	BCL2L11/NCK2/PDX1	3
GO:0043266	regulation of potassium ion transport	5/215	104/18805	0.0480769	4.20505	3.52472	0.00687099	0.0393155	0.0266052	GAL/HTR2A/KCNQ1/NOS1/NOS3	5
GO:0001655	urogenital system development	4/215	66/18805	0.0606061	5.30092	3.76413	0.00688874	0.0393155	0.0266052	CYP7B1/ESR1/NOTCH1/SRD5A1	4
GO:0001885	endothelial cell development	4/215	66/18805	0.0606061	5.30092	3.76413	0.00688874	0.0393155	0.0266052	CLDN1/PTPRS/ROCK2/TNF	4
GO:0070050	neuron cellular homeostasis	4/215	66/18805	0.0606061	5.30092	3.76413	0.00688874	0.0393155	0.0266052	CNR1/ERC2/HTR1B/IL6	4
GO:2000351	regulation of endothelial cell apoptotic process	4/215	66/18805	0.0606061	5.30092	3.76413	0.00688874	0.0393155	0.0266052	SERPINE1/TERT/TGFB1/TNF	4
GO:0042063	gliogenesis	10/215	348/18805	0.0287356	2.51337	3.06449	0.00691774	0.0394253	0.0266795	CXCR4/DLL1/EGFR/IL6/NOTCH1/SOX11/TGFB1/TNF/GPR17/SUZ12	10
GO:0045598	regulation of fat cell differentiation	6/215	147/18805	0.0408163	3.57	3.36407	0.00693911	0.0394356	0.0266865	HTR2A/IL6/SMAD3/TGFB1/TNF/TRPV4	6
GO:0060048	cardiac muscle contraction	6/215	147/18805	0.0408163	3.57	3.36407	0.00693911	0.0394356	0.0266865	CACNA1C/CXCR4/GSN/KCNQ1/MYBPC3/NOS1	6
GO:0030258	lipid modification	7/215	194/18805	0.0360825	3.15596	3.24609	0.00705897	0.0400604	0.0271093	CNR1/CPT1A/DGKH/HSD17B4/PPARGC1A/SCP2/MFSD2A	7
GO:0008593	regulation of Notch signaling pathway	5/215	105/18805	0.047619	4.16501	3.49746	0.00714906	0.0402883	0.0272635	DLK1/DLL1/HIF1AN/NOTCH1/NOS3	5
GO:0009062	fatty acid catabolic process	5/215	105/18805	0.047619	4.16501	3.49746	0.00714906	0.0402883	0.0272635	CNR1/CPT1A/HSD17B4/SCP2/MFSD2A	5
GO:0032602	chemokine production	5/215	105/18805	0.047619	4.16501	3.49746	0.00714906	0.0402883	0.0272635	CARD9/IL6/TGFB1/TNF/TRPV4	5
GO:0032642	regulation of chemokine production	5/215	105/18805	0.047619	4.16501	3.49746	0.00714906	0.0402883	0.0272635	CARD9/IL6/TGFB1/TNF/TRPV4	5
GO:0042102	positive regulation of T cell proliferation	5/215	105/18805	0.047619	4.16501	3.49746	0.00714906	0.0402883	0.0272635	BTNL2/CD81/IGFBP2/IL6/NCK2	5
GO:0071675	regulation of mononuclear cell migration	6/215	148/18805	0.0405405	3.54588	3.3439	0.00716519	0.0403229	0.0272869	CD81/SERPINE1/TGFB1/TNF/TRPV4/C1QBP	6
GO:0007548	sex differentiation	9/215	296/18805	0.0304054	2.65941	3.09466	0.00718133	0.0403575	0.0273103	BCL2L11/CSMD1/ESR1/HSD17B4/LHCGR/NOTCH1/NPPC/SRD5A1/NOS3	9
GO:0045664	regulation of neuron differentiation	7/215	195/18805	0.0358974	3.13977	3.2301	0.00725275	0.0403601	0.0273121	ADRA2C/DLL1/MEIS1/NOTCH1/PROX1/SIX3/SOX11	7
GO:1904018	positive regulation of vasculature development	7/215	195/18805	0.0358974	3.13977	3.2301	0.00725275	0.0403601	0.0273121	CXCR4/DDAH1/DLL1/SERPINE1/TERT/TGFB1/NOS3	7
GO:0015909	long-chain fatty acid transport	4/215	67/18805	0.0597015	5.2218	3.72287	0.00726181	0.0403601	0.0273121	CPT1A/LHCGR/MFSD2A/NMB	4
GO:0032623	interleukin-2 production	4/215	67/18805	0.0597015	5.2218	3.72287	0.00726181	0.0403601	0.0273121	BTNL2/CARD9/IRF4/KAT5	4
GO:0032663	regulation of interleukin-2 production	4/215	67/18805	0.0597015	5.2218	3.72287	0.00726181	0.0403601	0.0273121	BTNL2/CARD9/IRF4/KAT5	4
GO:0042058	regulation of epidermal growth factor receptor signaling pathway	4/215	67/18805	0.0597015	5.2218	3.72287	0.00726181	0.0403601	0.0273121	CBLB/EGFR/SPRY2/TGFB1	4
GO:0050994	regulation of lipid catabolic process	4/215	67/18805	0.0597015	5.2218	3.72287	0.00726181	0.0403601	0.0273121	CNR1/CPT1A/TNF/MFSD2A	4
GO:0051926	negative regulation of calcium ion transport	4/215	67/18805	0.0597015	5.2218	3.72287	0.00726181	0.0403601	0.0273121	NOS1/SLC30A1/TGFB1/NOS3	4
GO:0009743	response to carbohydrate	8/215	245/18805	0.0326531	2.856	3.14469	0.00733396	0.0406151	0.0274847	GIP/HLA-DRB1/PDX1/SMAD3/TCF7L2/TGFB1/TNF/KAT5	8
GO:0045761	regulation of adenylate cyclase activity	3/215	35/18805	0.0857143	7.49701	4.13733	0.0073681	0.0406151	0.0274847	CACNA1C/GNAI2/LHCGR	3
GO:0045777	positive regulation of blood pressure	3/215	35/18805	0.0857143	7.49701	4.13733	0.0073681	0.0406151	0.0274847	AVPR1A/CNR1/QRFP	3
GO:0048048	embryonic eye morphogenesis	3/215	35/18805	0.0857143	7.49701	4.13733	0.0073681	0.0406151	0.0274847	PROX1/SIX3/SOX11	3
GO:0050931	pigment cell differentiation	3/215	35/18805	0.0857143	7.49701	4.13733	0.0073681	0.0406151	0.0274847	OCA2/RAB27A/MITF	3
GO:0086005	ventricular cardiac muscle cell action potential	3/215	35/18805	0.0857143	7.49701	4.13733	0.0073681	0.0406151	0.0274847	CACNA1C/KCNQ1/NOS1	3
GO:0000271	polysaccharide biosynthetic process	4/215	68/18805	0.0588235	5.14501	3.68243	0.00764797	0.0420086	0.0284277	CLTC/GSK3A/HAS3/TGFB1	4
GO:0070918	regulatory ncRNA processing	4/215	68/18805	0.0588235	5.14501	3.68243	0.00764797	0.0420086	0.0284277	IL6/SMAD3/TERT/TGFB1	4
GO:0002700	regulation of production of molecular mediator of immune response	7/215	197/18805	0.035533	3.1079	3.19843	0.00765213	0.0420086	0.0284277	CARD9/CD81/EXOSC3/HTR2A/IL6/TGFB1/TNF	7
GO:0045639	positive regulation of myeloid cell differentiation	5/215	107/18805	0.046729	4.08715	3.44395	0.0077286	0.0423708	0.0286728	HLA-DRB1/ISG15/TGFB1/TNF/TNFRSF11A	5
GO:0043122	regulation of canonical NF-kappaB signal transduction	9/215	300/18805	0.03	2.62395	3.04926	0.00780868	0.0427517	0.0289306	BTRC/CARD9/ESR1/HLA-DRB1/PPM1B/TGFB1/TNF/TAB2/UBE2N	9
GO:0001547	antral ovarian follicle growth	2/215	12/18805	0.166667	14.5775	5.05962	0.00796318	0.0428847	0.0290205	ESR1/NPPC	2
GO:0003157	endocardium development	2/215	12/18805	0.166667	14.5775	5.05962	0.00796318	0.0428847	0.0290205	NOTCH1/PROX1	2
GO:0007406	negative regulation of neuroblast proliferation	2/215	12/18805	0.166667	14.5775	5.05962	0.00796318	0.0428847	0.0290205	PROX1/TGFB1	2
GO:0033604	negative regulation of catecholamine secretion	2/215	12/18805	0.166667	14.5775	5.05962	0.00796318	0.0428847	0.0290205	ADRA2C/CNR1	2
GO:0048505	regulation of timing of cell differentiation	2/215	12/18805	0.166667	14.5775	5.05962	0.00796318	0.0428847	0.0290205	DLL1/NOTCH1	2
GO:0048635	negative regulation of muscle organ development	2/215	12/18805	0.166667	14.5775	5.05962	0.00796318	0.0428847	0.0290205	SFMBT1/TGFB1	2
GO:0051798	positive regulation of hair follicle development	2/215	12/18805	0.166667	14.5775	5.05962	0.00796318	0.0428847	0.0290205	GAL/TNF	2
GO:0071394	cellular response to testosterone stimulus	2/215	12/18805	0.166667	14.5775	5.05962	0.00796318	0.0428847	0.0290205	ROCK2/SRD5A1	2
GO:0071872	cellular response to epinephrine stimulus	2/215	12/18805	0.166667	14.5775	5.05962	0.00796318	0.0428847	0.0290205	KCNQ1/SRD5A1	2
GO:2000343	positive regulation of chemokine (C-X-C motif) ligand 2 production	2/215	12/18805	0.166667	14.5775	5.05962	0.00796318	0.0428847	0.0290205	TGFB1/TNF	2
GO:0033687	osteoblast proliferation	3/215	36/18805	0.0833333	7.28876	4.06163	0.00797113	0.0428847	0.0290205	NPR3/SMAD3/JUNB	3
GO:1901099	negative regulation of signal transduction in absence of ligand	3/215	36/18805	0.0833333	7.28876	4.06163	0.00797113	0.0428847	0.0290205	PRDX2/TERT/TNF	3
GO:2001240	negative regulation of extrinsic apoptotic signaling pathway in absence of ligand	3/215	36/18805	0.0833333	7.28876	4.06163	0.00797113	0.0428847	0.0290205	PRDX2/TERT/TNF	3
GO:0021549	cerebellum development	5/215	108/18805	0.0462963	4.04931	3.41769	0.00803029	0.0431454	0.029197	DLL1/GLI2/NCOR2/PROX1/PTPRS	5
GO:0061180	mammary gland epithelium development	4/215	69/18805	0.057971	5.07044	3.64277	0.0080474	0.0431798	0.0292203	BTRC/CSMD1/ESR1/TGFB1	4
GO:0008584	male gonad development	6/215	152/18805	0.0394737	3.45257	3.26493	0.00812301	0.0435277	0.0294556	BCL2L11/CSMD1/ESR1/HSD17B4/LHCGR/SRD5A1	6
GO:0006631	fatty acid metabolic process	11/215	413/18805	0.0266344	2.32958	2.93819	0.00816175	0.0436773	0.0295569	ACSF3/AVPR1A/CNR1/CPT1A/CYP2D6/GIP/HSD17B4/HSD17B8/PPARGC1A/SCP2/MFSD2A	11
GO:0002706	regulation of lymphocyte mediated immunity	7/215	200/18805	0.035	3.06128	3.15168	0.00828138	0.0442588	0.0299504	CD81/EXOSC3/HLA-DRB1/IL6/TAP2/TGFB1/TNF	7
GO:0051851	host-mediated perturbation of symbiont process	5/215	109/18805	0.0458716	4.01216	3.39173	0.00834006	0.0445134	0.0301227	CARD9/CTDP1/GSN/IGF2R/ROCK2	5
GO:0046546	development of primary male sexual characteristics	6/215	153/18805	0.0392157	3.43	3.2456	0.00837618	0.0446472	0.0302132	BCL2L11/CSMD1/ESR1/HSD17B4/LHCGR/SRD5A1	6
GO:0048738	cardiac muscle tissue development	8/215	251/18805	0.0318725	2.78773	3.06638	0.00842629	0.044855	0.0303538	CTDP1/DLL1/GSK3A/MEIS1/MYBPC3/NOTCH1/PROX1/TGFB1	8
GO:0046530	photoreceptor cell differentiation	4/215	70/18805	0.0571429	4.99801	3.60388	0.00846028	0.0449766	0.0304361	CRB2/NOTCH1/SAMD11/MFSD2A	4
GO:0031396	regulation of protein ubiquitination	7/215	201/18805	0.0348259	3.04605	3.13628	0.00849936	0.0450656	0.0304964	BTRC/CBLB/GSK3A/ISG15/SPRY2/SKP1/UBE2N	7
GO:0046631	alpha-beta T cell activation	7/215	201/18805	0.0348259	3.04605	3.13628	0.00849936	0.0450656	0.0304964	CBLB/CD81/FOSL2/HLA-DRB1/IL6/IRF4/JUNB	7
GO:0031076	embryonic camera-type eye development	3/215	37/18805	0.0810811	7.09177	3.98878	0.00860243	0.0451964	0.0305849	PROX1/SIX3/SOX11	3
GO:0032228	regulation of synaptic transmission, GABAergic	3/215	37/18805	0.0810811	7.09177	3.98878	0.00860243	0.0451964	0.0305849	CNR1/HTR1B/USP46	3
GO:0033144	negative regulation of intracellular steroid hormone receptor signaling pathway	3/215	37/18805	0.0810811	7.09177	3.98878	0.00860243	0.0451964	0.0305849	CNOT2/CYP7B1/NCOR2	3
GO:0035883	enteroendocrine cell differentiation	3/215	37/18805	0.0810811	7.09177	3.98878	0.00860243	0.0451964	0.0305849	DLL1/GSK3A/PDX1	3
GO:0051385	response to mineralocorticoid	3/215	37/18805	0.0810811	7.09177	3.98878	0.00860243	0.0451964	0.0305849	AVPR1A/CARD9/HTR1B	3
GO:1903725	regulation of phospholipid metabolic process	3/215	37/18805	0.0810811	7.09177	3.98878	0.00860243	0.0451964	0.0305849	HTR2A/SCP2/MFSD2A	3
GO:1904385	cellular response to angiotensin	3/215	37/18805	0.0810811	7.09177	3.98878	0.00860243	0.0451964	0.0305849	CAMK2A/FAT1/ROCK2	3
GO:0018209	peptidyl-serine modification	6/215	154/18805	0.038961	3.40773	3.22643	0.00863497	0.0453084	0.0306606	CAMK2A/EGFR/GADD45A/IL6/SPRY2/TNF	6
GO:0031398	positive regulation of protein ubiquitination	5/215	110/18805	0.0454545	3.97569	3.36609	0.00865802	0.0453703	0.0307026	BTRC/CBLB/GSK3A/SKP1/UBE2N	5
GO:1901605	alpha-amino acid metabolic process	7/215	203/18805	0.0344828	3.01604	3.10579	0.00894797	0.0468289	0.0316896	DDAH1/GPT/NOS1/OCA2/QDPR/TYR/NOS3	7
GO:0009063	amino acid catabolic process	5/215	111/18805	0.045045	3.93987	3.34074	0.00898428	0.0468366	0.0316948	DDAH1/GPT/NOS1/QDPR/NOS3	5
GO:0035249	synaptic transmission, glutamatergic	5/215	111/18805	0.045045	3.93987	3.34074	0.00898428	0.0468366	0.0316948	CNR1/EGFR/HTR1B/HTR2A/TNF	5
GO:1901655	cellular response to ketone	5/215	111/18805	0.045045	3.93987	3.34074	0.00898428	0.0468366	0.0316948	EGFR/KLF9/ROCK2/SRD5A1/TGFB1	5
GO:0016055	Wnt signaling pathway	12/215	477/18805	0.0251572	2.20038	2.85578	0.00899741	0.0468446	0.0317002	BICC1/BTRC/EGFR/GSK3A/IGFBP2/NOTCH1/PPM1B/SMAD3/TCF7L2/TERT/TGFB1/MITF	12
GO:0034762	regulation of transmembrane transport	12/215	478/18805	0.0251046	2.19578	2.84789	0.00913868	0.0469357	0.0317619	CACNA1C/GAL/GIP/GSK3A/KCNQ1/LHCGR/NOS1/PRRT1/SLC30A1/TERT/TGFB1/TNF	12
GO:0045667	regulation of osteoblast differentiation	6/215	156/18805	0.0384615	3.36404	3.18856	0.00916969	0.0469357	0.0317619	IL6/NOTCH1/NPPC/SMAD3/SOX11/TNF	6
GO:0050730	regulation of peptidyl-tyrosine phosphorylation	6/215	156/18805	0.0384615	3.36404	3.18856	0.00916969	0.0469357	0.0317619	EGFR/ENPP2/HTR2A/IL6/TGFA/TGFB1	6
GO:0002695	negative regulation of leukocyte activation	7/215	204/18805	0.0343137	3.00125	3.09068	0.00917868	0.0469357	0.0317619	CBLB/CNR1/GAL/HLA-DRB1/PRDX2/SOX11/TGFB1	7
GO:0001990	regulation of systemic arterial blood pressure by hormone	3/215	38/18805	0.0789474	6.90514	3.91859	0.00926227	0.0469357	0.0317619	AVPR1A/SUCNR1/NOS3	3
GO:0006699	bile acid biosynthetic process	3/215	38/18805	0.0789474	6.90514	3.91859	0.00926227	0.0469357	0.0317619	CYP7B1/PROX1/SCP2	3
GO:0007431	salivary gland development	3/215	38/18805	0.0789474	6.90514	3.91859	0.00926227	0.0469357	0.0317619	EGFR/TGFB1/TNF	3
GO:0021696	cerebellar cortex morphogenesis	3/215	38/18805	0.0789474	6.90514	3.91859	0.00926227	0.0469357	0.0317619	DLL1/GLI2/PROX1	3
GO:0035909	aorta morphogenesis	3/215	38/18805	0.0789474	6.90514	3.91859	0.00926227	0.0469357	0.0317619	MYLK/NOTCH1/PROX1	3
GO:0045589	regulation of regulatory T cell differentiation	3/215	38/18805	0.0789474	6.90514	3.91859	0.00926227	0.0469357	0.0317619	HLA-DRB1/TGFB1/KAT5	3
GO:0050858	negative regulation of antigen receptor-mediated signaling pathway	3/215	38/18805	0.0789474	6.90514	3.91859	0.00926227	0.0469357	0.0317619	BTNL2/BTRC/CBLB	3
GO:0032963	collagen metabolic process	5/215	112/18805	0.0446429	3.90469	3.31569	0.00931893	0.0469357	0.0317619	FOSL2/IL6/NOTCH1/NPPC/TGFB1	5
GO:0002711	positive regulation of T cell mediated immunity	4/215	72/18805	0.0555556	4.85917	3.52827	0.00932711	0.0469357	0.0317619	CD81/HLA-DRB1/IL6/TAP2	4
GO:0048663	neuron fate commitment	4/215	72/18805	0.0555556	4.85917	3.52827	0.00932711	0.0469357	0.0317619	DLL1/GLI2/NOTCH1/PROX1	4
GO:0072577	endothelial cell apoptotic process	4/215	72/18805	0.0555556	4.85917	3.52827	0.00932711	0.0469357	0.0317619	SERPINE1/TERT/TGFB1/TNF	4
GO:0006971	hypotonic response	2/215	13/18805	0.153846	13.4562	4.83142	0.00934061	0.0469357	0.0317619	MYLK/TRPV4	2
GO:0032494	response to peptidoglycan	2/215	13/18805	0.153846	13.4562	4.83142	0.00934061	0.0469357	0.0317619	CARD9/IL6	2
GO:0035745	T-helper 2 cell cytokine production	2/215	13/18805	0.153846	13.4562	4.83142	0.00934061	0.0469357	0.0317619	CD81/IL6	2
GO:0035810	positive regulation of urine volume	2/215	13/18805	0.153846	13.4562	4.83142	0.00934061	0.0469357	0.0317619	GNAI2/NPR3	2
GO:0035933	glucocorticoid secretion	2/215	13/18805	0.153846	13.4562	4.83142	0.00934061	0.0469357	0.0317619	GAL/KCNQ1	2
GO:0040034	regulation of development, heterochronic	2/215	13/18805	0.153846	13.4562	4.83142	0.00934061	0.0469357	0.0317619	DLL1/NOTCH1	2
GO:0045737	positive regulation of cyclin-dependent protein serine/threonine kinase activity	2/215	13/18805	0.153846	13.4562	4.83142	0.00934061	0.0469357	0.0317619	EGFR/PROX1	2
GO:0051610	serotonin uptake	2/215	13/18805	0.153846	13.4562	4.83142	0.00934061	0.0469357	0.0317619	NOS1/SLC18A2	2
GO:0061029	eyelid development in camera-type eye	2/215	13/18805	0.153846	13.4562	4.83142	0.00934061	0.0469357	0.0317619	EGFR/SOX11	2
GO:0061052	negative regulation of cell growth involved in cardiac muscle cell development	2/215	13/18805	0.153846	13.4562	4.83142	0.00934061	0.0469357	0.0317619	CTDP1/GSK3A	2
GO:0071801	regulation of podosome assembly	2/215	13/18805	0.153846	13.4562	4.83142	0.00934061	0.0469357	0.0317619	GSN/TNF	2
GO:1901731	positive regulation of platelet aggregation	2/215	13/18805	0.153846	13.4562	4.83142	0.00934061	0.0469357	0.0317619	HTR2A/IL6	2
GO:2000551	regulation of T-helper 2 cell cytokine production	2/215	13/18805	0.153846	13.4562	4.83142	0.00934061	0.0469357	0.0317619	CD81/IL6	2
GO:0016064	immunoglobulin mediated immune response	7/215	205/18805	0.0341463	2.98661	3.07566	0.00941372	0.0471856	0.031931	CARD9/CD81/EXOSC3/IL2RB/TGFB1/TNF/C1QBP	7
GO:0031334	positive regulation of protein-containing complex assembly	7/215	205/18805	0.0341463	2.98661	3.07566	0.00941372	0.0471856	0.031931	BCL2L11/CLASP1/ISG15/NCK2/TGFB1/TNF/PPP2CA	7
GO:0007173	epidermal growth factor receptor signaling pathway	6/215	158/18805	0.0379747	3.32146	3.1513	0.00972767	0.0486384	0.0329141	CBLB/EGFR/NCK2/SPRY2/TGFA/TGFB1	6
GO:0008037	cell recognition	6/215	158/18805	0.0379747	3.32146	3.1513	0.00972767	0.0486384	0.0329141	CD81/CNR1/CXCR4/NCK2/NTM/OPCML	6
GO:0045665	negative regulation of neuron differentiation	4/215	73/18805	0.0547945	4.79261	3.4915	0.00978139	0.048786	0.033014	DLL1/MEIS1/NOTCH1/SIX3	4
GO:0050854	regulation of antigen receptor-mediated signaling pathway	4/215	73/18805	0.0547945	4.79261	3.4915	0.00978139	0.048786	0.033014	BTNL2/BTRC/CBLB/CD81	4
GO:0002443	leukocyte mediated immunity	12/215	483/18805	0.0248447	2.17305	2.80871	0.00987119	0.0491731	0.033276	CARD9/CD81/EXOSC3/HLA-DRB1/IL2RB/IL6/RAB27A/SLC18A2/TAP2/TGFB1/TNF/C1QBP	12
GO:0008210	estrogen metabolic process	3/215	39/18805	0.0769231	6.72809	3.85089	0.00995089	0.0492661	0.0333389	CYP2D6/HSD17B4/HSD17B8	3
GO:0032350	regulation of hormone metabolic process	3/215	39/18805	0.0769231	6.72809	3.85089	0.00995089	0.0492661	0.0333389	GAL/LHCGR/TCF7L2	3
GO:0033280	response to vitamin D	3/215	39/18805	0.0769231	6.72809	3.85089	0.00995089	0.0492661	0.0333389	TGFB1/TPCN2/TYR	3
GO:0035633	maintenance of blood-brain barrier	3/215	39/18805	0.0769231	6.72809	3.85089	0.00995089	0.0492661	0.0333389	CLDN1/IL6/MFSD2A	3
GO:0045823	positive regulation of heart contraction	3/215	39/18805	0.0769231	6.72809	3.85089	0.00995089	0.0492661	0.0333389	AVPR1A/GSK3A/KCNQ1	3
GO:0009895	negative regulation of catabolic process	10/215	368/18805	0.0271739	2.37677	2.86843	0.0100261	0.0495776	0.0335496	CNR1/EGFR/GSK3A/RNF41/SMAD3/TNF/USP7/MFSD2A/PPP2CA/TAB2	10
GO:0009749	response to glucose	7/215	208/18805	0.0336538	2.94354	3.03115	0.0101453	0.0500444	0.0338656	GIP/HLA-DRB1/PDX1/SMAD3/TCF7L2/TGFB1/KAT5	7
GO:0019724	B cell mediated immunity	7/215	208/18805	0.0336538	2.94354	3.03115	0.0101453	0.0500444	0.0338656	CARD9/CD81/EXOSC3/IL2RB/TGFB1/TNF/C1QBP	7
GO:0007405	neuroblast proliferation	4/215	74/18805	0.0540541	4.72784	3.4554	0.0102498	0.0503751	0.0340894	NOTCH1/PROX1/SIX3/TGFB1	4
GO:0060411	cardiac septum morphogenesis	4/215	74/18805	0.0540541	4.72784	3.4554	0.0102498	0.0503751	0.0340894	NOTCH1/PROX1/SOX11/NOS3	4
GO:1901184	regulation of ERBB signaling pathway	4/215	74/18805	0.0540541	4.72784	3.4554	0.0102498	0.0503751	0.0340894	CBLB/EGFR/SPRY2/TGFB1	4
GO:0016525	negative regulation of angiogenesis	6/215	160/18805	0.0375	3.27994	3.11464	0.0103095	0.0505645	0.0342175	GADD45A/ROCK2/SERPINE1/SPARC/SPRY2/TNF	6
GO:0140694	membraneless organelle assembly	11/215	427/18805	0.0257611	2.2532	2.81702	0.0103134	0.0505645	0.0342175	CLASP1/CNOT2/GSN/KIF11/LSM4/MYBL2/MYBPC3/PROX1/RPL38/TNF/C1QBP	11
GO:1903900	regulation of viral life cycle	5/215	115/18805	0.0434783	3.80283	3.24225	0.0103742	0.0508011	0.0343776	HLA-DRB1/ISG15/NOTCH1/PROX1/TNF	5
GO:0022408	negative regulation of cell-cell adhesion	7/215	209/18805	0.0334928	2.92945	3.01649	0.0103981	0.0508564	0.034415	CBLB/CDH1/HLA-DRB1/NOTCH1/PRDX2/TGFB1/TRPV4	7
GO:0032885	regulation of polysaccharide biosynthetic process	3/215	40/18805	0.075	6.55988	3.78552	0.0106685	0.0512834	0.034704	CLTC/GSK3A/TGFB1	3
GO:0045923	positive regulation of fatty acid metabolic process	3/215	40/18805	0.075	6.55988	3.78552	0.0106685	0.0512834	0.034704	AVPR1A/CPT1A/PPARGC1A	3
GO:0048873	homeostasis of number of cells within a tissue	3/215	40/18805	0.075	6.55988	3.78552	0.0106685	0.0512834	0.034704	FOSL2/NOTCH1/NOS3	3
GO:1902742	apoptotic process involved in development	3/215	40/18805	0.075	6.55988	3.78552	0.0106685	0.0512834	0.034704	BCL2L11/NOTCH1/SIX3	3
GO:1903524	positive regulation of blood circulation	3/215	40/18805	0.075	6.55988	3.78552	0.0106685	0.0512834	0.034704	AVPR1A/GSK3A/KCNQ1	3
GO:0003170	heart valve development	4/215	75/18805	0.0533333	4.66481	3.41993	0.0107325	0.0512834	0.034704	NOTCH1/ROCK2/TGFB1/NOS3	4
GO:0003281	ventricular septum development	4/215	75/18805	0.0533333	4.66481	3.41993	0.0107325	0.0512834	0.034704	NOTCH1/PROX1/SOX11/NOS3	4
GO:0002062	chondrocyte differentiation	5/215	116/18805	0.0431034	3.77005	3.21831	0.0107435	0.0512834	0.034704	ADAMTS7/FOSL2/NPPC/SMAD3/TGFB1	5
GO:0018958	phenol-containing compound metabolic process	5/215	116/18805	0.0431034	3.77005	3.21831	0.0107435	0.0512834	0.034704	DIO2/OCA2/SRD5A1/TPO/TYR	5
GO:0050731	positive regulation of peptidyl-tyrosine phosphorylation	5/215	116/18805	0.0431034	3.77005	3.21831	0.0107435	0.0512834	0.034704	ENPP2/HTR2A/IL6/TGFA/TGFB1	5
GO:0070252	actin-mediated cell contraction	5/215	116/18805	0.0431034	3.77005	3.21831	0.0107435	0.0512834	0.034704	CACNA1C/GSN/KCNQ1/MYBPC3/NOS1	5
GO:0007210	serotonin receptor signaling pathway	2/215	14/18805	0.142857	12.495	4.62704	0.0108159	0.0512834	0.034704	HTR2A/HTR6	2
GO:0010867	positive regulation of triglyceride biosynthetic process	2/215	14/18805	0.142857	12.495	4.62704	0.0108159	0.0512834	0.034704	KAT5/MFSD2A	2
GO:0030011	maintenance of cell polarity	2/215	14/18805	0.142857	12.495	4.62704	0.0108159	0.0512834	0.034704	CRB2/DST	2
GO:0035970	peptidyl-threonine dephosphorylation	2/215	14/18805	0.142857	12.495	4.62704	0.0108159	0.0512834	0.034704	PPM1B/PPP2CA	2
GO:0042670	retinal cone cell differentiation	2/215	14/18805	0.142857	12.495	4.62704	0.0108159	0.0512834	0.034704	CRB2/NOTCH1	2
GO:0045605	negative regulation of epidermal cell differentiation	2/215	14/18805	0.142857	12.495	4.62704	0.0108159	0.0512834	0.034704	DLL1/NOTCH1	2
GO:0045683	negative regulation of epidermis development	2/215	14/18805	0.142857	12.495	4.62704	0.0108159	0.0512834	0.034704	DLL1/NOTCH1	2
GO:0045989	positive regulation of striated muscle contraction	2/215	14/18805	0.142857	12.495	4.62704	0.0108159	0.0512834	0.034704	KCNQ1/TRPV4	2
GO:0046322	negative regulation of fatty acid oxidation	2/215	14/18805	0.142857	12.495	4.62704	0.0108159	0.0512834	0.034704	CNR1/MFSD2A	2
GO:0051956	negative regulation of amino acid transport	2/215	14/18805	0.142857	12.495	4.62704	0.0108159	0.0512834	0.034704	HTR1B/TNF	2
GO:0061000	negative regulation of dendritic spine development	2/215	14/18805	0.142857	12.495	4.62704	0.0108159	0.0512834	0.034704	ASAP1/PTPRS	2
GO:0070986	left/right axis specification	2/215	14/18805	0.142857	12.495	4.62704	0.0108159	0.0512834	0.034704	DLL1/NOTCH1	2
GO:0071285	cellular response to lithium ion	2/215	14/18805	0.142857	12.495	4.62704	0.0108159	0.0512834	0.034704	CDH1/GSK3A	2
GO:1904031	positive regulation of cyclin-dependent protein kinase activity	2/215	14/18805	0.142857	12.495	4.62704	0.0108159	0.0512834	0.034704	EGFR/PROX1	2
GO:1905208	negative regulation of cardiocyte differentiation	2/215	14/18805	0.142857	12.495	4.62704	0.0108159	0.0512834	0.034704	DLL1/EGFR	2
GO:2000181	negative regulation of blood vessel morphogenesis	6/215	162/18805	0.037037	3.23945	3.07854	0.0109156	0.0516952	0.0349827	GADD45A/ROCK2/SERPINE1/SPARC/SPRY2/TNF	6
GO:0007249	canonical NF-kappaB signal transduction	9/215	318/18805	0.0283019	2.47543	2.85366	0.0111632	0.0527815	0.0357178	BTRC/CARD9/ESR1/HLA-DRB1/PPM1B/TGFB1/TNF/TAB2/UBE2N	9
GO:0030098	lymphocyte differentiation	11/215	432/18805	0.025463	2.22712	2.77488	0.0111794	0.0527815	0.0357178	DLL1/FOSL2/GLI2/HLA-DRB1/IL6/IRF4/PRDX2/RNF41/TGFB1/JUNB/KAT5	11
GO:0051651	maintenance of location in cell	7/215	212/18805	0.0330189	2.888	2.97303	0.0111842	0.0527815	0.0357178	ANXA6/CACNA1C/HTR2A/LHCGR/TGFB1/TPCN2/SKP1	7
GO:0002478	antigen processing and presentation of exogenous peptide antigen	3/215	41/18805	0.0731707	6.39989	3.72236	0.0114154	0.0536844	0.0363288	HLA-DQB1/HLA-DRB1/TAP2	3
GO:0009072	aromatic amino acid metabolic process	3/215	41/18805	0.0731707	6.39989	3.72236	0.0114154	0.0536844	0.0363288	OCA2/QDPR/TYR	3
GO:0072539	T-helper 17 cell differentiation	3/215	41/18805	0.0731707	6.39989	3.72236	0.0114154	0.0536844	0.0363288	IL6/IRF4/JUNB	3
GO:0022037	metencephalon development	5/215	118/18805	0.0423729	3.70615	3.17123	0.0115087	0.05406	0.036583	DLL1/GLI2/NCOR2/PROX1/PTPRS	5
GO:1901343	negative regulation of vasculature development	6/215	164/18805	0.0365854	3.19994	3.04301	0.0115465	0.0541746	0.0366605	GADD45A/ROCK2/SERPINE1/SPARC/SPRY2/TNF	6
GO:0008016	regulation of heart contraction	7/215	214/18805	0.0327103	2.86101	2.94448	0.0117316	0.0549613	0.0371929	AVPR1A/CACNA1C/GSK3A/KCNQ1/NOS1/TNF/NOS3	7
GO:1904377	positive regulation of protein localization to cell periphery	4/215	77/18805	0.0519481	4.54364	3.35084	0.0117414	0.0549613	0.0371929	EGFR/EPB41/TNF/PTPN9	4
GO:0051607	defense response to virus	9/215	321/18805	0.0280374	2.45229	2.82237	0.0118137	0.0552353	0.0373783	CARD9/IFNAR2/IL6/ISG15/PPM1B/TNF/C1QBP/UBE2N/NMB	9
GO:0034504	protein localization to nucleus	9/215	322/18805	0.0279503	2.44468	2.81201	0.0120366	0.0562128	0.0380398	CBLB/CDH1/NOTCH1/SMAD3/TCF7L2/TERT/TGFB1/RAN/SKP1	9
GO:0032733	positive regulation of interleukin-10 production	3/215	42/18805	0.0714286	6.24751	3.66127	0.0121917	0.0565445	0.0382642	IL6/IRF4/ISG15	3
GO:0040001	establishment of mitotic spindle localization	3/215	42/18805	0.0714286	6.24751	3.66127	0.0121917	0.0565445	0.0382642	CLASP1/SPRY2/KAT5	3
GO:0045066	regulatory T cell differentiation	3/215	42/18805	0.0714286	6.24751	3.66127	0.0121917	0.0565445	0.0382642	HLA-DRB1/TGFB1/KAT5	3
GO:0045454	cell redox homeostasis	3/215	42/18805	0.0714286	6.24751	3.66127	0.0121917	0.0565445	0.0382642	NOS1/PRDX2/NOS3	3
GO:0046427	positive regulation of receptor signaling pathway via JAK-STAT	3/215	42/18805	0.0714286	6.24751	3.66127	0.0121917	0.0565445	0.0382642	CAMK2A/IL6/NOTCH1	3
GO:0051955	regulation of amino acid transport	3/215	42/18805	0.0714286	6.24751	3.66127	0.0121917	0.0565445	0.0382642	AVPR1A/HTR1B/TNF	3
GO:0002637	regulation of immunoglobulin production	4/215	78/18805	0.0512821	4.48539	3.31718	0.0122679	0.0567023	0.038371	EXOSC3/IL6/TGFB1/TNF	4
GO:0010827	regulation of D-glucose transmembrane transport	4/215	78/18805	0.0512821	4.48539	3.31718	0.0122679	0.0567023	0.038371	GIP/GSK3A/TERT/TNF	4
GO:0032890	regulation of organic acid transport	4/215	78/18805	0.0512821	4.48539	3.31718	0.0122679	0.0567023	0.038371	AVPR1A/HTR1B/TNF/TNFRSF11A	4
GO:0051092	positive regulation of NF-kappaB transcription factor activity	5/215	120/18805	0.0416667	3.64438	3.12516	0.0123102	0.0567958	0.0384343	CAMK2A/CARD9/TNF/TNFRSF11A/UBE2N	5
GO:0032688	negative regulation of interferon-beta production	2/215	15/18805	0.133333	11.662	4.44249	0.0123867	0.0567958	0.0384343	PPM1B/PTPRS	2
GO:0033147	negative regulation of intracellular estrogen receptor signaling pathway	2/215	15/18805	0.133333	11.662	4.44249	0.0123867	0.0567958	0.0384343	CNOT2/CYP7B1	2
GO:0036446	myofibroblast differentiation	2/215	15/18805	0.133333	11.662	4.44249	0.0123867	0.0567958	0.0384343	FOSL2/TGFB1	2
GO:0048070	regulation of developmental pigmentation	2/215	15/18805	0.133333	11.662	4.44249	0.0123867	0.0567958	0.0384343	BCL2L11/TPCN2	2
GO:0051481	negative regulation of cytosolic calcium ion concentration	2/215	15/18805	0.133333	11.662	4.44249	0.0123867	0.0567958	0.0384343	NOS1/SMAD3	2
GO:0071871	response to epinephrine	2/215	15/18805	0.133333	11.662	4.44249	0.0123867	0.0567958	0.0384343	KCNQ1/SRD5A1	2
GO:0030217	T cell differentiation	9/215	324/18805	0.0277778	2.42959	2.79142	0.012492	0.057149	0.0386733	FOSL2/GLI2/HLA-DRB1/IL6/IRF4/PRDX2/TGFB1/JUNB/KAT5	9
GO:0043588	skin development	9/215	324/18805	0.0277778	2.42959	2.79142	0.012492	0.057149	0.0386733	CLDN1/DLL1/EGFR/FOSL2/GAL/GLI2/NOTCH1/ROCK2/TNF	9
GO:0006606	protein import into nucleus	6/215	167/18805	0.0359281	3.14246	2.99072	0.0125406	0.0573061	0.0387796	CBLB/CDH1/NOTCH1/SMAD3/TGFB1/RAN	6
GO:0071900	regulation of protein serine/threonine kinase activity	7/215	217/18805	0.0322581	2.82146	2.90226	0.0125888	0.0574613	0.0388847	EGFR/GADD45A/PIK3R5/PROX1/TNF/TNFRSF11A/PPP2CA	7
GO:0034341	response to type II interferon	5/215	121/18805	0.0413223	3.61426	3.1025	0.0127248	0.0580167	0.0392605	CAMK2A/CLDN1/GSN/RAB20/TNF	5
GO:0070665	positive regulation of leukocyte proliferation	6/215	168/18805	0.0357143	3.12375	2.97355	0.0128849	0.0586801	0.0397095	BTNL2/CD81/IGFBP2/IL6/NCK2/NMB	6
GO:0002714	positive regulation of B cell mediated immunity	3/215	43/18805	0.0697674	6.10222	3.60212	0.0129977	0.0588615	0.0398322	EXOSC3/TGFB1/TNF	3
GO:0002891	positive regulation of immunoglobulin mediated immune response	3/215	43/18805	0.0697674	6.10222	3.60212	0.0129977	0.0588615	0.0398322	EXOSC3/TGFB1/TNF	3
GO:0045124	regulation of bone resorption	3/215	43/18805	0.0697674	6.10222	3.60212	0.0129977	0.0588615	0.0398322	EGFR/IL6/TNFRSF11A	3
GO:0045746	negative regulation of Notch signaling pathway	3/215	43/18805	0.0697674	6.10222	3.60212	0.0129977	0.0588615	0.0398322	DLK1/DLL1/HIF1AN	3
GO:0046717	acid secretion	3/215	43/18805	0.0697674	6.10222	3.60212	0.0129977	0.0588615	0.0398322	HTR1B/KCNQ1/TNF	3
GO:0006720	isoprenoid metabolic process	5/215	122/18805	0.0409836	3.58464	3.08007	0.0131488	0.0594793	0.0402502	CYP2D6/EGFR/IDI1/RBP1/SRD5A1	5
GO:0060348	bone development	7/215	219/18805	0.0319635	2.79569	2.87452	0.0131848	0.0595751	0.0403151	ADAMTS7/FOSL2/FOXN3/NPPC/SRD5A1/TGFB1/TRPV4	7
GO:0010469	regulation of signaling receptor activity	4/215	80/18805	0.05	4.37326	3.25153	0.0133658	0.0601235	0.0406862	ADRA2C/PRRT1/SERPINE1/TNF	4
GO:0035914	skeletal muscle cell differentiation	4/215	80/18805	0.05	4.37326	3.25153	0.0133658	0.0601235	0.0406862	HLF/MYOD1/NOTCH1/SOX11	4
GO:0045069	regulation of viral genome replication	4/215	80/18805	0.05	4.37326	3.25153	0.0133658	0.0601235	0.0406862	ISG15/NOTCH1/PROX1/TNF	4
GO:0045685	regulation of glial cell differentiation	4/215	80/18805	0.05	4.37326	3.25153	0.0133658	0.0601235	0.0406862	CXCR4/IL6/NOTCH1/TGFB1	4
GO:0044403	biological process involved in symbiotic interaction	7/215	220/18805	0.0318182	2.78298	2.86076	0.0134902	0.0605665	0.040986	CD81/CLDN1/CXCR4/EGFR/HLA-DRB1/HTR2A/TPCN2	7
GO:0032386	regulation of intracellular transport	8/215	273/18805	0.029304	2.56308	2.79773	0.0134943	0.0605665	0.040986	CD81/CDH1/MYBPC3/SCP2/SMAD3/TGFB1/USP7/RAN	8
GO:0035821	modulation of process of another organism	5/215	123/18805	0.0406504	3.55549	3.05788	0.0135822	0.0608261	0.0411617	CARD9/CTDP1/GSN/IGF2R/ROCK2	5
GO:0046634	regulation of alpha-beta T cell activation	5/215	123/18805	0.0406504	3.55549	3.05788	0.0135822	0.0608261	0.0411617	CBLB/CD81/HLA-DRB1/IRF4/JUNB	5
GO:0050890	cognition	9/215	329/18805	0.0273556	2.39266	2.74059	0.0136867	0.0612261	0.0414323	CNR1/CSMD1/EGFR/GIP/HTR2A/LHCGR/PRRT1/TNF/MFSD2A	9
GO:0090068	positive regulation of cell cycle process	8/215	274/18805	0.0291971	2.55373	2.78615	0.013768	0.0614904	0.0416112	CDC7/EGFR/ROCK2/TERT/TGFA/TGFB1/TNF/KAT5	8
GO:0098703	calcium ion import across plasma membrane	3/215	44/18805	0.0681818	5.96353	3.54482	0.0138333	0.0614904	0.0416112	CACNA1B/CACNA1C/TRPV4	3
GO:1902656	calcium ion import into cytosol	3/215	44/18805	0.0681818	5.96353	3.54482	0.0138333	0.0614904	0.0416112	CACNA1B/CACNA1C/TRPV4	3
GO:0021536	diencephalon development	4/215	81/18805	0.0493827	4.31927	3.21951	0.0139373	0.0614904	0.0416112	CDH1/GLI2/SIX3/SRD5A1	4
GO:0048639	positive regulation of developmental growth	6/215	171/18805	0.0350877	3.06895	2.92281	0.0139576	0.0614904	0.0416112	BDNF/CXCR4/DLL1/MYOD1/NOTCH1/PROX1	6
GO:0030510	regulation of BMP signaling pathway	5/215	124/18805	0.0403226	3.52682	3.03591	0.0140252	0.0614904	0.0416112	CRB2/NOTCH1/SOX11/UBE2O/ZNF423	5
GO:0072329	monocarboxylic acid catabolic process	5/215	124/18805	0.0403226	3.52682	3.03591	0.0140252	0.0614904	0.0416112	CNR1/CPT1A/HSD17B4/SCP2/MFSD2A	5
GO:0001771	immunological synapse formation	2/215	16/18805	0.125	10.9331	4.27464	0.0140506	0.0614904	0.0416112	CD81/NCK2	2
GO:0002399	MHC class II protein complex assembly	2/215	16/18805	0.125	10.9331	4.27464	0.0140506	0.0614904	0.0416112	HLA-DQB1/HLA-DRB1	2
GO:0002503	peptide antigen assembly with MHC class II protein complex	2/215	16/18805	0.125	10.9331	4.27464	0.0140506	0.0614904	0.0416112	HLA-DQB1/HLA-DRB1	2
GO:0003214	cardiac left ventricle morphogenesis	2/215	16/18805	0.125	10.9331	4.27464	0.0140506	0.0614904	0.0416112	GSK3A/NOTCH1	2
GO:0010226	response to lithium ion	2/215	16/18805	0.125	10.9331	4.27464	0.0140506	0.0614904	0.0416112	CDH1/GSK3A	2
GO:0010832	negative regulation of myotube differentiation	2/215	16/18805	0.125	10.9331	4.27464	0.0140506	0.0614904	0.0416112	BDNF/NOTCH1	2
GO:0032354	response to follicle-stimulating hormone	2/215	16/18805	0.125	10.9331	4.27464	0.0140506	0.0614904	0.0416112	NOTCH1/SRD5A1	2
GO:0046321	positive regulation of fatty acid oxidation	2/215	16/18805	0.125	10.9331	4.27464	0.0140506	0.0614904	0.0416112	CPT1A/PPARGC1A	2
GO:0046325	negative regulation of D-glucose import	2/215	16/18805	0.125	10.9331	4.27464	0.0140506	0.0614904	0.0416112	GSK3A/TNF	2
GO:0060841	venous blood vessel development	2/215	16/18805	0.125	10.9331	4.27464	0.0140506	0.0614904	0.0416112	NOTCH1/PROX1	2
GO:0070200	establishment of protein localization to telomere	2/215	16/18805	0.125	10.9331	4.27464	0.0140506	0.0614904	0.0416112	TERT/USP7	2
GO:1903798	regulation of miRNA processing	2/215	16/18805	0.125	10.9331	4.27464	0.0140506	0.0614904	0.0416112	IL6/TGFB1	2
GO:1903909	regulation of receptor clustering	2/215	16/18805	0.125	10.9331	4.27464	0.0140506	0.0614904	0.0416112	CD81/GSN	2
GO:0045216	cell-cell junction organization	7/215	222/18805	0.0315315	2.75791	2.83348	0.0141164	0.0617113	0.0417607	CDH1/CLDN1/ROCK2/SMAD3/TGFB1/TNF/TRPV4	7
GO:0001678	intracellular glucose homeostasis	6/215	172/18805	0.0348837	3.05111	2.90614	0.0143286	0.0623971	0.0422247	HLA-DRB1/PDX1/PPARGC1A/SMAD3/TGFB1/KAT5	6
GO:0051170	import into nucleus	6/215	172/18805	0.0348837	3.05111	2.90614	0.0143286	0.0623971	0.0422247	CBLB/CDH1/NOTCH1/SMAD3/TGFB1/RAN	6
GO:0000280	nuclear division	11/215	448/18805	0.0245536	2.14758	2.64379	0.0143289	0.0623971	0.0422247	BCL2L11/CLASP1/CTDP1/KIF11/MYBL2/TGFA/TGFB1/TNF/UBE2I/KAT5/RAN	11
GO:0001818	negative regulation of cytokine production	10/215	389/18805	0.0257069	2.24846	2.67582	0.0143351	0.0623971	0.0422247	DLL1/HLA-DRB1/IL6/PPM1B/PTPRS/TGFB1/TNF/C1QBP/KAT5/NMB	10
GO:0043537	negative regulation of blood vessel endothelial cell migration	4/215	82/18805	0.0487805	4.26659	3.188	0.0145242	0.0631522	0.0427358	GADD45A/NOTCH1/TGFB1/TNF	4
GO:0003044	regulation of systemic arterial blood pressure mediated by a chemical signal	3/215	45/18805	0.0666667	5.83101	3.48925	0.0146989	0.0636018	0.04304	AVPR1A/SUCNR1/NOS3	3
GO:0035196	miRNA processing	3/215	45/18805	0.0666667	5.83101	3.48925	0.0146989	0.0636018	0.04304	IL6/SMAD3/TGFB1	3
GO:0042554	superoxide anion generation	3/215	45/18805	0.0666667	5.83101	3.48925	0.0146989	0.0636018	0.04304	EGFR/GNAI2/TGFB1	3
GO:0045687	positive regulation of glial cell differentiation	3/215	45/18805	0.0666667	5.83101	3.48925	0.0146989	0.0636018	0.04304	CXCR4/NOTCH1/TGFB1	3
GO:0051250	negative regulation of lymphocyte activation	6/215	173/18805	0.0346821	3.03347	2.88959	0.0147064	0.0636018	0.04304	CBLB/GAL/HLA-DRB1/PRDX2/SOX11/TGFB1	6
GO:0051235	maintenance of location	7/215	224/18805	0.03125	2.73328	2.80649	0.0147631	0.0637783	0.0431594	ANXA6/CACNA1C/HTR2A/LHCGR/TGFB1/TPCN2/SKP1	7
GO:0046394	carboxylic acid biosynthetic process	9/215	334/18805	0.0269461	2.35684	2.69068	0.0149642	0.0645782	0.0437007	ACSF3/AVPR1A/CYP2D6/CYP7B1/GIP/HSD17B8/PROX1/RBP1/SCP2	9
GO:0030308	negative regulation of cell growth	6/215	174/18805	0.0344828	3.01604	2.87316	0.0150911	0.0649177	0.0439305	CDH1/CTDP1/GSK3A/PTPRS/SMAD3/TGFB1	6
GO:0030856	regulation of epithelial cell differentiation	6/215	174/18805	0.0344828	3.01604	2.87316	0.0150911	0.0649177	0.0439305	DLL1/NOTCH1/ROCK2/SERPINE1/SPRY2/TNF	6
GO:0055002	striated muscle cell development	6/215	174/18805	0.0344828	3.01604	2.87316	0.0150911	0.0649177	0.0439305	CTDP1/GSK3A/MEIS1/MYBPC3/MYOD1/PROX1	6
GO:0061053	somite development	4/215	83/18805	0.0481928	4.21519	3.15699	0.0151265	0.0650006	0.0439866	CRB2/DLL1/NOTCH1/SMAD3	4
GO:0002688	regulation of leukocyte chemotaxis	5/215	127/18805	0.0393701	3.44351	2.97136	0.0154121	0.0661573	0.0447694	F7/IL6/SERPINE1/TRPV4/C1QBP	5
GO:0009266	response to temperature stimulus	6/215	175/18805	0.0342857	2.9988	2.85685	0.0154828	0.0662247	0.0448149	CXCR4/HTR2A/NOS1/NR2F6/TRPV4/NOS3	6
GO:0006898	receptor-mediated endocytosis	8/215	280/18805	0.0285714	2.499	2.71774	0.0154966	0.0662247	0.0448149	CANX/CBLB/CD81/CLTC/DLL1/IGF2R/SERPINE1/TPCN2	8
GO:0021587	cerebellum morphogenesis	3/215	46/18805	0.0652174	5.70425	3.43533	0.0155945	0.0662247	0.0448149	DLL1/GLI2/PROX1	3
GO:0045601	regulation of endothelial cell differentiation	3/215	46/18805	0.0652174	5.70425	3.43533	0.0155945	0.0662247	0.0448149	NOTCH1/ROCK2/TNF	3
GO:0045663	positive regulation of myoblast differentiation	3/215	46/18805	0.0652174	5.70425	3.43533	0.0155945	0.0662247	0.0448149	HIF1AN/MYOD1/KAT5	3
GO:2001239	regulation of extrinsic apoptotic signaling pathway in absence of ligand	3/215	46/18805	0.0652174	5.70425	3.43533	0.0155945	0.0662247	0.0448149	PRDX2/TERT/TNF	3
GO:0001570	vasculogenesis	4/215	84/18805	0.047619	4.16501	3.12647	0.0157444	0.0662247	0.0448149	HIF1AN/NOTCH1/TGFB1/JUNB	4
GO:0016053	organic acid biosynthetic process	9/215	337/18805	0.0267062	2.33586	2.66116	0.0157718	0.0662247	0.0448149	ACSF3/AVPR1A/CYP2D6/CYP7B1/GIP/HSD17B8/PROX1/RBP1/SCP2	9
GO:0002076	osteoblast development	2/215	17/18805	0.117647	10.29	4.12102	0.0158053	0.0662247	0.0448149	GLI2/SMAD3	2
GO:0006570	tyrosine metabolic process	2/215	17/18805	0.117647	10.29	4.12102	0.0158053	0.0662247	0.0448149	OCA2/TYR	2
GO:0006855	xenobiotic transmembrane transport	2/215	17/18805	0.117647	10.29	4.12102	0.0158053	0.0662247	0.0448149	ABCC3/ABCC4	2
GO:0010470	regulation of gastrulation	2/215	17/18805	0.117647	10.29	4.12102	0.0158053	0.0662247	0.0448149	CLASP1/CRB2	2
GO:0031645	negative regulation of nervous system process	2/215	17/18805	0.117647	10.29	4.12102	0.0158053	0.0662247	0.0448149	AVPR1A/TNF	2
GO:0042448	progesterone metabolic process	2/215	17/18805	0.117647	10.29	4.12102	0.0158053	0.0662247	0.0448149	SCP2/SRD5A1	2
GO:0060253	negative regulation of glial cell proliferation	2/215	17/18805	0.117647	10.29	4.12102	0.0158053	0.0662247	0.0448149	NOTCH1/SOX11	2
GO:0070254	mucus secretion	2/215	17/18805	0.117647	10.29	4.12102	0.0158053	0.0662247	0.0448149	EGFR/FOSL2	2
GO:0070920	regulation of regulatory ncRNA processing	2/215	17/18805	0.117647	10.29	4.12102	0.0158053	0.0662247	0.0448149	IL6/TGFB1	2
GO:0090399	replicative senescence	2/215	17/18805	0.117647	10.29	4.12102	0.0158053	0.0662247	0.0448149	SERPINE1/TERT	2
GO:0098915	membrane repolarization during ventricular cardiac muscle cell action potential	2/215	17/18805	0.117647	10.29	4.12102	0.0158053	0.0662247	0.0448149	KCNQ1/NOS1	2
GO:0120305	regulation of pigmentation	2/215	17/18805	0.117647	10.29	4.12102	0.0158053	0.0662247	0.0448149	BCL2L11/TPCN2	2
GO:1901550	regulation of endothelial cell development	2/215	17/18805	0.117647	10.29	4.12102	0.0158053	0.0662247	0.0448149	ROCK2/TNF	2
GO:1903140	regulation of establishment of endothelial barrier	2/215	17/18805	0.117647	10.29	4.12102	0.0158053	0.0662247	0.0448149	ROCK2/TNF	2
GO:1903729	regulation of plasma membrane organization	2/215	17/18805	0.117647	10.29	4.12102	0.0158053	0.0662247	0.0448149	ASAP1/GSN	2
GO:0030509	BMP signaling pathway	6/215	176/18805	0.0340909	2.98177	2.84065	0.0158814	0.0663211	0.0448802	CRB2/FAM83G/NOTCH1/SOX11/UBE2O/ZNF423	6
GO:0046661	male sex differentiation	6/215	176/18805	0.0340909	2.98177	2.84065	0.0158814	0.0663211	0.0448802	BCL2L11/CSMD1/ESR1/HSD17B4/LHCGR/SRD5A1	6
GO:0030278	regulation of ossification	5/215	128/18805	0.0390625	3.41661	2.95027	0.0158941	0.0663211	0.0448802	ISG15/NOTCH1/SMAD3/SOX11/TGFB1	5
GO:0072089	stem cell proliferation	5/215	128/18805	0.0390625	3.41661	2.95027	0.0158941	0.0663211	0.0448802	ETV6/NOTCH1/SOX11/TERT/TGFB1	5
GO:0045055	regulated exocytosis	7/215	228/18805	0.0307018	2.68533	2.7534	0.0161194	0.0671919	0.0454695	ABCC4/ERC2/GNAI2/HTR1B/NOTCH1/RAB27A/SLC18A2	7
GO:0032635	interleukin-6 production	6/215	177/18805	0.0338983	2.96492	2.82457	0.0162871	0.0676814	0.0458007	CARD9/IL6/TGFB1/TNF/TRPV4/NMB	6
GO:0032675	regulation of interleukin-6 production	6/215	177/18805	0.0338983	2.96492	2.82457	0.0162871	0.0676814	0.0458007	CARD9/IL6/TGFB1/TNF/TRPV4/NMB	6
GO:0050680	negative regulation of epithelial cell proliferation	6/215	177/18805	0.0338983	2.96492	2.82457	0.0162871	0.0676814	0.0458007	KLF9/NOTCH1/PDX1/SPARC/TGFB1/TNF	6
GO:0002720	positive regulation of cytokine production involved in immune response	4/215	85/18805	0.0470588	4.11601	3.09642	0.0163779	0.0677098	0.0458199	CARD9/CD81/HTR2A/IL6	4
GO:0048041	focal adhesion assembly	4/215	85/18805	0.0470588	4.11601	3.09642	0.0163779	0.0677098	0.0458199	ACTN1/CLASP1/ROCK2/SMAD3	4
GO:0051149	positive regulation of muscle cell differentiation	4/215	85/18805	0.0470588	4.11601	3.09642	0.0163779	0.0677098	0.0458199	MYOD1/NOTCH1/PROX1/TGFB1	4
GO:0070509	calcium ion import	4/215	85/18805	0.0470588	4.11601	3.09642	0.0163779	0.0677098	0.0458199	CACNA1B/CACNA1C/SLC30A1/TRPV4	4
GO:0086003	cardiac muscle cell contraction	4/215	85/18805	0.0470588	4.11601	3.09642	0.0163779	0.0677098	0.0458199	CACNA1C/GSN/KCNQ1/NOS1	4
GO:0007520	myoblast fusion	3/215	47/18805	0.0638298	5.58288	3.38297	0.0165203	0.0680197	0.0460296	CD81/MYOD1/NOS1	3
GO:0010830	regulation of myotube differentiation	3/215	47/18805	0.0638298	5.58288	3.38297	0.0165203	0.0680197	0.0460296	BDNF/MYOD1/NOTCH1	3
GO:0030279	negative regulation of ossification	3/215	47/18805	0.0638298	5.58288	3.38297	0.0165203	0.0680197	0.0460296	NOTCH1/SMAD3/TGFB1	3
GO:0051294	establishment of spindle orientation	3/215	47/18805	0.0638298	5.58288	3.38297	0.0165203	0.0680197	0.0460296	CLASP1/SPRY2/KAT5	3
GO:0007519	skeletal muscle tissue development	6/215	178/18805	0.0337079	2.94826	2.8086	0.0167	0.0686894	0.0464828	DLL1/HLF/MYOD1/NOTCH1/SOX11/TGFB1	6
GO:0002761	regulation of myeloid leukocyte differentiation	5/215	130/18805	0.0384615	3.36404	2.90872	0.0168879	0.0692506	0.0468626	HLA-DRB1/TGFB1/TNF/TNFRSF11A/MITF	5
GO:0098659	inorganic cation import across plasma membrane	5/215	130/18805	0.0384615	3.36404	2.90872	0.0168879	0.0692506	0.0468626	CACNA1B/CACNA1C/KCNQ1/SLC30A1/TRPV4	5
GO:0099587	inorganic ion import across plasma membrane	5/215	130/18805	0.0384615	3.36404	2.90872	0.0168879	0.0692506	0.0468626	CACNA1B/CACNA1C/KCNQ1/SLC30A1/TRPV4	5
GO:0042093	T-helper cell differentiation	4/215	86/18805	0.0465116	4.06814	3.06682	0.0170272	0.0696096	0.0471055	HLA-DRB1/IL6/IRF4/JUNB	4
GO:0045913	positive regulation of carbohydrate metabolic process	4/215	86/18805	0.0465116	4.06814	3.06682	0.0170272	0.0696096	0.0471055	GPT/HTR2A/LHCGR/PPARGC1A	4
GO:0050871	positive regulation of B cell activation	4/215	86/18805	0.0465116	4.06814	3.06682	0.0170272	0.0696096	0.0471055	CD81/EXOSC3/IL6/TGFB1	4
GO:0071453	cellular response to oxygen levels	6/215	179/18805	0.0335196	2.93179	2.79275	0.0171199	0.0699179	0.0473142	DDAH1/MYOD1/NOTCH1/ROCK2/TERT/TGFB1	6
GO:0002440	production of molecular mediator of immune response	7/215	231/18805	0.030303	2.65046	2.71433	0.0171931	0.0701458	0.0474684	CARD9/CD81/EXOSC3/HTR2A/IL6/TGFB1/TNF	7
GO:0042471	ear morphogenesis	5/215	131/18805	0.0381679	3.33836	2.88824	0.0173999	0.0707748	0.0478941	KCNQ1/PROX1/RPL38/SPARC/SPRY2	5
GO:0043200	response to amino acid	5/215	131/18805	0.0381679	3.33836	2.88824	0.0173999	0.0707748	0.0478941	EGFR/F7/GIP/PDX1/TNF	5
GO:0051209	release of sequestered calcium ion into cytosol	5/215	131/18805	0.0381679	3.33836	2.88824	0.0173999	0.0707748	0.0478941	CACNA1C/HTR2A/LHCGR/TGFB1/TPCN2	5
GO:0032881	regulation of polysaccharide metabolic process	3/215	48/18805	0.0625	5.46657	3.3321	0.0174762	0.0707998	0.0479109	CLTC/GSK3A/TGFB1	3
GO:0048806	genitalia development	3/215	48/18805	0.0625	5.46657	3.3321	0.0174762	0.0707998	0.0479109	ESR1/LHCGR/SRD5A1	3
GO:0120163	negative regulation of cold-induced thermogenesis	3/215	48/18805	0.0625	5.46657	3.3321	0.0174762	0.0707998	0.0479109	NOTCH1/NPR3/ZNF423	3
GO:1902108	regulation of mitochondrial membrane permeability involved in apoptotic process	3/215	48/18805	0.0625	5.46657	3.3321	0.0174762	0.0707998	0.0479109	BCL2L11/CAMK2A/GSK3A	3
GO:0038127	ERBB signaling pathway	6/215	180/18805	0.0333333	2.9155	2.777	0.0175471	0.0708576	0.04795	CBLB/EGFR/NCK2/SPRY2/TGFA/TGFB1	6
GO:0002830	positive regulation of type 2 immune response	2/215	18/18805	0.111111	9.71835	3.97966	0.0176485	0.0708576	0.04795	CD81/IL6	2
GO:0034112	positive regulation of homotypic cell-cell adhesion	2/215	18/18805	0.111111	9.71835	3.97966	0.0176485	0.0708576	0.04795	HTR2A/IL6	2
GO:0042753	positive regulation of circadian rhythm	2/215	18/18805	0.111111	9.71835	3.97966	0.0176485	0.0708576	0.04795	BTRC/KAT5	2
GO:0043117	positive regulation of vascular permeability	2/215	18/18805	0.111111	9.71835	3.97966	0.0176485	0.0708576	0.04795	TGFB1/TRPV4	2
GO:0050687	negative regulation of defense response to virus	2/215	18/18805	0.111111	9.71835	3.97966	0.0176485	0.0708576	0.04795	PPM1B/C1QBP	2
GO:0071371	cellular response to gonadotropin stimulus	2/215	18/18805	0.111111	9.71835	3.97966	0.0176485	0.0708576	0.04795	LHCGR/NOTCH1	2
GO:0071895	odontoblast differentiation	2/215	18/18805	0.111111	9.71835	3.97966	0.0176485	0.0708576	0.04795	SERPINE1/TGFB1	2
GO:0150078	positive regulation of neuroinflammatory response	2/215	18/18805	0.111111	9.71835	3.97966	0.0176485	0.0708576	0.04795	IL6/TNF	2
GO:0055013	cardiac muscle cell development	4/215	87/18805	0.045977	4.02138	3.03767	0.0176924	0.0709629	0.0480213	CTDP1/GSK3A/MEIS1/PROX1	4
GO:0001701	in utero embryonic development	10/215	403/18805	0.0248139	2.17035	2.55412	0.017895	0.0717046	0.0485232	BCL2L11/CNOT2/EGFR/INTS1/NOTCH1/SLC30A1/SMAD3/TFEB/JUNB/NOS3	10
GO:0003014	renal system process	5/215	132/18805	0.0378788	3.31307	2.86796	0.0179221	0.0717279	0.048539	GNAI2/GSN/KCNQ1/NPR3/SUCNR1	5
GO:0048705	skeletal system morphogenesis	7/215	233/18805	0.0300429	2.62771	2.68862	0.0179364	0.0717279	0.048539	FOSL2/FOXN3/NPPC/SMAD3/SOX11/TGFB1/TRPV4	7
GO:0002294	CD4-positive, alpha-beta T cell differentiation involved in immune response	4/215	88/18805	0.0454545	3.97569	3.00895	0.0183735	0.0728212	0.0492788	HLA-DRB1/IL6/IRF4/JUNB	4
GO:0010232	vascular transport	4/215	88/18805	0.0454545	3.97569	3.00895	0.0183735	0.0728212	0.0492788	ABCC3/ABCC4/AVPR1A/MFSD2A	4
GO:0032370	positive regulation of lipid transport	4/215	88/18805	0.0454545	3.97569	3.00895	0.0183735	0.0728212	0.0492788	GAL/SCP2/TNFRSF11A/NMB	4
GO:0050810	regulation of steroid biosynthetic process	4/215	88/18805	0.0454545	3.97569	3.00895	0.0183735	0.0728212	0.0492788	IGFBP7/LHCGR/PROX1/TNF	4
GO:0150104	transport across blood-brain barrier	4/215	88/18805	0.0454545	3.97569	3.00895	0.0183735	0.0728212	0.0492788	ABCC3/ABCC4/AVPR1A/MFSD2A	4
GO:0010595	positive regulation of endothelial cell migration	5/215	133/18805	0.037594	3.28816	2.84788	0.0184546	0.0728212	0.0492788	PROX1/ROCK2/SPARC/TGFB1/NOS3	5
GO:1903322	positive regulation of protein modification by small protein conjugation or removal	5/215	133/18805	0.037594	3.28816	2.84788	0.0184546	0.0728212	0.0492788	BTRC/CBLB/GSK3A/SKP1/UBE2N	5
GO:0021575	hindbrain morphogenesis	3/215	49/18805	0.0612245	5.35501	3.28263	0.0184625	0.0728212	0.0492788	DLL1/GLI2/PROX1	3
GO:0030850	prostate gland development	3/215	49/18805	0.0612245	5.35501	3.28263	0.0184625	0.0728212	0.0492788	CYP7B1/ESR1/NOTCH1	3
GO:0032620	interleukin-17 production	3/215	49/18805	0.0612245	5.35501	3.28263	0.0184625	0.0728212	0.0492788	CARD9/IL6/TGFB1	3
GO:0032660	regulation of interleukin-17 production	3/215	49/18805	0.0612245	5.35501	3.28263	0.0184625	0.0728212	0.0492788	CARD9/IL6/TGFB1	3
GO:0045622	regulation of T-helper cell differentiation	3/215	49/18805	0.0612245	5.35501	3.28263	0.0184625	0.0728212	0.0492788	HLA-DRB1/IRF4/JUNB	3
GO:0072583	clathrin-dependent endocytosis	3/215	49/18805	0.0612245	5.35501	3.28263	0.0184625	0.0728212	0.0492788	CANX/CLTC/DLL1	3
GO:1902003	regulation of amyloid-beta formation	3/215	49/18805	0.0612245	5.35501	3.28263	0.0184625	0.0728212	0.0492788	GSK3A/ROCK2/TNF	3
GO:0072594	establishment of protein localization to organelle	11/215	467/18805	0.0235546	2.06021	2.49504	0.0188922	0.0743856	0.0503375	CBLB/CDH1/GSK3A/LHCGR/NOTCH1/SMAD3/TERT/TGFB1/USP7/HSPA4/RAN	11
GO:1901875	positive regulation of post-translational protein modification	5/215	134/18805	0.0373134	3.26362	2.82799	0.0189974	0.0743856	0.0503375	BTRC/CBLB/GSK3A/SKP1/UBE2N	5
GO:0061448	connective tissue development	8/215	291/18805	0.0274914	2.40454	2.59678	0.0190663	0.0743856	0.0503375	ADAMTS7/FOSL2/NOTCH1/NPPC/PPARGC1A/SMAD3/TGFB1/TRPV4	8
GO:0002287	alpha-beta T cell activation involved in immune response	4/215	89/18805	0.0449438	3.93102	2.98065	0.0190708	0.0743856	0.0503375	HLA-DRB1/IL6/IRF4/JUNB	4
GO:0002293	alpha-beta T cell differentiation involved in immune response	4/215	89/18805	0.0449438	3.93102	2.98065	0.0190708	0.0743856	0.0503375	HLA-DRB1/IL6/IRF4/JUNB	4
GO:0006094	gluconeogenesis	4/215	89/18805	0.0449438	3.93102	2.98065	0.0190708	0.0743856	0.0503375	GPT/PPARGC1A/TCF7L2/USP7	4
GO:0009791	post-embryonic development	4/215	89/18805	0.0449438	3.93102	2.98065	0.0190708	0.0743856	0.0503375	BCL2L11/IGF2R/NPPC/SLC18A2	4
GO:0016101	diterpenoid metabolic process	4/215	89/18805	0.0449438	3.93102	2.98065	0.0190708	0.0743856	0.0503375	CYP2D6/EGFR/RBP1/SRD5A1	4
GO:1901264	carbohydrate derivative transport	4/215	89/18805	0.0449438	3.93102	2.98065	0.0190708	0.0743856	0.0503375	ABCC3/ABCC4/RFT1/MFSD2A	4
GO:0017157	regulation of exocytosis	6/215	184/18805	0.0326087	2.85212	2.71508	0.0193292	0.0743856	0.0503375	CLASP1/GNAI2/HTR1B/NOTCH1/RAB27A/TPCN2	6
GO:0015711	organic anion transport	11/215	469/18805	0.0234542	2.05142	2.47979	0.0194289	0.0743856	0.0503375	ABCC3/ABCC4/AVPR1A/CPT1A/HTR1B/LHCGR/RBP1/TNF/TNFRSF11A/MFSD2A/NMB	11
GO:0006024	glycosaminoglycan biosynthetic process	3/215	50/18805	0.06	5.24791	3.23449	0.0194791	0.0743856	0.0503375	CLTC/HAS3/TGFB1	3
GO:0019884	antigen processing and presentation of exogenous antigen	3/215	50/18805	0.06	5.24791	3.23449	0.0194791	0.0743856	0.0503375	HLA-DQB1/HLA-DRB1/TAP2	3
GO:0030195	negative regulation of blood coagulation	3/215	50/18805	0.06	5.24791	3.23449	0.0194791	0.0743856	0.0503375	SERPINE1/NOS3/TFPI	3
GO:0042491	inner ear auditory receptor cell differentiation	3/215	50/18805	0.06	5.24791	3.23449	0.0194791	0.0743856	0.0503375	DLL1/KCNQ1/NOTCH1	3
GO:0043114	regulation of vascular permeability	3/215	50/18805	0.06	5.24791	3.23449	0.0194791	0.0743856	0.0503375	DDAH1/TGFB1/TRPV4	3
GO:0045071	negative regulation of viral genome replication	3/215	50/18805	0.06	5.24791	3.23449	0.0194791	0.0743856	0.0503375	ISG15/PROX1/TNF	3
GO:0045747	positive regulation of Notch signaling pathway	3/215	50/18805	0.06	5.24791	3.23449	0.0194791	0.0743856	0.0503375	DLL1/NOTCH1/NOS3	3
GO:0048538	thymus development	3/215	50/18805	0.06	5.24791	3.23449	0.0194791	0.0743856	0.0503375	BCL2L11/PRDX2/TYR	3
GO:0002832	negative regulation of response to biotic stimulus	5/215	135/18805	0.037037	3.23945	2.80828	0.0195507	0.0743856	0.0503375	ISG15/PPM1B/PRDX2/TGFB1/C1QBP	5
GO:0007052	mitotic spindle organization	5/215	135/18805	0.037037	3.23945	2.80828	0.0195507	0.0743856	0.0503375	CLASP1/CLTC/KIF11/MYBL2/RAN	5
GO:0001829	trophectodermal cell differentiation	2/215	19/18805	0.105263	9.20685	3.84894	0.0195781	0.0743856	0.0503375	CNOT2/JUNB	2
GO:0002281	macrophage activation involved in immune response	2/215	19/18805	0.105263	9.20685	3.84894	0.0195781	0.0743856	0.0503375	SUCNR1/TNF	2
GO:0003417	growth plate cartilage development	2/215	19/18805	0.105263	9.20685	3.84894	0.0195781	0.0743856	0.0503375	FOSL2/NPPC	2
GO:0007620	copulation	2/215	19/18805	0.105263	9.20685	3.84894	0.0195781	0.0743856	0.0503375	AVPR1A/CNR1	2
GO:0030540	female genitalia development	2/215	19/18805	0.105263	9.20685	3.84894	0.0195781	0.0743856	0.0503375	ESR1/SRD5A1	2
GO:0032310	prostaglandin secretion	2/215	19/18805	0.105263	9.20685	3.84894	0.0195781	0.0743856	0.0503375	ABCC4/TNFRSF11A	2
GO:0035743	CD4-positive, alpha-beta T cell cytokine production	2/215	19/18805	0.105263	9.20685	3.84894	0.0195781	0.0743856	0.0503375	CD81/IL6	2
GO:0045721	negative regulation of gluconeogenesis	2/215	19/18805	0.105263	9.20685	3.84894	0.0195781	0.0743856	0.0503375	TCF7L2/USP7	2
GO:0045780	positive regulation of bone resorption	2/215	19/18805	0.105263	9.20685	3.84894	0.0195781	0.0743856	0.0503375	EGFR/TNFRSF11A	2
GO:0060039	pericardium development	2/215	19/18805	0.105263	9.20685	3.84894	0.0195781	0.0743856	0.0503375	NOTCH1/SMAD3	2
GO:0071071	regulation of phospholipid biosynthetic process	2/215	19/18805	0.105263	9.20685	3.84894	0.0195781	0.0743856	0.0503375	HTR2A/SCP2	2
GO:0086014	atrial cardiac muscle cell action potential	2/215	19/18805	0.105263	9.20685	3.84894	0.0195781	0.0743856	0.0503375	CACNA1C/KCNQ1	2
GO:0086026	atrial cardiac muscle cell to AV node cell signaling	2/215	19/18805	0.105263	9.20685	3.84894	0.0195781	0.0743856	0.0503375	CACNA1C/KCNQ1	2
GO:0086066	atrial cardiac muscle cell to AV node cell communication	2/215	19/18805	0.105263	9.20685	3.84894	0.0195781	0.0743856	0.0503375	CACNA1C/KCNQ1	2
GO:0097094	craniofacial suture morphogenesis	2/215	19/18805	0.105263	9.20685	3.84894	0.0195781	0.0743856	0.0503375	FOXN3/TGFB1	2
GO:1902570	protein localization to nucleolus	2/215	19/18805	0.105263	9.20685	3.84894	0.0195781	0.0743856	0.0503375	TERT/RAN	2
GO:1904037	positive regulation of epithelial cell apoptotic process	2/215	19/18805	0.105263	9.20685	3.84894	0.0195781	0.0743856	0.0503375	GSN/IL6	2
GO:1904666	regulation of ubiquitin protein ligase activity	2/215	19/18805	0.105263	9.20685	3.84894	0.0195781	0.0743856	0.0503375	BTRC/SKP1	2
GO:0016042	lipid catabolic process	9/215	350/18805	0.0257143	2.2491	2.53676	0.0196453	0.0745709	0.0504629	CNR1/CPT1A/ENPP2/FUCA1/HSD17B4/SCP2/SRD5A1/TNF/MFSD2A	9
GO:0043542	endothelial cell migration	8/215	293/18805	0.0273038	2.38813	2.57538	0.0197736	0.0748868	0.0506766	GADD45A/NOTCH1/PROX1/ROCK2/SPARC/TGFB1/TNF/NOS3	8
GO:0048145	regulation of fibroblast proliferation	4/215	90/18805	0.0444444	3.88734	2.95276	0.0197842	0.0748868	0.0506766	EGFR/ESR1/FOSL2/TGFB1	4
GO:0051453	regulation of intracellular pH	4/215	90/18805	0.0444444	3.88734	2.95276	0.0197842	0.0748868	0.0506766	AVPR1A/OCA2/RAB20/TPCN2	4
GO:0045995	regulation of embryonic development	4/215	91/18805	0.043956	3.84462	2.92527	0.0205139	0.0771878	0.0522338	CLASP1/CRB2/DLL1/NOTCH1	4
GO:0006513	protein monoubiquitination	3/215	51/18805	0.0588235	5.14501	3.18763	0.020526	0.0771878	0.0522338	UBE2O/SKP1/UBE2N	3
GO:0008206	bile acid metabolic process	3/215	51/18805	0.0588235	5.14501	3.18763	0.020526	0.0771878	0.0522338	CYP7B1/PROX1/SCP2	3
GO:0014911	positive regulation of smooth muscle cell migration	3/215	51/18805	0.0588235	5.14501	3.18763	0.020526	0.0771878	0.0522338	DOCK4/FAT1/TERT	3
GO:0032365	intracellular lipid transport	3/215	51/18805	0.0588235	5.14501	3.18763	0.020526	0.0771878	0.0522338	CPT1A/SCP2/TPCN2	3
GO:0046850	regulation of bone remodeling	3/215	51/18805	0.0588235	5.14501	3.18763	0.020526	0.0771878	0.0522338	EGFR/IL6/TNFRSF11A	3
GO:1900047	negative regulation of hemostasis	3/215	51/18805	0.0588235	5.14501	3.18763	0.020526	0.0771878	0.0522338	SERPINE1/NOS3/TFPI	3
GO:0002456	T cell mediated immunity	5/215	137/18805	0.0364964	3.19216	2.76941	0.0206886	0.0777269	0.0525986	CD81/HLA-DRB1/IL6/RAB27A/TAP2	5
GO:0019319	hexose biosynthetic process	4/215	92/18805	0.0434783	3.80283	2.89817	0.02126	0.0796277	0.0538849	GPT/PPARGC1A/TCF7L2/USP7	4
GO:0055017	cardiac muscle tissue growth	4/215	92/18805	0.0434783	3.80283	2.89817	0.02126	0.0796277	0.0538849	CTDP1/GSK3A/MEIS1/NOTCH1	4
GO:1904063	negative regulation of cation transmembrane transport	4/215	92/18805	0.0434783	3.80283	2.89817	0.02126	0.0796277	0.0538849	KCNQ1/NOS1/SLC30A1/TGFB1	4
GO:0046632	alpha-beta T cell differentiation	5/215	138/18805	0.0362319	3.16903	2.75025	0.0212735	0.0796277	0.0538849	FOSL2/HLA-DRB1/IL6/IRF4/JUNB	5
GO:0003184	pulmonary valve morphogenesis	2/215	20/18805	0.1	8.74651	3.72752	0.0215917	0.080193	0.0542674	NOTCH1/NOS3	2
GO:0010522	regulation of calcium ion transport into cytosol	2/215	20/18805	0.1	8.74651	3.72752	0.0215917	0.080193	0.0542674	LHCGR/NOS1	2
GO:0043011	myeloid dendritic cell differentiation	2/215	20/18805	0.1	8.74651	3.72752	0.0215917	0.080193	0.0542674	IRF4/TGFB1	2
GO:0048643	positive regulation of skeletal muscle tissue development	2/215	20/18805	0.1	8.74651	3.72752	0.0215917	0.080193	0.0542674	DLL1/MYOD1	2
GO:0051443	positive regulation of ubiquitin-protein transferase activity	2/215	20/18805	0.1	8.74651	3.72752	0.0215917	0.080193	0.0542674	BTRC/SKP1	2
GO:0051797	regulation of hair follicle development	2/215	20/18805	0.1	8.74651	3.72752	0.0215917	0.080193	0.0542674	GAL/TNF	2
GO:1900037	regulation of cellular response to hypoxia	2/215	20/18805	0.1	8.74651	3.72752	0.0215917	0.080193	0.0542674	DDAH1/ROCK2	2
GO:0042461	photoreceptor cell development	3/215	52/18805	0.0576923	5.04606	3.14198	0.0216034	0.080193	0.0542674	CRB2/SAMD11/MFSD2A	3
GO:0051155	positive regulation of striated muscle cell differentiation	3/215	52/18805	0.0576923	5.04606	3.14198	0.0216034	0.080193	0.0542674	MYOD1/PROX1/TGFB1	3
GO:0030048	actin filament-based movement	5/215	139/18805	0.0359712	3.14623	2.73125	0.0218691	0.0811045	0.0548843	CACNA1C/GSN/KCNQ1/MYBPC3/NOS1	5
GO:1903320	regulation of protein modification by small protein conjugation or removal	7/215	243/18805	0.0288066	2.51957	2.56399	0.0219947	0.0814954	0.0551488	BTRC/CBLB/GSK3A/ISG15/SPRY2/SKP1/UBE2N	7
GO:0006887	exocytosis	9/215	358/18805	0.0251397	2.19884	2.46289	0.0223476	0.0827272	0.0559824	ABCC4/CLASP1/ERC2/GNAI2/HTR1B/NOTCH1/RAB27A/SLC18A2/TPCN2	9
GO:0030168	platelet activation	5/215	140/18805	0.0357143	3.12375	2.71243	0.0224754	0.0829718	0.0561479	ADRA2C/DGKH/HTR2A/IL6/NOS3	5
GO:0043433	negative regulation of DNA-binding transcription factor activity	5/215	140/18805	0.0357143	3.12375	2.71243	0.0224754	0.0829718	0.0561479	BTRC/ESR1/PROX1/TCF7L2/USP7	5
GO:0045727	positive regulation of translation	5/215	140/18805	0.0357143	3.12375	2.71243	0.0224754	0.0829718	0.0561479	BARHL2/IL6/NCK2/TNF/C1QBP	5
GO:0001754	eye photoreceptor cell differentiation	3/215	53/18805	0.0566038	4.95086	3.09749	0.0227112	0.0830367	0.0561918	CRB2/NOTCH1/SAMD11	3
GO:0021695	cerebellar cortex development	3/215	53/18805	0.0566038	4.95086	3.09749	0.0227112	0.0830367	0.0561918	DLL1/GLI2/PROX1	3
GO:0030520	estrogen receptor signaling pathway	3/215	53/18805	0.0566038	4.95086	3.09749	0.0227112	0.0830367	0.0561918	CNOT2/CYP7B1/ESR1	3
GO:0035094	response to nicotine	3/215	53/18805	0.0566038	4.95086	3.09749	0.0227112	0.0830367	0.0561918	CNR1/PDX1/TNF	3
GO:0044331	cell-cell adhesion mediated by cadherin	3/215	53/18805	0.0566038	4.95086	3.09749	0.0227112	0.0830367	0.0561918	CDH1/NOTCH1/TGFB1	3
GO:0060688	regulation of morphogenesis of a branching structure	3/215	53/18805	0.0566038	4.95086	3.09749	0.0227112	0.0830367	0.0561918	ESR1/TGFB1/TNF	3
GO:2000179	positive regulation of neural precursor cell proliferation	3/215	53/18805	0.0566038	4.95086	3.09749	0.0227112	0.0830367	0.0561918	GNAI2/NOTCH1/PROX1	3
GO:0009267	cellular response to starvation	6/215	191/18805	0.0314136	2.7476	2.61061	0.0227379	0.0830367	0.0561918	MYOD1/SRD5A1/TFEB/TNFRSF11A/KAT5/MFSD2A	6
GO:0014910	regulation of smooth muscle cell migration	4/215	94/18805	0.0425532	3.72192	2.84509	0.0228016	0.0830367	0.0561918	DOCK4/FAT1/SERPINE1/TERT	4
GO:0021766	hippocampus development	4/215	94/18805	0.0425532	3.72192	2.84509	0.0228016	0.0830367	0.0561918	PROX1/PTPRS/SRD5A1/MFSD2A	4
GO:0030641	regulation of cellular pH	4/215	94/18805	0.0425532	3.72192	2.84509	0.0228016	0.0830367	0.0561918	AVPR1A/OCA2/RAB20/TPCN2	4
GO:0042475	odontogenesis of dentin-containing tooth	4/215	94/18805	0.0425532	3.72192	2.84509	0.0228016	0.0830367	0.0561918	BCL2L11/GLI2/SERPINE1/TGFB1	4
GO:0046364	monosaccharide biosynthetic process	4/215	94/18805	0.0425532	3.72192	2.84509	0.0228016	0.0830367	0.0561918	GPT/PPARGC1A/TCF7L2/USP7	4
GO:1904705	regulation of vascular associated smooth muscle cell proliferation	4/215	94/18805	0.0425532	3.72192	2.84509	0.0228016	0.0830367	0.0561918	GNAI2/HTR1B/TERT/TNF	4
GO:2000278	regulation of DNA biosynthetic process	4/215	94/18805	0.0425532	3.72192	2.84509	0.0228016	0.0830367	0.0561918	DCP2/HTR2A/NPPC/TNF	4
GO:0008643	carbohydrate transport	5/215	141/18805	0.035461	3.1016	2.69378	0.0230925	0.0840201	0.0568572	GIP/GSK3A/TERT/TNF/MFSD2A	5
GO:0045088	regulation of innate immune response	11/215	482/18805	0.0228216	1.99609	2.38248	0.0231973	0.0843254	0.0570639	CARD9/CPT1A/ESR1/IRF4/ISG15/PTPRS/TGFB1/TNF/C1QBP/KAT5/PPP2CA	11
GO:0045766	positive regulation of angiogenesis	6/215	192/18805	0.03125	2.73328	2.59607	0.0232558	0.084386	0.0571049	CXCR4/DDAH1/DLL1/SERPINE1/TERT/NOS3	6
GO:0060538	skeletal muscle organ development	6/215	192/18805	0.03125	2.73328	2.59607	0.0232558	0.084386	0.0571049	DLL1/HLF/MYOD1/NOTCH1/SOX11/TGFB1	6
GO:0002396	MHC protein complex assembly	2/215	21/18805	0.0952381	8.33001	3.61431	0.0236873	0.0846575	0.0572886	HLA-DQB1/HLA-DRB1	2
GO:0002501	peptide antigen assembly with MHC protein complex	2/215	21/18805	0.0952381	8.33001	3.61431	0.0236873	0.0846575	0.0572886	HLA-DQB1/HLA-DRB1	2
GO:0010288	response to lead ion	2/215	21/18805	0.0952381	8.33001	3.61431	0.0236873	0.0846575	0.0572886	CLDN1/PPP2CA	2
GO:0010829	negative regulation of D-glucose transmembrane transport	2/215	21/18805	0.0952381	8.33001	3.61431	0.0236873	0.0846575	0.0572886	GSK3A/TNF	2
GO:0032261	purine nucleotide salvage	2/215	21/18805	0.0952381	8.33001	3.61431	0.0236873	0.0846575	0.0572886	APRT/NAMPT	2
GO:0032495	response to muramyl dipeptide	2/215	21/18805	0.0952381	8.33001	3.61431	0.0236873	0.0846575	0.0572886	CARD9/NOTCH1	2
GO:0035930	corticosteroid hormone secretion	2/215	21/18805	0.0952381	8.33001	3.61431	0.0236873	0.0846575	0.0572886	GAL/KCNQ1	2
GO:0038166	angiotensin-activated signaling pathway	2/215	21/18805	0.0952381	8.33001	3.61431	0.0236873	0.0846575	0.0572886	CAMK2A/ROCK2	2
GO:0048535	lymph node development	2/215	21/18805	0.0952381	8.33001	3.61431	0.0236873	0.0846575	0.0572886	TGFB1/TNFRSF11A	2
GO:0048670	regulation of collateral sprouting	2/215	21/18805	0.0952381	8.33001	3.61431	0.0236873	0.0846575	0.0572886	BDNF/PTPRS	2
GO:0061050	regulation of cell growth involved in cardiac muscle cell development	2/215	21/18805	0.0952381	8.33001	3.61431	0.0236873	0.0846575	0.0572886	CTDP1/GSK3A	2
GO:0061577	calcium ion transmembrane transport via high voltage-gated calcium channel	2/215	21/18805	0.0952381	8.33001	3.61431	0.0236873	0.0846575	0.0572886	CACNA1C/NOS1	2
GO:0071800	podosome assembly	2/215	21/18805	0.0952381	8.33001	3.61431	0.0236873	0.0846575	0.0572886	GSN/TNF	2
GO:0072567	chemokine (C-X-C motif) ligand 2 production	2/215	21/18805	0.0952381	8.33001	3.61431	0.0236873	0.0846575	0.0572886	TGFB1/TNF	2
GO:0090713	immunological memory process	2/215	21/18805	0.0952381	8.33001	3.61431	0.0236873	0.0846575	0.0572886	CD81/HLA-DRB1	2
GO:1905874	regulation of postsynaptic density organization	2/215	21/18805	0.0952381	8.33001	3.61431	0.0236873	0.0846575	0.0572886	PTPRS/SLC30A1	2
GO:2000341	regulation of chemokine (C-X-C motif) ligand 2 production	2/215	21/18805	0.0952381	8.33001	3.61431	0.0236873	0.0846575	0.0572886	TGFB1/TNF	2
GO:0002455	humoral immune response mediated by circulating immunoglobulin	3/215	54/18805	0.0555556	4.85917	3.0541	0.0238495	0.0848612	0.0574265	CD81/TNF/C1QBP	3
GO:0002548	monocyte chemotaxis	3/215	54/18805	0.0555556	4.85917	3.0541	0.0238495	0.0848612	0.0574265	IL6/SERPINE1/TNFRSF11A	3
GO:0010543	regulation of platelet activation	3/215	54/18805	0.0555556	4.85917	3.0541	0.0238495	0.0848612	0.0574265	HTR2A/IL6/NOS3	3
GO:0050819	negative regulation of coagulation	3/215	54/18805	0.0555556	4.85917	3.0541	0.0238495	0.0848612	0.0574265	SERPINE1/NOS3/TFPI	3
GO:1904752	regulation of vascular associated smooth muscle cell migration	3/215	54/18805	0.0555556	4.85917	3.0541	0.0238495	0.0848612	0.0574265	DOCK4/FAT1/TERT	3
GO:1901873	regulation of post-translational protein modification	7/215	248/18805	0.0282258	2.46877	2.50398	0.0242455	0.0861943	0.0583286	BTRC/CBLB/GSK3A/ISG15/SPRY2/SKP1/UBE2N	7
GO:0021543	pallium development	6/215	194/18805	0.0309278	2.70511	2.56727	0.0243153	0.0863665	0.0584451	EGFR/HTR6/PROX1/PTPRS/SRD5A1/MFSD2A	6
GO:0043467	regulation of generation of precursor metabolites and energy	5/215	143/18805	0.034965	3.05822	2.65696	0.0243594	0.086447	0.0584996	GSK3A/HTR2A/TNF/TRPV4/PPP2CA	5
GO:0072091	regulation of stem cell proliferation	4/215	96/18805	0.0416667	3.64438	2.79344	0.0244097	0.0864733	0.0585174	NOTCH1/SOX11/TERT/TGFB1	4
GO:1990874	vascular associated smooth muscle cell proliferation	4/215	96/18805	0.0416667	3.64438	2.79344	0.0244097	0.0864733	0.0585174	GNAI2/HTR1B/TERT/TNF	4
GO:0002833	positive regulation of response to biotic stimulus	10/215	425/18805	0.0235294	2.058	2.37254	0.0247518	0.0876084	0.0592855	CARD9/CPT1A/ESR1/HLA-DRB1/IRF4/PTPRS/TNF/C1QBP/KAT5/PPP2CA	10
GO:1902107	positive regulation of leukocyte differentiation	6/215	195/18805	0.0307692	2.69123	2.55301	0.024857	0.0878266	0.0594331	GLI2/HLA-DRB1/TGFB1/TNF/TNFRSF11A/KAT5	6
GO:1903708	positive regulation of hemopoiesis	6/215	195/18805	0.0307692	2.69123	2.55301	0.024857	0.0878266	0.0594331	GLI2/HLA-DRB1/TGFB1/TNF/TNFRSF11A/KAT5	6
GO:0007586	digestion	5/215	144/18805	0.0347222	3.03698	2.6388	0.0250093	0.087934	0.0595058	CCK/EPB41/KCNQ1/NPPC/PPARGC1A	5
GO:0010883	regulation of lipid storage	3/215	55/18805	0.0545455	4.77082	3.01177	0.0250181	0.087934	0.0595058	CPT1A/IL6/TNF	3
GO:0042743	hydrogen peroxide metabolic process	3/215	55/18805	0.0545455	4.77082	3.01177	0.0250181	0.087934	0.0595058	EGFR/PRDX2/TPO	3
GO:0045778	positive regulation of ossification	3/215	55/18805	0.0545455	4.77082	3.01177	0.0250181	0.087934	0.0595058	ISG15/SMAD3/SOX11	3
GO:0060425	lung morphogenesis	3/215	55/18805	0.0545455	4.77082	3.01177	0.0250181	0.087934	0.0595058	SOX11/SPRY2/TNF	3
GO:1903351	cellular response to dopamine	3/215	55/18805	0.0545455	4.77082	3.01177	0.0250181	0.087934	0.0595058	GSK3A/HTR2A/HTR6	3
GO:0002292	T cell differentiation involved in immune response	4/215	97/18805	0.0412371	3.60681	2.76813	0.0252388	0.0885553	0.0599263	HLA-DRB1/IL6/IRF4/JUNB	4
GO:0046330	positive regulation of JNK cascade	4/215	97/18805	0.0412371	3.60681	2.76813	0.0252388	0.0885553	0.0599263	CARD9/GADD45A/TNF/TRPV4	4
GO:0050954	sensory perception of mechanical stimulus	6/215	196/18805	0.0306122	2.6775	2.53884	0.0254067	0.0890668	0.0602724	CXCR4/HTR2A/KCNQ1/RPL38/SPRY2/TNF	6
GO:0002274	myeloid leukocyte activation	7/215	251/18805	0.0278884	2.43927	2.46867	0.0256695	0.0898847	0.0608259	CNR1/IL6/IRF4/SLC18A2/SUCNR1/TGFB1/TNF	7
GO:0035739	CD4-positive, alpha-beta T cell proliferation	2/215	22/18805	0.0909091	7.95137	3.50836	0.0258627	0.0898847	0.0608259	CBLB/CD81	2
GO:0035809	regulation of urine volume	2/215	22/18805	0.0909091	7.95137	3.50836	0.0258627	0.0898847	0.0608259	GNAI2/NPR3	2
GO:0045056	transcytosis	2/215	22/18805	0.0909091	7.95137	3.50836	0.0258627	0.0898847	0.0608259	CLTC/MFSD2A	2
GO:0060004	reflex	2/215	22/18805	0.0909091	7.95137	3.50836	0.0258627	0.0898847	0.0608259	USP46/NMB	2
GO:0090208	positive regulation of triglyceride metabolic process	2/215	22/18805	0.0909091	7.95137	3.50836	0.0258627	0.0898847	0.0608259	KAT5/MFSD2A	2
GO:0097709	connective tissue replacement	2/215	22/18805	0.0909091	7.95137	3.50836	0.0258627	0.0898847	0.0608259	ROCK2/TGFB1	2
GO:1903054	negative regulation of extracellular matrix organization	2/215	22/18805	0.0909091	7.95137	3.50836	0.0258627	0.0898847	0.0608259	NOTCH1/TGFB1	2
GO:2000561	regulation of CD4-positive, alpha-beta T cell proliferation	2/215	22/18805	0.0909091	7.95137	3.50836	0.0258627	0.0898847	0.0608259	CBLB/CD81	2
GO:2000725	regulation of cardiac muscle cell differentiation	2/215	22/18805	0.0909091	7.95137	3.50836	0.0258627	0.0898847	0.0608259	DLL1/TGFB1	2
GO:0006959	humoral immune response	8/215	309/18805	0.02589	2.26447	2.4102	0.0261188	0.0906966	0.0613754	CD81/HLA-DQB1/HLA-DRB1/IL6/NOTCH1/TFEB/TNF/C1QBP	8
GO:0002639	positive regulation of immunoglobulin production	3/215	56/18805	0.0535714	4.68563	2.97044	0.0262172	0.0907259	0.0613951	EXOSC3/IL6/TGFB1	3
GO:0030857	negative regulation of epithelial cell differentiation	3/215	56/18805	0.0535714	4.68563	2.97044	0.0262172	0.0907259	0.0613951	DLL1/NOTCH1/SPRY2	3
GO:1904738	vascular associated smooth muscle cell migration	3/215	56/18805	0.0535714	4.68563	2.97044	0.0262172	0.0907259	0.0613951	DOCK4/FAT1/TERT	3
GO:2000648	positive regulation of stem cell proliferation	3/215	56/18805	0.0535714	4.68563	2.97044	0.0262172	0.0907259	0.0613951	SOX11/TERT/TGFB1	3
GO:0045859	regulation of protein kinase activity	9/215	369/18805	0.0243902	2.1333	2.36444	0.0264857	0.0915766	0.0619708	ADRA2C/EGFR/GADD45A/PIK3R5/PROX1/TNF/TNFRSF11A/PPP2CA/TAB2	9
GO:0018108	peptidyl-tyrosine phosphorylation	6/215	198/18805	0.030303	2.65046	2.51075	0.0265302	0.0916519	0.0620218	EGFR/ENPP2/HTR2A/IL6/TGFA/TGFB1	6
GO:0034766	negative regulation of monoatomic ion transmembrane transport	4/215	99/18805	0.040404	3.53394	2.7185	0.0269475	0.0929344	0.0628897	KCNQ1/NOS1/SLC30A1/TGFB1	4
GO:0061387	regulation of extent of cell growth	4/215	99/18805	0.040404	3.53394	2.7185	0.0269475	0.0929344	0.0628897	BARHL2/BDNF/CDH1/PTPRS	4
GO:0050671	positive regulation of lymphocyte proliferation	5/215	147/18805	0.0340136	2.975	2.58523	0.0270256	0.0931239	0.0630179	BTNL2/CD81/IGFBP2/IL6/NCK2	5
GO:0018212	peptidyl-tyrosine modification	6/215	199/18805	0.0301508	2.63714	2.49684	0.0271042	0.0933152	0.0631474	EGFR/ENPP2/HTR2A/IL6/TGFA/TGFB1	6
GO:0014888	striated muscle adaptation	3/215	57/18805	0.0526316	4.60343	2.93009	0.0274466	0.093786	0.0634659	GSN/MYOD1/SMAD3	3
GO:0030865	cortical cytoskeleton organization	3/215	57/18805	0.0526316	4.60343	2.93009	0.0274466	0.093786	0.0634659	EPB41/ROCK2/TRPV4	3
GO:0034205	amyloid-beta formation	3/215	57/18805	0.0526316	4.60343	2.93009	0.0274466	0.093786	0.0634659	GSK3A/ROCK2/TNF	3
GO:0042220	response to cocaine	3/215	57/18805	0.0526316	4.60343	2.93009	0.0274466	0.093786	0.0634659	CNR1/HTR1B/HTR2A	3
GO:0046148	pigment biosynthetic process	3/215	57/18805	0.0526316	4.60343	2.93009	0.0274466	0.093786	0.0634659	ALAS1/OCA2/TYR	3
GO:0051452	intracellular pH reduction	3/215	57/18805	0.0526316	4.60343	2.93009	0.0274466	0.093786	0.0634659	AVPR1A/RAB20/TPCN2	3
GO:1902991	regulation of amyloid precursor protein catabolic process	3/215	57/18805	0.0526316	4.60343	2.93009	0.0274466	0.093786	0.0634659	GSK3A/ROCK2/TNF	3
GO:1903350	response to dopamine	3/215	57/18805	0.0526316	4.60343	2.93009	0.0274466	0.093786	0.0634659	GSK3A/HTR2A/HTR6	3
GO:0007162	negative regulation of cell adhesion	8/215	312/18805	0.025641	2.2427	2.38036	0.0274501	0.093786	0.0634659	CBLB/CDH1/HLA-DRB1/NOTCH1/PRDX2/SERPINE1/TGFB1/TRPV4	8
GO:0006721	terpenoid metabolic process	4/215	100/18805	0.04	3.4986	2.69416	0.0278272	0.0949352	0.0642437	CYP2D6/EGFR/RBP1/SRD5A1	4
GO:0006590	thyroid hormone generation	2/215	23/18805	0.0869565	7.60566	3.4089	0.0281159	0.0949352	0.0642437	DIO2/TPO	2
GO:0009651	response to salt stress	2/215	23/18805	0.0869565	7.60566	3.4089	0.0281159	0.0949352	0.0642437	TNF/TRPV4	2
GO:0010866	regulation of triglyceride biosynthetic process	2/215	23/18805	0.0869565	7.60566	3.4089	0.0281159	0.0949352	0.0642437	KAT5/MFSD2A	2
GO:0010888	negative regulation of lipid storage	2/215	23/18805	0.0869565	7.60566	3.4089	0.0281159	0.0949352	0.0642437	IL6/TNF	2
GO:0019430	removal of superoxide radicals	2/215	23/18805	0.0869565	7.60566	3.4089	0.0281159	0.0949352	0.0642437	PRDX2/NOS3	2
GO:0032891	negative regulation of organic acid transport	2/215	23/18805	0.0869565	7.60566	3.4089	0.0281159	0.0949352	0.0642437	HTR1B/TNF	2
GO:0033962	P-body assembly	2/215	23/18805	0.0869565	7.60566	3.4089	0.0281159	0.0949352	0.0642437	CNOT2/LSM4	2
GO:0034472	snRNA 3'-end processing	2/215	23/18805	0.0869565	7.60566	3.4089	0.0281159	0.0949352	0.0642437	EXOSC3/INTS1	2
GO:0038128	ERBB2 signaling pathway	2/215	23/18805	0.0869565	7.60566	3.4089	0.0281159	0.0949352	0.0642437	EGFR/TGFA	2
GO:0045722	positive regulation of gluconeogenesis	2/215	23/18805	0.0869565	7.60566	3.4089	0.0281159	0.0949352	0.0642437	GPT/PPARGC1A	2
GO:0045762	positive regulation of adenylate cyclase activity	2/215	23/18805	0.0869565	7.60566	3.4089	0.0281159	0.0949352	0.0642437	CACNA1C/LHCGR	2
GO:2000047	regulation of cell-cell adhesion mediated by cadherin	2/215	23/18805	0.0869565	7.60566	3.4089	0.0281159	0.0949352	0.0642437	NOTCH1/TGFB1	2
GO:2000114	regulation of establishment of cell polarity	2/215	23/18805	0.0869565	7.60566	3.4089	0.0281159	0.0949352	0.0642437	GSN/ROCK2	2
GO:0090090	negative regulation of canonical Wnt signaling pathway	5/215	149/18805	0.033557	2.93507	2.55027	0.0284256	0.0959009	0.0648971	BICC1/GSK3A/IGFBP2/NOTCH1/TCF7L2	5
GO:0048285	organelle fission	11/215	498/18805	0.0220884	1.93196	2.26677	0.0285392	0.0962036	0.065102	BCL2L11/CLASP1/CTDP1/KIF11/MYBL2/TGFA/TGFB1/TNF/UBE2I/KAT5/RAN	11
GO:0006023	aminoglycan biosynthetic process	3/215	58/18805	0.0517241	4.52406	2.89065	0.0287063	0.0962634	0.0651424	CLTC/HAS3/TGFB1	3
GO:0035315	hair cell differentiation	3/215	58/18805	0.0517241	4.52406	2.89065	0.0287063	0.0962634	0.0651424	DLL1/KCNQ1/NOTCH1	3
GO:0071868	cellular response to monoamine stimulus	3/215	58/18805	0.0517241	4.52406	2.89065	0.0287063	0.0962634	0.0651424	GSK3A/HTR2A/HTR6	3
GO:0071870	cellular response to catecholamine stimulus	3/215	58/18805	0.0517241	4.52406	2.89065	0.0287063	0.0962634	0.0651424	GSK3A/HTR2A/HTR6	3
GO:0072132	mesenchyme morphogenesis	3/215	58/18805	0.0517241	4.52406	2.89065	0.0287063	0.0962634	0.0651424	NOTCH1/SMAD3/NOS3	3
GO:0010596	negative regulation of endothelial cell migration	4/215	101/18805	0.039604	3.46397	2.67013	0.0287239	0.0962634	0.0651424	GADD45A/NOTCH1/TGFB1/TNF	4
GO:0014909	smooth muscle cell migration	4/215	101/18805	0.039604	3.46397	2.67013	0.0287239	0.0962634	0.0651424	DOCK4/FAT1/SERPINE1/TERT	4
GO:0050807	regulation of synapse organization	8/215	315/18805	0.0253968	2.22134	2.35086	0.0288279	0.0965315	0.0653238	ASAP1/BDNF/DOCK4/ICAM5/PTPRS/SLC30A1/SPARC/TNF	8
GO:0032946	positive regulation of mononuclear cell proliferation	5/215	150/18805	0.0333333	2.9155	2.533	0.0291426	0.0974238	0.0659277	BTNL2/CD81/IGFBP2/IL6/NCK2	5
GO:0071333	cellular response to glucose stimulus	5/215	150/18805	0.0333333	2.9155	2.533	0.0291426	0.0974238	0.0659277	HLA-DRB1/PDX1/SMAD3/TGFB1/KAT5	5
GO:0035282	segmentation	4/215	102/18805	0.0392157	3.43	2.6464	0.0296377	0.0989148	0.0669367	CRB2/DLL1/NOTCH1/SMAD3	4
GO:0048640	negative regulation of developmental growth	4/215	102/18805	0.0392157	3.43	2.6464	0.0296377	0.0989148	0.0669367	CDH1/CTDP1/GSK3A/PTPRS	4
GO:0001913	T cell mediated cytotoxicity	3/215	59/18805	0.0508475	4.44738	2.8521	0.0299962	0.0996171	0.0674119	HLA-DRB1/RAB27A/TAP2	3
GO:0016073	snRNA metabolic process	3/215	59/18805	0.0508475	4.44738	2.8521	0.0299962	0.0996171	0.0674119	EXOSC3/INTS1/MYOD1	3
GO:0046902	regulation of mitochondrial membrane permeability	3/215	59/18805	0.0508475	4.44738	2.8521	0.0299962	0.0996171	0.0674119	BCL2L11/CAMK2A/GSK3A	3
GO:0060986	endocrine hormone secretion	3/215	59/18805	0.0508475	4.44738	2.8521	0.0299962	0.0996171	0.0674119	GAL/KCNQ1/KISS1	3
GO:0061462	protein localization to lysosome	3/215	59/18805	0.0508475	4.44738	2.8521	0.0299962	0.0996171	0.0674119	CD81/LHCGR/ROCK2	3
GO:0061900	glial cell activation	3/215	59/18805	0.0508475	4.44738	2.8521	0.0299962	0.0996171	0.0674119	EGFR/IL6/TNF	3
GO:0002703	regulation of leukocyte mediated immunity	7/215	260/18805	0.0269231	2.35483	2.36572	0.0302828	0.100199	0.067806	CD81/EXOSC3/HLA-DRB1/IL6/TAP2/TGFB1/TNF	7
GO:0002483	antigen processing and presentation of endogenous peptide antigen	2/215	24/18805	0.0833333	7.28876	3.31525	0.0304448	0.100199	0.067806	HLA-DRB1/TAP2	2
GO:0003177	pulmonary valve development	2/215	24/18805	0.0833333	7.28876	3.31525	0.0304448	0.100199	0.067806	NOTCH1/NOS3	2
GO:0003323	type B pancreatic cell development	2/215	24/18805	0.0833333	7.28876	3.31525	0.0304448	0.100199	0.067806	DLL1/GSK3A	2
GO:0010640	regulation of platelet-derived growth factor receptor signaling pathway	2/215	24/18805	0.0833333	7.28876	3.31525	0.0304448	0.100199	0.067806	CBLB/F7	2
GO:0030539	male genitalia development	2/215	24/18805	0.0833333	7.28876	3.31525	0.0304448	0.100199	0.067806	LHCGR/SRD5A1	2
GO:0042438	melanin biosynthetic process	2/215	24/18805	0.0833333	7.28876	3.31525	0.0304448	0.100199	0.067806	OCA2/TYR	2
GO:0045844	positive regulation of striated muscle tissue development	2/215	24/18805	0.0833333	7.28876	3.31525	0.0304448	0.100199	0.067806	DLL1/MYOD1	2
GO:0048636	positive regulation of muscle organ development	2/215	24/18805	0.0833333	7.28876	3.31525	0.0304448	0.100199	0.067806	DLL1/MYOD1	2
GO:0060307	regulation of ventricular cardiac muscle cell membrane repolarization	2/215	24/18805	0.0833333	7.28876	3.31525	0.0304448	0.100199	0.067806	KCNQ1/NOS1	2
GO:1901863	positive regulation of muscle tissue development	2/215	24/18805	0.0833333	7.28876	3.31525	0.0304448	0.100199	0.067806	DLL1/MYOD1	2
GO:0051588	regulation of neurotransmitter transport	4/215	103/18805	0.038835	3.3967	2.62297	0.0305685	0.1005	0.0680092	CAMK2A/HTR1B/NOS1/SLC30A1	4
GO:0030177	positive regulation of Wnt signaling pathway	5/215	152/18805	0.0328947	2.87714	2.4989	0.0306107	0.1005	0.0680092	EGFR/PPM1B/SMAD3/TERT/TGFB1	5
GO:0033157	regulation of intracellular protein transport	5/215	152/18805	0.0328947	2.87714	2.4989	0.0306107	0.1005	0.0680092	CD81/CDH1/SMAD3/TGFB1/RAN	5
GO:0000079	regulation of cyclin-dependent protein serine/threonine kinase activity	3/215	60/18805	0.05	4.37326	2.81441	0.0313163	0.101904	0.0689597	EGFR/GADD45A/PROX1	3
GO:0001541	ovarian follicle development	3/215	60/18805	0.05	4.37326	2.81441	0.0313163	0.101904	0.0689597	ESR1/LHCGR/NPPC	3
GO:0032608	interferon-beta production	3/215	60/18805	0.05	4.37326	2.81441	0.0313163	0.101904	0.0689597	ISG15/PPM1B/PTPRS	3
GO:0032648	regulation of interferon-beta production	3/215	60/18805	0.05	4.37326	2.81441	0.0313163	0.101904	0.0689597	ISG15/PPM1B/PTPRS	3
GO:0046324	regulation of D-glucose import	3/215	60/18805	0.05	4.37326	2.81441	0.0313163	0.101904	0.0689597	GSK3A/TERT/TNF	3
GO:0050850	positive regulation of calcium-mediated signaling	3/215	60/18805	0.05	4.37326	2.81441	0.0313163	0.101904	0.0689597	LHCGR/NMUR1/TNF	3
GO:0051480	regulation of cytosolic calcium ion concentration	3/215	60/18805	0.05	4.37326	2.81441	0.0313163	0.101904	0.0689597	CNR1/ERC2/HTR1B	3
GO:0060350	endochondral bone morphogenesis	3/215	60/18805	0.05	4.37326	2.81441	0.0313163	0.101904	0.0689597	FOSL2/NPPC/TRPV4	3
GO:0060998	regulation of dendritic spine development	3/215	60/18805	0.05	4.37326	2.81441	0.0313163	0.101904	0.0689597	ASAP1/PTPRS/SLC30A1	3
GO:0070542	response to fatty acid	3/215	60/18805	0.05	4.37326	2.81441	0.0313163	0.101904	0.0689597	CLDN1/CPT1A/PDX1	3
GO:0140374	antiviral innate immune response	3/215	60/18805	0.05	4.37326	2.81441	0.0313163	0.101904	0.0689597	TNF/UBE2N/NMB	3
GO:0071331	cellular response to hexose stimulus	5/215	153/18805	0.0326797	2.85834	2.48206	0.0313618	0.10197	0.0690043	HLA-DRB1/PDX1/SMAD3/TGFB1/KAT5	5
GO:0050803	regulation of synapse structure or activity	8/215	321/18805	0.0249221	2.17982	2.29284	0.0317254	0.103069	0.0697481	ASAP1/BDNF/DOCK4/ICAM5/PTPRS/SLC30A1/SPARC/TNF	8
GO:1901992	positive regulation of mitotic cell cycle phase transition	4/215	105/18805	0.0380952	3.332	2.57696	0.0324814	0.105187	0.0711812	CDC7/EGFR/TERT/TGFB1	4
GO:0042908	xenobiotic transport	3/215	61/18805	0.0491803	4.30156	2.77753	0.0326665	0.105187	0.0711812	ABCC3/ABCC4/CLDN1	3
GO:0045604	regulation of epidermal cell differentiation	3/215	61/18805	0.0491803	4.30156	2.77753	0.0326665	0.105187	0.0711812	DLL1/NOTCH1/ROCK2	3
GO:0051293	establishment of spindle localization	3/215	61/18805	0.0491803	4.30156	2.77753	0.0326665	0.105187	0.0711812	CLASP1/SPRY2/KAT5	3
GO:0071867	response to monoamine	3/215	61/18805	0.0491803	4.30156	2.77753	0.0326665	0.105187	0.0711812	GSK3A/HTR2A/HTR6	3
GO:0071869	response to catecholamine	3/215	61/18805	0.0491803	4.30156	2.77753	0.0326665	0.105187	0.0711812	GSK3A/HTR2A/HTR6	3
GO:0086002	cardiac muscle cell action potential involved in contraction	3/215	61/18805	0.0491803	4.30156	2.77753	0.0326665	0.105187	0.0711812	CACNA1C/KCNQ1/NOS1	3
GO:0002407	dendritic cell chemotaxis	2/215	25/18805	0.08	6.99721	3.22683	0.0328473	0.105187	0.0711812	CXCR4/C1QBP	2
GO:0006582	melanin metabolic process	2/215	25/18805	0.08	6.99721	3.22683	0.0328473	0.105187	0.0711812	OCA2/TYR	2
GO:0008211	glucocorticoid metabolic process	2/215	25/18805	0.08	6.99721	3.22683	0.0328473	0.105187	0.0711812	CYP21A2/GAL	2
GO:0042178	xenobiotic catabolic process	2/215	25/18805	0.08	6.99721	3.22683	0.0328473	0.105187	0.0711812	CYP2D6/NOS1	2
GO:0043101	purine-containing compound salvage	2/215	25/18805	0.08	6.99721	3.22683	0.0328473	0.105187	0.0711812	APRT/NAMPT	2
GO:0051152	positive regulation of smooth muscle cell differentiation	2/215	25/18805	0.08	6.99721	3.22683	0.0328473	0.105187	0.0711812	NOTCH1/TGFB1	2
GO:0071450	cellular response to oxygen radical	2/215	25/18805	0.08	6.99721	3.22683	0.0328473	0.105187	0.0711812	PRDX2/NOS3	2
GO:0071451	cellular response to superoxide	2/215	25/18805	0.08	6.99721	3.22683	0.0328473	0.105187	0.0711812	PRDX2/NOS3	2
GO:0072540	T-helper 17 cell lineage commitment	2/215	25/18805	0.08	6.99721	3.22683	0.0328473	0.105187	0.0711812	IL6/IRF4	2
GO:1903306	negative regulation of regulated secretory pathway	2/215	25/18805	0.08	6.99721	3.22683	0.0328473	0.105187	0.0711812	GNAI2/NOTCH1	2
GO:0032006	regulation of TOR signaling	5/215	155/18805	0.0322581	2.82146	2.44878	0.0328987	0.105187	0.0711812	F7/GSK3A/HTR6/USP7/UBE2N	5
GO:0071326	cellular response to monosaccharide stimulus	5/215	155/18805	0.0322581	2.82146	2.44878	0.0328987	0.105187	0.0711812	HLA-DRB1/PDX1/SMAD3/TGFB1/KAT5	5
GO:0072073	kidney epithelium development	5/215	155/18805	0.0322581	2.82146	2.44878	0.0328987	0.105187	0.0711812	DLL1/NOTCH1/SIM1/SMAD3/TGFB1	5
GO:0090287	regulation of cellular response to growth factor stimulus	9/215	384/18805	0.0234375	2.04996	2.23557	0.0329652	0.105316	0.0712687	CRB2/DLL1/HIF1AN/NOTCH1/SMAD3/SOX11/SPRY2/UBE2O/ZNF423	9
GO:0098739	import across plasma membrane	6/215	209/18805	0.0287081	2.51096	2.36222	0.0333001	0.106236	0.0718909	CACNA1B/CACNA1C/KCNQ1/SLC30A1/TNF/TRPV4	6
GO:0002027	regulation of heart rate	4/215	106/18805	0.0377358	3.30057	2.55437	0.0334636	0.106236	0.0718909	AVPR1A/CACNA1C/KCNQ1/TNF	4
GO:0002312	B cell activation involved in immune response	4/215	106/18805	0.0377358	3.30057	2.55437	0.0334636	0.106236	0.0718909	DLL1/EXOSC3/IL6/TGFB1	4
GO:0002709	regulation of T cell mediated immunity	4/215	106/18805	0.0377358	3.30057	2.55437	0.0334636	0.106236	0.0718909	CD81/HLA-DRB1/IL6/TAP2	4
GO:0006885	regulation of pH	4/215	106/18805	0.0377358	3.30057	2.55437	0.0334636	0.106236	0.0718909	AVPR1A/OCA2/RAB20/TPCN2	4
GO:0032526	response to retinoic acid	4/215	106/18805	0.0377358	3.30057	2.55437	0.0334636	0.106236	0.0718909	IGF2R/IGFBP2/IGFBP7/TNF	4
GO:0110020	regulation of actomyosin structure organization	4/215	106/18805	0.0377358	3.30057	2.55437	0.0334636	0.106236	0.0718909	CLASP1/PROX1/ROCK2/SMAD3	4
GO:1905477	positive regulation of protein localization to membrane	4/215	106/18805	0.0377358	3.30057	2.55437	0.0334636	0.106236	0.0718909	CD81/EGFR/TNF/PTPN9	4
GO:0071456	cellular response to hypoxia	5/215	156/18805	0.0320513	2.80337	2.43234	0.0336844	0.106853	0.0723083	DDAH1/NOTCH1/ROCK2/TERT/TGFB1	5
GO:0031647	regulation of protein stability	9/215	386/18805	0.0233161	2.03934	2.21883	0.0339053	0.107076	0.0724592	BTRC/CD81/GSN/PPARGC1A/SEC16A/SMAD3/TERT/USP46/USP7	9
GO:0043270	positive regulation of monoatomic ion transport	6/215	210/18805	0.0285714	2.499	2.34919	0.0339661	0.107076	0.0724592	CAMK2A/GAL/KCNQ1/LHCGR/MYLK/NOS1	6
GO:0051216	cartilage development	6/215	210/18805	0.0285714	2.499	2.34919	0.0339661	0.107076	0.0724592	ADAMTS7/FOSL2/NPPC/SMAD3/TGFB1/TRPV4	6
GO:0000768	syncytium formation by plasma membrane fusion	3/215	62/18805	0.0483871	4.23218	2.74143	0.0340466	0.107076	0.0724592	CD81/MYOD1/NOS1	3
GO:0002712	regulation of B cell mediated immunity	3/215	62/18805	0.0483871	4.23218	2.74143	0.0340466	0.107076	0.0724592	EXOSC3/TGFB1/TNF	3
GO:0002889	regulation of immunoglobulin mediated immune response	3/215	62/18805	0.0483871	4.23218	2.74143	0.0340466	0.107076	0.0724592	EXOSC3/TGFB1/TNF	3
GO:0007566	embryo implantation	3/215	62/18805	0.0483871	4.23218	2.74143	0.0340466	0.107076	0.0724592	IGFBP7/INTS1/C1QBP	3
GO:0022029	telencephalon cell migration	3/215	62/18805	0.0483871	4.23218	2.74143	0.0340466	0.107076	0.0724592	CXCR4/EGFR/HTR6	3
GO:0032731	positive regulation of interleukin-1 beta production	3/215	62/18805	0.0483871	4.23218	2.74143	0.0340466	0.107076	0.0724592	IL6/SMAD3/TNF	3
GO:0046173	polyol biosynthetic process	3/215	62/18805	0.0483871	4.23218	2.74143	0.0340466	0.107076	0.0724592	LHCGR/QDPR/SCP2	3
GO:0140253	cell-cell fusion	3/215	62/18805	0.0483871	4.23218	2.74143	0.0340466	0.107076	0.0724592	CD81/MYOD1/NOS1	3
GO:0043367	CD4-positive, alpha-beta T cell differentiation	4/215	107/18805	0.0373832	3.26972	2.53205	0.034463	0.108023	0.0731003	HLA-DRB1/IL6/IRF4/JUNB	4
GO:1990823	response to leukemia inhibitory factor	4/215	107/18805	0.0373832	3.26972	2.53205	0.034463	0.108023	0.0731003	FOSL2/MYBL2/NCL/SPRY2	4
GO:0021915	neural tube development	5/215	157/18805	0.0318471	2.78551	2.41603	0.0344817	0.108023	0.0731003	GLI2/NOTCH1/PROX1/TGFB1/KAT5	5
GO:0032368	regulation of lipid transport	5/215	157/18805	0.0318471	2.78551	2.41603	0.0344817	0.108023	0.0731003	GAL/SCP2/SURF4/TNFRSF11A/NMB	5
GO:0043535	regulation of blood vessel endothelial cell migration	5/215	157/18805	0.0318471	2.78551	2.41603	0.0344817	0.108023	0.0731003	GADD45A/NOTCH1/TGFB1/TNF/NOS3	5
GO:0006836	neurotransmitter transport	6/215	211/18805	0.028436	2.48716	2.33624	0.0346407	0.108353	0.0733236	CAMK2A/ERC2/HTR1B/NOS1/SLC18A2/SLC30A1	6
GO:0034764	positive regulation of transmembrane transport	6/215	211/18805	0.028436	2.48716	2.33624	0.0346407	0.108353	0.0733236	GAL/GIP/KCNQ1/LHCGR/NOS1/TERT	6
GO:0030336	negative regulation of cell migration	9/215	388/18805	0.0231959	2.02883	2.20219	0.0348638	0.108966	0.0737386	CDH1/CLASP1/GADD45A/NOTCH1/RNF41/SERPINE1/TGFB1/TNF/MITF	9
GO:0002026	regulation of the force of heart contraction	2/215	26/18805	0.0769231	6.72809	3.14315	0.0353216	0.109297	0.0739621	NOS1/NOS3	2
GO:0014829	vascular associated smooth muscle contraction	2/215	26/18805	0.0769231	6.72809	3.14315	0.0353216	0.109297	0.0739621	DOCK4/HTR2A	2
GO:0032878	regulation of establishment or maintenance of cell polarity	2/215	26/18805	0.0769231	6.72809	3.14315	0.0353216	0.109297	0.0739621	GSN/ROCK2	2
GO:0033598	mammary gland epithelial cell proliferation	2/215	26/18805	0.0769231	6.72809	3.14315	0.0353216	0.109297	0.0739621	BTRC/ESR1	2
GO:0044550	secondary metabolite biosynthetic process	2/215	26/18805	0.0769231	6.72809	3.14315	0.0353216	0.109297	0.0739621	OCA2/TYR	2
GO:0050927	positive regulation of positive chemotaxis	2/215	26/18805	0.0769231	6.72809	3.14315	0.0353216	0.109297	0.0739621	F7/SMAD3	2
GO:0060065	uterus development	2/215	26/18805	0.0769231	6.72809	3.14315	0.0353216	0.109297	0.0739621	ESR1/LHCGR	2
GO:0060259	regulation of feeding behavior	2/215	26/18805	0.0769231	6.72809	3.14315	0.0353216	0.109297	0.0739621	CNR1/QRFP	2
GO:0060561	apoptotic process involved in morphogenesis	2/215	26/18805	0.0769231	6.72809	3.14315	0.0353216	0.109297	0.0739621	BCL2L11/NOTCH1	2
GO:0070199	establishment of protein localization to chromosome	2/215	26/18805	0.0769231	6.72809	3.14315	0.0353216	0.109297	0.0739621	TERT/USP7	2
GO:1904996	positive regulation of leukocyte adhesion to vascular endothelial cell	2/215	26/18805	0.0769231	6.72809	3.14315	0.0353216	0.109297	0.0739621	IL6/TNF	2
GO:2000042	negative regulation of double-strand break repair via homologous recombination	2/215	26/18805	0.0769231	6.72809	3.14315	0.0353216	0.109297	0.0739621	C1QBP/KAT5	2
GO:2000178	negative regulation of neural precursor cell proliferation	2/215	26/18805	0.0769231	6.72809	3.14315	0.0353216	0.109297	0.0739621	PROX1/TGFB1	2
GO:0006940	regulation of smooth muscle contraction	3/215	63/18805	0.047619	4.16501	2.70609	0.0354566	0.109366	0.0740093	ADRA2C/DOCK4/PROK2	3
GO:0043370	regulation of CD4-positive, alpha-beta T cell differentiation	3/215	63/18805	0.047619	4.16501	2.70609	0.0354566	0.109366	0.0740093	HLA-DRB1/IRF4/JUNB	3
GO:0051893	regulation of focal adhesion assembly	3/215	63/18805	0.047619	4.16501	2.70609	0.0354566	0.109366	0.0740093	CLASP1/ROCK2/SMAD3	3
GO:0090109	regulation of cell-substrate junction assembly	3/215	63/18805	0.047619	4.16501	2.70609	0.0354566	0.109366	0.0740093	CLASP1/ROCK2/SMAD3	3
GO:0002377	immunoglobulin production	4/215	108/18805	0.037037	3.23945	2.50999	0.0354797	0.109366	0.0740093	EXOSC3/IL6/TGFB1/TNF	4
GO:0090092	regulation of transmembrane receptor protein serine/threonine kinase signaling pathway	8/215	329/18805	0.0243161	2.12681	2.21743	0.035891	0.11055	0.0748102	CRB2/NOTCH1/SMAD3/SOX11/SPRY2/TGFB1/UBE2O/ZNF423	8
GO:0043123	positive regulation of canonical NF-kappaB signal transduction	6/215	214/18805	0.0280374	2.45229	2.29781	0.0367163	0.113005	0.076472	CARD9/HLA-DRB1/TGFB1/TNF/TAB2/UBE2N	6
GO:0032970	regulation of actin filament-based process	9/215	392/18805	0.0229592	2.00813	2.16921	0.0368366	0.11329	0.0766642	CACNA1C/CLASP1/GSN/MYBPC3/NCK2/PROX1/ROCK2/SMAD3/TGFB1	9
GO:0061351	neural precursor cell proliferation	5/215	160/18805	0.03125	2.73328	2.36785	0.0369436	0.113532	0.0768282	GNAI2/NOTCH1/PROX1/SIX3/TGFB1	5
GO:0030522	intracellular receptor signaling pathway	9/215	393/18805	0.0229008	2.00302	2.16102	0.0373416	0.114668	0.0775968	CNOT2/CYP7B1/ESR1/NCOR2/NR2F6/PTPRS/TNF/C1QBP/PPP2CA	9
GO:0031032	actomyosin structure organization	6/215	215/18805	0.027907	2.44089	2.28515	0.0374255	0.114838	0.077712	CLASP1/EPB41/MYBPC3/PROX1/ROCK2/SMAD3	6
GO:0042472	inner ear morphogenesis	4/215	110/18805	0.0363636	3.18055	2.46663	0.0375647	0.115051	0.0778563	KCNQ1/PROX1/SPARC/SPRY2	4
GO:0048144	fibroblast proliferation	4/215	110/18805	0.0363636	3.18055	2.46663	0.0375647	0.115051	0.0778563	EGFR/ESR1/FOSL2/TGFB1	4
GO:0007043	cell-cell junction assembly	5/215	161/18805	0.0310559	2.71631	2.35203	0.0377876	0.115051	0.0778563	CDH1/CLDN1/ROCK2/TNF/TRPV4	5
GO:0030902	hindbrain development	5/215	161/18805	0.0310559	2.71631	2.35203	0.0377876	0.115051	0.0778563	DLL1/GLI2/NCOR2/PROX1/PTPRS	5
GO:0044772	mitotic cell cycle phase transition	10/215	457/18805	0.0218818	1.9139	2.12699	0.0378466	0.115051	0.0778563	CAMK2A/CDC7/CLASP1/CTDP1/EGFR/FOXN3/TERT/TGFB1/WEE1/PPP2CA	10
GO:0002837	regulation of immune response to tumor cell	2/215	27/18805	0.0740741	6.4789	3.06376	0.0378657	0.115051	0.0778563	HLA-DRB1/TGFB1	2
GO:0010460	positive regulation of heart rate	2/215	27/18805	0.0740741	6.4789	3.06376	0.0378657	0.115051	0.0778563	AVPR1A/KCNQ1	2
GO:0021697	cerebellar cortex formation	2/215	27/18805	0.0740741	6.4789	3.06376	0.0378657	0.115051	0.0778563	DLL1/PROX1	2
GO:0032958	inositol phosphate biosynthetic process	2/215	27/18805	0.0740741	6.4789	3.06376	0.0378657	0.115051	0.0778563	LHCGR/SCP2	2
GO:0035902	response to immobilization stress	2/215	27/18805	0.0740741	6.4789	3.06376	0.0378657	0.115051	0.0778563	GAL/TGFB1	2
GO:0043507	positive regulation of JUN kinase activity	2/215	27/18805	0.0740741	6.4789	3.06376	0.0378657	0.115051	0.0778563	TNF/TNFRSF11A	2
GO:0050926	regulation of positive chemotaxis	2/215	27/18805	0.0740741	6.4789	3.06376	0.0378657	0.115051	0.0778563	F7/SMAD3	2
GO:2000737	negative regulation of stem cell differentiation	2/215	27/18805	0.0740741	6.4789	3.06376	0.0378657	0.115051	0.0778563	ESRRB/NOTCH1	2
GO:0045089	positive regulation of innate immune response	9/215	395/18805	0.0227848	1.99288	2.14472	0.0383656	0.115786	0.0783537	CARD9/CPT1A/ESR1/IRF4/PTPRS/TNF/C1QBP/KAT5/PPP2CA	9
GO:0001947	heart looping	3/215	65/18805	0.0461538	4.03685	2.63755	0.0383658	0.115786	0.0783537	DLL1/NOTCH1/SMAD3	3
GO:0002011	morphogenesis of an epithelial sheet	3/215	65/18805	0.0461538	4.03685	2.63755	0.0383658	0.115786	0.0783537	CLASP1/NOTCH1/SOX11	3
GO:0010573	vascular endothelial growth factor production	3/215	65/18805	0.0461538	4.03685	2.63755	0.0383658	0.115786	0.0783537	IL6/TGFB1/TNF	3
GO:0021885	forebrain cell migration	3/215	65/18805	0.0461538	4.03685	2.63755	0.0383658	0.115786	0.0783537	CXCR4/EGFR/HTR6	3
GO:0022617	extracellular matrix disassembly	3/215	65/18805	0.0461538	4.03685	2.63755	0.0383658	0.115786	0.0783537	CLASP1/IL6/TGFB1	3
GO:0032757	positive regulation of interleukin-8 production	3/215	65/18805	0.0461538	4.03685	2.63755	0.0383658	0.115786	0.0783537	IL6/SERPINE1/TNF	3
GO:0040014	regulation of multicellular organism growth	3/215	65/18805	0.0461538	4.03685	2.63755	0.0383658	0.115786	0.0783537	FOSL2/NPPC/MFSD2A	3
GO:1903078	positive regulation of protein localization to plasma membrane	3/215	65/18805	0.0461538	4.03685	2.63755	0.0383658	0.115786	0.0783537	EGFR/TNF/PTPN9	3
GO:0002526	acute inflammatory response	4/215	111/18805	0.036036	3.1519	2.44532	0.0386332	0.116245	0.0786643	CNR1/IL6/TNF/TNFRSF11A	4
GO:0003279	cardiac septum development	4/215	111/18805	0.036036	3.1519	2.44532	0.0386332	0.116245	0.0786643	NOTCH1/PROX1/SOX11/NOS3	4
GO:0007040	lysosome organization	4/215	111/18805	0.036036	3.1519	2.44532	0.0386332	0.116245	0.0786643	OCA2/RAB20/TFEB/TPCN2	4
GO:0080171	lytic vacuole organization	4/215	111/18805	0.036036	3.1519	2.44532	0.0386332	0.116245	0.0786643	OCA2/RAB20/TFEB/TPCN2	4
GO:0036294	cellular response to decreased oxygen levels	5/215	163/18805	0.0306748	2.68298	2.32076	0.039511	0.118798	0.0803919	DDAH1/NOTCH1/ROCK2/TERT/TGFB1	5
GO:1904659	D-glucose transmembrane transport	4/215	112/18805	0.0357143	3.12375	2.42426	0.0397189	0.119328	0.0807505	GIP/GSK3A/TERT/TNF	4
GO:0006949	syncytium formation	3/215	66/18805	0.0454545	3.97569	2.6043	0.0398647	0.119328	0.0807505	CD81/MYOD1/NOS1	3
GO:0043470	regulation of carbohydrate catabolic process	3/215	66/18805	0.0454545	3.97569	2.6043	0.0398647	0.119328	0.0807505	GSK3A/HTR2A/PPP2CA	3
GO:0051653	spindle localization	3/215	66/18805	0.0454545	3.97569	2.6043	0.0398647	0.119328	0.0807505	CLASP1/SPRY2/KAT5	3
GO:0070059	intrinsic apoptotic signaling pathway in response to endoplasmic reticulum stress	3/215	66/18805	0.0454545	3.97569	2.6043	0.0398647	0.119328	0.0807505	BCL2L11/NCK2/PDX1	3
GO:1905330	regulation of morphogenesis of an epithelium	3/215	66/18805	0.0454545	3.97569	2.6043	0.0398647	0.119328	0.0807505	ESR1/TGFB1/TNF	3
GO:0141091	transforming growth factor beta receptor superfamily signaling pathway	9/215	399/18805	0.0225564	1.9729	2.11241	0.040471	0.119829	0.0810897	CRB2/FAM83G/NOTCH1/SMAD3/SOX11/SPRY2/TGFB1/UBE2O/ZNF423	9
GO:0000303	response to superoxide	2/215	28/18805	0.0714286	6.24751	2.9883	0.0404776	0.119829	0.0810897	PRDX2/NOS3	2
GO:0002070	epithelial cell maturation	2/215	28/18805	0.0714286	6.24751	2.9883	0.0404776	0.119829	0.0810897	SIX3/TGFB1	2
GO:0002726	positive regulation of T cell cytokine production	2/215	28/18805	0.0714286	6.24751	2.9883	0.0404776	0.119829	0.0810897	CD81/IL6	2
GO:0002834	regulation of response to tumor cell	2/215	28/18805	0.0714286	6.24751	2.9883	0.0404776	0.119829	0.0810897	HLA-DRB1/TGFB1	2
GO:0003209	cardiac atrium morphogenesis	2/215	28/18805	0.0714286	6.24751	2.9883	0.0404776	0.119829	0.0810897	NOTCH1/PROX1	2
GO:0003416	endochondral bone growth	2/215	28/18805	0.0714286	6.24751	2.9883	0.0404776	0.119829	0.0810897	FOSL2/NPPC	2
GO:0010882	regulation of cardiac muscle contraction by calcium ion signaling	2/215	28/18805	0.0714286	6.24751	2.9883	0.0404776	0.119829	0.0810897	CACNA1C/NOS1	2
GO:0035458	cellular response to interferon-beta	2/215	28/18805	0.0714286	6.24751	2.9883	0.0404776	0.119829	0.0810897	CAMK2A/IFNAR2	2
GO:0042059	negative regulation of epidermal growth factor receptor signaling pathway	2/215	28/18805	0.0714286	6.24751	2.9883	0.0404776	0.119829	0.0810897	CBLB/EGFR	2
GO:0043173	nucleotide salvage	2/215	28/18805	0.0714286	6.24751	2.9883	0.0404776	0.119829	0.0810897	APRT/NAMPT	2
GO:0044342	type B pancreatic cell proliferation	2/215	28/18805	0.0714286	6.24751	2.9883	0.0404776	0.119829	0.0810897	BTBD10/PDX1	2
GO:0055022	negative regulation of cardiac muscle tissue growth	2/215	28/18805	0.0714286	6.24751	2.9883	0.0404776	0.119829	0.0810897	CTDP1/GSK3A	2
GO:0061117	negative regulation of heart growth	2/215	28/18805	0.0714286	6.24751	2.9883	0.0404776	0.119829	0.0810897	CTDP1/GSK3A	2
GO:0086013	membrane repolarization during cardiac muscle cell action potential	2/215	28/18805	0.0714286	6.24751	2.9883	0.0404776	0.119829	0.0810897	KCNQ1/NOS1	2
GO:1905954	positive regulation of lipid localization	4/215	113/18805	0.0353982	3.09611	2.40342	0.0408219	0.12076	0.0817193	GAL/SCP2/TNFRSF11A/NMB	4
GO:0071322	cellular response to carbohydrate stimulus	5/215	165/18805	0.030303	2.65046	2.28996	0.0412816	0.12203	0.0825792	HLA-DRB1/PDX1/SMAD3/TGFB1/KAT5	5
GO:0034394	protein localization to cell surface	3/215	67/18805	0.0447761	3.91635	2.5717	0.041393	0.122091	0.0826204	BDNF/PRRT1/TNF	3
GO:0035904	aorta development	3/215	67/18805	0.0447761	3.91635	2.5717	0.041393	0.122091	0.0826204	MYLK/NOTCH1/PROX1	3
GO:0045453	bone resorption	3/215	67/18805	0.0447761	3.91635	2.5717	0.041393	0.122091	0.0826204	EGFR/IL6/TNFRSF11A	3
GO:0030198	extracellular matrix organization	8/215	339/18805	0.0235988	2.06407	2.12613	0.0415991	0.12261	0.0829711	ADAMTS7/CLASP1/HAS3/IL6/NOTCH1/SMAD3/TGFB1/TNF	8
GO:0030307	positive regulation of cell growth	5/215	166/18805	0.0301205	2.63449	2.27473	0.0421847	0.124112	0.083988	AVPR1A/BDNF/CXCR4/EGFR/MFSD2A	5
GO:0002429	immune response-activating cell surface receptor signaling pathway	8/215	340/18805	0.0235294	2.058	2.11717	0.0422012	0.124112	0.083988	BTNL2/BTRC/CBLB/CD81/FOSL2/HLA-DQB1/HLA-DRB1/UBE2N	8
GO:0043062	extracellular structure organization	8/215	340/18805	0.0235294	2.058	2.11717	0.0422012	0.124112	0.083988	ADAMTS7/CLASP1/HAS3/IL6/NOTCH1/SMAD3/TGFB1/TNF	8
GO:0007601	visual perception	6/215	222/18805	0.027027	2.36392	2.19843	0.0426355	0.12526	0.0847646	CRB2/CRX/GRK1/RCVRN/SIX3/TYR	6
GO:2000146	negative regulation of cell motility	9/215	403/18805	0.0223325	1.95332	2.08047	0.0426535	0.12526	0.0847646	CDH1/CLASP1/GADD45A/NOTCH1/RNF41/SERPINE1/TGFB1/TNF/MITF	9
GO:0045229	external encapsulating structure organization	8/215	341/18805	0.0234604	2.05197	2.10825	0.0428091	0.125366	0.0848362	ADAMTS7/CLASP1/HAS3/IL6/NOTCH1/SMAD3/TGFB1/TNF	8
GO:0045668	negative regulation of osteoblast differentiation	3/215	68/18805	0.0441176	3.85876	2.53972	0.0429505	0.125366	0.0848362	NOTCH1/SMAD3/TNF	3
GO:0045682	regulation of epidermis development	3/215	68/18805	0.0441176	3.85876	2.53972	0.0429505	0.125366	0.0848362	DLL1/NOTCH1/ROCK2	3
GO:0055021	regulation of cardiac muscle tissue growth	3/215	68/18805	0.0441176	3.85876	2.53972	0.0429505	0.125366	0.0848362	CTDP1/GSK3A/NOTCH1	3
GO:0150116	regulation of cell-substrate junction organization	3/215	68/18805	0.0441176	3.85876	2.53972	0.0429505	0.125366	0.0848362	CLASP1/ROCK2/SMAD3	3
GO:0005976	polysaccharide metabolic process	4/215	115/18805	0.0347826	3.04226	2.36244	0.0430797	0.125366	0.0848362	CLTC/GSK3A/HAS3/TGFB1	4
GO:0014812	muscle cell migration	4/215	115/18805	0.0347826	3.04226	2.36244	0.0430797	0.125366	0.0848362	DOCK4/FAT1/SERPINE1/TERT	4
GO:0000305	response to oxygen radical	2/215	29/18805	0.0689655	6.03208	2.91642	0.0431556	0.125366	0.0848362	PRDX2/NOS3	2
GO:0001773	myeloid dendritic cell activation	2/215	29/18805	0.0689655	6.03208	2.91642	0.0431556	0.125366	0.0848362	IRF4/TGFB1	2
GO:0002295	T-helper cell lineage commitment	2/215	29/18805	0.0689655	6.03208	2.91642	0.0431556	0.125366	0.0848362	IL6/IRF4	2
GO:0035929	steroid hormone secretion	2/215	29/18805	0.0689655	6.03208	2.91642	0.0431556	0.125366	0.0848362	GAL/KCNQ1	2
GO:0042403	thyroid hormone metabolic process	2/215	29/18805	0.0689655	6.03208	2.91642	0.0431556	0.125366	0.0848362	DIO2/TPO	2
GO:0045742	positive regulation of epidermal growth factor receptor signaling pathway	2/215	29/18805	0.0689655	6.03208	2.91642	0.0431556	0.125366	0.0848362	SPRY2/TGFB1	2
GO:0045830	positive regulation of isotype switching	2/215	29/18805	0.0689655	6.03208	2.91642	0.0431556	0.125366	0.0848362	EXOSC3/TGFB1	2
GO:1904036	negative regulation of epithelial cell apoptotic process	2/215	29/18805	0.0689655	6.03208	2.91642	0.0431556	0.125366	0.0848362	PDX1/TCF7L2	2
GO:0042742	defense response to bacterium	8/215	343/18805	0.0233236	2.04	2.09048	0.0440423	0.127849	0.086517	CARD9/IL6/ISG15/SERPINE1/SLC30A1/TFEB/TNF/TAB2	8
GO:0010810	regulation of cell-substrate adhesion	6/215	224/18805	0.0267857	2.34282	2.17426	0.0442038	0.128131	0.0867077	CLASP1/NOTCH1/ROCK2/SERPINE1/SMAD3/C1QBP	6
GO:0045833	negative regulation of lipid metabolic process	4/215	116/18805	0.0344828	3.01604	2.34228	0.0442346	0.128131	0.0867077	CNR1/PROX1/TNF/MFSD2A	4
GO:0090263	positive regulation of canonical Wnt signaling pathway	4/215	116/18805	0.0344828	3.01604	2.34228	0.0442346	0.128131	0.0867077	EGFR/PPM1B/SMAD3/TGFB1	4
GO:0006520	amino acid metabolic process	7/215	283/18805	0.024735	2.16345	2.12081	0.0445221	0.128871	0.0872085	DDAH1/GPT/NOS1/OCA2/QDPR/TYR/NOS3	7
GO:0071214	cellular response to abiotic stimulus	8/215	344/18805	0.0232558	2.03407	2.08165	0.0446676	0.129107	0.0873682	AVPR1A/EGFR/GADD45A/GRK1/MYLK/TGFB1/TNF/TRPV4	8
GO:0104004	cellular response to environmental stimulus	8/215	344/18805	0.0232558	2.03407	2.08165	0.0446676	0.129107	0.0873682	AVPR1A/EGFR/GADD45A/GRK1/MYLK/TGFB1/TNF/TRPV4	8
GO:0019882	antigen processing and presentation	4/215	117/18805	0.034188	2.99026	2.32234	0.0454067	0.13115	0.0887504	HLA-DQB1/HLA-DRB1/RAB27A/TAP2	4
GO:0050953	sensory perception of light stimulus	6/215	226/18805	0.0265487	2.32208	2.15034	0.0458078	0.131304	0.0888551	CRB2/CRX/GRK1/RCVRN/SIX3/TYR	6
GO:0002507	tolerance induction	2/215	30/18805	0.0666667	5.83101	2.84782	0.0458977	0.131304	0.0888551	CBLB/TGFB1	2
GO:0007214	gamma-aminobutyric acid signaling pathway	2/215	30/18805	0.0666667	5.83101	2.84782	0.0458977	0.131304	0.0888551	GABBR1/GNAI2	2
GO:0008299	isoprenoid biosynthetic process	2/215	30/18805	0.0666667	5.83101	2.84782	0.0458977	0.131304	0.0888551	IDI1/RBP1	2
GO:0015721	bile acid and bile salt transport	2/215	30/18805	0.0666667	5.83101	2.84782	0.0458977	0.131304	0.0888551	ABCC3/ABCC4	2
GO:0015732	prostaglandin transport	2/215	30/18805	0.0666667	5.83101	2.84782	0.0458977	0.131304	0.0888551	ABCC4/TNFRSF11A	2
GO:0045672	positive regulation of osteoclast differentiation	2/215	30/18805	0.0666667	5.83101	2.84782	0.0458977	0.131304	0.0888551	TNF/TNFRSF11A	2
GO:0048668	collateral sprouting	2/215	30/18805	0.0666667	5.83101	2.84782	0.0458977	0.131304	0.0888551	BDNF/PTPRS	2
GO:0060441	epithelial tube branching involved in lung morphogenesis	2/215	30/18805	0.0666667	5.83101	2.84782	0.0458977	0.131304	0.0888551	SPRY2/TNF	2
GO:0070198	protein localization to chromosome, telomeric region	2/215	30/18805	0.0666667	5.83101	2.84782	0.0458977	0.131304	0.0888551	TERT/USP7	2
GO:0090330	regulation of platelet aggregation	2/215	30/18805	0.0666667	5.83101	2.84782	0.0458977	0.131304	0.0888551	HTR2A/IL6	2
GO:0099623	regulation of cardiac muscle cell membrane repolarization	2/215	30/18805	0.0666667	5.83101	2.84782	0.0458977	0.131304	0.0888551	KCNQ1/NOS1	2
GO:0099625	ventricular cardiac muscle cell membrane repolarization	2/215	30/18805	0.0666667	5.83101	2.84782	0.0458977	0.131304	0.0888551	KCNQ1/NOS1	2
GO:0006633	fatty acid biosynthetic process	5/215	170/18805	0.0294118	2.5725	2.21491	0.0459159	0.131304	0.0888551	ACSF3/AVPR1A/CYP2D6/GIP/HSD17B8	5
GO:0060113	inner ear receptor cell differentiation	3/215	70/18805	0.0428571	3.7485	2.47756	0.0461524	0.131794	0.0891863	DLL1/KCNQ1/NOTCH1	3
GO:0061371	determination of heart left/right asymmetry	3/215	70/18805	0.0428571	3.7485	2.47756	0.0461524	0.131794	0.0891863	DLL1/NOTCH1/SMAD3	3
GO:0003143	embryonic heart tube morphogenesis	3/215	71/18805	0.0422535	3.69571	2.44732	0.0477964	0.135548	0.0917265	DLL1/NOTCH1/SMAD3	3
GO:0009064	glutamine family amino acid metabolic process	3/215	71/18805	0.0422535	3.69571	2.44732	0.0477964	0.135548	0.0917265	DDAH1/NOS1/NOS3	3
GO:0018107	peptidyl-threonine phosphorylation	3/215	71/18805	0.0422535	3.69571	2.44732	0.0477964	0.135548	0.0917265	CAMK2A/GSK3A/SPRY2	3
GO:0030225	macrophage differentiation	3/215	71/18805	0.0422535	3.69571	2.44732	0.0477964	0.135548	0.0917265	FOSL2/HLA-DRB1/TGFB1	3
GO:0042987	amyloid precursor protein catabolic process	3/215	71/18805	0.0422535	3.69571	2.44732	0.0477964	0.135548	0.0917265	GSK3A/ROCK2/TNF	3
GO:0043406	positive regulation of MAP kinase activity	3/215	71/18805	0.0422535	3.69571	2.44732	0.0477964	0.135548	0.0917265	PIK3R5/TNF/TNFRSF11A	3
GO:0048002	antigen processing and presentation of peptide antigen	3/215	71/18805	0.0422535	3.69571	2.44732	0.0477964	0.135548	0.0917265	HLA-DQB1/HLA-DRB1/TAP2	3
GO:0050435	amyloid-beta metabolic process	3/215	71/18805	0.0422535	3.69571	2.44732	0.0477964	0.135548	0.0917265	GSK3A/ROCK2/TNF	3
GO:0030518	nuclear receptor-mediated steroid hormone signaling pathway	4/215	119/18805	0.0336134	2.94	2.28309	0.0478028	0.135548	0.0917265	CNOT2/CYP7B1/ESR1/NCOR2	4
GO:0046822	regulation of nucleocytoplasmic transport	4/215	119/18805	0.0336134	2.94	2.28309	0.0478028	0.135548	0.0917265	CDH1/SMAD3/TGFB1/RAN	4
GO:0070588	calcium ion transmembrane transport	8/215	350/18805	0.0228571	1.9992	2.02925	0.0485423	0.136563	0.0924133	CACNA1B/CACNA1C/HTR2A/LHCGR/NOS1/TGFB1/TPCN2/TRPV4	8
GO:0019883	antigen processing and presentation of endogenous antigen	2/215	31/18805	0.0645161	5.64291	2.78226	0.0487022	0.136563	0.0924133	HLA-DRB1/TAP2	2
GO:0019886	antigen processing and presentation of exogenous peptide antigen via MHC class II	2/215	31/18805	0.0645161	5.64291	2.78226	0.0487022	0.136563	0.0924133	HLA-DQB1/HLA-DRB1	2
GO:0032607	interferon-alpha production	2/215	31/18805	0.0645161	5.64291	2.78226	0.0487022	0.136563	0.0924133	PTPRS/NMB	2
GO:0032647	regulation of interferon-alpha production	2/215	31/18805	0.0645161	5.64291	2.78226	0.0487022	0.136563	0.0924133	PTPRS/NMB	2
GO:0033688	regulation of osteoblast proliferation	2/215	31/18805	0.0645161	5.64291	2.78226	0.0487022	0.136563	0.0924133	NPR3/SMAD3	2
GO:0042744	hydrogen peroxide catabolic process	2/215	31/18805	0.0645161	5.64291	2.78226	0.0487022	0.136563	0.0924133	PRDX2/TPO	2
GO:0050482	arachidonate secretion	2/215	31/18805	0.0645161	5.64291	2.78226	0.0487022	0.136563	0.0924133	LHCGR/NMB	2
GO:0060964	regulation of miRNA-mediated gene silencing	2/215	31/18805	0.0645161	5.64291	2.78226	0.0487022	0.136563	0.0924133	IL6/TGFB1	2
GO:0070723	response to cholesterol	2/215	31/18805	0.0645161	5.64291	2.78226	0.0487022	0.136563	0.0924133	F7/TGFB1	2
GO:0086019	cell-cell signaling involved in cardiac conduction	2/215	31/18805	0.0645161	5.64291	2.78226	0.0487022	0.136563	0.0924133	CACNA1C/KCNQ1	2
GO:0098868	bone growth	2/215	31/18805	0.0645161	5.64291	2.78226	0.0487022	0.136563	0.0924133	FOSL2/NPPC	2
GO:1900746	regulation of vascular endothelial growth factor signaling pathway	2/215	31/18805	0.0645161	5.64291	2.78226	0.0487022	0.136563	0.0924133	DLL1/SPRY2	2
GO:1901186	positive regulation of ERBB signaling pathway	2/215	31/18805	0.0645161	5.64291	2.78226	0.0487022	0.136563	0.0924133	SPRY2/TGFB1	2
GO:1903077	negative regulation of protein localization to plasma membrane	2/215	31/18805	0.0645161	5.64291	2.78226	0.0487022	0.136563	0.0924133	CLTC/TGFB1	2
GO:1903963	arachidonate transport	2/215	31/18805	0.0645161	5.64291	2.78226	0.0487022	0.136563	0.0924133	LHCGR/NMB	2
GO:0007006	mitochondrial membrane organization	4/215	120/18805	0.0333333	2.9155	2.26377	0.0490267	0.137377	0.0929644	BCL2L11/CAMK2A/GSK3A/HSPA4	4
GO:0046626	regulation of insulin receptor signaling pathway	3/215	72/18805	0.0416667	3.64438	2.41764	0.049469	0.13852	0.093738	GNAI2/GSK3A/NCL	3
GO:0006275	regulation of DNA replication	4/215	121/18805	0.0330579	2.89141	2.24465	0.0502678	0.140562	0.0951195	CDC7/EGFR/GLI2/WEE1	4
GO:0008645	hexose transmembrane transport	4/215	121/18805	0.0330579	2.89141	2.24465	0.0502678	0.140562	0.0951195	GIP/GSK3A/TERT/TNF	4
GO:0006820	monoatomic anion transport	5/215	175/18805	0.0285714	2.499	2.1425	0.0508484	0.141989	0.0960851	ABCC3/ABCC4/KCNQ1/NMUR1/OCA2	5
GO:0071897	DNA biosynthetic process	5/215	175/18805	0.0285714	2.499	2.1425	0.0508484	0.141989	0.0960851	DCP2/HTR2A/NPPC/TERT/TNF	5
GO:0033143	regulation of intracellular steroid hormone receptor signaling pathway	3/215	73/18805	0.0410959	3.59446	2.38847	0.0511699	0.142492	0.0964256	CNOT2/CYP7B1/NCOR2	3
GO:0045670	regulation of osteoclast differentiation	3/215	73/18805	0.0410959	3.59446	2.38847	0.0511699	0.142492	0.0964256	TNF/TNFRSF11A/MITF	3
GO:0061035	regulation of cartilage development	3/215	73/18805	0.0410959	3.59446	2.38847	0.0511699	0.142492	0.0964256	ADAMTS7/SMAD3/TGFB1	3
GO:0070830	bicellular tight junction assembly	3/215	73/18805	0.0410959	3.59446	2.38847	0.0511699	0.142492	0.0964256	CLDN1/ROCK2/TNF	3
GO:0035924	cellular response to vascular endothelial growth factor stimulus	4/215	122/18805	0.0327869	2.86771	2.22572	0.051526	0.142517	0.0964425	DLL1/EGFR/NOTCH1/SPRY2	4
GO:0045582	positive regulation of T cell differentiation	4/215	122/18805	0.0327869	2.86771	2.22572	0.051526	0.142517	0.0964425	GLI2/HLA-DRB1/TGFB1/KAT5	4
GO:0051261	protein depolymerization	4/215	122/18805	0.0327869	2.86771	2.22572	0.051526	0.142517	0.0964425	CLASP1/CLTC/GSN/TRPV4	4
GO:0002313	mature B cell differentiation involved in immune response	2/215	32/18805	0.0625	5.46657	2.71949	0.0515673	0.142517	0.0964425	DLL1/IL6	2
GO:0010575	positive regulation of vascular endothelial growth factor production	2/215	32/18805	0.0625	5.46657	2.71949	0.0515673	0.142517	0.0964425	IL6/TGFB1	2
GO:0019082	viral protein processing	2/215	32/18805	0.0625	5.46657	2.71949	0.0515673	0.142517	0.0964425	CANX/GSK3A	2
GO:0036336	dendritic cell migration	2/215	32/18805	0.0625	5.46657	2.71949	0.0515673	0.142517	0.0964425	CXCR4/C1QBP	2
GO:0043373	CD4-positive, alpha-beta T cell lineage commitment	2/215	32/18805	0.0625	5.46657	2.71949	0.0515673	0.142517	0.0964425	IL6/IRF4	2
GO:1900368	regulation of post-transcriptional gene silencing by regulatory ncRNA	2/215	32/18805	0.0625	5.46657	2.71949	0.0515673	0.142517	0.0964425	IL6/TGFB1	2
GO:1902042	negative regulation of extrinsic apoptotic signaling pathway via death domain receptors	2/215	32/18805	0.0625	5.46657	2.71949	0.0515673	0.142517	0.0964425	SERPINE1/NOS3	2
GO:2000279	negative regulation of DNA biosynthetic process	2/215	32/18805	0.0625	5.46657	2.71949	0.0515673	0.142517	0.0964425	DCP2/NPPC	2
GO:0045926	negative regulation of growth	6/215	233/18805	0.0257511	2.25232	2.06856	0.0517051	0.1428	0.096634	CDH1/CTDP1/GSK3A/PTPRS/SMAD3/TGFB1	6
GO:0032732	positive regulation of interleukin-1 production	3/215	74/18805	0.0405405	3.54588	2.35982	0.0528989	0.145715	0.098607	IL6/SMAD3/TNF	3
GO:0071260	cellular response to mechanical stimulus	3/215	74/18805	0.0405405	3.54588	2.35982	0.0528989	0.145715	0.098607	EGFR/GADD45A/TGFB1	3
GO:0001508	action potential	5/215	177/18805	0.0282486	2.47077	2.11423	0.0529053	0.145715	0.098607	CACNA1C/CNR1/KCNQ1/NOS1/TNF	5
GO:0050806	positive regulation of synaptic transmission	5/215	177/18805	0.0282486	2.47077	2.11423	0.0529053	0.145715	0.098607	EGFR/GIP/KISS1/PRRT1/TNF	5
GO:0040013	negative regulation of locomotion	9/215	421/18805	0.0213777	1.8698	1.94109	0.0534544	0.147127	0.0995624	CDH1/CLASP1/GADD45A/NOTCH1/RNF41/SERPINE1/TGFB1/TNF/MITF	9
GO:0000956	nuclear-transcribed mRNA catabolic process	4/215	124/18805	0.0322581	2.82146	2.18844	0.054094	0.148281	0.100343	CNOT2/DCP2/EXOSC3/LSM4	4
GO:0015749	monosaccharide transmembrane transport	4/215	124/18805	0.0322581	2.82146	2.18844	0.054094	0.148281	0.100343	GIP/GSK3A/TERT/TNF	4
GO:0019079	viral genome replication	4/215	124/18805	0.0322581	2.82146	2.18844	0.054094	0.148281	0.100343	ISG15/NOTCH1/PROX1/TNF	4
GO:0031644	regulation of nervous system process	4/215	124/18805	0.0322581	2.82146	2.18844	0.054094	0.148281	0.100343	AVPR1A/ROCK2/TNF/NOS3	4
GO:0032609	type II interferon production	4/215	124/18805	0.0322581	2.82146	2.18844	0.054094	0.148281	0.100343	HLA-DRB1/ISG15/TNF/C1QBP	4
GO:0032649	regulation of type II interferon production	4/215	124/18805	0.0322581	2.82146	2.18844	0.054094	0.148281	0.100343	HLA-DRB1/ISG15/TNF/C1QBP	4
GO:0014850	response to muscle activity	2/215	33/18805	0.0606061	5.30092	2.6593	0.0544913	0.148409	0.10043	PPARGC1A/SRD5A1	2
GO:0035774	positive regulation of insulin secretion involved in cellular response to glucose stimulus	2/215	33/18805	0.0606061	5.30092	2.6593	0.0544913	0.148409	0.10043	HLA-DRB1/PDX1	2
GO:0060147	regulation of post-transcriptional gene silencing	2/215	33/18805	0.0606061	5.30092	2.6593	0.0544913	0.148409	0.10043	IL6/TGFB1	2
GO:0086011	membrane repolarization during action potential	2/215	33/18805	0.0606061	5.30092	2.6593	0.0544913	0.148409	0.10043	KCNQ1/NOS1	2
GO:1901185	negative regulation of ERBB signaling pathway	2/215	33/18805	0.0606061	5.30092	2.6593	0.0544913	0.148409	0.10043	CBLB/EGFR	2
GO:1902547	regulation of cellular response to vascular endothelial growth factor stimulus	2/215	33/18805	0.0606061	5.30092	2.6593	0.0544913	0.148409	0.10043	DLL1/SPRY2	2
GO:1904376	negative regulation of protein localization to cell periphery	2/215	33/18805	0.0606061	5.30092	2.6593	0.0544913	0.148409	0.10043	CLTC/TGFB1	2
GO:0042130	negative regulation of T cell proliferation	3/215	75/18805	0.04	3.4986	2.33165	0.0546558	0.148409	0.10043	CBLB/HLA-DRB1/TGFB1	3
GO:0042490	mechanoreceptor differentiation	3/215	75/18805	0.04	3.4986	2.33165	0.0546558	0.148409	0.10043	DLL1/KCNQ1/NOTCH1	3
GO:0071479	cellular response to ionizing radiation	3/215	75/18805	0.04	3.4986	2.33165	0.0546558	0.148409	0.10043	GADD45A/TGFB1/TNF	3
GO:0071496	cellular response to external stimulus	3/215	75/18805	0.04	3.4986	2.33165	0.0546558	0.148409	0.10043	EGFR/GADD45A/TGFB1	3
GO:0090307	mitotic spindle assembly	3/215	75/18805	0.04	3.4986	2.33165	0.0546558	0.148409	0.10043	CLASP1/KIF11/MYBL2	3
GO:0090559	regulation of membrane permeability	3/215	75/18805	0.04	3.4986	2.33165	0.0546558	0.148409	0.10043	BCL2L11/CAMK2A/GSK3A	3
GO:1904888	cranial skeletal system development	3/215	75/18805	0.04	3.4986	2.33165	0.0546558	0.148409	0.10043	FOXN3/SMAD3/TGFB1	3
GO:0008361	regulation of cell size	5/215	179/18805	0.027933	2.44316	2.08634	0.0550101	0.149271	0.101013	BARHL2/BDNF/CDH1/PTPRS/TRPV4	5
GO:0097529	myeloid leukocyte migration	6/215	237/18805	0.0253165	2.21431	2.02313	0.0552742	0.149887	0.10143	CD81/IL6/SERPINE1/TNFRSF11A/TRPV4/C1QBP	6
GO:0001952	regulation of cell-matrix adhesion	4/215	125/18805	0.032	2.79888	2.17007	0.0554036	0.150036	0.101531	CLASP1/ROCK2/SERPINE1/SMAD3	4
GO:0021761	limbic system development	4/215	125/18805	0.032	2.79888	2.17007	0.0554036	0.150036	0.101531	PROX1/PTPRS/SRD5A1/MFSD2A	4
GO:0006909	phagocytosis	6/215	238/18805	0.0252101	2.205	2.01192	0.0561893	0.151992	0.102855	GSN/ICAM5/IL2RB/RAB20/RAB27A/TGFB1	6
GO:0031589	cell-substrate adhesion	8/215	361/18805	0.0221607	1.93829	1.93582	0.0562013	0.151992	0.102855	ACTN1/BCL2L11/CLASP1/NOTCH1/ROCK2/SERPINE1/SMAD3/C1QBP	8
GO:0045911	positive regulation of DNA recombination	3/215	76/18805	0.0394737	3.45257	2.30396	0.0564405	0.152333	0.103085	EXOSC3/TGFB1/KAT5	3
GO:0048525	negative regulation of viral process	3/215	76/18805	0.0394737	3.45257	2.30396	0.0564405	0.152333	0.103085	ISG15/PROX1/TNF	3
GO:0050795	regulation of behavior	3/215	76/18805	0.0394737	3.45257	2.30396	0.0564405	0.152333	0.103085	CNR1/HTR1B/QRFP	3
GO:0006805	xenobiotic metabolic process	4/215	126/18805	0.031746	2.77667	2.15189	0.0567303	0.152808	0.103407	ABCC3/ABCC4/CYP2D6/NOS1	4
GO:1901989	positive regulation of cell cycle phase transition	4/215	126/18805	0.031746	2.77667	2.15189	0.0567303	0.152808	0.103407	CDC7/EGFR/TERT/TGFB1	4
GO:1903305	regulation of regulated secretory pathway	4/215	126/18805	0.031746	2.77667	2.15189	0.0567303	0.152808	0.103407	GNAI2/HTR1B/NOTCH1/RAB27A	4
GO:0030178	negative regulation of Wnt signaling pathway	5/215	181/18805	0.0276243	2.41616	2.05883	0.0571628	0.153273	0.103721	BICC1/GSK3A/IGFBP2/NOTCH1/TCF7L2	5
GO:0031929	TOR signaling	5/215	181/18805	0.0276243	2.41616	2.05883	0.0571628	0.153273	0.103721	F7/GSK3A/HTR6/USP7/UBE2N	5
GO:0007178	cell surface receptor protein serine/threonine kinase signaling pathway	9/215	427/18805	0.0210773	1.84353	1.89613	0.0574192	0.153273	0.103721	CRB2/FAM83G/NOTCH1/SMAD3/SOX11/SPRY2/TGFB1/UBE2O/ZNF423	9
GO:0002363	alpha-beta T cell lineage commitment	2/215	34/18805	0.0588235	5.14501	2.60151	0.0574725	0.153273	0.103721	IL6/IRF4	2
GO:0002418	immune response to tumor cell	2/215	34/18805	0.0588235	5.14501	2.60151	0.0574725	0.153273	0.103721	HLA-DRB1/TGFB1	2
GO:0002828	regulation of type 2 immune response	2/215	34/18805	0.0588235	5.14501	2.60151	0.0574725	0.153273	0.103721	CD81/IL6	2
GO:0002862	negative regulation of inflammatory response to antigenic stimulus	2/215	34/18805	0.0588235	5.14501	2.60151	0.0574725	0.153273	0.103721	HLA-DRB1/GPR17	2
GO:0017145	stem cell division	2/215	34/18805	0.0588235	5.14501	2.60151	0.0574725	0.153273	0.103721	ESRRB/NOTCH1	2
GO:0030517	negative regulation of axon extension	2/215	34/18805	0.0588235	5.14501	2.60151	0.0574725	0.153273	0.103721	CDH1/PTPRS	2
GO:0031069	hair follicle morphogenesis	2/215	34/18805	0.0588235	5.14501	2.60151	0.0574725	0.153273	0.103721	GLI2/NOTCH1	2
GO:0032367	intracellular cholesterol transport	2/215	34/18805	0.0588235	5.14501	2.60151	0.0574725	0.153273	0.103721	SCP2/TPCN2	2
GO:0033146	regulation of intracellular estrogen receptor signaling pathway	2/215	34/18805	0.0588235	5.14501	2.60151	0.0574725	0.153273	0.103721	CNOT2/CYP7B1	2
GO:0048710	regulation of astrocyte differentiation	2/215	34/18805	0.0588235	5.14501	2.60151	0.0574725	0.153273	0.103721	IL6/NOTCH1	2
GO:0060966	regulation of gene silencing by regulatory ncRNA	2/215	34/18805	0.0588235	5.14501	2.60151	0.0574725	0.153273	0.103721	IL6/TGFB1	2
GO:1901889	negative regulation of cell junction assembly	2/215	34/18805	0.0588235	5.14501	2.60151	0.0574725	0.153273	0.103721	ROCK2/TNF	2
GO:0000082	G1/S transition of mitotic cell cycle	6/215	240/18805	0.025	2.18663	1.98965	0.0580467	0.1546	0.104619	CAMK2A/CDC7/EGFR/TERT/WEE1/PPP2CA	6
GO:0007160	cell-matrix adhesion	6/215	240/18805	0.025	2.18663	1.98965	0.0580467	0.1546	0.104619	ACTN1/BCL2L11/CLASP1/ROCK2/SERPINE1/SMAD3	6
GO:0009880	embryonic pattern specification	3/215	77/18805	0.038961	3.40773	2.27673	0.0582526	0.154739	0.104714	DLL1/MEIS1/SMAD3	3
GO:0032007	negative regulation of TOR signaling	3/215	77/18805	0.038961	3.40773	2.27673	0.0582526	0.154739	0.104714	GSK3A/USP7/UBE2N	3
GO:0045669	positive regulation of osteoblast differentiation	3/215	77/18805	0.038961	3.40773	2.27673	0.0582526	0.154739	0.104714	IL6/NPPC/SOX11	3
GO:1900076	regulation of cellular response to insulin stimulus	3/215	77/18805	0.038961	3.40773	2.27673	0.0582526	0.154739	0.104714	GNAI2/GSK3A/NCL	3
GO:0002262	myeloid cell homeostasis	5/215	183/18805	0.0273224	2.38976	2.03168	0.0593634	0.157379	0.1065	ALAS1/BCL2L11/IL6/ISG15/KCNQ1	5
GO:0006839	mitochondrial transport	5/215	183/18805	0.0273224	2.38976	2.03168	0.0593634	0.157379	0.1065	BCL2L11/CAMK2A/CPT1A/GSK3A/HSPA4	5
GO:0043534	blood vessel endothelial cell migration	5/215	183/18805	0.0273224	2.38976	2.03168	0.0593634	0.157379	0.1065	GADD45A/NOTCH1/TGFB1/TNF/NOS3	5
GO:0016358	dendrite development	6/215	242/18805	0.0247934	2.16856	1.96761	0.0599406	0.158805	0.107465	ASAP1/CAMK2A/NCK2/PTPRS/SLC30A1/MFSD2A	6
GO:0043254	regulation of protein-containing complex assembly	9/215	431/18805	0.0208817	1.82642	1.86656	0.0601656	0.159297	0.107798	BCL2L11/CLASP1/GSN/ISG15/NCK2/SEC16A/TGFB1/TNF/PPP2CA	9
GO:0002495	antigen processing and presentation of peptide antigen via MHC class II	2/215	35/18805	0.0571429	4.99801	2.54595	0.0605091	0.15937	0.107847	HLA-DQB1/HLA-DRB1	2
GO:0002719	negative regulation of cytokine production involved in immune response	2/215	35/18805	0.0571429	4.99801	2.54595	0.0605091	0.15937	0.107847	TGFB1/TNF	2
GO:0032633	interleukin-4 production	2/215	35/18805	0.0571429	4.99801	2.54595	0.0605091	0.15937	0.107847	HLA-DRB1/IRF4	2
GO:0032673	regulation of interleukin-4 production	2/215	35/18805	0.0571429	4.99801	2.54595	0.0605091	0.15937	0.107847	HLA-DRB1/IRF4	2
GO:0035456	response to interferon-beta	2/215	35/18805	0.0571429	4.99801	2.54595	0.0605091	0.15937	0.107847	CAMK2A/IFNAR2	2
GO:0045940	positive regulation of steroid metabolic process	2/215	35/18805	0.0571429	4.99801	2.54595	0.0605091	0.15937	0.107847	SCP2/TNF	2
GO:0098810	neurotransmitter reuptake	2/215	35/18805	0.0571429	4.99801	2.54595	0.0605091	0.15937	0.107847	NOS1/SLC18A2	2
GO:1903715	regulation of aerobic respiration	2/215	35/18805	0.0571429	4.99801	2.54595	0.0605091	0.15937	0.107847	TNF/TRPV4	2
GO:0007613	memory	4/215	129/18805	0.0310078	2.7121	2.09839	0.0608122	0.159855	0.108175	CNR1/CSMD1/GIP/HTR2A	4
GO:0032479	regulation of type I interferon production	4/215	129/18805	0.0310078	2.7121	2.09839	0.0608122	0.159855	0.108175	ISG15/PPM1B/PTPRS/NMB	4
GO:0032606	type I interferon production	4/215	129/18805	0.0310078	2.7121	2.09839	0.0608122	0.159855	0.108175	ISG15/PPM1B/PTPRS/NMB	4
GO:0001667	ameboidal-type cell migration	6/215	243/18805	0.0246914	2.15963	1.95666	0.0609012	0.159985	0.108263	CLASP1/CRB2/ENPP2/PROX1/TGFB1/C1QBP	6
GO:0055117	regulation of cardiac muscle contraction	3/215	79/18805	0.0379747	3.32146	2.2236	0.0619584	0.16255	0.109999	CACNA1C/KCNQ1/NOS1	3
GO:0120192	tight junction assembly	3/215	79/18805	0.0379747	3.32146	2.2236	0.0619584	0.16255	0.109999	CLDN1/ROCK2/TNF	3
GO:0021987	cerebral cortex development	4/215	130/18805	0.0307692	2.69123	2.08089	0.0622066	0.162989	0.110297	EGFR/HTR6/PTPRS/SRD5A1	4
GO:0043244	regulation of protein-containing complex disassembly	4/215	130/18805	0.0307692	2.69123	2.08089	0.0622066	0.162989	0.110297	CLASP1/GSN/TNF/TRPV4	4
GO:0043086	negative regulation of catalytic activity	7/215	306/18805	0.0228758	2.00084	1.89825	0.0624954	0.16364	0.110737	CAMK2A/CRB2/GADD45A/GNAI2/GSK3A/NOTCH1/SERPINE1	7
GO:0055088	lipid homeostasis	5/215	186/18805	0.0268817	2.35121	1.99162	0.0627541	0.164211	0.111123	CYP7B1/GIP/RBP1/SURF4/TGFB1	5
GO:0002021	response to dietary excess	2/215	36/18805	0.0555556	4.85917	2.49247	0.0635996	0.164973	0.111639	PPARGC1A/TRPV4	2
GO:0002067	glandular epithelial cell differentiation	2/215	36/18805	0.0555556	4.85917	2.49247	0.0635996	0.164973	0.111639	NOTCH1/PROX1	2
GO:0007617	mating behavior	2/215	36/18805	0.0555556	4.85917	2.49247	0.0635996	0.164973	0.111639	AVPR1A/CNR1	2
GO:0016180	snRNA processing	2/215	36/18805	0.0555556	4.85917	2.49247	0.0635996	0.164973	0.111639	EXOSC3/INTS1	2
GO:0032743	positive regulation of interleukin-2 production	2/215	36/18805	0.0555556	4.85917	2.49247	0.0635996	0.164973	0.111639	BTNL2/IRF4	2
GO:0034405	response to fluid shear stress	2/215	36/18805	0.0555556	4.85917	2.49247	0.0635996	0.164973	0.111639	TGFB1/NOS3	2
GO:0036314	response to sterol	2/215	36/18805	0.0555556	4.85917	2.49247	0.0635996	0.164973	0.111639	F7/TGFB1	2
GO:0043369	CD4-positive or CD8-positive, alpha-beta T cell lineage commitment	2/215	36/18805	0.0555556	4.85917	2.49247	0.0635996	0.164973	0.111639	IL6/IRF4	2
GO:0048665	neuron fate specification	2/215	36/18805	0.0555556	4.85917	2.49247	0.0635996	0.164973	0.111639	DLL1/GLI2	2
GO:0051438	regulation of ubiquitin-protein transferase activity	2/215	36/18805	0.0555556	4.85917	2.49247	0.0635996	0.164973	0.111639	BTRC/SKP1	2
GO:1900101	regulation of endoplasmic reticulum unfolded protein response	2/215	36/18805	0.0555556	4.85917	2.49247	0.0635996	0.164973	0.111639	BCL2L11/NCK2	2
GO:1901381	positive regulation of potassium ion transmembrane transport	2/215	36/18805	0.0555556	4.85917	2.49247	0.0635996	0.164973	0.111639	GAL/KCNQ1	2
GO:2000352	negative regulation of endothelial cell apoptotic process	2/215	36/18805	0.0555556	4.85917	2.49247	0.0635996	0.164973	0.111639	SERPINE1/TERT	2
GO:0010977	negative regulation of neuron projection development	4/215	131/18805	0.0305344	2.67069	2.06356	0.0636179	0.164973	0.111639	CDH1/PTPRS/TRPV4/PTPN9	4
GO:0002028	regulation of sodium ion transport	3/215	80/18805	0.0375	3.27994	2.19767	0.0638516	0.165261	0.111834	NOS1/TGFB1/NOS3	3
GO:0002534	cytokine production involved in inflammatory response	3/215	80/18805	0.0375	3.27994	2.19767	0.0638516	0.165261	0.111834	CARD9/IL6/TNF	3
GO:1900015	regulation of cytokine production involved in inflammatory response	3/215	80/18805	0.0375	3.27994	2.19767	0.0638516	0.165261	0.111834	CARD9/IL6/TNF	3
GO:0019827	stem cell population maintenance	5/215	187/18805	0.026738	2.33864	1.97844	0.0639082	0.165301	0.111861	CNOT2/DLL1/ESRRB/NOTCH1/PROX1	5
GO:0031348	negative regulation of defense response	7/215	308/18805	0.0227273	1.98784	1.87983	0.0642405	0.166054	0.112371	HLA-DRB1/ISG15/PPM1B/SMAD3/TGFB1/C1QBP/GPR17	7
GO:0002768	immune response-regulating cell surface receptor signaling pathway	8/215	372/18805	0.0215054	1.88097	1.84561	0.0645919	0.166855	0.112913	BTNL2/BTRC/CBLB/CD81/FOSL2/HLA-DQB1/HLA-DRB1/UBE2N	8
GO:0031345	negative regulation of cell projection organization	5/215	188/18805	0.0265957	2.3262	1.96534	0.0650743	0.167994	0.113683	CDH1/PTPRS/SPRY2/TRPV4/PTPN9	5
GO:0030100	regulation of endocytosis	7/215	309/18805	0.0226537	1.98141	1.87066	0.0651242	0.168015	0.113698	CBLB/DLL1/IL2RB/MYLK/RAB27A/SERPINE1/TGFB1	7
GO:0018210	peptidyl-threonine modification	3/215	81/18805	0.037037	3.23945	2.17215	0.0657714	0.16936	0.114608	CAMK2A/GSK3A/SPRY2	3
GO:0042440	pigment metabolic process	3/215	81/18805	0.037037	3.23945	2.17215	0.0657714	0.16936	0.114608	ALAS1/OCA2/TYR	3
GO:0046637	regulation of alpha-beta T cell differentiation	3/215	81/18805	0.037037	3.23945	2.17215	0.0657714	0.16936	0.114608	HLA-DRB1/IRF4/JUNB	3
GO:0038061	non-canonical NF-kappaB signal transduction	4/215	133/18805	0.0300752	2.63053	2.02938	0.0664905	0.170554	0.115416	BTRC/PPM1B/TNF/TAB2	4
GO:0000132	establishment of mitotic spindle orientation	2/215	37/18805	0.0540541	4.72784	2.44092	0.0667423	0.170554	0.115416	SPRY2/KAT5	2
GO:0002504	antigen processing and presentation of peptide or polysaccharide antigen via MHC class II	2/215	37/18805	0.0540541	4.72784	2.44092	0.0667423	0.170554	0.115416	HLA-DQB1/HLA-DRB1	2
GO:0003230	cardiac atrium development	2/215	37/18805	0.0540541	4.72784	2.44092	0.0667423	0.170554	0.115416	NOTCH1/PROX1	2
GO:0030947	regulation of vascular endothelial growth factor receptor signaling pathway	2/215	37/18805	0.0540541	4.72784	2.44092	0.0667423	0.170554	0.115416	DLL1/HIF1AN	2
GO:0031114	regulation of microtubule depolymerization	2/215	37/18805	0.0540541	4.72784	2.44092	0.0667423	0.170554	0.115416	CLASP1/TRPV4	2
GO:0032366	intracellular sterol transport	2/215	37/18805	0.0540541	4.72784	2.44092	0.0667423	0.170554	0.115416	SCP2/TPCN2	2
GO:0034110	regulation of homotypic cell-cell adhesion	2/215	37/18805	0.0540541	4.72784	2.44092	0.0667423	0.170554	0.115416	HTR2A/IL6	2
GO:0042462	eye photoreceptor cell development	2/215	37/18805	0.0540541	4.72784	2.44092	0.0667423	0.170554	0.115416	CRB2/SAMD11	2
GO:0045920	negative regulation of exocytosis	2/215	37/18805	0.0540541	4.72784	2.44092	0.0667423	0.170554	0.115416	GNAI2/NOTCH1	2
GO:0046621	negative regulation of organ growth	2/215	37/18805	0.0540541	4.72784	2.44092	0.0667423	0.170554	0.115416	CTDP1/GSK3A	2
GO:0099171	presynaptic modulation of chemical synaptic transmission	2/215	37/18805	0.0540541	4.72784	2.44092	0.0667423	0.170554	0.115416	HTR1B/HTR2A	2
GO:1904062	regulation of monoatomic cation transmembrane transport	7/215	311/18805	0.022508	1.96867	1.85244	0.0669135	0.170883	0.115639	CACNA1C/GAL/KCNQ1/LHCGR/NOS1/SLC30A1/TGFB1	7
GO:0030516	regulation of axon extension	3/215	82/18805	0.0365854	3.19994	2.14702	0.0677175	0.172609	0.116806	BARHL2/CDH1/PTPRS	3
GO:0042246	tissue regeneration	3/215	82/18805	0.0365854	3.19994	2.14702	0.0677175	0.172609	0.116806	CD81/MYOD1/NOTCH1	3
GO:0043297	apical junction assembly	3/215	82/18805	0.0365854	3.19994	2.14702	0.0677175	0.172609	0.116806	CLDN1/ROCK2/TNF	3
GO:0050864	regulation of B cell activation	4/215	134/18805	0.0298507	2.6109	2.01253	0.0679519	0.173097	0.117137	CD81/EXOSC3/IL6/TGFB1	4
GO:0009314	response to radiation	9/215	442/18805	0.020362	1.78096	1.7868	0.0681485	0.173489	0.117402	EGFR/GADD45A/GRK1/NR2F6/RCVRN/TGFB1/TNF/TYR/KAT5	9
GO:0062207	regulation of pattern recognition receptor signaling pathway	5/215	191/18805	0.026178	2.28966	1.92654	0.0686438	0.174529	0.118106	ESR1/IRF4/PTPRS/C1QBP/PPP2CA	5
GO:0098727	maintenance of cell number	5/215	191/18805	0.026178	2.28966	1.92654	0.0686438	0.174529	0.118106	CNOT2/DLL1/ESRRB/NOTCH1/PROX1	5
GO:0009913	epidermal cell differentiation	6/215	251/18805	0.0239044	2.0908	1.87097	0.0689155	0.17511	0.118499	DLL1/FOSL2/GLI2/KCNQ1/NOTCH1/ROCK2	6
GO:0043401	steroid hormone receptor signaling pathway	4/215	135/18805	0.0296296	2.59156	1.99582	0.0694298	0.175601	0.118831	CNOT2/CYP7B1/ESR1/NCOR2	4
GO:0097237	cellular response to toxic substance	4/215	135/18805	0.0296296	2.59156	1.99582	0.0694298	0.175601	0.118831	PRDX2/TNF/TPO/NOS3	4
GO:0030203	glycosaminoglycan metabolic process	3/215	83/18805	0.0361446	3.16139	2.12227	0.0696897	0.175601	0.118831	CLTC/HAS3/TGFB1	3
GO:0046323	D-glucose import	3/215	83/18805	0.0361446	3.16139	2.12227	0.0696897	0.175601	0.118831	GSK3A/TERT/TNF	3
GO:0048844	artery morphogenesis	3/215	83/18805	0.0361446	3.16139	2.12227	0.0696897	0.175601	0.118831	MYLK/NOTCH1/PROX1	3
GO:0001916	positive regulation of T cell mediated cytotoxicity	2/215	38/18805	0.0526316	4.60343	2.39119	0.0699356	0.175601	0.118831	HLA-DRB1/TAP2	2
GO:0002335	mature B cell differentiation	2/215	38/18805	0.0526316	4.60343	2.39119	0.0699356	0.175601	0.118831	DLL1/IL6	2
GO:0008207	C21-steroid hormone metabolic process	2/215	38/18805	0.0526316	4.60343	2.39119	0.0699356	0.175601	0.118831	SCP2/SRD5A1	2
GO:0010934	macrophage cytokine production	2/215	38/18805	0.0526316	4.60343	2.39119	0.0699356	0.175601	0.118831	CARD9/TGFB1	2
GO:0010935	regulation of macrophage cytokine production	2/215	38/18805	0.0526316	4.60343	2.39119	0.0699356	0.175601	0.118831	CARD9/TGFB1	2
GO:0031112	positive regulation of microtubule polymerization or depolymerization	2/215	38/18805	0.0526316	4.60343	2.39119	0.0699356	0.175601	0.118831	CLASP1/TRPV4	2
GO:0034121	regulation of toll-like receptor signaling pathway	2/215	38/18805	0.0526316	4.60343	2.39119	0.0699356	0.175601	0.118831	ESR1/IRF4	2
GO:0043243	positive regulation of protein-containing complex disassembly	2/215	38/18805	0.0526316	4.60343	2.39119	0.0699356	0.175601	0.118831	TNF/TRPV4	2
GO:0043506	regulation of JUN kinase activity	2/215	38/18805	0.0526316	4.60343	2.39119	0.0699356	0.175601	0.118831	TNF/TNFRSF11A	2
GO:0045191	regulation of isotype switching	2/215	38/18805	0.0526316	4.60343	2.39119	0.0699356	0.175601	0.118831	EXOSC3/TGFB1	2
GO:0048730	epidermis morphogenesis	2/215	38/18805	0.0526316	4.60343	2.39119	0.0699356	0.175601	0.118831	GLI2/NOTCH1	2
GO:0070293	renal absorption	2/215	38/18805	0.0526316	4.60343	2.39119	0.0699356	0.175601	0.118831	GSN/KCNQ1	2
GO:0071398	cellular response to fatty acid	2/215	38/18805	0.0526316	4.60343	2.39119	0.0699356	0.175601	0.118831	CLDN1/CPT1A	2
GO:0071404	cellular response to low-density lipoprotein particle stimulus	2/215	38/18805	0.0526316	4.60343	2.39119	0.0699356	0.175601	0.118831	CD81/TGFB1	2
GO:0007368	determination of left/right symmetry	4/215	136/18805	0.0294118	2.5725	1.97927	0.0709242	0.17753	0.120137	BICC1/DLL1/NOTCH1/SMAD3	4
GO:0034219	carbohydrate transmembrane transport	4/215	136/18805	0.0294118	2.5725	1.97927	0.0709242	0.17753	0.120137	GIP/GSK3A/TERT/TNF	4
GO:0042476	odontogenesis	4/215	136/18805	0.0294118	2.5725	1.97927	0.0709242	0.17753	0.120137	BCL2L11/GLI2/SERPINE1/TGFB1	4
GO:0045931	positive regulation of mitotic cell cycle	4/215	136/18805	0.0294118	2.5725	1.97927	0.0709242	0.17753	0.120137	CDC7/EGFR/TERT/TGFB1	4
GO:0050868	negative regulation of T cell activation	4/215	136/18805	0.0294118	2.5725	1.97927	0.0709242	0.17753	0.120137	CBLB/HLA-DRB1/PRDX2/TGFB1	4
GO:0000070	mitotic sister chromatid segregation	5/215	193/18805	0.0259067	2.26594	1.90107	0.0710828	0.177707	0.120256	CLASP1/KIF11/MYBL2/KAT5/RAN	5
GO:0007254	JNK cascade	5/215	193/18805	0.0259067	2.26594	1.90107	0.0710828	0.177707	0.120256	CARD9/GADD45A/SMAD3/TNF/TRPV4	5
GO:0051279	regulation of release of sequestered calcium ion into cytosol	3/215	84/18805	0.0357143	3.12375	2.0979	0.0716876	0.178997	0.121129	CACNA1C/LHCGR/TGFB1	3
GO:2000736	regulation of stem cell differentiation	3/215	84/18805	0.0357143	3.12375	2.0979	0.0716876	0.178997	0.121129	ESRRB/NOTCH1/KAT5	3
GO:0006639	acylglycerol metabolic process	4/215	137/18805	0.0291971	2.55373	1.96287	0.072435	0.18064	0.122241	CPT1A/DGKH/KAT5/MFSD2A	4
GO:0045621	positive regulation of lymphocyte differentiation	4/215	137/18805	0.0291971	2.55373	1.96287	0.072435	0.18064	0.122241	GLI2/HLA-DRB1/TGFB1/KAT5	4
GO:0010975	regulation of neuron projection development	9/215	448/18805	0.0200893	1.75711	1.74423	0.0727711	0.181366	0.122732	BDNF/CDH1/CNR1/GSK3A/PTPRS/SLC30A1/TRPV4/MFSD2A/PTPN9	9
GO:0002446	neutrophil mediated immunity	2/215	39/18805	0.0512821	4.48539	2.34316	0.073178	0.181707	0.122963	CARD9/IL6	2
GO:0017158	regulation of calcium ion-dependent exocytosis	2/215	39/18805	0.0512821	4.48539	2.34316	0.073178	0.181707	0.122963	GNAI2/NOTCH1	2
GO:0042755	eating behavior	2/215	39/18805	0.0512821	4.48539	2.34316	0.073178	0.181707	0.122963	CCK/CPT1A	2
GO:0055094	response to lipoprotein particle	2/215	39/18805	0.0512821	4.48539	2.34316	0.073178	0.181707	0.122963	CD81/TGFB1	2
GO:2000316	regulation of T-helper 17 type immune response	2/215	39/18805	0.0512821	4.48539	2.34316	0.073178	0.181707	0.122963	CARD9/JUNB	2
GO:2000780	negative regulation of double-strand break repair	2/215	39/18805	0.0512821	4.48539	2.34316	0.073178	0.181707	0.122963	C1QBP/KAT5	2
GO:0006970	response to osmotic stress	3/215	85/18805	0.0352941	3.087	2.07388	0.0737112	0.182245	0.123327	MYLK/TNF/TRPV4	3
GO:0007193	adenylate cyclase-inhibiting G protein-coupled receptor signaling pathway	3/215	85/18805	0.0352941	3.087	2.07388	0.0737112	0.182245	0.123327	GABBR1/GNAI2/HTR1B	3
GO:0035050	embryonic heart tube development	3/215	85/18805	0.0352941	3.087	2.07388	0.0737112	0.182245	0.123327	DLL1/NOTCH1/SMAD3	3
GO:0043242	negative regulation of protein-containing complex disassembly	3/215	85/18805	0.0352941	3.087	2.07388	0.0737112	0.182245	0.123327	CLASP1/GSN/TNF	3
GO:0046928	regulation of neurotransmitter secretion	3/215	85/18805	0.0352941	3.087	2.07388	0.0737112	0.182245	0.123327	CAMK2A/HTR1B/SLC30A1	3
GO:0086001	cardiac muscle cell action potential	3/215	85/18805	0.0352941	3.087	2.07388	0.0737112	0.182245	0.123327	CACNA1C/KCNQ1/NOS1	3
GO:1901657	glycosyl compound metabolic process	3/215	85/18805	0.0352941	3.087	2.07388	0.0737112	0.182245	0.123327	APRT/FUCA1/NAMPT	3
GO:0006638	neutral lipid metabolic process	4/215	138/18805	0.0289855	2.53522	1.9466	0.0739622	0.182531	0.12352	CPT1A/DGKH/KAT5/MFSD2A	4
GO:0045739	positive regulation of DNA repair	4/215	138/18805	0.0289855	2.53522	1.9466	0.0739622	0.182531	0.12352	EGFR/MGMT/KAT5/UBE2N	4
GO:0051053	negative regulation of DNA metabolic process	4/215	138/18805	0.0289855	2.53522	1.9466	0.0739622	0.182531	0.12352	DCP2/NPPC/C1QBP/KAT5	4
GO:0006417	regulation of translation	9/215	451/18805	0.0199557	1.74542	1.72318	0.0751539	0.185358	0.125434	BARHL2/CNOT2/DIO2/IL6/NCK2/NCL/RPL38/TNF/C1QBP	9
GO:0046328	regulation of JNK cascade	4/215	139/18805	0.028777	2.51698	1.93049	0.0755057	0.186112	0.125944	CARD9/GADD45A/TNF/TRPV4	4
GO:0008625	extrinsic apoptotic signaling pathway via death domain receptors	3/215	86/18805	0.0348837	3.05111	2.05022	0.07576	0.186511	0.126214	SERPINE1/TNF/NOS3	3
GO:0034248	regulation of amide metabolic process	3/215	86/18805	0.0348837	3.05111	2.05022	0.07576	0.186511	0.126214	GSK3A/ROCK2/TNF	3
GO:0031669	cellular response to nutrient levels	6/215	258/18805	0.0232558	2.03407	1.79858	0.0764072	0.186886	0.126468	MYOD1/SRD5A1/TFEB/TNFRSF11A/KAT5/MFSD2A	6
GO:0099003	vesicle-mediated transport in synapse	6/215	258/18805	0.0232558	2.03407	1.79858	0.0764072	0.186886	0.126468	CANX/CBLB/ERC2/HTR1B/MYLK/SLC18A2	6
GO:0002369	T cell cytokine production	2/215	40/18805	0.05	4.37326	2.29673	0.076468	0.186886	0.126468	CD81/IL6	2
GO:0002724	regulation of T cell cytokine production	2/215	40/18805	0.05	4.37326	2.29673	0.076468	0.186886	0.126468	CD81/IL6	2
GO:0038179	neurotrophin signaling pathway	2/215	40/18805	0.05	4.37326	2.29673	0.076468	0.186886	0.126468	BDNF/SPRY2	2
GO:0045616	regulation of keratinocyte differentiation	2/215	40/18805	0.05	4.37326	2.29673	0.076468	0.186886	0.126468	NOTCH1/ROCK2	2
GO:0045745	positive regulation of G protein-coupled receptor signaling pathway	2/215	40/18805	0.05	4.37326	2.29673	0.076468	0.186886	0.126468	GSK3A/NOS1	2
GO:0060416	response to growth hormone	2/215	40/18805	0.05	4.37326	2.29673	0.076468	0.186886	0.126468	F7/SRD5A1	2
GO:0086091	regulation of heart rate by cardiac conduction	2/215	40/18805	0.05	4.37326	2.29673	0.076468	0.186886	0.126468	CACNA1C/KCNQ1	2
GO:1902110	positive regulation of mitochondrial membrane permeability involved in apoptotic process	2/215	40/18805	0.05	4.37326	2.29673	0.076468	0.186886	0.126468	BCL2L11/GSK3A	2
GO:1905476	negative regulation of protein localization to membrane	2/215	40/18805	0.05	4.37326	2.29673	0.076468	0.186886	0.126468	CLTC/TGFB1	2
GO:1905898	positive regulation of response to endoplasmic reticulum stress	2/215	40/18805	0.05	4.37326	2.29673	0.076468	0.186886	0.126468	BCL2L11/NCK2	2
GO:0007498	mesoderm development	4/215	140/18805	0.0285714	2.499	1.91451	0.0770654	0.188232	0.127378	CRB2/RPL38/SMAD3/PPP2CA	4
GO:0006164	purine nucleotide biosynthetic process	5/215	198/18805	0.0252525	2.20872	1.83875	0.0773867	0.188902	0.127832	APRT/NAMPT/NPPC/TGFB1/NOS3	5
GO:0001892	embryonic placenta development	3/215	87/18805	0.0344828	3.01604	2.0269	0.0778338	0.189307	0.128106	EGFR/TFEB/JUNB	3
GO:0007492	endoderm development	3/215	87/18805	0.0344828	3.01604	2.0269	0.0778338	0.189307	0.128106	NOTCH1/SMAD3/TGFB1	3
GO:0048678	response to axon injury	3/215	87/18805	0.0344828	3.01604	2.0269	0.0778338	0.189307	0.128106	GIP/NPPC/PTPRS	3
GO:0120193	tight junction organization	3/215	87/18805	0.0344828	3.01604	2.0269	0.0778338	0.189307	0.128106	CLDN1/ROCK2/TNF	3
GO:0150076	neuroinflammatory response	3/215	87/18805	0.0344828	3.01604	2.0269	0.0778338	0.189307	0.128106	EGFR/IL6/TNF	3
GO:1900542	regulation of purine nucleotide metabolic process	3/215	87/18805	0.0344828	3.01604	2.0269	0.0778338	0.189307	0.128106	HTR2A/NOS3/PPP2CA	3
GO:0032869	cellular response to insulin stimulus	6/215	260/18805	0.0230769	2.01843	1.77831	0.0786295	0.19104	0.129279	EGFR/GNAI2/GPT/GSK3A/NCL/SRD5A1	6
GO:0016482	cytosolic transport	4/215	141/18805	0.0283688	2.48128	1.89867	0.0786413	0.19104	0.129279	CLTC/TPCN2/UBE2O/USP7	4
GO:0003203	endocardial cushion morphogenesis	2/215	41/18805	0.0487805	4.26659	2.25179	0.079804	0.192935	0.130561	NOTCH1/NOS3	2
GO:0030866	cortical actin cytoskeleton organization	2/215	41/18805	0.0487805	4.26659	2.25179	0.079804	0.192935	0.130561	EPB41/ROCK2	2
GO:0035337	fatty-acyl-CoA metabolic process	2/215	41/18805	0.0487805	4.26659	2.25179	0.079804	0.192935	0.130561	ACSF3/HSD17B4	2
GO:0045738	negative regulation of DNA repair	2/215	41/18805	0.0487805	4.26659	2.25179	0.079804	0.192935	0.130561	C1QBP/KAT5	2
GO:0045981	positive regulation of nucleotide metabolic process	2/215	41/18805	0.0487805	4.26659	2.25179	0.079804	0.192935	0.130561	HTR2A/NOS3	2
GO:0097242	amyloid-beta clearance	2/215	41/18805	0.0487805	4.26659	2.25179	0.079804	0.192935	0.130561	CLTC/TNF	2
GO:1900544	positive regulation of purine nucleotide metabolic process	2/215	41/18805	0.0487805	4.26659	2.25179	0.079804	0.192935	0.130561	HTR2A/NOS3	2
GO:1904994	regulation of leukocyte adhesion to vascular endothelial cell	2/215	41/18805	0.0487805	4.26659	2.25179	0.079804	0.192935	0.130561	IL6/TNF	2
GO:0006140	regulation of nucleotide metabolic process	3/215	88/18805	0.0340909	2.98177	2.00392	0.0799324	0.193015	0.130615	HTR2A/NOS3/PPP2CA	3
GO:0072665	protein localization to vacuole	3/215	88/18805	0.0340909	2.98177	2.00392	0.0799324	0.193015	0.130615	CD81/LHCGR/ROCK2	3
GO:0000018	regulation of DNA recombination	4/215	142/18805	0.028169	2.46381	1.88296	0.0802332	0.193509	0.13095	EXOSC3/TGFB1/C1QBP/KAT5	4
GO:1904064	positive regulation of cation transmembrane transport	4/215	142/18805	0.028169	2.46381	1.88296	0.0802332	0.193509	0.13095	GAL/KCNQ1/LHCGR/NOS1	4
GO:0010212	response to ionizing radiation	4/215	143/18805	0.027972	2.44658	1.86739	0.0818411	0.197151	0.133414	GADD45A/TGFB1/TNF/KAT5	4
GO:0060972	left/right pattern formation	4/215	143/18805	0.027972	2.44658	1.86739	0.0818411	0.197151	0.133414	BICC1/DLL1/NOTCH1/SMAD3	4
GO:1902117	positive regulation of organelle assembly	3/215	89/18805	0.0337079	2.94826	1.98126	0.0820555	0.19755	0.133684	ASAP1/CNOT2/TNF	3
GO:0000209	protein polyubiquitination	6/215	264/18805	0.0227273	1.98784	1.73831	0.0831827	0.198375	0.134242	BTRC/RNF41/TPP2/UBE2O/SKP1/UBE2N	6
GO:0072522	purine-containing compound biosynthetic process	6/215	264/18805	0.0227273	1.98784	1.73831	0.0831827	0.198375	0.134242	ACSF3/APRT/NAMPT/NPPC/TGFB1/NOS3	6
GO:0002360	T cell lineage commitment	2/215	42/18805	0.047619	4.16501	2.20827	0.0831846	0.198375	0.134242	IL6/IRF4	2
GO:0010951	negative regulation of endopeptidase activity	2/215	42/18805	0.047619	4.16501	2.20827	0.0831846	0.198375	0.134242	CRB2/SERPINE1	2
GO:0031146	SCF-dependent proteasomal ubiquitin-dependent protein catabolic process	2/215	42/18805	0.047619	4.16501	2.20827	0.0831846	0.198375	0.134242	BTRC/SKP1	2
GO:0035330	regulation of hippo signaling	2/215	42/18805	0.047619	4.16501	2.20827	0.0831846	0.198375	0.134242	SOX11/PPP2CA	2
GO:0044060	regulation of endocrine process	2/215	42/18805	0.047619	4.16501	2.20827	0.0831846	0.198375	0.134242	GAL/KISS1	2
GO:0060306	regulation of membrane repolarization	2/215	42/18805	0.047619	4.16501	2.20827	0.0831846	0.198375	0.134242	KCNQ1/NOS1	2
GO:0060391	positive regulation of SMAD protein signal transduction	2/215	42/18805	0.047619	4.16501	2.20827	0.0831846	0.198375	0.134242	SMAD3/TGFB1	2
GO:0060421	positive regulation of heart growth	2/215	42/18805	0.047619	4.16501	2.20827	0.0831846	0.198375	0.134242	NOTCH1/PROX1	2
GO:0099622	cardiac muscle cell membrane repolarization	2/215	42/18805	0.047619	4.16501	2.20827	0.0831846	0.198375	0.134242	KCNQ1/NOS1	2
GO:0150077	regulation of neuroinflammatory response	2/215	42/18805	0.047619	4.16501	2.20827	0.0831846	0.198375	0.134242	IL6/TNF	2
GO:1901532	regulation of hematopoietic progenitor cell differentiation	2/215	42/18805	0.047619	4.16501	2.20827	0.0831846	0.198375	0.134242	NOTCH1/KAT5	2
GO:1902686	mitochondrial outer membrane permeabilization involved in programmed cell death	2/215	42/18805	0.047619	4.16501	2.20827	0.0831846	0.198375	0.134242	BCL2L11/GSK3A	2
GO:1903115	regulation of actin filament-based movement	2/215	42/18805	0.047619	4.16501	2.20827	0.0831846	0.198375	0.134242	CACNA1C/MYBPC3	2
GO:2000008	regulation of protein localization to cell surface	2/215	42/18805	0.047619	4.16501	2.20827	0.0831846	0.198375	0.134242	BDNF/TNF	2
GO:2000779	regulation of double-strand break repair	4/215	145/18805	0.0275862	2.41283	1.83664	0.0851044	0.202833	0.137259	MGMT/C1QBP/KAT5/UBE2N	4
GO:0007015	actin filament organization	9/215	463/18805	0.0194384	1.70019	1.64053	0.0851624	0.202851	0.137272	ACTN1/CLASP1/FAT1/GSN/NCK2/PROX1/ROCK2/SMAD3/TRPV4	9
GO:0051591	response to cAMP	3/215	91/18805	0.032967	2.88347	1.93687	0.086374	0.205447	0.139028	KCNQ1/SRD5A1/TYR	3
GO:0043094	metabolic compound salvage	2/215	43/18805	0.0465116	4.06814	2.16608	0.0866084	0.205447	0.139028	APRT/NAMPT	2
GO:0043268	positive regulation of potassium ion transport	2/215	43/18805	0.0465116	4.06814	2.16608	0.0866084	0.205447	0.139028	GAL/KCNQ1	2
GO:0043647	inositol phosphate metabolic process	2/215	43/18805	0.0465116	4.06814	2.16608	0.0866084	0.205447	0.139028	LHCGR/SCP2	2
GO:0044058	regulation of digestive system process	2/215	43/18805	0.0465116	4.06814	2.16608	0.0866084	0.205447	0.139028	EPB41/KCNQ1	2
GO:0046640	regulation of alpha-beta T cell proliferation	2/215	43/18805	0.0465116	4.06814	2.16608	0.0866084	0.205447	0.139028	CBLB/CD81	2
GO:0090114	COPII-coated vesicle budding	2/215	43/18805	0.0465116	4.06814	2.16608	0.0866084	0.205447	0.139028	SEC16A/SURF4	2
GO:0009799	specification of symmetry	4/215	146/18805	0.0273973	2.3963	1.82145	0.0867597	0.205564	0.139107	BICC1/DLL1/NOTCH1/SMAD3	4
GO:0009855	determination of bilateral symmetry	4/215	146/18805	0.0273973	2.3963	1.82145	0.0867597	0.205564	0.139107	BICC1/DLL1/NOTCH1/SMAD3	4
GO:0007051	spindle organization	5/215	206/18805	0.0242718	2.12294	1.74281	0.0880787	0.208567	0.141139	CLASP1/CLTC/KIF11/MYBL2/RAN	5
GO:0031123	RNA 3'-end processing	3/215	92/18805	0.0326087	2.85212	1.91512	0.0885689	0.209481	0.141758	EXOSC3/INTS1/PAPOLB	3
GO:1905897	regulation of response to endoplasmic reticulum stress	3/215	92/18805	0.0326087	2.85212	1.91512	0.0885689	0.209481	0.141758	BCL2L11/NCK2/PDX1	3
GO:0043161	proteasome-mediated ubiquitin-dependent protein catabolic process	9/215	467/18805	0.0192719	1.68562	1.61351	0.0886686	0.209594	0.141835	BTRC/GSK3A/PSMB1/PSMD1/PSMD3/USP7/KAT5/SKP1/UBE2N	9
GO:1901987	regulation of cell cycle phase transition	9/215	468/18805	0.0192308	1.68202	1.6068	0.0895584	0.211285	0.142979	CDC7/EGFR/FOXN3/PROX1/SIX3/TERT/TGFB1/WEE1/PPP2CA	9
GO:0010828	positive regulation of D-glucose transmembrane transport	2/215	44/18805	0.0454545	3.97569	2.12515	0.0900739	0.211285	0.142979	GIP/TERT	2
GO:0019432	triglyceride biosynthetic process	2/215	44/18805	0.0454545	3.97569	2.12515	0.0900739	0.211285	0.142979	KAT5/MFSD2A	2
GO:0030501	positive regulation of bone mineralization	2/215	44/18805	0.0454545	3.97569	2.12515	0.0900739	0.211285	0.142979	ISG15/SMAD3	2
GO:0035794	positive regulation of mitochondrial membrane permeability	2/215	44/18805	0.0454545	3.97569	2.12515	0.0900739	0.211285	0.142979	BCL2L11/GSK3A	2
GO:0042092	type 2 immune response	2/215	44/18805	0.0454545	3.97569	2.12515	0.0900739	0.211285	0.142979	CD81/IL6	2
GO:0045494	photoreceptor cell maintenance	2/215	44/18805	0.0454545	3.97569	2.12515	0.0900739	0.211285	0.142979	CRB2/ESRRB	2
GO:0046627	negative regulation of insulin receptor signaling pathway	2/215	44/18805	0.0454545	3.97569	2.12515	0.0900739	0.211285	0.142979	GSK3A/NCL	2
GO:0050892	intestinal absorption	2/215	44/18805	0.0454545	3.97569	2.12515	0.0900739	0.211285	0.142979	EPB41/KCNQ1	2
GO:0071364	cellular response to epidermal growth factor stimulus	2/215	44/18805	0.0454545	3.97569	2.12515	0.0900739	0.211285	0.142979	EGFR/NCL	2
GO:0007269	neurotransmitter secretion	4/215	148/18805	0.027027	2.36392	1.79145	0.090117	0.211285	0.142979	CAMK2A/ERC2/HTR1B/SLC30A1	4
GO:0035148	tube formation	4/215	148/18805	0.027027	2.36392	1.79145	0.090117	0.211285	0.142979	BCL2L11/NOTCH1/PROX1/TGFB1	4
GO:0099175	regulation of postsynapse organization	4/215	148/18805	0.027027	2.36392	1.79145	0.090117	0.211285	0.142979	ASAP1/DOCK4/PTPRS/SLC30A1	4
GO:0099643	signal release from synapse	4/215	148/18805	0.027027	2.36392	1.79145	0.090117	0.211285	0.142979	CAMK2A/ERC2/HTR1B/SLC30A1	4
GO:1901879	regulation of protein depolymerization	3/215	93/18805	0.0322581	2.82146	1.89367	0.0907871	0.212733	0.143958	CLASP1/GSN/TRPV4	3
GO:0044843	cell cycle G1/S phase transition	6/215	271/18805	0.0221402	1.9365	1.66998	0.0914967	0.214271	0.145	CAMK2A/CDC7/EGFR/TERT/WEE1/PPP2CA	6
GO:2001235	positive regulation of apoptotic signaling pathway	4/215	149/18805	0.0268456	2.34806	1.77663	0.0918188	0.214901	0.145426	BCL2L11/G0S2/NCK2/TNF	4
GO:0140115	export across plasma membrane	3/215	94/18805	0.0319149	2.79144	1.8725	0.0930284	0.217479	0.147171	ABCC4/KCNQ1/SLC30A1	3
GO:2000781	positive regulation of double-strand break repair	3/215	94/18805	0.0319149	2.79144	1.8725	0.0930284	0.217479	0.147171	MGMT/KAT5/UBE2N	3
GO:0001825	blastocyst formation	2/215	45/18805	0.0444444	3.88734	2.08541	0.0935797	0.217759	0.14736	CNOT2/JUNB	2
GO:0032689	negative regulation of type II interferon production	2/215	45/18805	0.0444444	3.88734	2.08541	0.0935797	0.217759	0.14736	HLA-DRB1/C1QBP	2
GO:0043403	skeletal muscle tissue regeneration	2/215	45/18805	0.0444444	3.88734	2.08541	0.0935797	0.217759	0.14736	CD81/MYOD1	2
GO:0048713	regulation of oligodendrocyte differentiation	2/215	45/18805	0.0444444	3.88734	2.08541	0.0935797	0.217759	0.14736	CXCR4/NOTCH1	2
GO:0071402	cellular response to lipoprotein particle stimulus	2/215	45/18805	0.0444444	3.88734	2.08541	0.0935797	0.217759	0.14736	CD81/TGFB1	2
GO:0090207	regulation of triglyceride metabolic process	2/215	45/18805	0.0444444	3.88734	2.08541	0.0935797	0.217759	0.14736	KAT5/MFSD2A	2
GO:1900077	negative regulation of cellular response to insulin stimulus	2/215	45/18805	0.0444444	3.88734	2.08541	0.0935797	0.217759	0.14736	GSK3A/NCL	2
GO:1901016	regulation of potassium ion transmembrane transporter activity	2/215	45/18805	0.0444444	3.88734	2.08541	0.0935797	0.217759	0.14736	GAL/KCNQ1	2
GO:0071216	cellular response to biotic stimulus	6/215	273/18805	0.021978	1.92231	1.65083	0.0939523	0.2185	0.147861	IL6/NOTCH1/PRDX2/SERPINE1/TNF/NOS3	6
GO:0007589	body fluid secretion	3/215	95/18805	0.0315789	2.76206	1.85161	0.0952924	0.221234	0.149711	EGFR/FOSL2/NCOR2	3
GO:0038084	vascular endothelial growth factor signaling pathway	3/215	95/18805	0.0315789	2.76206	1.85161	0.0952924	0.221234	0.149711	DLL1/EGFR/SPRY2	3
GO:0051492	regulation of stress fiber assembly	3/215	95/18805	0.0315789	2.76206	1.85161	0.0952924	0.221234	0.149711	CLASP1/ROCK2/SMAD3	3
GO:0006913	nucleocytoplasmic transport	7/215	340/18805	0.0205882	1.80075	1.60239	0.096166	0.223006	0.15091	CBLB/CDH1/NOTCH1/SMAD3/TGFB1/UBE2I/RAN	7
GO:0051169	nuclear transport	7/215	340/18805	0.0205882	1.80075	1.60239	0.096166	0.223006	0.15091	CBLB/CDH1/NOTCH1/SMAD3/TGFB1/UBE2I/RAN	7
GO:0007389	pattern specification process	9/215	476/18805	0.0189076	1.65375	1.55365	0.0968677	0.223686	0.15137	BICC1/CRB2/DLL1/GLI2/MEIS1/NOTCH1/RING1/SIX3/SMAD3	9
GO:0034767	positive regulation of monoatomic ion transmembrane transport	4/215	152/18805	0.0263158	2.30171	1.73288	0.0970158	0.223686	0.15137	GAL/KCNQ1/LHCGR/NOS1	4
GO:0046165	alcohol biosynthetic process	4/215	152/18805	0.0263158	2.30171	1.73288	0.0970158	0.223686	0.15137	IDI1/LHCGR/QDPR/SCP2	4
GO:0001504	neurotransmitter uptake	2/215	46/18805	0.0434783	3.80283	2.0468	0.0971245	0.223686	0.15137	NOS1/SLC18A2	2
GO:0002701	negative regulation of production of molecular mediator of immune response	2/215	46/18805	0.0434783	3.80283	2.0468	0.0971245	0.223686	0.15137	TGFB1/TNF	2
GO:0014014	negative regulation of gliogenesis	2/215	46/18805	0.0434783	3.80283	2.0468	0.0971245	0.223686	0.15137	NOTCH1/SOX11	2
GO:0019098	reproductive behavior	2/215	46/18805	0.0434783	3.80283	2.0468	0.0971245	0.223686	0.15137	AVPR1A/CNR1	2
GO:0032892	positive regulation of organic acid transport	2/215	46/18805	0.0434783	3.80283	2.0468	0.0971245	0.223686	0.15137	AVPR1A/TNFRSF11A	2
GO:0033574	response to testosterone	2/215	46/18805	0.0434783	3.80283	2.0468	0.0971245	0.223686	0.15137	ROCK2/SRD5A1	2
GO:0046633	alpha-beta T cell proliferation	2/215	46/18805	0.0434783	3.80283	2.0468	0.0971245	0.223686	0.15137	CBLB/CD81	2
GO:0097106	postsynaptic density organization	2/215	46/18805	0.0434783	3.80283	2.0468	0.0971245	0.223686	0.15137	PTPRS/SLC30A1	2
GO:1901524	regulation of mitophagy	2/215	46/18805	0.0434783	3.80283	2.0468	0.0971245	0.223686	0.15137	GSK3A/RNF41	2
GO:0010660	regulation of muscle cell apoptotic process	3/215	96/18805	0.03125	2.73328	1.83099	0.097579	0.224476	0.151905	CAMK2A/ESR1/NOTCH1	3
GO:0045666	positive regulation of neuron differentiation	3/215	96/18805	0.03125	2.73328	1.83099	0.097579	0.224476	0.151905	ADRA2C/PROX1/SOX11	3
GO:0001909	leukocyte mediated cytotoxicity	4/215	153/18805	0.0261438	2.28667	1.71852	0.0987784	0.227106	0.153685	HLA-DRB1/RAB27A/TAP2/TGFB1	4
GO:0045732	positive regulation of protein catabolic process	5/215	214/18805	0.0233645	2.04358	1.65114	0.0995006	0.228636	0.15472	CBLB/CD81/GSK3A/RNF41/TNF	5
GO:0019915	lipid storage	3/215	97/18805	0.0309278	2.70511	1.81062	0.0998877	0.229264	0.155146	CPT1A/IL6/TNF	3
GO:0170062	nutrient storage	3/215	97/18805	0.0309278	2.70511	1.81062	0.0998877	0.229264	0.155146	CPT1A/IL6/TNF	3
GO:0002920	regulation of humoral immune response	2/215	47/18805	0.0425532	3.72192	2.00926	0.100707	0.230358	0.155886	TNF/C1QBP	2
GO:0032480	negative regulation of type I interferon production	2/215	47/18805	0.0425532	3.72192	2.00926	0.100707	0.230358	0.155886	PPM1B/PTPRS	2
GO:0032941	secretion by tissue	2/215	47/18805	0.0425532	3.72192	2.00926	0.100707	0.230358	0.155886	EGFR/FOSL2	2
GO:0045840	positive regulation of mitotic nuclear division	2/215	47/18805	0.0425532	3.72192	2.00926	0.100707	0.230358	0.155886	TGFA/TNF	2
GO:1903426	regulation of reactive oxygen species biosynthetic process	2/215	47/18805	0.0425532	3.72192	2.00926	0.100707	0.230358	0.155886	RAB27A/SLC18A2	2
GO:1905521	regulation of macrophage migration	2/215	47/18805	0.0425532	3.72192	2.00926	0.100707	0.230358	0.155886	CD81/TRPV4	2
GO:0034765	regulation of monoatomic ion transmembrane transport	7/215	345/18805	0.0202899	1.77465	1.56173	0.101829	0.232794	0.157534	CACNA1C/GAL/KCNQ1/LHCGR/NOS1/SLC30A1/TGFB1	7
GO:0002275	myeloid cell activation involved in immune response	3/215	98/18805	0.0306122	2.6775	1.79052	0.102218	0.233287	0.157868	SLC18A2/SUCNR1/TNF	3
GO:0006022	aminoglycan metabolic process	3/215	98/18805	0.0306122	2.6775	1.79052	0.102218	0.233287	0.157868	CLTC/HAS3/TGFB1	3
GO:0010631	epithelial cell migration	3/215	98/18805	0.0306122	2.6775	1.79052	0.102218	0.233287	0.157868	CLASP1/ENPP2/PROX1	3
GO:1903038	negative regulation of leukocyte cell-cell adhesion	4/215	155/18805	0.0258065	2.25716	1.69014	0.102348	0.233316	0.157887	CBLB/HLA-DRB1/PRDX2/TGFB1	4
GO:0031023	microtubule organizing center organization	4/215	156/18805	0.025641	2.2427	1.67612	0.104155	0.233316	0.157887	CLASP1/GADD45A/KIF11/ROCK2	4
GO:0001914	regulation of T cell mediated cytotoxicity	2/215	48/18805	0.0416667	3.64438	1.97273	0.104326	0.233316	0.157887	HLA-DRB1/TAP2	2
GO:0007602	phototransduction	2/215	48/18805	0.0416667	3.64438	1.97273	0.104326	0.233316	0.157887	GRK1/RCVRN	2
GO:0010634	positive regulation of epithelial cell migration	2/215	48/18805	0.0416667	3.64438	1.97273	0.104326	0.233316	0.157887	CLASP1/ENPP2	2
GO:0032527	protein exit from endoplasmic reticulum	2/215	48/18805	0.0416667	3.64438	1.97273	0.104326	0.233316	0.157887	CD81/SEC16A	2
GO:0097028	dendritic cell differentiation	2/215	48/18805	0.0416667	3.64438	1.97273	0.104326	0.233316	0.157887	IRF4/TGFB1	2
GO:1905145	cellular response to acetylcholine	2/215	48/18805	0.0416667	3.64438	1.97273	0.104326	0.233316	0.157887	GNAI2/ROCK2	2
GO:2000516	positive regulation of CD4-positive, alpha-beta T cell activation	2/215	48/18805	0.0416667	3.64438	1.97273	0.104326	0.233316	0.157887	CD81/HLA-DRB1	2
GO:0009798	axis specification	3/215	99/18805	0.030303	2.65046	1.77066	0.104571	0.233316	0.157887	DLL1/NOTCH1/SIX3	3
GO:0042982	amyloid precursor protein metabolic process	3/215	99/18805	0.030303	2.65046	1.77066	0.104571	0.233316	0.157887	GSK3A/ROCK2/TNF	3
GO:0050848	regulation of calcium-mediated signaling	3/215	99/18805	0.030303	2.65046	1.77066	0.104571	0.233316	0.157887	LHCGR/NMUR1/TNF	3
GO:0098869	cellular oxidant detoxification	3/215	99/18805	0.030303	2.65046	1.77066	0.104571	0.233316	0.157887	PRDX2/TPO/NOS3	3
GO:0032956	regulation of actin cytoskeleton organization	7/215	348/18805	0.0201149	1.75936	1.53766	0.105313	0.233316	0.157887	CLASP1/GSN/NCK2/PROX1/ROCK2/SMAD3/TGFB1	7
GO:0007611	learning or memory	6/215	282/18805	0.0212766	1.86096	1.56659	0.105437	0.233316	0.157887	CNR1/CSMD1/EGFR/GIP/HTR2A/PRRT1	6
GO:0034976	response to endoplasmic reticulum stress	6/215	283/18805	0.0212014	1.85438	1.55742	0.106756	0.233316	0.157887	BCL2L11/CANX/NCK2/PDIA6/PDX1/SEC16A	6
GO:0001657	ureteric bud development	3/215	100/18805	0.03	2.62395	1.75105	0.106944	0.233316	0.157887	SIM1/SMAD3/TGFB1	3
GO:0001910	regulation of leukocyte mediated cytotoxicity	3/215	100/18805	0.03	2.62395	1.75105	0.106944	0.233316	0.157887	HLA-DRB1/TAP2/TGFB1	3
GO:0051346	negative regulation of hydrolase activity	3/215	100/18805	0.03	2.62395	1.75105	0.106944	0.233316	0.157887	CAMK2A/CRB2/SERPINE1	3
GO:0009952	anterior/posterior pattern specification	5/215	219/18805	0.0228311	1.99692	1.59586	0.107	0.233316	0.157887	CRB2/DLL1/NOTCH1/RING1/SMAD3	5
GO:0071356	cellular response to tumor necrosis factor	5/215	219/18805	0.0228311	1.99692	1.59586	0.107	0.233316	0.157887	ADAMTS7/CLDN1/MYOD1/TNF/TNFRSF11A	5
GO:0006775	fat-soluble vitamin metabolic process	2/215	49/18805	0.0408163	3.57	1.93716	0.107979	0.233316	0.157887	RBP1/TNF	2
GO:0014003	oligodendrocyte development	2/215	49/18805	0.0408163	3.57	1.93716	0.107979	0.233316	0.157887	SOX11/TGFB1	2
GO:0021795	cerebral cortex cell migration	2/215	49/18805	0.0408163	3.57	1.93716	0.107979	0.233316	0.157887	EGFR/HTR6	2
GO:0045197	establishment or maintenance of epithelial cell apical/basal polarity	2/215	49/18805	0.0408163	3.57	1.93716	0.107979	0.233316	0.157887	CRB2/FAT1	2
GO:0045922	negative regulation of fatty acid metabolic process	2/215	49/18805	0.0408163	3.57	1.93716	0.107979	0.233316	0.157887	CNR1/MFSD2A	2
GO:0046189	phenol-containing compound biosynthetic process	2/215	49/18805	0.0408163	3.57	1.93716	0.107979	0.233316	0.157887	OCA2/TYR	2
GO:0046578	regulation of Ras protein signal transduction	2/215	49/18805	0.0408163	3.57	1.93716	0.107979	0.233316	0.157887	NOTCH1/SPRY2	2
GO:0070849	response to epidermal growth factor	2/215	49/18805	0.0408163	3.57	1.93716	0.107979	0.233316	0.157887	EGFR/NCL	2
GO:1902041	regulation of extrinsic apoptotic signaling pathway via death domain receptors	2/215	49/18805	0.0408163	3.57	1.93716	0.107979	0.233316	0.157887	SERPINE1/NOS3	2
GO:1903170	negative regulation of calcium ion transmembrane transport	2/215	49/18805	0.0408163	3.57	1.93716	0.107979	0.233316	0.157887	NOS1/TGFB1	2
GO:1905710	positive regulation of membrane permeability	2/215	49/18805	0.0408163	3.57	1.93716	0.107979	0.233316	0.157887	BCL2L11/GSK3A	2
GO:0001408	guanine nucleotide transport	1/215	10/18805	0.1	8.74651	2.63505	0.10865	0.233316	0.157887	ABCC4	1
GO:0001542	ovulation from ovarian follicle	1/215	10/18805	0.1	8.74651	2.63505	0.10865	0.233316	0.157887	NOS3	1
GO:0002246	wound healing involved in inflammatory response	1/215	10/18805	0.1	8.74651	2.63505	0.10865	0.233316	0.157887	TGFB1	1
GO:0002420	natural killer cell mediated cytotoxicity directed against tumor cell target	1/215	10/18805	0.1	8.74651	2.63505	0.10865	0.233316	0.157887	TGFB1	1
GO:0002536	respiratory burst involved in inflammatory response	1/215	10/18805	0.1	8.74651	2.63505	0.10865	0.233316	0.157887	PRDX2	1
GO:0002855	regulation of natural killer cell mediated immune response to tumor cell	1/215	10/18805	0.1	8.74651	2.63505	0.10865	0.233316	0.157887	TGFB1	1
GO:0003056	regulation of vascular associated smooth muscle contraction	1/215	10/18805	0.1	8.74651	2.63505	0.10865	0.233316	0.157887	DOCK4	1
GO:0006283	transcription-coupled nucleotide-excision repair	1/215	10/18805	0.1	8.74651	2.63505	0.10865	0.233316	0.157887	USP7	1
GO:0006702	androgen biosynthetic process	1/215	10/18805	0.1	8.74651	2.63505	0.10865	0.233316	0.157887	SRD5A1	1
GO:0006784	heme A biosynthetic process	1/215	10/18805	0.1	8.74651	2.63505	0.10865	0.233316	0.157887	ALAS1	1
GO:0007084	mitotic nuclear membrane reassembly	1/215	10/18805	0.1	8.74651	2.63505	0.10865	0.233316	0.157887	UBE2I	1
GO:0007198	adenylate cyclase-inhibiting serotonin receptor signaling pathway	1/215	10/18805	0.1	8.74651	2.63505	0.10865	0.233316	0.157887	HTR1B	1
GO:0007252	I-kappaB phosphorylation	1/215	10/18805	0.1	8.74651	2.63505	0.10865	0.233316	0.157887	TNF	1
GO:0008343	adult feeding behavior	1/215	10/18805	0.1	8.74651	2.63505	0.10865	0.233316	0.157887	USP46	1
GO:0009080	pyruvate family amino acid catabolic process	1/215	10/18805	0.1	8.74651	2.63505	0.10865	0.233316	0.157887	GPT	1
GO:0009757	hexose mediated signaling	1/215	10/18805	0.1	8.74651	2.63505	0.10865	0.233316	0.157887	PDX1	1
GO:0010182	sugar mediated signaling pathway	1/215	10/18805	0.1	8.74651	2.63505	0.10865	0.233316	0.157887	PDX1	1
GO:0010255	glucose mediated signaling pathway	1/215	10/18805	0.1	8.74651	2.63505	0.10865	0.233316	0.157887	PDX1	1
GO:0014049	positive regulation of glutamate secretion	1/215	10/18805	0.1	8.74651	2.63505	0.10865	0.233316	0.157887	AVPR1A	1
GO:0016102	diterpenoid biosynthetic process	1/215	10/18805	0.1	8.74651	2.63505	0.10865	0.233316	0.157887	RBP1	1
GO:0021683	cerebellar granular layer morphogenesis	1/215	10/18805	0.1	8.74651	2.63505	0.10865	0.233316	0.157887	PROX1	1
GO:0022400	regulation of opsin-mediated signaling pathway	1/215	10/18805	0.1	8.74651	2.63505	0.10865	0.233316	0.157887	GRK1	1
GO:0030002	intracellular monoatomic anion homeostasis	1/215	10/18805	0.1	8.74651	2.63505	0.10865	0.233316	0.157887	KCNQ1	1
GO:0030644	intracellular chloride ion homeostasis	1/215	10/18805	0.1	8.74651	2.63505	0.10865	0.233316	0.157887	KCNQ1	1
GO:0032627	interleukin-23 production	1/215	10/18805	0.1	8.74651	2.63505	0.10865	0.233316	0.157887	TGFB1	1
GO:0032667	regulation of interleukin-23 production	1/215	10/18805	0.1	8.74651	2.63505	0.10865	0.233316	0.157887	TGFB1	1
GO:0033004	negative regulation of mast cell activation	1/215	10/18805	0.1	8.74651	2.63505	0.10865	0.233316	0.157887	CNR1	1
GO:0034351	negative regulation of glial cell apoptotic process	1/215	10/18805	0.1	8.74651	2.63505	0.10865	0.233316	0.157887	DLL1	1
GO:0034356	NAD biosynthesis via nicotinamide riboside salvage pathway	1/215	10/18805	0.1	8.74651	2.63505	0.10865	0.233316	0.157887	NAMPT	1
GO:0034635	glutathione transport	1/215	10/18805	0.1	8.74651	2.63505	0.10865	0.233316	0.157887	ABCC4	1
GO:0035443	tripeptide transmembrane transport	1/215	10/18805	0.1	8.74651	2.63505	0.10865	0.233316	0.157887	ABCC4	1
GO:0035520	monoubiquitinated protein deubiquitination	1/215	10/18805	0.1	8.74651	2.63505	0.10865	0.233316	0.157887	USP7	1
GO:0035723	interleukin-15-mediated signaling pathway	1/215	10/18805	0.1	8.74651	2.63505	0.10865	0.233316	0.157887	IL2RB	1
GO:0036109	alpha-linolenic acid metabolic process	1/215	10/18805	0.1	8.74651	2.63505	0.10865	0.233316	0.157887	SCP2	1
GO:0036490	regulation of translation in response to endoplasmic reticulum stress	1/215	10/18805	0.1	8.74651	2.63505	0.10865	0.233316	0.157887	NCK2	1
GO:0042368	vitamin D biosynthetic process	1/215	10/18805	0.1	8.74651	2.63505	0.10865	0.233316	0.157887	TNF	1
GO:0045657	positive regulation of monocyte differentiation	1/215	10/18805	0.1	8.74651	2.63505	0.10865	0.233316	0.157887	HLA-DRB1	1
GO:0046160	heme a metabolic process	1/215	10/18805	0.1	8.74651	2.63505	0.10865	0.233316	0.157887	ALAS1	1
GO:0046548	retinal rod cell development	1/215	10/18805	0.1	8.74651	2.63505	0.10865	0.233316	0.157887	SAMD11	1
GO:0046834	lipid phosphorylation	1/215	10/18805	0.1	8.74651	2.63505	0.10865	0.233316	0.157887	DGKH	1
GO:0048241	epinephrine transport	1/215	10/18805	0.1	8.74651	2.63505	0.10865	0.233316	0.157887	ADRA2C	1
GO:0048340	paraxial mesoderm morphogenesis	1/215	10/18805	0.1	8.74651	2.63505	0.10865	0.233316	0.157887	SMAD3	1
GO:0048664	neuron fate determination	1/215	10/18805	0.1	8.74651	2.63505	0.10865	0.233316	0.157887	PROX1	1
GO:0048672	positive regulation of collateral sprouting	1/215	10/18805	0.1	8.74651	2.63505	0.10865	0.233316	0.157887	BDNF	1
GO:0048874	host-mediated regulation of intestinal microbiota composition	1/215	10/18805	0.1	8.74651	2.63505	0.10865	0.233316	0.157887	CARD9	1
GO:0051409	response to nitrosative stress	1/215	10/18805	0.1	8.74651	2.63505	0.10865	0.233316	0.157887	DUSP6	1
GO:0055015	ventricular cardiac muscle cell development	1/215	10/18805	0.1	8.74651	2.63505	0.10865	0.233316	0.157887	PROX1	1
GO:0060054	positive regulation of epithelial cell proliferation involved in wound healing	1/215	10/18805	0.1	8.74651	2.63505	0.10865	0.233316	0.157887	CLDN1	1
GO:0060068	vagina development	1/215	10/18805	0.1	8.74651	2.63505	0.10865	0.233316	0.157887	ESR1	1
GO:0060430	lung saccule development	1/215	10/18805	0.1	8.74651	2.63505	0.10865	0.233316	0.157887	FOSL2	1
GO:0060768	regulation of epithelial cell proliferation involved in prostate gland development	1/215	10/18805	0.1	8.74651	2.63505	0.10865	0.233316	0.157887	NOTCH1	1
GO:0060872	semicircular canal development	1/215	10/18805	0.1	8.74651	2.63505	0.10865	0.233316	0.157887	SPARC	1
GO:0060947	cardiac vascular smooth muscle cell differentiation	1/215	10/18805	0.1	8.74651	2.63505	0.10865	0.233316	0.157887	NOTCH1	1
GO:0070203	regulation of establishment of protein localization to telomere	1/215	10/18805	0.1	8.74651	2.63505	0.10865	0.233316	0.157887	USP7	1
GO:0070729	cyclic nucleotide transport	1/215	10/18805	0.1	8.74651	2.63505	0.10865	0.233316	0.157887	ABCC4	1
GO:0070989	oxidative demethylation	1/215	10/18805	0.1	8.74651	2.63505	0.10865	0.233316	0.157887	CYP2D6	1
GO:0071350	cellular response to interleukin-15	1/215	10/18805	0.1	8.74651	2.63505	0.10865	0.233316	0.157887	IL2RB	1
GO:0071372	cellular response to follicle-stimulating hormone stimulus	1/215	10/18805	0.1	8.74651	2.63505	0.10865	0.233316	0.157887	NOTCH1	1
GO:0071600	otic vesicle morphogenesis	1/215	10/18805	0.1	8.74651	2.63505	0.10865	0.233316	0.157887	PROX1	1
GO:0071803	positive regulation of podosome assembly	1/215	10/18805	0.1	8.74651	2.63505	0.10865	0.233316	0.157887	TNF	1
GO:0072014	proximal tubule development	1/215	10/18805	0.1	8.74651	2.63505	0.10865	0.233316	0.157887	DLL1	1
GO:0090269	fibroblast growth factor production	1/215	10/18805	0.1	8.74651	2.63505	0.10865	0.233316	0.157887	ROCK2	1
GO:0090270	regulation of fibroblast growth factor production	1/215	10/18805	0.1	8.74651	2.63505	0.10865	0.233316	0.157887	ROCK2	1
GO:0097017	renal protein absorption	1/215	10/18805	0.1	8.74651	2.63505	0.10865	0.233316	0.157887	GSN	1
GO:0097119	postsynaptic density protein 95 clustering	1/215	10/18805	0.1	8.74651	2.63505	0.10865	0.233316	0.157887	SLC30A1	1
GO:0098917	retrograde trans-synaptic signaling	1/215	10/18805	0.1	8.74651	2.63505	0.10865	0.233316	0.157887	CNR1	1
GO:0101024	mitotic nuclear membrane organization	1/215	10/18805	0.1	8.74651	2.63505	0.10865	0.233316	0.157887	UBE2I	1
GO:0150172	regulation of phosphatidylcholine metabolic process	1/215	10/18805	0.1	8.74651	2.63505	0.10865	0.233316	0.157887	MFSD2A	1
GO:1900038	negative regulation of cellular response to hypoxia	1/215	10/18805	0.1	8.74651	2.63505	0.10865	0.233316	0.157887	DDAH1	1
GO:1901838	positive regulation of transcription of nucleolar large rRNA by RNA polymerase I	1/215	10/18805	0.1	8.74651	2.63505	0.10865	0.233316	0.157887	NCL	1
GO:1901856	negative regulation of cellular respiration	1/215	10/18805	0.1	8.74651	2.63505	0.10865	0.233316	0.157887	TNF	1
GO:1902423	regulation of attachment of mitotic spindle microtubules to kinetochore	1/215	10/18805	0.1	8.74651	2.63505	0.10865	0.233316	0.157887	KAT5	1
GO:1902460	regulation of mesenchymal stem cell proliferation	1/215	10/18805	0.1	8.74651	2.63505	0.10865	0.233316	0.157887	TGFB1	1
GO:1902965	regulation of protein localization to early endosome	1/215	10/18805	0.1	8.74651	2.63505	0.10865	0.233316	0.157887	ROCK2	1
GO:1902966	positive regulation of protein localization to early endosome	1/215	10/18805	0.1	8.74651	2.63505	0.10865	0.233316	0.157887	ROCK2	1
GO:1903799	negative regulation of miRNA processing	1/215	10/18805	0.1	8.74651	2.63505	0.10865	0.233316	0.157887	IL6	1
GO:1903911	positive regulation of receptor clustering	1/215	10/18805	0.1	8.74651	2.63505	0.10865	0.233316	0.157887	CD81	1
GO:1904760	regulation of myofibroblast differentiation	1/215	10/18805	0.1	8.74651	2.63505	0.10865	0.233316	0.157887	FOSL2	1
GO:2000563	positive regulation of CD4-positive, alpha-beta T cell proliferation	1/215	10/18805	0.1	8.74651	2.63505	0.10865	0.233316	0.157887	CD81	1
GO:0071229	cellular response to acid chemical	3/215	101/18805	0.029703	2.59797	1.73168	0.109339	0.234172	0.158467	AVPR1A/EGFR/TNF	3
GO:0072080	nephron tubule development	3/215	101/18805	0.029703	2.59797	1.73168	0.109339	0.234172	0.158467	DLL1/NOTCH1/TGFB1	3
GO:0072163	mesonephric epithelium development	3/215	101/18805	0.029703	2.59797	1.73168	0.109339	0.234172	0.158467	SIM1/SMAD3/TGFB1	3
GO:0072164	mesonephric tubule development	3/215	101/18805	0.029703	2.59797	1.73168	0.109339	0.234172	0.158467	SIM1/SMAD3/TGFB1	3
GO:0090132	epithelium migration	3/215	101/18805	0.029703	2.59797	1.73168	0.109339	0.234172	0.158467	CLASP1/ENPP2/PROX1	3
GO:0045807	positive regulation of endocytosis	4/215	159/18805	0.0251572	2.20038	1.63467	0.109663	0.234742	0.158853	DLL1/IL2RB/RAB27A/SERPINE1	4
GO:0006310	DNA recombination	7/215	352/18805	0.0198864	1.73936	1.50591	0.110057	0.235462	0.15934	CDC7/EXOSC3/TERT/TGFB1/C1QBP/KAT5/UBE2N	7
GO:0032535	regulation of cellular component size	7/215	353/18805	0.01983	1.73444	1.49804	0.111261	0.237205	0.160519	BARHL2/BDNF/CDH1/GSN/NCK2/PTPRS/TRPV4	7
GO:0099504	synaptic vesicle cycle	5/215	222/18805	0.0225225	1.96994	1.56338	0.11163	0.237205	0.160519	CANX/ERC2/HTR1B/MYLK/SLC18A2	5
GO:0001774	microglial cell activation	2/215	50/18805	0.04	3.4986	1.90252	0.111667	0.237205	0.160519	IL6/TNF	2
GO:0010907	positive regulation of glucose metabolic process	2/215	50/18805	0.04	3.4986	1.90252	0.111667	0.237205	0.160519	GPT/PPARGC1A	2
GO:0021515	cell differentiation in spinal cord	2/215	50/18805	0.04	3.4986	1.90252	0.111667	0.237205	0.160519	GLI2/NOTCH1	2
GO:0044788	modulation by host of viral process	2/215	50/18805	0.04	3.4986	1.90252	0.111667	0.237205	0.160519	IGF2R/ROCK2	2
GO:0046686	response to cadmium ion	2/215	50/18805	0.04	3.4986	1.90252	0.111667	0.237205	0.160519	SLC30A1/TERT	2
GO:0051150	regulation of smooth muscle cell differentiation	2/215	50/18805	0.04	3.4986	1.90252	0.111667	0.237205	0.160519	NOTCH1/TGFB1	2
GO:0061082	myeloid leukocyte cytokine production	2/215	50/18805	0.04	3.4986	1.90252	0.111667	0.237205	0.160519	CARD9/TGFB1	2
GO:0140894	endolysosomal toll-like receptor signaling pathway	2/215	50/18805	0.04	3.4986	1.90252	0.111667	0.237205	0.160519	PTPRS/TNF	2
GO:1903573	negative regulation of response to endoplasmic reticulum stress	2/215	50/18805	0.04	3.4986	1.90252	0.111667	0.237205	0.160519	NCK2/PDX1	2
GO:0010657	muscle cell apoptotic process	3/215	102/18805	0.0294118	2.5725	1.71254	0.111754	0.237205	0.160519	CAMK2A/ESR1/NOTCH1	3
GO:0042147	retrograde transport, endosome to Golgi	3/215	102/18805	0.0294118	2.5725	1.71254	0.111754	0.237205	0.160519	CLTC/UBE2O/USP7	3
GO:0048009	insulin-like growth factor receptor signaling pathway	3/215	102/18805	0.0294118	2.5725	1.71254	0.111754	0.237205	0.160519	EGFR/IGF2R/IGFBP2	3
GO:0050764	regulation of phagocytosis	3/215	102/18805	0.0294118	2.5725	1.71254	0.111754	0.237205	0.160519	IL2RB/RAB27A/TGFB1	3
GO:0042113	B cell activation	6/215	287/18805	0.0209059	1.82854	1.52111	0.11212	0.237857	0.16096	CD81/DLL1/EXOSC3/FOSL2/IL6/TGFB1	6
GO:0009755	hormone-mediated signaling pathway	5/215	223/18805	0.0224215	1.9611	1.55267	0.113194	0.239762	0.162249	CNOT2/CYP7B1/ESR1/LHCGR/NCOR2	5
GO:0016125	sterol metabolic process	4/215	161/18805	0.0248447	2.17305	1.60755	0.113406	0.239762	0.162249	CYP21A2/CYP2D6/CYP7B1/IDI1	4
GO:0002221	pattern recognition receptor signaling pathway	6/215	288/18805	0.0208333	1.82219	1.51213	0.113482	0.239762	0.162249	ESR1/IRF4/PTPRS/TNF/C1QBP/PPP2CA	6
GO:0007019	microtubule depolymerization	2/215	51/18805	0.0392157	3.43	1.86874	0.115387	0.239762	0.162249	CLASP1/TRPV4	2
GO:0043368	positive T cell selection	2/215	51/18805	0.0392157	3.43	1.86874	0.115387	0.239762	0.162249	IL6/IRF4	2
GO:0045214	sarcomere organization	2/215	51/18805	0.0392157	3.43	1.86874	0.115387	0.239762	0.162249	MYBPC3/PROX1	2
GO:0051496	positive regulation of stress fiber assembly	2/215	51/18805	0.0392157	3.43	1.86874	0.115387	0.239762	0.162249	ROCK2/SMAD3	2
GO:0140467	integrated stress response signaling	2/215	51/18805	0.0392157	3.43	1.86874	0.115387	0.239762	0.162249	NCK2/JUNB	2
GO:1903146	regulation of autophagy of mitochondrion	2/215	51/18805	0.0392157	3.43	1.86874	0.115387	0.239762	0.162249	GSK3A/RNF41	2
GO:1905144	response to acetylcholine	2/215	51/18805	0.0392157	3.43	1.86874	0.115387	0.239762	0.162249	GNAI2/ROCK2	2
GO:0009408	response to heat	3/215	104/18805	0.0288462	2.52303	1.67494	0.116645	0.239762	0.162249	NOS1/TRPV4/NOS3	3
GO:1901990	regulation of mitotic cell cycle phase transition	7/215	358/18805	0.0195531	1.71021	1.45905	0.117385	0.239762	0.162249	CDC7/EGFR/FOXN3/TERT/TGFB1/WEE1/PPP2CA	7
GO:0010506	regulation of autophagy	7/215	359/18805	0.0194986	1.70545	1.45133	0.11863	0.239762	0.162249	EEF1A2/GSK3A/RNF41/TFEB/TPCN2/KAT5/TAB2	7
GO:0001821	histamine secretion	1/215	11/18805	0.0909091	7.95137	2.48006	0.118846	0.239762	0.162249	SLC18A2	1
GO:0001865	NK T cell differentiation	1/215	11/18805	0.0909091	7.95137	2.48006	0.118846	0.239762	0.162249	FOSL2	1
GO:0002361	CD4-positive, CD25-positive, alpha-beta regulatory T cell differentiation	1/215	11/18805	0.0909091	7.95137	2.48006	0.118846	0.239762	0.162249	HLA-DRB1	1
GO:0002423	natural killer cell mediated immune response to tumor cell	1/215	11/18805	0.0909091	7.95137	2.48006	0.118846	0.239762	0.162249	TGFB1	1
GO:0002645	positive regulation of tolerance induction	1/215	11/18805	0.0909091	7.95137	2.48006	0.118846	0.239762	0.162249	CBLB	1
GO:0003263	cardioblast proliferation	1/215	11/18805	0.0909091	7.95137	2.48006	0.118846	0.239762	0.162249	NOTCH1	1
GO:0003264	regulation of cardioblast proliferation	1/215	11/18805	0.0909091	7.95137	2.48006	0.118846	0.239762	0.162249	NOTCH1	1
GO:0003357	noradrenergic neuron differentiation	1/215	11/18805	0.0909091	7.95137	2.48006	0.118846	0.239762	0.162249	SOX11	1
GO:0006182	cGMP biosynthetic process	1/215	11/18805	0.0909091	7.95137	2.48006	0.118846	0.239762	0.162249	NPPC	1
GO:0006188	IMP biosynthetic process	1/215	11/18805	0.0909091	7.95137	2.48006	0.118846	0.239762	0.162249	APRT	1
GO:0006703	estrogen biosynthetic process	1/215	11/18805	0.0909091	7.95137	2.48006	0.118846	0.239762	0.162249	HSD17B8	1
GO:0007168	receptor guanylyl cyclase signaling pathway	1/215	11/18805	0.0909091	7.95137	2.48006	0.118846	0.239762	0.162249	NPPC	1
GO:0015747	urate transport	1/215	11/18805	0.0909091	7.95137	2.48006	0.118846	0.239762	0.162249	ABCC4	1
GO:0019065	receptor-mediated endocytosis of virus by host cell	1/215	11/18805	0.0909091	7.95137	2.48006	0.118846	0.239762	0.162249	TPCN2	1
GO:0019365	pyridine nucleotide salvage	1/215	11/18805	0.0909091	7.95137	2.48006	0.118846	0.239762	0.162249	NAMPT	1
GO:0030223	neutrophil differentiation	1/215	11/18805	0.0909091	7.95137	2.48006	0.118846	0.239762	0.162249	FOSL2	1
GO:0030953	astral microtubule organization	1/215	11/18805	0.0909091	7.95137	2.48006	0.118846	0.239762	0.162249	CLASP1	1
GO:0031125	rRNA 3'-end processing	1/215	11/18805	0.0909091	7.95137	2.48006	0.118846	0.239762	0.162249	EXOSC3	1
GO:0031943	regulation of glucocorticoid metabolic process	1/215	11/18805	0.0909091	7.95137	2.48006	0.118846	0.239762	0.162249	GAL	1
GO:0032000	positive regulation of fatty acid beta-oxidation	1/215	11/18805	0.0909091	7.95137	2.48006	0.118846	0.239762	0.162249	CPT1A	1
GO:0032060	bleb assembly	1/215	11/18805	0.0909091	7.95137	2.48006	0.118846	0.239762	0.162249	MYLK	1
GO:0032275	luteinizing hormone secretion	1/215	11/18805	0.0909091	7.95137	2.48006	0.118846	0.239762	0.162249	KISS1	1
GO:0032782	bile acid secretion	1/215	11/18805	0.0909091	7.95137	2.48006	0.118846	0.239762	0.162249	TNF	1
GO:0033089	positive regulation of T cell differentiation in thymus	1/215	11/18805	0.0909091	7.95137	2.48006	0.118846	0.239762	0.162249	GLI2	1
GO:0033504	floor plate development	1/215	11/18805	0.0909091	7.95137	2.48006	0.118846	0.239762	0.162249	GLI2	1
GO:0034350	regulation of glial cell apoptotic process	1/215	11/18805	0.0909091	7.95137	2.48006	0.118846	0.239762	0.162249	DLL1	1
GO:0034355	NAD biosynthetic process via the salvage pathway	1/215	11/18805	0.0909091	7.95137	2.48006	0.118846	0.239762	0.162249	NAMPT	1
GO:0034975	protein folding in endoplasmic reticulum	1/215	11/18805	0.0909091	7.95137	2.48006	0.118846	0.239762	0.162249	CANX	1
GO:0039530	MDA-5 signaling pathway	1/215	11/18805	0.0909091	7.95137	2.48006	0.118846	0.239762	0.162249	C1QBP	1
GO:0042428	serotonin metabolic process	1/215	11/18805	0.0909091	7.95137	2.48006	0.118846	0.239762	0.162249	SRD5A1	1
GO:0042451	purine nucleoside biosynthetic process	1/215	11/18805	0.0909091	7.95137	2.48006	0.118846	0.239762	0.162249	APRT	1
GO:0042455	ribonucleoside biosynthetic process	1/215	11/18805	0.0909091	7.95137	2.48006	0.118846	0.239762	0.162249	APRT	1
GO:0042756	drinking behavior	1/215	11/18805	0.0909091	7.95137	2.48006	0.118846	0.239762	0.162249	HTR1B	1
GO:0045719	negative regulation of glycogen biosynthetic process	1/215	11/18805	0.0909091	7.95137	2.48006	0.118846	0.239762	0.162249	GSK3A	1
GO:0045843	negative regulation of striated muscle tissue development	1/215	11/18805	0.0909091	7.95137	2.48006	0.118846	0.239762	0.162249	TGFB1	1
GO:0046129	purine ribonucleoside biosynthetic process	1/215	11/18805	0.0909091	7.95137	2.48006	0.118846	0.239762	0.162249	APRT	1
GO:0046495	nicotinamide riboside metabolic process	1/215	11/18805	0.0909091	7.95137	2.48006	0.118846	0.239762	0.162249	NAMPT	1
GO:0046501	protoporphyrinogen IX metabolic process	1/215	11/18805	0.0909091	7.95137	2.48006	0.118846	0.239762	0.162249	ALAS1	1
GO:0046549	retinal cone cell development	1/215	11/18805	0.0909091	7.95137	2.48006	0.118846	0.239762	0.162249	CRB2	1
GO:0048149	behavioral response to ethanol	1/215	11/18805	0.0909091	7.95137	2.48006	0.118846	0.239762	0.162249	USP46	1
GO:0048742	regulation of skeletal muscle fiber development	1/215	11/18805	0.0909091	7.95137	2.48006	0.118846	0.239762	0.162249	MYOD1	1
GO:0051386	regulation of neurotrophin TRK receptor signaling pathway	1/215	11/18805	0.0909091	7.95137	2.48006	0.118846	0.239762	0.162249	SPRY2	1
GO:0051987	positive regulation of attachment of spindle microtubules to kinetochore	1/215	11/18805	0.0909091	7.95137	2.48006	0.118846	0.239762	0.162249	KAT5	1
GO:0060123	regulation of growth hormone secretion	1/215	11/18805	0.0909091	7.95137	2.48006	0.118846	0.239762	0.162249	KISS1	1
GO:0060579	ventral spinal cord interneuron fate commitment	1/215	11/18805	0.0909091	7.95137	2.48006	0.118846	0.239762	0.162249	GLI2	1
GO:0060581	cell fate commitment involved in pattern specification	1/215	11/18805	0.0909091	7.95137	2.48006	0.118846	0.239762	0.162249	GLI2	1
GO:0060736	prostate gland growth	1/215	11/18805	0.0909091	7.95137	2.48006	0.118846	0.239762	0.162249	ESR1	1
GO:0060742	epithelial cell differentiation involved in prostate gland development	1/215	11/18805	0.0909091	7.95137	2.48006	0.118846	0.239762	0.162249	NOTCH1	1
GO:0060767	epithelial cell proliferation involved in prostate gland development	1/215	11/18805	0.0909091	7.95137	2.48006	0.118846	0.239762	0.162249	NOTCH1	1
GO:0061470	T follicular helper cell differentiation	1/215	11/18805	0.0909091	7.95137	2.48006	0.118846	0.239762	0.162249	IL6	1
GO:0062111	zinc ion import into organelle	1/215	11/18805	0.0909091	7.95137	2.48006	0.118846	0.239762	0.162249	SLC30A1	1
GO:0070202	regulation of establishment of protein localization to chromosome	1/215	11/18805	0.0909091	7.95137	2.48006	0.118846	0.239762	0.162249	USP7	1
GO:0070637	pyridine nucleoside metabolic process	1/215	11/18805	0.0909091	7.95137	2.48006	0.118846	0.239762	0.162249	NAMPT	1
GO:0070669	response to interleukin-2	1/215	11/18805	0.0909091	7.95137	2.48006	0.118846	0.239762	0.162249	IL2RB	1
GO:0070672	response to interleukin-15	1/215	11/18805	0.0909091	7.95137	2.48006	0.118846	0.239762	0.162249	IL2RB	1
GO:0071044	histone mRNA catabolic process	1/215	11/18805	0.0909091	7.95137	2.48006	0.118846	0.239762	0.162249	DCP2	1
GO:0071073	positive regulation of phospholipid biosynthetic process	1/215	11/18805	0.0909091	7.95137	2.48006	0.118846	0.239762	0.162249	HTR2A	1
GO:0071578	zinc ion import across plasma membrane	1/215	11/18805	0.0909091	7.95137	2.48006	0.118846	0.239762	0.162249	SLC30A1	1
GO:0086016	AV node cell action potential	1/215	11/18805	0.0909091	7.95137	2.48006	0.118846	0.239762	0.162249	CACNA1C	1
GO:0086027	AV node cell to bundle of His cell signaling	1/215	11/18805	0.0909091	7.95137	2.48006	0.118846	0.239762	0.162249	CACNA1C	1
GO:0097168	mesenchymal stem cell proliferation	1/215	11/18805	0.0909091	7.95137	2.48006	0.118846	0.239762	0.162249	TGFB1	1
GO:0097278	complement-dependent cytotoxicity	1/215	11/18805	0.0909091	7.95137	2.48006	0.118846	0.239762	0.162249	RAB27A	1
GO:0098903	regulation of membrane repolarization during action potential	1/215	11/18805	0.0909091	7.95137	2.48006	0.118846	0.239762	0.162249	NOS1	1
GO:0099624	atrial cardiac muscle cell membrane repolarization	1/215	11/18805	0.0909091	7.95137	2.48006	0.118846	0.239762	0.162249	KCNQ1	1
GO:0110011	regulation of basement membrane organization	1/215	11/18805	0.0909091	7.95137	2.48006	0.118846	0.239762	0.162249	CLASP1	1
GO:0140367	antibacterial innate immune response	1/215	11/18805	0.0909091	7.95137	2.48006	0.118846	0.239762	0.162249	TFEB	1
GO:1900222	negative regulation of amyloid-beta clearance	1/215	11/18805	0.0909091	7.95137	2.48006	0.118846	0.239762	0.162249	TNF	1
GO:1901329	regulation of odontoblast differentiation	1/215	11/18805	0.0909091	7.95137	2.48006	0.118846	0.239762	0.162249	SERPINE1	1
GO:1903348	positive regulation of bicellular tight junction assembly	1/215	11/18805	0.0909091	7.95137	2.48006	0.118846	0.239762	0.162249	CLDN1	1
GO:1903689	regulation of wound healing, spreading of epidermal cells	1/215	11/18805	0.0909091	7.95137	2.48006	0.118846	0.239762	0.162249	CLASP1	1
GO:1904238	pericyte cell differentiation	1/215	11/18805	0.0909091	7.95137	2.48006	0.118846	0.239762	0.162249	NOTCH1	1
GO:2000271	positive regulation of fibroblast apoptotic process	1/215	11/18805	0.0909091	7.95137	2.48006	0.118846	0.239762	0.162249	BCL2L11	1
GO:2000347	positive regulation of hepatocyte proliferation	1/215	11/18805	0.0909091	7.95137	2.48006	0.118846	0.239762	0.162249	TNF	1
GO:2000392	regulation of lamellipodium morphogenesis	1/215	11/18805	0.0909091	7.95137	2.48006	0.118846	0.239762	0.162249	ENPP2	1
GO:2000508	regulation of dendritic cell chemotaxis	1/215	11/18805	0.0909091	7.95137	2.48006	0.118846	0.239762	0.162249	C1QBP	1
GO:2000726	negative regulation of cardiac muscle cell differentiation	1/215	11/18805	0.0909091	7.95137	2.48006	0.118846	0.239762	0.162249	DLL1	1
GO:2000727	positive regulation of cardiac muscle cell differentiation	1/215	11/18805	0.0909091	7.95137	2.48006	0.118846	0.239762	0.162249	TGFB1	1
GO:2000849	regulation of glucocorticoid secretion	1/215	11/18805	0.0909091	7.95137	2.48006	0.118846	0.239762	0.162249	GAL	1
GO:0001823	mesonephros development	3/215	105/18805	0.0285714	2.499	1.65646	0.11912	0.239762	0.162249	SIM1/SMAD3/TGFB1	3
GO:0032637	interleukin-8 production	3/215	105/18805	0.0285714	2.499	1.65646	0.11912	0.239762	0.162249	IL6/SERPINE1/TNF	3
GO:0032677	regulation of interleukin-8 production	3/215	105/18805	0.0285714	2.499	1.65646	0.11912	0.239762	0.162249	IL6/SERPINE1/TNF	3
GO:1990830	cellular response to leukemia inhibitory factor	3/215	105/18805	0.0285714	2.499	1.65646	0.11912	0.239762	0.162249	MYBL2/NCL/SPRY2	3
GO:0003197	endocardial cushion development	2/215	52/18805	0.0384615	3.36404	1.8358	0.119138	0.239762	0.162249	NOTCH1/NOS3	2
[truncated: 2,037 more rows]
