# Supplementary material for: Potential circadian rhythm-related pathogenic genes in diabetic nephropathy: a multi-omics Mendelian randomization study
Source: Ren Fail. 2026 May 24;48(1):2663248. doi: 10.1080/0886022X.2026.2663248 (PMC13202663; doi:10.1080/0886022X.2026.2663248)
Supplement: Supplemental Material [file IRNF_A_2663248_SM8501.xlsx]

## Sheet: Table S20
Table S20. KEGG enrichment analysis results for SMR-prioritized gene sets
category	subcategory	ID	Description	GeneRatio	BgRatio	RichFactor	FoldEnrichment	zScore	pvalue	p.adjust	qvalue	geneID	Count
Human Diseases	Infectious disease: viral	hsa05169	Epstein-Barr virus infection	14/153	205/9370	0.0682927	4.18237	5.93552	6.09209e-06	0.0016205	0.00115429	10018/1647/3119/3123/3455/3569/9636/9612/5707/5709/6891/7124/7874/23118	14
Environmental Information Processing	Signal transduction	hsa04020	Calcium signaling pathway	15/153	254/9370	0.0590551	3.61664	5.44699	1.6304e-05	0.00216843	0.00154459	552/774/775/815/7852/1956/3356/3362/3973/4638/4842/7942/7039/219931/4846	15
Environmental Information Processing	Signal transduction	hsa04024	cAMP signaling pathway	13/153	226/9370	0.0575221	3.52276	4.94606	8.02165e-05	0.00711253	0.0050663	10257/627/775/815/2550/2695/2771/3351/3362/3973/4158/9475/56670	13
NA	NA	hsa04081	Hormone signaling	12/153	219/9370	0.0547945	3.35572	4.54473	0.000239166	0.0128401	0.00914611	152/552/885/1734/2099/2695/2771/3973/4158/4842/4880/4883	12
Environmental Information Processing	Signal transduction	hsa04390	Hippo signaling pathway	10/153	157/9370	0.0636943	3.90075	4.72234	0.000241356	0.0128401	0.00914611	8945/999/286204/2736/5520/5054/4088/6934/7040/5515	10
Environmental Information Processing	Signaling molecules and interaction	hsa04080	Neuroactive ligand-receptor interaction	16/153	370/9370	0.0432432	2.6483	4.16785	0.000345332	0.0153097	0.0109052	152/552/885/1268/2550/51083/2695/3351/3356/3362/3814/3973/4158/10316/347148/4828	16
Environmental Information Processing	Signal transduction	hsa04371	Apelin signaling pathway	9/153	140/9370	0.0642857	3.93697	4.51088	0.000462929	0.0168184	0.0119798	999/2771/4638/4842/23533/10891/5054/4088/4846	9
Human Diseases	Cancer: specific types	hsa05210	Colorectal cancer	7/153	87/9370	0.0804598	4.9275	4.74165	0.000528699	0.0168184	0.0119798	10018/1956/1647/4088/6934/7039/7040	7
Organismal Systems	Nervous system	hsa04726	Serotonergic synapse	8/153	115/9370	0.0695652	4.2603	4.53227	0.000569042	0.0168184	0.0119798	774/775/1565/2771/3351/3356/3362/6571	8
Human Diseases	Immune disease	hsa05321	Inflammatory bowel disease	6/153	66/9370	0.0909091	5.56744	4.79742	0.000696383	0.0185238	0.0131946	3119/3123/3569/4088/7040/7124	6
Human Diseases	Infectious disease: viral	hsa05166	Human T-cell leukemia virus 1 infection	11/153	224/9370	0.0491071	3.00741	3.9178	0.00108467	0.0261262	0.0186099	821/3119/3123/3560/3569/4088/7015/7040/7124/10524/5901	11
Organismal Systems	Immune system	hsa04672	Intestinal immune network for IgA production	5/153	50/9370	0.1	6.12418	4.68058	0.00127442	0.0261262	0.0186099	7852/3119/3123/3569/7040	5
Human Diseases	Drug resistance: antineoplastic	hsa01523	Antifolate resistance	4/153	30/9370	0.133333	8.16558	5.06449	0.00134575	0.0261262	0.0186099	8714/10257/3569/7124	4
Human Diseases	Infectious disease: parasitic	hsa05142	Chagas disease	7/153	103/9370	0.0679612	4.16207	4.15736	0.00144324	0.0261262	0.0186099	2771/3569/5520/5054/7040/7124/5515	7
Organismal Systems	Nervous system	hsa04728	Dopaminergic synapse	8/153	133/9370	0.0601504	3.68372	4.01601	0.00147328	0.0261262	0.0186099	774/775/815/2771/2931/5520/6571/5515	8
Human Diseases	Infectious disease: parasitic	hsa05140	Leishmaniasis	6/153	78/9370	0.0769231	4.71091	4.24005	0.0016772	0.0278835	0.0198616	1917/3119/3123/7040/7124/23118	6
Organismal Systems	Immune system	hsa04659	Th17 cell differentiation	7/153	109/9370	0.0642202	3.93296	3.96815	0.00200129	0.0295967	0.0210819	3119/3123/3560/3569/3662/4088/7040	7
Organismal Systems	Immune system	hsa04612	Antigen processing and presentation	6/153	82/9370	0.0731707	4.48111	4.07907	0.00216784	0.0295967	0.0210819	821/3119/3123/6891/7124/3308	6
Organismal Systems	Development and regeneration	hsa04380	Osteoclast differentiation	8/153	142/9370	0.056338	3.45024	3.79051	0.00223048	0.0295967	0.0210819	2355/3455/7040/7124/8792/3726/4286/23118	8
Metabolism	Global and overview maps	hsa01212	Fatty acid metabolism	5/153	57/9370	0.0877193	5.37209	4.26559	0.00229861	0.0295967	0.0210819	197322/1374/3295/7923/6342	5
Human Diseases	Infectious disease: parasitic	hsa05145	Toxoplasmosis	7/153	112/9370	0.0625	3.82761	3.87854	0.00233658	0.0295967	0.0210819	2771/3119/3123/23533/7040/7124/23118	7
Metabolism	Lipid metabolism	hsa00120	Primary bile acid biosynthesis	3/153	17/9370	0.176471	10.8074	5.21434	0.00245374	0.029668	0.0211327	9420/3295/6342	3
Organismal Systems	Endocrine system	hsa04921	Oxytocin signaling pathway	8/153	154/9370	0.0519481	3.18139	3.51658	0.00368202	0.0425833	0.0303324	775/815/1956/2771/4638/23533/9475/4846	8
Cellular Processes	Cellular community - eukaryotes	hsa04520	Adherens junction	6/153	93/9370	0.0645161	3.95109	3.68483	0.00407695	0.0440423	0.0313717	87/999/1956/9475/4088/6934	6
Cellular Processes	Cell growth and death	hsa04218	Cellular senescence	8/153	157/9370	0.0509554	3.1206	3.45228	0.00413932	0.0440423	0.0313717	8945/1647/3569/4605/5054/4088/7040/59341	8
Human Diseases	Immune disease	hsa05323	Rheumatoid arthritis	6/153	95/9370	0.0631579	3.86791	3.61965	0.00452674	0.046312	0.0329884	3119/3123/3569/7040/7124/8792	6
Human Diseases	Cardiovascular disease	hsa05410	Hypertrophic cardiomyopathy	6/153	99/9370	0.0606061	3.71163	3.49447	0.00553476	0.0506748	0.036096	775/3569/4607/4842/7040/7124	6
Environmental Information Processing	Signal transduction	hsa04022	cGMP-PKG signaling pathway	8/153	166/9370	0.0481928	2.95141	3.26823	0.00577751	0.0506748	0.036096	152/775/2771/4638/4880/23533/9475/4846	8
Metabolism	Amino acid metabolism	hsa00220	Arginine biosynthesis	3/153	23/9370	0.130435	7.98806	4.32297	0.00594898	0.0506748	0.036096	2875/4842/4846	3
Environmental Information Processing	Signal transduction	hsa04068	FoxO signaling pathway	7/153	133/9370	0.0526316	3.22325	3.32696	0.00604558	0.0506748	0.036096	10018/1956/1647/3569/4088/7040/7874	7
Human Diseases	Immune disease	hsa05332	Graft-versus-host disease	4/153	45/9370	0.0888889	5.44372	3.84969	0.00605601	0.0506748	0.036096	3119/3123/3569/7124	4
Human Diseases	Endocrine and metabolic disease	hsa04933	AGE-RAGE signaling pathway in diabetic complications	6/153	101/9370	0.0594059	3.63813	3.4343	0.00609621	0.0506748	0.036096	3569/5054/4088/7040/7124/4846	6
Human Diseases	Endocrine and metabolic disease	hsa04930	Type II diabetes mellitus	4/153	47/9370	0.0851064	5.21207	3.72962	0.00707008	0.0569891	0.0405938	774/775/3651/7124	4
Cellular Processes	Transport and catabolism	hsa04144	Endocytosis	10/153	250/9370	0.04	2.44967	2.99323	0.00779447	0.0609803	0.0434367	50807/868/1213/7852/1956/6011/3482/3560/10193/4088	10
Human Diseases	Cancer: specific types	hsa05212	Pancreatic cancer	5/153	77/9370	0.0649351	3.97674	3.37914	0.00836524	0.0635758	0.0452855	1956/1647/4088/7039/7040	5
Human Diseases	Infectious disease: parasitic	hsa05144	Malaria	4/153	50/9370	0.08	4.89935	3.56177	0.00879184	0.0649619	0.0462728	975/3569/7040/7124	4
Human Diseases	Infectious disease: viral	hsa05168	Herpes simplex virus 1 infection	8/153	180/9370	0.0444444	2.72186	3.0052	0.00925447	0.0665321	0.0473913	64170/3119/3123/3455/3569/6891/7124/23118	8
Environmental Information Processing	Signal transduction	hsa04010	MAPK signaling pathway	11/153	300/9370	0.0366667	2.24553	2.82495	0.0100111	0.0700775	0.0499167	627/774/775/1848/1956/1647/5495/7039/7040/7124/23118	11
Organismal Systems	Nervous system	hsa04725	Cholinergic synapse	6/153	115/9370	0.0521739	3.19523	3.05167	0.0112481	0.073816	0.0525796	774/775/815/2771/3784/23533	6
Genetic Information Processing	Chromosome	hsa03083	Polycomb repressive complex	5/153	83/9370	0.060241	3.68927	3.17054	0.0113757	0.073816	0.0525796	6015/51460/7874/6500/23512	5
Human Diseases	Cancer: specific types	hsa05226	Gastric cancer	7/153	150/9370	0.0466667	2.85795	2.95537	0.0113776	0.073816	0.0525796	999/1956/1647/4088/6934/7015/7040	7
Organismal Systems	Circulatory system	hsa04261	Adrenergic signaling in cardiomyocytes	7/153	154/9370	0.0454545	2.78372	2.8755	0.0130145	0.0793589	0.0565279	775/815/2771/3784/23533/5520/5515	7
Environmental Information Processing	Signal transduction	hsa04012	ErbB signaling pathway	5/153	86/9370	0.0581395	3.56057	3.07338	0.013127	0.0793589	0.0565279	815/868/1956/8440/7039	5
Organismal Systems	Endocrine system	hsa04911	Insulin secretion	5/153	86/9370	0.0581395	3.56057	3.07338	0.013127	0.0793589	0.0565279	775/815/885/2695/3651	5
Human Diseases	Endocrine and metabolic disease	hsa04934	Cushing syndrome	7/153	155/9370	0.0451613	2.76576	2.85593	0.0134489	0.0794982	0.0566272	775/815/1589/1956/2771/4158/6934	7
Human Diseases	Infectious disease: viral	hsa05160	Hepatitis C	7/153	156/9370	0.0448718	2.74803	2.83651	0.0138937	0.0803418	0.057228	975/9076/1956/3455/5520/7124/5515	7
Cellular Processes	Cell growth and death	hsa04110	Cell cycle	7/153	158/9370	0.0443038	2.71325	2.79814	0.0148147	0.0829809	0.0591079	8317/1647/4088/7040/7465/5515/6500	7
Human Diseases	Immune disease	hsa05310	Asthma	3/153	32/9370	0.09375	5.74142	3.46142	0.014974	0.0829809	0.0591079	3119/3123/7124	3
Human Diseases	Cancer: specific types	hsa05213	Endometrial cancer	4/153	59/9370	0.0677966	4.15199	3.12903	0.0155272	0.0842903	0.0600406	999/1956/1647/6934	4
Environmental Information Processing	Signal transduction	hsa04071	Sphingolipid signaling pathway	6/153	125/9370	0.048	2.93961	2.81263	0.0164373	0.0874464	0.0622887	2771/5520/9475/7124/4846/5515	6
Organismal Systems	Immune system	hsa04658	Th1 and Th2 cell differentiation	5/153	93/9370	0.0537634	3.29257	2.86258	0.0179014	0.0933682	0.0665069	28514/3119/3123/3560/4851	5
Human Diseases	Cancer: specific types	hsa05225	Hepatocellular carcinoma	7/153	170/9370	0.0411765	2.52172	2.57967	0.0212746	0.108346	0.0771754	1956/1647/4088/6934/7015/7039/7040	7
Human Diseases	Cancer: specific types	hsa05216	Thyroid cancer	3/153	37/9370	0.0810811	4.96555	3.11381	0.0221138	0.108346	0.0771754	999/1647/6934	3
Metabolism	Lipid metabolism	hsa00140	Steroid hormone biosynthesis	4/153	66/9370	0.0606061	3.71163	2.84816	0.0225383	0.108346	0.0771754	1589/9420/7923/6715	4
Human Diseases	Infectious disease: bacterial	hsa05131	Shigellosis	9/153	253/9370	0.0355731	2.17856	2.44841	0.0227431	0.108346	0.0771754	87/8945/1956/2931/9475/7124/6500/23118/7334	9
Human Diseases	Drug resistance: antineoplastic	hsa01522	Endocrine resistance	5/153	99/9370	0.0505051	3.09302	2.69728	0.0228096	0.108346	0.0771754	1565/28514/1956/2099/4851	5
Human Diseases	Infectious disease: viral	hsa05170	Human immunodeficiency virus 1 infection	8/153	214/9370	0.0373832	2.28941	2.45835	0.0239265	0.111657	0.0795341	8945/7852/2771/6891/7124/7465/6500/23118	8
Organismal Systems	Endocrine system	hsa04916	Melanogenesis	5/153	101/9370	0.049505	3.03177	2.64495	0.0246214	0.112919	0.0804329	815/2771/6934/7299/4286	5
Human Diseases	Immune disease	hsa05330	Allograft rejection	3/153	39/9370	0.0769231	4.71091	2.99189	0.0254054	0.11454	0.0815874	3119/3123/7124	3
Organismal Systems	Endocrine system	hsa04915	Estrogen signaling pathway	6/153	139/9370	0.0431655	2.64353	2.51512	0.0261873	0.116097	0.0826966	1956/2099/2550/2771/7039/4846	6
Environmental Information Processing	Signal transduction	hsa04064	NF-kappa B signaling pathway	5/153	105/9370	0.047619	2.91628	2.54406	0.0285171	0.119382	0.085037	1647/7124/8792/7329/23118	5
Human Diseases	Cardiovascular disease	hsa05414	Dilated cardiomyopathy	5/153	105/9370	0.047619	2.91628	2.54406	0.0285171	0.119382	0.085037	775/4607/4842/7040/7124	5
Genetic Information Processing	Folding, sorting and degradation	hsa04120	Ubiquitin mediated proteolysis	6/153	142/9370	0.0422535	2.58768	2.45613	0.0286882	0.119382	0.085037	8945/868/7329/63893/6500/7334	6
Human Diseases	Infectious disease: bacterial	hsa05152	Tuberculosis	7/153	181/9370	0.038674	2.36847	2.39518	0.0287236	0.119382	0.085037	815/64170/3119/3123/3569/7040/7124	7
Human Diseases	Endocrine and metabolic disease	hsa04936	Alcoholic liver disease	6/153	144/9370	0.0416667	2.55174	2.41764	0.0304403	0.124571	0.0887327	1374/3569/10891/6934/7124/23118	6
Human Diseases	Cancer: specific types	hsa05218	Melanoma	4/153	73/9370	0.0547945	3.35572	2.60322	0.0312108	0.125734	0.0895615	999/1956/1647/4286	4
Human Diseases	Endocrine and metabolic disease	hsa04931	Insulin resistance	5/153	109/9370	0.0458716	2.80926	2.44784	0.0327836	0.125734	0.0895615	1374/3569/10891/7124/4846	5
Environmental Information Processing	Signal transduction	hsa04066	HIF-1 signaling pathway	5/153	110/9370	0.0454545	2.78372	2.42446	0.0339092	0.125734	0.0895615	815/1956/3569/5054/4846	5
Environmental Information Processing	Signal transduction	hsa04350	TGF-beta signaling pathway	5/153	110/9370	0.0454545	2.78372	2.42446	0.0339092	0.125734	0.0895615	4088/7040/7124/5515/6500	5
Human Diseases	Cancer: specific types	hsa05224	Breast cancer	6/153	148/9370	0.0405405	2.48278	2.34256	0.0341518	0.125734	0.0895615	28514/1956/2099/1647/4851/6934	6
Metabolism	Lipid metabolism	hsa00061	Fatty acid biosynthesis	2/153	18/9370	0.111111	6.80465	3.17583	0.0341549	0.125734	0.0895615	197322/7923	2
Environmental Information Processing	Signal transduction	hsa04151	PI3K-Akt signaling pathway	11/153	362/9370	0.0303867	1.86094	2.15234	0.0347166	0.125734	0.0895615	10018/627/1956/3455/3560/3569/23533/5520/7039/4846/5515	11
Human Diseases	Endocrine and metabolic disease	hsa04940	Type I diabetes mellitus	3/153	44/9370	0.0681818	4.17558	2.72019	0.0347203	0.125734	0.0895615	3119/3123/7124	3
Organismal Systems	Digestive system	hsa04971	Gastric acid secretion	4/153	76/9370	0.0526316	3.22325	2.50722	0.0354514	0.125734	0.0895615	815/2771/3784/4638	4
Human Diseases	Cancer: specific types	hsa05214	Glioma	4/153	76/9370	0.0526316	3.22325	2.50722	0.0354514	0.125734	0.0895615	815/1956/1647/7039	4
Environmental Information Processing	Membrane transport	hsa02010	ABC transporters	3/153	45/9370	0.0666667	4.08279	2.67069	0.0367677	0.128687	0.0916647	8714/10257/6891	3
Genetic Information Processing	Folding, sorting and degradation	hsa03018	RNA degradation	4/153	78/9370	0.0512821	3.14061	2.44583	0.0384552	0.132577	0.0944354	4848/167227/51010/25804	4
Genetic Information Processing	Folding, sorting and degradation	hsa03050	Proteasome	3/153	46/9370	0.0652174	3.99403	2.6226	0.0388759	0.132577	0.0944354	5689/5707/5709	3
Organismal Systems	Immune system	hsa04670	Leukocyte transendothelial migration	5/153	116/9370	0.0431034	2.63973	2.28947	0.041166	0.138322	0.0985279	87/9076/7852/2771/9475	5
Human Diseases	Drug resistance: antineoplastic	hsa01521	EGFR tyrosine kinase inhibitor resistance	4/153	80/9370	0.05	3.06209	2.3864	0.0416007	0.138322	0.0985279	10018/1956/3569/7039	4
NA	NA	hsa03272	Virion - Hepatitis viruses	3/153	48/9370	0.0625	3.82761	2.53037	0.043273	0.142106	0.101223	975/9076/1956	3
NA	NA	hsa04082	Neuroactive ligand signaling	7/153	199/9370	0.0351759	2.15424	2.12036	0.0444129	0.144071	0.102623	152/2550/2771/3351/3356/3362/6571	7
Human Diseases	Infectious disease: bacterial	hsa05130	Pathogenic Escherichia coli infection	7/153	200/9370	0.035	2.14346	2.10596	0.0454194	0.144277	0.102769	9076/3569/8440/4691/9475/7124/23118	7
Human Diseases	Substance dependence	hsa05030	Cocaine addiction	3/153	49/9370	0.0612245	3.7495	2.4861	0.045561	0.144277	0.102769	627/2771/6571	3
Human Diseases	Cancer: overview	hsa05202	Transcriptional misregulation in cancer	7/153	201/9370	0.0348259	2.1328	2.09164	0.0464405	0.145331	0.103521	1848/2120/1647/3560/3569/4211/4286	7
Organismal Systems	Immune system	hsa04660	T cell receptor signaling pathway	5/153	122/9370	0.0409836	2.50991	2.16274	0.0492974	0.152478	0.108611	868/8440/5520/7124/5515	5
Organismal Systems	Immune system	hsa04611	Platelet activation	5/153	126/9370	0.0396825	2.43023	2.08238	0.0552094	0.168801	0.120238	2771/4638/23533/9475/4846	5
Organismal Systems	Nervous system	hsa04727	GABAergic synapse	4/153	89/9370	0.0449438	2.75244	2.14012	0.0575065	0.172973	0.12321	774/775/2550/2771	4
Human Diseases	Immune disease	hsa05320	Autoimmune thyroid disease	3/153	54/9370	0.0555556	3.40232	2.28093	0.0578745	0.172973	0.12321	3119/3123/7173	3
Cellular Processes	Cellular community - eukaryotes	hsa04530	Tight junction	6/153	170/9370	0.0352941	2.16148	1.96897	0.0597291	0.176533	0.125746	87/9076/5520/9475/3308/5515	6
Organismal Systems	Endocrine system	hsa04926	Relaxin signaling pathway	5/153	130/9370	0.0384615	2.35546	2.00502	0.0615151	0.179813	0.128082	1956/2771/4842/7040/4846	5
Human Diseases	Infectious disease: bacterial	hsa05134	Legionellosis	3/153	56/9370	0.0535714	3.28081	2.20553	0.0631965	0.181734	0.12945	1917/3569/7124	3
Human Diseases	Cardiovascular disease	hsa05417	Lipid and atherosclerosis	7/153	216/9370	0.0324074	1.98469	1.88633	0.0635385	0.181734	0.12945	815/3569/9475/7124/3308/4846/23118	7
Organismal Systems	Circulatory system	hsa04270	Vascular smooth muscle contraction	5/153	134/9370	0.0373134	2.28514	1.93045	0.0682136	0.19303	0.137497	552/775/4638/4880/9475	5
Environmental Information Processing	Signal transduction	hsa04310	Wnt signaling pathway	6/153	178/9370	0.0337079	2.06433	1.84705	0.0712635	0.196646	0.140072	8945/815/9475/4088/6934/6500	6
Metabolism	Lipid metabolism	hsa01040	Biosynthesis of unsaturated fatty acids	2/153	27/9370	0.0740741	4.53643	2.37084	0.0712774	0.196646	0.140072	3295/6342	2
Human Diseases	Infectious disease: viral	hsa05162	Measles	5/153	136/9370	0.0367647	2.25154	1.89416	0.0717093	0.196646	0.140072	868/3455/3560/3569/23118	5
Organismal Systems	Environmental adaptation	hsa04713	Circadian entrainment	4/153	97/9370	0.0412371	2.52544	1.94566	0.0740132	0.200147	0.142566	775/815/2771/4842	4
Organismal Systems	Nervous system	hsa04730	Long-term depression	3/153	60/9370	0.05	3.06209	2.06446	0.0744907	0.200147	0.142566	2771/4842/5515	3
Organismal Systems	Endocrine system	hsa04925	Aldosterone synthesis and secretion	4/153	98/9370	0.0408163	2.49967	1.92273	0.0762292	0.20277	0.144434	775/815/1589/4158	4
Human Diseases	Infectious disease: viral	hsa05163	Human cytomegalovirus infection	7/153	227/9370	0.030837	1.88851	1.74595	0.0782353	0.203375	0.144865	7852/1956/2771/3569/9475/6891/7124	7
Environmental Information Processing	Signal transduction	hsa04330	Notch signaling pathway	3/153	62/9370	0.0483871	2.96331	1.99827	0.0804511	0.203375	0.144865	28514/9612/4851	3
Organismal Systems	Sensory system	hsa04744	Phototransduction	2/153	29/9370	0.0689655	4.22357	2.23995	0.0807428	0.203375	0.144865	6011/5957	2
Environmental Information Processing	Signaling molecules and interaction	hsa04061	Viral protein interaction with cytokine and cytokine receptor	4/153	100/9370	0.04	2.44967	1.87771	0.0807607	0.203375	0.144865	7852/3560/3569/7124	4
Organismal Systems	Immune system	hsa04640	Hematopoietic cell lineage	4/153	100/9370	0.04	2.44967	1.87771	0.0807607	0.203375	0.144865	3119/3123/3569/7124	4
Human Diseases	Neurodegenerative disease	hsa05020	Prion disease	8/153	275/9370	0.0290909	1.78158	1.69487	0.081044	0.203375	0.144865	774/775/3569/4851/5689/5707/5709/7124	8
Human Diseases	Cancer: specific types	hsa05217	Basal cell carcinoma	3/153	63/9370	0.047619	2.91628	1.96617	0.0835069	0.207597	0.147873	1647/2736/6934	3
Organismal Systems	Immune system	hsa04621	NOD-like receptor signaling pathway	6/153	187/9370	0.0320856	1.96498	1.71729	0.0856732	0.21101	0.150304	64170/3455/3569/10135/7124/23118	6
Human Diseases	Neurodegenerative disease	hsa05017	Spinocerebellar ataxia	5/153	144/9370	0.0347222	2.12645	1.75503	0.0866569	0.211475	0.150635	4654/5689/5707/5709/10524	5
Human Diseases	Infectious disease: parasitic	hsa05146	Amoebiasis	4/153	103/9370	0.038835	2.37832	1.81216	0.0878031	0.212324	0.15124	87/3569/7040/7124	4
Organismal Systems	Endocrine system	hsa04927	Cortisol synthesis and secretion	3/153	65/9370	0.0461538	2.82655	1.90382	0.0897657	0.213193	0.151859	775/1589/4158	3
Organismal Systems	Endocrine system	hsa04929	GnRH secretion	3/153	65/9370	0.0461538	2.82655	1.90382	0.0897657	0.213193	0.151859	775/2550/3814	3
NA	NA	hsa04981	Folate transport and metabolism	2/153	31/9370	0.0645161	3.95109	2.12036	0.0905711	0.213203	0.151866	8714/10257	2
Organismal Systems	Immune system	hsa04625	C-type lectin receptor signaling pathway	4/153	105/9370	0.0380952	2.33302	1.76973	0.0926584	0.216203	0.154003	64170/868/3569/7124	4
Human Diseases	Infectious disease: viral	hsa05171	Coronavirus disease - COVID-19	7/153	238/9370	0.0294118	1.80123	1.6131	0.0947656	0.217468	0.154904	1956/3455/3569/9636/6169/7124/23118	7
Human Diseases	Infectious disease: viral	hsa05165	Human papillomavirus infection	9/153	333/9370	0.027027	1.65518	1.56845	0.0948358	0.217468	0.154904	1956/3455/9636/4851/5520/6934/7015/7124/5515	9
Organismal Systems	Immune system	hsa04062	Chemokine signaling pathway	6/153	193/9370	0.0310881	1.90389	1.63471	0.0961123	0.218512	0.155648	7852/2771/6011/2931/23533/9475	6
Organismal Systems	Immune system	hsa04620	Toll-like receptor signaling pathway	4/153	109/9370	0.0366972	2.24741	1.68768	0.102743	0.229896	0.163757	3455/3569/7124/23118	4
Human Diseases	Substance dependence	hsa05031	Amphetamine addiction	3/153	69/9370	0.0434783	2.66269	1.78595	0.102848	0.229896	0.163757	775/815/6571	3
Organismal Systems	Environmental adaptation	hsa04710	Circadian rhythm	2/153	34/9370	0.0588235	3.60246	1.95858	0.105922	0.23162	0.164985	8945/6500	2
Organismal Systems	Endocrine system	hsa04920	Adipocytokine signaling pathway	3/153	70/9370	0.0428571	2.62465	1.75778	0.106232	0.23162	0.164985	1374/10891/7124	3
Human Diseases	Cardiovascular disease	hsa05416	Viral myocarditis	3/153	70/9370	0.0428571	2.62465	1.75778	0.106232	0.23162	0.164985	3119/3123/4842	3
NA	NA	hsa04518	Integrin signaling	5/153	154/9370	0.0324675	1.98837	1.59333	0.107452	0.232376	0.165523	87/999/1956/8440/7040	5
Cellular Processes	Transport and catabolism	hsa04145	Phagosome	5/153	155/9370	0.0322581	1.97554	1.57784	0.109656	0.233353	0.166219	821/3119/3123/4842/6891	5
Organismal Systems	Endocrine system	hsa04917	Prolactin signaling pathway	3/153	71/9370	0.0422535	2.58768	1.7301	0.109658	0.233353	0.166219	2099/3973/8792	3
Human Diseases	Endocrine and metabolic disease	hsa04932	Non-alcoholic fatty liver disease	5/153	157/9370	0.0318471	1.95038	1.54719	0.114131	0.240942	0.171625	10018/2931/3569/7040/7124	5
Human Diseases	Cancer: specific types	hsa05223	Non-small cell lung cancer	3/153	73/9370	0.0410959	2.51679	1.67615	0.116638	0.243001	0.173091	1956/1647/7039	3
Human Diseases	Cancer: overview	hsa05205	Proteoglycans in cancer	6/153	204/9370	0.0294118	1.80123	1.49067	0.116933	0.243001	0.173091	815/1956/2099/9475/7040/7124	6
Environmental Information Processing	Signaling molecules and interaction	hsa04514	Cell adhesion molecule (CAM) interaction	5/153	160/9370	0.03125	1.91381	1.50204	0.121004	0.247544	0.176328	999/9076/3119/3123/5802	5
Metabolism	Amino acid metabolism	hsa00350	Tyrosine metabolism	2/153	37/9370	0.0540541	3.31037	1.81413	0.121911	0.247544	0.176328	7173/7299	2
Human Diseases	Infectious disease: parasitic	hsa05143	African trypanosomiasis	2/153	37/9370	0.0540541	3.31037	1.81413	0.121911	0.247544	0.176328	3569/7124	2
Human Diseases	Infectious disease: viral	hsa05161	Hepatitis B	5/153	163/9370	0.0306748	1.87858	1.45786	0.128069	0.258078	0.183831	3569/4088/7040/7124/23118	5
Environmental Information Processing	Signal transduction	hsa04668	TNF signaling pathway	4/153	119/9370	0.0336134	2.05855	1.49723	0.130021	0.260042	0.18523	3569/7124/3726/23118	4
Human Diseases	Cancer: specific types	hsa05220	Chronic myeloid leukemia	3/153	77/9370	0.038961	2.38605	1.57341	0.131079	0.260201	0.185343	1647/4088/7040	3
Human Diseases	Infectious disease: bacterial	hsa05133	Pertussis	3/153	78/9370	0.0384615	2.35546	1.54873	0.134784	0.265574	0.18917	2771/3569/7124	3
Organismal Systems	Nervous system	hsa04721	Synaptic vesicle cycle	3/153	79/9370	0.0379747	2.32564	1.52442	0.138525	0.26938	0.191881	774/1213/6571	3
Environmental Information Processing	Signal transduction	hsa04152	AMPK signaling pathway	4/153	122/9370	0.0327869	2.00793	1.44372	0.138741	0.26938	0.191881	1374/10891/5520/5515	4
Human Diseases	Cancer: specific types	hsa05219	Bladder cancer	2/153	41/9370	0.0487805	2.98741	1.64308	0.144057	0.275964	0.196571	999/1956	2
Human Diseases	Cancer: overview	hsa05207	Chemical carcinogenesis - receptor activation	6/153	217/9370	0.0276498	1.69332	1.33132	0.144207	0.275964	0.196571	774/775/28514/1956/2099/2771	6
Human Diseases	Infectious disease: viral	hsa05164	Influenza A	5/153	173/9370	0.0289017	1.77	1.317	0.152926	0.290559	0.206967	3119/3123/3455/3569/7124	5
Organismal Systems	Sensory system	hsa04742	Taste transduction	3/153	86/9370	0.0348837	2.13634	1.36392	0.165647	0.310296	0.221026	775/2550/3351	3
Human Diseases	Cardiovascular disease	hsa05412	Arrhythmogenic right ventricular cardiomyopathy	3/153	86/9370	0.0348837	2.13634	1.36392	0.165647	0.310296	0.221026	775/4842/6934	3
Organismal Systems	Immune system	hsa04610	Complement and coagulation cascades	3/153	88/9370	0.0340909	2.08779	1.32088	0.173669	0.323049	0.23011	2155/5054/7035	3
Cellular Processes	Cellular community - eukaryotes	hsa04540	Gap junction	3/153	89/9370	0.0337079	2.06433	1.29979	0.177721	0.328273	0.233831	1956/2771/3356	3
Cellular Processes	Cell motility	hsa04810	Regulation of actin cytoskeleton	6/153	232/9370	0.0258621	1.58384	1.16014	0.178946	0.328273	0.233831	87/7852/1956/2934/4638/9475	6
Organismal Systems	Development and regeneration	hsa04360	Axon guidance	5/153	184/9370	0.0271739	1.66418	1.17227	0.182395	0.332309	0.236706	815/7852/2771/8440/9475	5
Human Diseases	Substance dependence	hsa05032	Morphine addiction	3/153	91/9370	0.032967	2.01896	1.25842	0.185903	0.336396	0.239618	774/2550/2771	3
Cellular Processes	Cell growth and death	hsa04114	Oocyte meiosis	4/153	138/9370	0.0289855	1.77513	1.18185	0.188852	0.337146	0.240151	8945/815/5515/6500	4
Human Diseases	Infectious disease: bacterial	hsa05135	Yersinia infection	4/153	138/9370	0.0289855	1.77513	1.18185	0.188852	0.337146	0.240151	3569/9475/7124/23118	4
Organismal Systems	Endocrine system	hsa04912	GnRH signaling pathway	3/153	93/9370	0.0322581	1.97554	1.2181	0.194183	0.344351	0.245283	775/815/1956	3
Metabolism	Amino acid metabolism	hsa00330	Arginine and proline metabolism	2/153	50/9370	0.04	2.44967	1.32417	0.196374	0.345931	0.246409	4842/4846	2
Organismal Systems	Immune system	hsa04657	IL-17 signaling pathway	3/153	94/9370	0.0319149	1.95453	1.19831	0.198357	0.347125	0.247259	3569/7124/23118	3
Human Diseases	Cardiovascular disease	hsa05418	Fluid shear stress and atherosclerosis	4/153	142/9370	0.028169	1.72512	1.12176	0.202202	0.35154	0.250405	4880/7124/59341/4846	4
Human Diseases	Immune disease	hsa05322	Systemic lupus erythematosus	4/153	143/9370	0.027972	1.71306	1.10703	0.205583	0.355098	0.252939	87/3119/3123/7124	4
Organismal Systems	Excretory system	hsa04961	Endocrine and other factor-regulated calcium reabsorption	2/153	53/9370	0.0377358	2.31101	1.23312	0.214319	0.365704	0.260493	1213/2099	2
Environmental Information Processing	Signaling molecules and interaction	hsa04060	Cytokine-cytokine receptor interaction	7/153	298/9370	0.0234899	1.43857	0.991265	0.214473	0.365704	0.260493	7852/3455/3560/3569/7040/7124/8792	7
Human Diseases	Infectious disease: bacterial	hsa05132	Salmonella infection	6/153	248/9370	0.0241935	1.48166	0.990413	0.219327	0.369601	0.263269	3569/9475/6934/7124/6500/23118	6
Organismal Systems	Sensory system	hsa04750	Inflammatory mediator regulation of TRP channels	3/153	99/9370	0.030303	1.85581	1.10289	0.219537	0.369601	0.263269	815/3356/59341	3
Cellular Processes	Transport and catabolism	hsa04142	Lysosome	6/153	249/9370	0.0240964	1.47571	0.980201	0.22195	0.371312	0.264488	1213/2517/3482/7942/219931/4286	6
Environmental Information Processing	Signal transduction	hsa04072	Phospholipase D signaling pathway	4/153	149/9370	0.0268456	1.64408	1.02103	0.226205	0.373731	0.266211	552/160851/1956/23533	4
Organismal Systems	Nervous system	hsa04723	Retrograde endocannabinoid signaling	4/153	149/9370	0.0268456	1.64408	1.02103	0.226205	0.373731	0.266211	774/775/1268/2771	4
Environmental Information Processing	Signal transduction	hsa04340	Hedgehog signaling pathway	2/153	56/9370	0.0357143	2.18721	1.14802	0.232411	0.379356	0.270218	8945/2736	2
Organismal Systems	Digestive system	hsa04972	Pancreatic secretion	3/153	102/9370	0.0294118	1.80123	1.04824	0.232463	0.379356	0.270218	885/3784/219931	3
Genetic Information Processing	Translation	hsa03015	mRNA surveillance pathway	3/153	103/9370	0.0291262	1.78374	1.03043	0.236803	0.384082	0.273584	56903/5520/5515	3
Human Diseases	Neurodegenerative disease	hsa05016	Huntington disease	7/153	308/9370	0.0227273	1.39186	0.900931	0.23845	0.38441	0.273818	627/774/1213/10891/5689/5707/5709	7
Human Diseases	Cancer: specific types	hsa05215	Prostate cancer	3/153	106/9370	0.0283019	1.73326	0.978158	0.249905	0.400449	0.285243	1956/6934/7039	3
Organismal Systems	Endocrine system	hsa04922	Glucagon signaling pathway	3/153	107/9370	0.0280374	1.71706	0.961102	0.254297	0.40479	0.288335	815/1374/10891	3
Metabolism	Glycan biosynthesis and metabolism	hsa00511	Other glycan degradation	1/153	18/9370	0.0555556	3.40232	1.31436	0.256669	0.40479	0.288335	2517	1
Human Diseases	Neurodegenerative disease	hsa05022	Pathways of neurodegeneration - multiple diseases	10/153	480/9370	0.0208333	1.27587	0.799418	0.258439	0.40479	0.288335	627/774/775/815/3569/4842/5689/5707/5709/7124	10
Genetic Information Processing	Translation	hsa03013	Nucleocytoplasmic transport	3/153	108/9370	0.0277778	1.70116	0.944225	0.2587	0.40479	0.288335	1917/7329/5901	3
Environmental Information Processing	Signal transduction	hsa04015	Rap1 signaling pathway	5/153	212/9370	0.0235849	1.44438	0.843184	0.265286	0.412668	0.293946	999/1268/9732/1956/2771	5
Human Diseases	Neurodegenerative disease	hsa05012	Parkinson disease	6/153	268/9370	0.0223881	1.37109	0.794092	0.273594	0.423116	0.301389	815/2771/5689/5707/5709/6571	6
Environmental Information Processing	Signal transduction	hsa04630	JAK-STAT signaling pathway	4/153	168/9370	0.0238095	1.45814	0.771984	0.294423	0.452697	0.322459	1956/3455/3560/3569	4
Organismal Systems	Nervous system	hsa04720	Long-term potentiation	2/153	67/9370	0.0298507	1.82811	0.876423	0.299161	0.457338	0.325765	775/815	2
Human Diseases	Cancer: specific types	hsa05221	Acute myeloid leukemia	2/153	68/9370	0.0294118	1.80123	0.854321	0.305211	0.46392	0.330454	1848/6934	2
Organismal Systems	Endocrine system	hsa04924	Renin secretion	2/153	69/9370	0.0289855	1.77513	0.832586	0.311251	0.468871	0.33398	775/2771	2
Organismal Systems	Nervous system	hsa04722	Neurotrophin signaling pathway	3/153	120/9370	0.025	1.53105	0.754309	0.312147	0.468871	0.33398	627/815/4145	3
Metabolism	Metabolism of terpenoids and polyketides	hsa00900	Terpenoid backbone biosynthesis	1/153	23/9370	0.0434783	2.66269	1.02858	0.315529	0.468871	0.33398	3422	1
Genetic Information Processing	Folding, sorting and degradation	hsa04141	Protein processing in endoplasmic reticulum	4/153	174/9370	0.0229885	1.40786	0.699652	0.316565	0.468871	0.33398	821/10130/6238/6500	4
Human Diseases	Cancer: specific types	hsa05211	Renal cell carcinoma	2/153	70/9370	0.0285714	1.74977	0.811206	0.317281	0.468871	0.33398	7039/7040	2
Organismal Systems	Endocrine system	hsa04919	Thyroid hormone signaling pathway	3/153	122/9370	0.0245902	1.50595	0.7247	0.321115	0.469322	0.334301	1734/2099/4851	3
Organismal Systems	Endocrine system	hsa04935	Growth hormone synthesis, secretion and action	3/153	122/9370	0.0245902	1.50595	0.7247	0.321115	0.469322	0.334301	775/2771/3726	3
Organismal Systems	Immune system	hsa04622	RIG-I-like receptor signaling pathway	2/153	72/9370	0.0277778	1.70116	0.769462	0.329304	0.478661	0.340954	9636/7124	2
Genetic Information Processing	Information processing in viruses	hsa03250	Viral life cycle - HIV-1	2/153	73/9370	0.0273973	1.67786	0.749077	0.335295	0.48472	0.345269	7852/5901	2
Cellular Processes	Cell growth and death	hsa04115	p53 signaling pathway	2/153	75/9370	0.0266667	1.63312	0.709229	0.347229	0.495866	0.353209	1647/5054	2
Organismal Systems	Endocrine system	hsa04918	Thyroid hormone synthesis	2/153	75/9370	0.0266667	1.63312	0.709229	0.347229	0.495866	0.353209	821/7173	2
Human Diseases	Endocrine and metabolic disease	hsa04950	Maturity onset diabetes of the young	1/153	26/9370	0.0384615	2.35546	0.891667	0.348598	0.495866	0.353209	3651	1
Organismal Systems	Endocrine system	hsa03320	PPAR signaling pathway	2/153	76/9370	0.0263158	1.61163	0.689747	0.35317	0.499698	0.355938	1374/6342	2
Human Diseases	Infectious disease: bacterial	hsa05100	Bacterial invasion of epithelial cells	2/153	78/9370	0.025641	1.5703	0.651623	0.364995	0.513697	0.36591	999/1213	2
Metabolism	Metabolism of cofactors and vitamins	hsa00790	Folate biosynthesis	1/153	28/9370	0.0357143	2.18721	0.810557	0.369756	0.517659	0.368732	5860	1
Cellular Processes	Cell growth and death	hsa04210	Apoptosis	3/153	137/9370	0.0218978	1.34106	0.518107	0.388152	0.540568	0.38505	10018/1647/7124	3
Cellular Processes	Transport and catabolism	hsa04146	Peroxisome	2/153	83/9370	0.0240964	1.47571	0.560839	0.394184	0.546109	0.388998	3295/6342	2
Human Diseases	Infectious disease: viral	hsa05167	Kaposi sarcoma-associated herpesvirus infection	4/153	196/9370	0.0204082	1.24983	0.455404	0.398371	0.54905	0.391092	3455/3569/23533/6934	4
Cellular Processes	Transport and catabolism	hsa04136	Autophagy - other	1/153	32/9370	0.03125	1.91381	0.667114	0.410047	0.559346	0.398426	5515	1
Cellular Processes	Cell growth and death	hsa04215	Apoptosis - multiple species	1/153	32/9370	0.03125	1.91381	0.667114	0.410047	0.559346	0.398426	10018	1
Cellular Processes	Cellular community - eukaryotes	hsa04550	Signaling pathways regulating pluripotency of stem cells	3/153	144/9370	0.0208333	1.27587	0.429812	0.418973	0.566719	0.403678	2103/4211/4088	3
Metabolism	Global and overview maps	hsa01210	2-Oxocarboxylic acid metabolism	1/153	33/9370	0.030303	1.85581	0.634497	0.419713	0.566719	0.403678	2875	1
Cellular Processes	Cellular community - eukaryotes	hsa04510	Focal adhesion	4/153	203/9370	0.0197044	1.20674	0.383661	0.424206	0.569892	0.405938	87/1956/4638/9475	4
Human Diseases	Cardiovascular disease	hsa05415	Diabetic cardiomyopathy	4/153	205/9370	0.0195122	1.19496	0.36363	0.431542	0.576834	0.410883	815/4088/7040/4846	4
Organismal Systems	Digestive system	hsa04976	Bile secretion	2/153	90/9370	0.0222222	1.36093	0.443269	0.433995	0.577213	0.411153	8714/10257	2
Human Diseases	Neurodegenerative disease	hsa05010	Alzheimer disease	7/153	388/9370	0.0180412	1.10488	0.27184	0.44894	0.594119	0.423195	775/3569/4842/5689/5707/5709/7124	7
Metabolism	Amino acid metabolism	hsa00250	Alanine, aspartate and glutamate metabolism	1/153	37/9370	0.027027	1.65518	0.51446	0.45683	0.601568	0.428501	2875	1
Metabolism	Metabolism of cofactors and vitamins	hsa00760	Nicotinate and nicotinamide metabolism	1/153	38/9370	0.0263158	1.61163	0.486731	0.465734	0.607281	0.43257	10135	1
Human Diseases	Immune disease	hsa05340	Primary immunodeficiency	1/153	38/9370	0.0263158	1.61163	0.486731	0.465734	0.607281	0.43257	6891	1
Cellular Processes	Transport and catabolism	hsa04148	Efferocytosis	3/153	157/9370	0.0191083	1.17023	0.277123	0.47475	0.613324	0.436875	815/1374/7040	3
NA	NA	hsa04382	Cornified envelope formation	4/153	217/9370	0.0184332	1.12888	0.247478	0.47498	0.613324	0.436875	9076/667/5520/5515	4
Organismal Systems	Immune system	hsa04666	Fc gamma R-mediated phagocytosis	2/153	98/9370	0.0204082	1.24983	0.320313	0.477734	0.6139	0.437286	50807/2934	2
Human Diseases	Infectious disease: bacterial	hsa05150	Staphylococcus aureus infection	2/153	99/9370	0.020202	1.23721	0.305691	0.483058	0.614801	0.437927	3119/3123	2
Human Diseases	Cancer: overview	hsa05231	Choline metabolism in cancer	2/153	99/9370	0.020202	1.23721	0.305691	0.483058	0.614801	0.437927	160851/1956	2
Metabolism	Amino acid metabolism	hsa00260	Glycine, serine and threonine metabolism	1/153	41/9370	0.0243902	1.4937	0.408167	0.491586	0.619725	0.441435	211	1
Human Diseases	Substance dependence	hsa05033	Nicotine addiction	1/153	41/9370	0.0243902	1.4937	0.408167	0.491586	0.619725	0.441435	774	1
Metabolism	Lipid metabolism	hsa00071	Fatty acid degradation	1/153	43/9370	0.0232558	1.42423	0.35922	0.508127	0.637556	0.454135	1374	1
Cellular Processes	Transport and catabolism	hsa04137	Mitophagy - animal	2/153	105/9370	0.0190476	1.16651	0.221061	0.51429	0.642259	0.457486	7942/4286	2
Cellular Processes	Cell growth and death	hsa04217	Necroptosis	3/153	168/9370	0.0178571	1.0936	0.157727	0.519993	0.646346	0.460397	815/3455/7124	3
Metabolism	Metabolism of cofactors and vitamins	hsa00860	Porphyrin metabolism	1/153	46/9370	0.0217391	1.33134	0.290238	0.531941	0.658122	0.468785	211	1
NA	NA	hsa04517	IgSF CAM signaling	5/153	299/9370	0.0167224	1.02411	0.0545907	0.542463	0.668033	0.475845	87/999/4638/8440/5802	5
Metabolism	Amino acid metabolism	hsa00280	Valine, leucine and isoleucine degradation	1/153	48/9370	0.0208333	1.27587	0.246871	0.547176	0.670732	0.477767	197322	1
Organismal Systems	Endocrine system	hsa04928	Parathyroid hormone synthesis, secretion and action	2/153	115/9370	0.0173913	1.06508	0.0904637	0.563526	0.684993	0.487926	1956/2771	2
Organismal Systems	Nervous system	hsa04724	Glutamatergic synapse	2/153	116/9370	0.0172414	1.05589	0.0780412	0.56825	0.684993	0.487926	775/2771	2
Metabolism	Lipid metabolism	hsa00565	Ether lipid metabolism	1/153	51/9370	0.0196078	1.20082	0.18527	0.569111	0.684993	0.487926	5168	1
Human Diseases	Infectious disease: bacterial	hsa05110	Vibrio cholerae infection	1/153	51/9370	0.0196078	1.20082	0.18527	0.569111	0.684993	0.487926	3784	1
Organismal Systems	Endocrine system	hsa04913	Ovarian steroidogenesis	1/153	52/9370	0.0192308	1.17773	0.165574	0.576185	0.690384	0.491766	3973	1
Human Diseases	Substance dependence	hsa05034	Alcoholism	3/153	191/9370	0.0157068	0.961914	-0.0685152	0.607332	0.724441	0.516024	627/2771/6571	3
Human Diseases	Cancer: overview	hsa05206	MicroRNAs in cancer	5/153	323/9370	0.0154799	0.948016	-0.122495	0.611642	0.726325	0.517367	10018/1956/4851/10253/7329	5
Organismal Systems	Endocrine system	hsa04923	Regulation of lipolysis in adipocytes	1/153	59/9370	0.0169492	1.038	0.0377204	0.622577	0.736025	0.524276	2771	1
Environmental Information Processing	Signal transduction	hsa04370	VEGF signaling pathway	1/153	60/9370	0.0166667	1.0207	0.0207209	0.628779	0.740068	0.527155	4846	1
Organismal Systems	Digestive system	hsa04978	Mineral absorption	1/153	61/9370	0.0163934	1.00396	0.00400213	0.63488	0.743956	0.529925	7779	1
Organismal Systems	Immune system	hsa04650	Natural killer cell mediated cytotoxicity	2/153	133/9370	0.0150376	0.92093	-0.118323	0.642928	0.750083	0.53429	3455/7124	2
NA	NA	hsa04519	Cadherin signaling	6/153	404/9370	0.0148515	0.909532	-0.239488	0.651737	0.757039	0.539245	87/999/1956/2195/9475/6934	6
Human Diseases	Cancer: overview	hsa05203	Viral carcinogenesis	3/153	205/9370	0.0146341	0.896222	-0.193559	0.65511	0.757648	0.539678	87/2934/7874	3
Metabolism	Lipid metabolism	hsa00561	Glycerolipid metabolism	1/153	65/9370	0.0153846	0.942182	-0.0602642	0.658302	0.758045	0.539961	160851	1
Organismal Systems	Endocrine system	hsa04910	Insulin signaling pathway	2/153	138/9370	0.0144928	0.887563	-0.171435	0.662877	0.760022	0.541369	868/10891	2
Organismal Systems	Immune system	hsa04664	Fc epsilon RI signaling pathway	1/153	69/9370	0.0144928	0.887563	-0.120772	0.680231	0.776573	0.553159	7124	1
Human Diseases	Infectious disease: bacterial	hsa05120	Epithelial cell signaling in Helicobacter pylori infection	1/153	71/9370	0.0140845	0.862561	-0.149768	0.690666	0.781775	0.556864	1956	1
Human Diseases	Cancer: overview	hsa05230	Central carbon metabolism in cancer	1/153	71/9370	0.0140845	0.862561	-0.149768	0.690666	0.781775	0.556864	1956	1
Metabolism	Xenobiotics biodegradation and metabolism	hsa00982	Drug metabolism - cytochrome P450	1/153	73/9370	0.0136986	0.838929	-0.177994	0.700762	0.789842	0.56261	1565	1
Metabolism	Global and overview maps	hsa01230	Biosynthesis of amino acids	1/153	75/9370	0.0133333	0.816558	-0.205496	0.71053	0.797473	0.568045	2875	1
Human Diseases	Neurodegenerative disease	hsa05014	Amyotrophic lateral sclerosis	5/153	368/9370	0.013587	0.83209	-0.423378	0.723705	0.808846	0.576147	4842/5689/5707/5709/7124	5
Metabolism	Xenobiotics biodegradation and metabolism	hsa00980	Metabolism of xenobiotics by cytochrome P450	1/153	79/9370	0.0126582	0.775213	-0.258494	0.729127	0.811497	0.578035	1565	1
Organismal Systems	Environmental adaptation	hsa04714	Thermogenesis	3/153	235/9370	0.012766	0.781811	-0.436426	0.743146	0.823653	0.586694	1268/1374/10891	3
Organismal Systems	Immune system	hsa04623	Cytosolic DNA-sensing pathway	1/153	83/9370	0.0120482	0.737853	-0.30906	0.746536	0.823978	0.586925	3569	1
Environmental Information Processing	Signal transduction	hsa04014	Ras signaling pathway	3/153	238/9370	0.012605	0.771956	-0.459116	0.750891	0.82536	0.58791	627/1956/7039	3
Metabolism	Global and overview maps	hsa01232	Nucleotide metabolism	1/153	85/9370	0.0117647	0.720492	-0.333511	0.754819	0.826263	0.588553	353	1
Organismal Systems	Circulatory system	hsa04260	Cardiac muscle contraction	1/153	87/9370	0.0114943	0.703929	-0.357445	0.762833	0.831614	0.592364	775	1
Organismal Systems	Aging	hsa04211	Longevity regulating pathway	1/153	90/9370	0.0111111	0.680465	-0.392431	0.774369	0.837326	0.596433	10891	1
Human Diseases	Cancer: overview	hsa05235	PD-L1 expression and PD-1 checkpoint pathway in cancer	1/153	90/9370	0.0111111	0.680465	-0.392431	0.774369	0.837326	0.596433	1956	1
Organismal Systems	Immune system	hsa04662	B cell receptor signaling pathway	1/153	91/9370	0.010989	0.672987	-0.403862	0.778089	0.837942	0.596872	975	1
Organismal Systems	Digestive system	hsa04970	Salivary secretion	1/153	93/9370	0.0107527	0.658514	-0.426391	0.785347	0.838965	0.597601	4842	1
Human Diseases	Cancer: specific types	hsa05222	Small cell lung cancer	1/153	93/9370	0.0107527	0.658514	-0.426391	0.785347	0.838965	0.597601	1647	1
Environmental Information Processing	Signal transduction	hsa04070	Phosphatidylinositol signaling system	1/153	98/9370	0.0102041	0.624917	-0.480897	0.802477	0.853836	0.608193	160851	1
Metabolism	Lipid metabolism	hsa00564	Glycerophospholipid metabolism	1/153	103/9370	0.00970874	0.594581	-0.533029	0.818248	0.863707	0.615224	160851	1
Organismal Systems	Digestive system	hsa04974	Protein digestion and absorption	1/153	103/9370	0.00970874	0.594581	-0.533029	0.818248	0.863707	0.615224	3784	1
Organismal Systems	Endocrine system	hsa04914	Progesterone-mediated oocyte maturation	1/153	110/9370	0.00909091	0.556744	-0.602481	0.838248	0.88132	0.62777	2771	1
Metabolism	Global and overview maps	hsa01200	Carbon metabolism	1/153	116/9370	0.00862069	0.527947	-0.659102	0.853639	0.892987	0.636081	2875	1
Genetic Information Processing	Chromosome	hsa03082	ATP-dependent chromatin remodeling	1/153	117/9370	0.00854701	0.523434	-0.668301	0.856059	0.892987	0.636081	10524	1
Metabolism	Nucleotide metabolism	hsa00230	Purine metabolism	1/153	128/9370	0.0078125	0.478452	-0.765445	0.880191	0.914574	0.651457	353	1
Genetic Information Processing	Transcription	hsa03040	Spliceosome	2/153	243/9370	0.00823045	0.504048	-1.0092	0.910731	0.942624	0.671438	25804/10992	2
Metabolism	Global and overview maps	hsa01240	Biosynthesis of cofactors	1/153	154/9370	0.00649351	0.397674	-0.970998	0.922423	0.951025	0.677422	211	1
Environmental Information Processing	Signal transduction	hsa04150	mTOR signaling pathway	1/153	158/9370	0.00632911	0.387607	-1.00018	0.927448	0.952514	0.678483	7124	1
Cellular Processes	Transport and catabolism	hsa04140	Autophagy - animal	1/153	169/9370	0.00591716	0.362378	-1.07767	0.939662	0.961346	0.684774	5515	1
Genetic Information Processing	Translation	hsa03008	Ribosome biogenesis in eukaryotes	1/153	183/9370	0.00546448	0.334655	-1.17107	0.952295	0.970538	0.691321	5901	1
Cellular Processes	Cell motility	hsa04814	Motor proteins	1/153	194/9370	0.00515464	0.31568	-1.24088	0.960346	0.975007	0.694505	3832	1
Genetic Information Processing	Translation	hsa03010	Ribosome	1/153	222/9370	0.0045045	0.275864	-1.4068	0.975253	0.983142	0.700299	6169	1
Human Diseases	Cancer: overview	hsa05208	Chemical carcinogenesis - reactive oxygen species	1/153	227/9370	0.00440529	0.269788	-1.43488	0.977255	0.983142	0.700299	1956	1
Cellular Processes	Cell motility	hsa04820	Cytoskeleton in muscle cells	1/153	233/9370	0.00429185	0.26284	-1.46803	0.979446	0.983142	0.700299	4607	1
Organismal Systems	Sensory system	hsa04740	Olfactory transduction	1/153	449/9370	0.00222717	0.136396	-2.41618	0.999488	0.999488	0.711942	815	1
