# Supplementary material for: Potential circadian rhythm-related pathogenic genes in diabetic nephropathy: a multi-omics Mendelian randomization study
Source: Ren Fail. 2026 May 24;48(1):2663248. doi: 10.1080/0886022X.2026.2663248 (PMC13202663; doi:10.1080/0886022X.2026.2663248)
Supplement: Supplemental Material [file IRNF_A_2663248_SM8500.xlsx]

## Sheet: Table S21
Table S21. Curated gold-standard circadian genes extracted from MSigDB
gene_symbol	ncbi_gene	ensembl_gene	db_gene_symbol	db_ncbi_gene	db_ensembl_gene	source_gene	gs_id	gs_name	gs_collection	gs_subcollection	gs_collection_name	gs_description	gs_source_species	gs_pmid	gs_geoid	gs_exact_source	gs_url	db_version	db_target_species
BMAL1	406	ENSG00000133794	BMAL1	406	ENSG00000133794	NM_001030272	M22067	BIOCARTA_CIRCADIAN_PATHWAY	C2	CP:BIOCARTA	BioCarta Pathways	Circadian Rhythms	HS				https://data.broadinstitute.org/gsea-msigdb/msigdb/biocarta/human/h_circadianPathway.gif	2025.1.Hs	HS
BMAL1	406	ENSG00000133794	BMAL1	406	ENSG00000133794	NM_001030273	M22067	BIOCARTA_CIRCADIAN_PATHWAY	C2	CP:BIOCARTA	BioCarta Pathways	Circadian Rhythms	HS				https://data.broadinstitute.org/gsea-msigdb/msigdb/biocarta/human/h_circadianPathway.gif	2025.1.Hs	HS
BMAL1	406	ENSG00000133794	BMAL1	406	ENSG00000133794	NM_001178	M22067	BIOCARTA_CIRCADIAN_PATHWAY	C2	CP:BIOCARTA	BioCarta Pathways	Circadian Rhythms	HS				https://data.broadinstitute.org/gsea-msigdb/msigdb/biocarta/human/h_circadianPathway.gif	2025.1.Hs	HS
CLOCK	9575	ENSG00000134852	CLOCK	9575	ENSG00000134852	AK124437	M22067	BIOCARTA_CIRCADIAN_PATHWAY	C2	CP:BIOCARTA	BioCarta Pathways	Circadian Rhythms	HS				https://data.broadinstitute.org/gsea-msigdb/msigdb/biocarta/human/h_circadianPathway.gif	2025.1.Hs	HS
CLOCK	9575	ENSG00000134852	CLOCK	9575	ENSG00000134852	NM_001267843	M22067	BIOCARTA_CIRCADIAN_PATHWAY	C2	CP:BIOCARTA	BioCarta Pathways	Circadian Rhythms	HS				https://data.broadinstitute.org/gsea-msigdb/msigdb/biocarta/human/h_circadianPathway.gif	2025.1.Hs	HS
CLOCK	9575	ENSG00000134852	CLOCK	9575	ENSG00000134852	NM_004898	M22067	BIOCARTA_CIRCADIAN_PATHWAY	C2	CP:BIOCARTA	BioCarta Pathways	Circadian Rhythms	HS				https://data.broadinstitute.org/gsea-msigdb/msigdb/biocarta/human/h_circadianPathway.gif	2025.1.Hs	HS
CRY1	1407	ENSG00000008405	CRY1	1407	ENSG00000008405	NM_004075	M22067	BIOCARTA_CIRCADIAN_PATHWAY	C2	CP:BIOCARTA	BioCarta Pathways	Circadian Rhythms	HS				https://data.broadinstitute.org/gsea-msigdb/msigdb/biocarta/human/h_circadianPathway.gif	2025.1.Hs	HS
CRY2	1408	ENSG00000121671	CRY2	1408	ENSG00000121671	NM_001127457	M22067	BIOCARTA_CIRCADIAN_PATHWAY	C2	CP:BIOCARTA	BioCarta Pathways	Circadian Rhythms	HS				https://data.broadinstitute.org/gsea-msigdb/msigdb/biocarta/human/h_circadianPathway.gif	2025.1.Hs	HS
CRY2	1408	ENSG00000121671	CRY2	1408	ENSG00000121671	NM_021117	M22067	BIOCARTA_CIRCADIAN_PATHWAY	C2	CP:BIOCARTA	BioCarta Pathways	Circadian Rhythms	HS				https://data.broadinstitute.org/gsea-msigdb/msigdb/biocarta/human/h_circadianPathway.gif	2025.1.Hs	HS
CSNK1E	1454	ENSG00000213923	CSNK1E	1454	ENSG00000213923	NM_001894	M22067	BIOCARTA_CIRCADIAN_PATHWAY	C2	CP:BIOCARTA	BioCarta Pathways	Circadian Rhythms	HS				https://data.broadinstitute.org/gsea-msigdb/msigdb/biocarta/human/h_circadianPathway.gif	2025.1.Hs	HS
CSNK1E	1454	ENSG00000213923	CSNK1E	1454	ENSG00000213923	NM_152221	M22067	BIOCARTA_CIRCADIAN_PATHWAY	C2	CP:BIOCARTA	BioCarta Pathways	Circadian Rhythms	HS				https://data.broadinstitute.org/gsea-msigdb/msigdb/biocarta/human/h_circadianPathway.gif	2025.1.Hs	HS
PER1	5187	ENSG00000179094	PER1	5187	ENSG00000179094	NM_002616	M22067	BIOCARTA_CIRCADIAN_PATHWAY	C2	CP:BIOCARTA	BioCarta Pathways	Circadian Rhythms	HS				https://data.broadinstitute.org/gsea-msigdb/msigdb/biocarta/human/h_circadianPathway.gif	2025.1.Hs	HS
BHLHE40	8553	ENSG00000134107	BHLHE40	8553	ENSG00000134107	8553	M18009	KEGG_CIRCADIAN_RHYTHM_MAMMAL	C2	CP:KEGG_LEGACY	KEGG Legacy Pathways	Circadian rhythm - mammal	HS			hsa04710	http://www.genome.jp/pathway/hsa04710	2025.1.Hs	HS
BHLHE41	79365	ENSG00000123095	BHLHE41	79365	ENSG00000123095	79365	M18009	KEGG_CIRCADIAN_RHYTHM_MAMMAL	C2	CP:KEGG_LEGACY	KEGG Legacy Pathways	Circadian rhythm - mammal	HS			hsa04710	http://www.genome.jp/pathway/hsa04710	2025.1.Hs	HS
BMAL1	406	ENSG00000133794	BMAL1	406	ENSG00000133794	406	M18009	KEGG_CIRCADIAN_RHYTHM_MAMMAL	C2	CP:KEGG_LEGACY	KEGG Legacy Pathways	Circadian rhythm - mammal	HS			hsa04710	http://www.genome.jp/pathway/hsa04710	2025.1.Hs	HS
CLOCK	9575	ENSG00000134852	CLOCK	9575	ENSG00000134852	9575	M18009	KEGG_CIRCADIAN_RHYTHM_MAMMAL	C2	CP:KEGG_LEGACY	KEGG Legacy Pathways	Circadian rhythm - mammal	HS			hsa04710	http://www.genome.jp/pathway/hsa04710	2025.1.Hs	HS
CRY1	1407	ENSG00000008405	CRY1	1407	ENSG00000008405	1407	M18009	KEGG_CIRCADIAN_RHYTHM_MAMMAL	C2	CP:KEGG_LEGACY	KEGG Legacy Pathways	Circadian rhythm - mammal	HS			hsa04710	http://www.genome.jp/pathway/hsa04710	2025.1.Hs	HS
CRY2	1408	ENSG00000121671	CRY2	1408	ENSG00000121671	1408	M18009	KEGG_CIRCADIAN_RHYTHM_MAMMAL	C2	CP:KEGG_LEGACY	KEGG Legacy Pathways	Circadian rhythm - mammal	HS			hsa04710	http://www.genome.jp/pathway/hsa04710	2025.1.Hs	HS
CSNK1D	1453	ENSG00000141551	CSNK1D	1453	ENSG00000141551	1453	M18009	KEGG_CIRCADIAN_RHYTHM_MAMMAL	C2	CP:KEGG_LEGACY	KEGG Legacy Pathways	Circadian rhythm - mammal	HS			hsa04710	http://www.genome.jp/pathway/hsa04710	2025.1.Hs	HS
CSNK1E	1454	ENSG00000213923	CSNK1E	1454	ENSG00000213923	1454	M18009	KEGG_CIRCADIAN_RHYTHM_MAMMAL	C2	CP:KEGG_LEGACY	KEGG Legacy Pathways	Circadian rhythm - mammal	HS			hsa04710	http://www.genome.jp/pathway/hsa04710	2025.1.Hs	HS
NPAS2	4862	ENSG00000170485	NPAS2	4862	ENSG00000170485	4862	M18009	KEGG_CIRCADIAN_RHYTHM_MAMMAL	C2	CP:KEGG_LEGACY	KEGG Legacy Pathways	Circadian rhythm - mammal	HS			hsa04710	http://www.genome.jp/pathway/hsa04710	2025.1.Hs	HS
NR1D1	9572	ENSG00000126368	NR1D1	9572	ENSG00000126368	9572	M18009	KEGG_CIRCADIAN_RHYTHM_MAMMAL	C2	CP:KEGG_LEGACY	KEGG Legacy Pathways	Circadian rhythm - mammal	HS			hsa04710	http://www.genome.jp/pathway/hsa04710	2025.1.Hs	HS
PER1	5187	ENSG00000179094	PER1	5187	ENSG00000179094	5187	M18009	KEGG_CIRCADIAN_RHYTHM_MAMMAL	C2	CP:KEGG_LEGACY	KEGG Legacy Pathways	Circadian rhythm - mammal	HS			hsa04710	http://www.genome.jp/pathway/hsa04710	2025.1.Hs	HS
PER2	8864	ENSG00000132326	PER2	8864	ENSG00000132326	8864	M18009	KEGG_CIRCADIAN_RHYTHM_MAMMAL	C2	CP:KEGG_LEGACY	KEGG Legacy Pathways	Circadian rhythm - mammal	HS			hsa04710	http://www.genome.jp/pathway/hsa04710	2025.1.Hs	HS
PER3	8863	ENSG00000049246	PER3	8863	ENSG00000049246	8863	M18009	KEGG_CIRCADIAN_RHYTHM_MAMMAL	C2	CP:KEGG_LEGACY	KEGG Legacy Pathways	Circadian rhythm - mammal	HS			hsa04710	http://www.genome.jp/pathway/hsa04710	2025.1.Hs	HS
ATR	545	ENSG00000175054	ATR	545	ENSG00000175054	Q13535	M95	PID_CIRCADIAN_PATHWAY	C2	CP:PID	PID Pathways	Circadian rhythm pathway	HS	18832364				2025.1.Hs	HS
BHLHE40	8553	ENSG00000134107	BHLHE40	8553	ENSG00000134107	O14503	M95	PID_CIRCADIAN_PATHWAY	C2	CP:PID	PID Pathways	Circadian rhythm pathway	HS	18832364				2025.1.Hs	HS
BMAL1	406	ENSG00000133794	BMAL1	406	ENSG00000133794	O00327	M95	PID_CIRCADIAN_PATHWAY	C2	CP:PID	PID Pathways	Circadian rhythm pathway	HS	18832364				2025.1.Hs	HS
CHEK1	1111	ENSG00000149554	CHEK1	1111	ENSG00000149554	O14757	M95	PID_CIRCADIAN_PATHWAY	C2	CP:PID	PID Pathways	Circadian rhythm pathway	HS	18832364				2025.1.Hs	HS
CLOCK	9575	ENSG00000134852	CLOCK	9575	ENSG00000134852	O15516	M95	PID_CIRCADIAN_PATHWAY	C2	CP:PID	PID Pathways	Circadian rhythm pathway	HS	18832364				2025.1.Hs	HS
CRY1	1407	ENSG00000008405	CRY1	1407	ENSG00000008405	Q16526	M95	PID_CIRCADIAN_PATHWAY	C2	CP:PID	PID Pathways	Circadian rhythm pathway	HS	18832364				2025.1.Hs	HS
CRY2	1408	ENSG00000121671	CRY2	1408	ENSG00000121671	Q49AN0	M95	PID_CIRCADIAN_PATHWAY	C2	CP:PID	PID Pathways	Circadian rhythm pathway	HS	18832364				2025.1.Hs	HS
CSNK1E	1454	ENSG00000213923	CSNK1E	1454	ENSG00000213923	P49674	M95	PID_CIRCADIAN_PATHWAY	C2	CP:PID	PID Pathways	Circadian rhythm pathway	HS	18832364				2025.1.Hs	HS
DELEC1	50514	ENSG00000173077	DELEC1	50514	ENSG00000173077	Q9P2X7	M95	PID_CIRCADIAN_PATHWAY	C2	CP:PID	PID Pathways	Circadian rhythm pathway	HS	18832364				2025.1.Hs	HS
NONO	4841	ENSG00000147140	NONO	4841	ENSG00000147140	Q15233	M95	PID_CIRCADIAN_PATHWAY	C2	CP:PID	PID Pathways	Circadian rhythm pathway	HS	18832364				2025.1.Hs	HS
NPAS2	4862	ENSG00000170485	NPAS2	4862	ENSG00000170485	Q99743	M95	PID_CIRCADIAN_PATHWAY	C2	CP:PID	PID Pathways	Circadian rhythm pathway	HS	18832364				2025.1.Hs	HS
NR1D1	9572	ENSG00000126368	NR1D1	9572	ENSG00000126368	P20393	M95	PID_CIRCADIAN_PATHWAY	C2	CP:PID	PID Pathways	Circadian rhythm pathway	HS	18832364				2025.1.Hs	HS
PER1	5187	ENSG00000179094	PER1	5187	ENSG00000179094	O15534	M95	PID_CIRCADIAN_PATHWAY	C2	CP:PID	PID Pathways	Circadian rhythm pathway	HS	18832364				2025.1.Hs	HS
PER2	8864	ENSG00000132326	PER2	8864	ENSG00000132326	O15055	M95	PID_CIRCADIAN_PATHWAY	C2	CP:PID	PID Pathways	Circadian rhythm pathway	HS	18832364				2025.1.Hs	HS
TIMELESS	8914	ENSG00000111602	TIMELESS	8914	ENSG00000111602	Q9UNS1	M95	PID_CIRCADIAN_PATHWAY	C2	CP:PID	PID Pathways	Circadian rhythm pathway	HS	18832364				2025.1.Hs	HS
WDR5	11091	ENSG00000196363	WDR5	11091	ENSG00000196363	P61964	M95	PID_CIRCADIAN_PATHWAY	C2	CP:PID	PID Pathways	Circadian rhythm pathway	HS	18832364				2025.1.Hs	HS
AANAT	15	ENSG00000129673	AANAT	15	ENSG00000129673	15	M39605	WP_CIRCADIAN_RHYTHM_GENES	C2	CP:WIKIPATHWAYS	WikiPathways	Circadian rhythm genes	HS			WP3594	https://www.wikipathways.org/pathways/WP3594	2025.1.Hs	HS
ADA	100	ENSG00000196839	ADA	100	ENSG00000196839	100	M39605	WP_CIRCADIAN_RHYTHM_GENES	C2	CP:WIKIPATHWAYS	WikiPathways	Circadian rhythm genes	HS			WP3594	https://www.wikipathways.org/pathways/WP3594	2025.1.Hs	HS
ADCY1	107	ENSG00000164742	ADCY1	107	ENSG00000164742	107	M39605	WP_CIRCADIAN_RHYTHM_GENES	C2	CP:WIKIPATHWAYS	WikiPathways	Circadian rhythm genes	HS			WP3594	https://www.wikipathways.org/pathways/WP3594	2025.1.Hs	HS
ADIPOQ	9370	ENSG00000181092	ADIPOQ	9370	ENSG00000181092	9370	M39605	WP_CIRCADIAN_RHYTHM_GENES	C2	CP:WIKIPATHWAYS	WikiPathways	Circadian rhythm genes	HS			WP3594	https://www.wikipathways.org/pathways/WP3594	2025.1.Hs	HS
ADORA1	134	ENSG00000163485	ADORA1	134	ENSG00000163485	134	M39605	WP_CIRCADIAN_RHYTHM_GENES	C2	CP:WIKIPATHWAYS	WikiPathways	Circadian rhythm genes	HS			WP3594	https://www.wikipathways.org/pathways/WP3594	2025.1.Hs	HS
ADORA2A	135	ENSG00000128271	ADORA2A	135	ENSG00000128271	135	M39605	WP_CIRCADIAN_RHYTHM_GENES	C2	CP:WIKIPATHWAYS	WikiPathways	Circadian rhythm genes	HS			WP3594	https://www.wikipathways.org/pathways/WP3594	2025.1.Hs	HS
AGRP	181	ENSG00000159723	AGRP	181	ENSG00000159723	181	M39605	WP_CIRCADIAN_RHYTHM_GENES	C2	CP:WIKIPATHWAYS	WikiPathways	Circadian rhythm genes	HS			WP3594	https://www.wikipathways.org/pathways/WP3594	2025.1.Hs	HS
AHCY	191	ENSG00000101444	AHCY	191	ENSG00000101444	191	M39605	WP_CIRCADIAN_RHYTHM_GENES	C2	CP:WIKIPATHWAYS	WikiPathways	Circadian rhythm genes	HS			WP3594	https://www.wikipathways.org/pathways/WP3594	2025.1.Hs	HS
AHR	196	ENSG00000106546	AHR	196	ENSG00000106546	196	M39605	WP_CIRCADIAN_RHYTHM_GENES	C2	CP:WIKIPATHWAYS	WikiPathways	Circadian rhythm genes	HS			WP3594	https://www.wikipathways.org/pathways/WP3594	2025.1.Hs	HS
ARNT	405	ENSG00000143437	ARNT	405	ENSG00000143437	405	M39605	WP_CIRCADIAN_RHYTHM_GENES	C2	CP:WIKIPATHWAYS	WikiPathways	Circadian rhythm genes	HS			WP3594	https://www.wikipathways.org/pathways/WP3594	2025.1.Hs	HS
ARNT2	9915	ENSG00000172379	ARNT2	9915	ENSG00000172379	9915	M39605	WP_CIRCADIAN_RHYTHM_GENES	C2	CP:WIKIPATHWAYS	WikiPathways	Circadian rhythm genes	HS			WP3594	https://www.wikipathways.org/pathways/WP3594	2025.1.Hs	HS
ATF4	468	ENSG00000128272	ATF4	468	ENSG00000128272	468	M39605	WP_CIRCADIAN_RHYTHM_GENES	C2	CP:WIKIPATHWAYS	WikiPathways	Circadian rhythm genes	HS			WP3594	https://www.wikipathways.org/pathways/WP3594	2025.1.Hs	HS
ATF5	22809	ENSG00000169136	ATF5	22809	ENSG00000169136	22809	M39605	WP_CIRCADIAN_RHYTHM_GENES	C2	CP:WIKIPATHWAYS	WikiPathways	Circadian rhythm genes	HS			WP3594	https://www.wikipathways.org/pathways/WP3594	2025.1.Hs	HS
ATOH7	220202	ENSG00000179774	ATOH7	220202	ENSG00000179774	220202	M39605	WP_CIRCADIAN_RHYTHM_GENES	C2	CP:WIKIPATHWAYS	WikiPathways	Circadian rhythm genes	HS			WP3594	https://www.wikipathways.org/pathways/WP3594	2025.1.Hs	HS
AVP	551	ENSG00000101200	AVP	551	ENSG00000101200	551	M39605	WP_CIRCADIAN_RHYTHM_GENES	C2	CP:WIKIPATHWAYS	WikiPathways	Circadian rhythm genes	HS			WP3594	https://www.wikipathways.org/pathways/WP3594	2025.1.Hs	HS
BHLHE40	8553	ENSG00000134107	BHLHE40	8553	ENSG00000134107	8553	M39605	WP_CIRCADIAN_RHYTHM_GENES	C2	CP:WIKIPATHWAYS	WikiPathways	Circadian rhythm genes	HS			WP3594	https://www.wikipathways.org/pathways/WP3594	2025.1.Hs	HS
BHLHE41	79365	ENSG00000123095	BHLHE41	79365	ENSG00000123095	79365	M39605	WP_CIRCADIAN_RHYTHM_GENES	C2	CP:WIKIPATHWAYS	WikiPathways	Circadian rhythm genes	HS			WP3594	https://www.wikipathways.org/pathways/WP3594	2025.1.Hs	HS
BMAL1	406	ENSG00000133794	BMAL1	406	ENSG00000133794	406	M39605	WP_CIRCADIAN_RHYTHM_GENES	C2	CP:WIKIPATHWAYS	WikiPathways	Circadian rhythm genes	HS			WP3594	https://www.wikipathways.org/pathways/WP3594	2025.1.Hs	HS
BMAL2	56938	ENSG00000029153	BMAL2	56938	ENSG00000029153	56938	M39605	WP_CIRCADIAN_RHYTHM_GENES	C2	CP:WIKIPATHWAYS	WikiPathways	Circadian rhythm genes	HS			WP3594	https://www.wikipathways.org/pathways/WP3594	2025.1.Hs	HS
BTBD9	114781	ENSG00000183826	BTBD9	114781	ENSG00000183826	114781	M39605	WP_CIRCADIAN_RHYTHM_GENES	C2	CP:WIKIPATHWAYS	WikiPathways	Circadian rhythm genes	HS			WP3594	https://www.wikipathways.org/pathways/WP3594	2025.1.Hs	HS
BTRC	8945	ENSG00000166167	BTRC	8945	ENSG00000166167	8945	M39605	WP_CIRCADIAN_RHYTHM_GENES	C2	CP:WIKIPATHWAYS	WikiPathways	Circadian rhythm genes	HS			WP3594	https://www.wikipathways.org/pathways/WP3594	2025.1.Hs	HS
CARTPT	9607	ENSG00000164326	CARTPT	9607	ENSG00000164326	9607	M39605	WP_CIRCADIAN_RHYTHM_GENES	C2	CP:WIKIPATHWAYS	WikiPathways	Circadian rhythm genes	HS			WP3594	https://www.wikipathways.org/pathways/WP3594	2025.1.Hs	HS
CAVIN3	112464	ENSG00000170955	CAVIN3	112464	ENSG00000170955	112464	M39605	WP_CIRCADIAN_RHYTHM_GENES	C2	CP:WIKIPATHWAYS	WikiPathways	Circadian rhythm genes	HS			WP3594	https://www.wikipathways.org/pathways/WP3594	2025.1.Hs	HS
CCAR2	57805	ENSG00000158941	CCAR2	57805	ENSG00000158941	57805	M39605	WP_CIRCADIAN_RHYTHM_GENES	C2	CP:WIKIPATHWAYS	WikiPathways	Circadian rhythm genes	HS			WP3594	https://www.wikipathways.org/pathways/WP3594	2025.1.Hs	HS
CDK4	1019	ENSG00000135446	CDK4	1019	ENSG00000135446	1019	M39605	WP_CIRCADIAN_RHYTHM_GENES	C2	CP:WIKIPATHWAYS	WikiPathways	Circadian rhythm genes	HS			WP3594	https://www.wikipathways.org/pathways/WP3594	2025.1.Hs	HS
CHRM1	1128	ENSG00000168539	CHRM1	1128	ENSG00000168539	1128	M39605	WP_CIRCADIAN_RHYTHM_GENES	C2	CP:WIKIPATHWAYS	WikiPathways	Circadian rhythm genes	HS			WP3594	https://www.wikipathways.org/pathways/WP3594	2025.1.Hs	HS
CHRNB2	1141	ENSG00000160716	CHRNB2	1141	ENSG00000160716	1141	M39605	WP_CIRCADIAN_RHYTHM_GENES	C2	CP:WIKIPATHWAYS	WikiPathways	Circadian rhythm genes	HS			WP3594	https://www.wikipathways.org/pathways/WP3594	2025.1.Hs	HS
CIART	148523	ENSG00000159208	CIART	148523	ENSG00000159208	148523	M39605	WP_CIRCADIAN_RHYTHM_GENES	C2	CP:WIKIPATHWAYS	WikiPathways	Circadian rhythm genes	HS			WP3594	https://www.wikipathways.org/pathways/WP3594	2025.1.Hs	HS
CIPC	85457	ENSG00000198894	CIPC	85457	ENSG00000198894	85457	M39605	WP_CIRCADIAN_RHYTHM_GENES	C2	CP:WIKIPATHWAYS	WikiPathways	Circadian rhythm genes	HS			WP3594	https://www.wikipathways.org/pathways/WP3594	2025.1.Hs	HS
CLDN4	1364	ENSG00000189143	CLDN4	1364	ENSG00000189143	1364	M39605	WP_CIRCADIAN_RHYTHM_GENES	C2	CP:WIKIPATHWAYS	WikiPathways	Circadian rhythm genes	HS			WP3594	https://www.wikipathways.org/pathways/WP3594	2025.1.Hs	HS
CLOCK	9575	ENSG00000134852	CLOCK	9575	ENSG00000134852	9575	M39605	WP_CIRCADIAN_RHYTHM_GENES	C2	CP:WIKIPATHWAYS	WikiPathways	Circadian rhythm genes	HS			WP3594	https://www.wikipathways.org/pathways/WP3594	2025.1.Hs	HS
CPT1A	1374	ENSG00000110090	CPT1A	1374	ENSG00000110090	1374	M39605	WP_CIRCADIAN_RHYTHM_GENES	C2	CP:WIKIPATHWAYS	WikiPathways	Circadian rhythm genes	HS			WP3594	https://www.wikipathways.org/pathways/WP3594	2025.1.Hs	HS
CREB1	1385	ENSG00000118260	CREB1	1385	ENSG00000118260	1385	M39605	WP_CIRCADIAN_RHYTHM_GENES	C2	CP:WIKIPATHWAYS	WikiPathways	Circadian rhythm genes	HS			WP3594	https://www.wikipathways.org/pathways/WP3594	2025.1.Hs	HS
CREM	1390	ENSG00000095794	CREM	1390	ENSG00000095794	1390	M39605	WP_CIRCADIAN_RHYTHM_GENES	C2	CP:WIKIPATHWAYS	WikiPathways	Circadian rhythm genes	HS			WP3594	https://www.wikipathways.org/pathways/WP3594	2025.1.Hs	HS
CRH	1392	ENSG00000147571	CRH	1392	ENSG00000147571	1392	M39605	WP_CIRCADIAN_RHYTHM_GENES	C2	CP:WIKIPATHWAYS	WikiPathways	Circadian rhythm genes	HS			WP3594	https://www.wikipathways.org/pathways/WP3594	2025.1.Hs	HS
CRTC1	23373	ENSG00000105662	CRTC1	23373	ENSG00000105662	23373	M39605	WP_CIRCADIAN_RHYTHM_GENES	C2	CP:WIKIPATHWAYS	WikiPathways	Circadian rhythm genes	HS			WP3594	https://www.wikipathways.org/pathways/WP3594	2025.1.Hs	HS
CRX	1406	ENSG00000105392	CRX	1406	ENSG00000105392	1406	M39605	WP_CIRCADIAN_RHYTHM_GENES	C2	CP:WIKIPATHWAYS	WikiPathways	Circadian rhythm genes	HS			WP3594	https://www.wikipathways.org/pathways/WP3594	2025.1.Hs	HS
CRY1	1407	ENSG00000008405	CRY1	1407	ENSG00000008405	1407	M39605	WP_CIRCADIAN_RHYTHM_GENES	C2	CP:WIKIPATHWAYS	WikiPathways	Circadian rhythm genes	HS			WP3594	https://www.wikipathways.org/pathways/WP3594	2025.1.Hs	HS
CRY2	1408	ENSG00000121671	CRY2	1408	ENSG00000121671	1408	M39605	WP_CIRCADIAN_RHYTHM_GENES	C2	CP:WIKIPATHWAYS	WikiPathways	Circadian rhythm genes	HS			WP3594	https://www.wikipathways.org/pathways/WP3594	2025.1.Hs	HS
CSNK1D	1453	ENSG00000141551	CSNK1D	1453	ENSG00000141551	1453	M39605	WP_CIRCADIAN_RHYTHM_GENES	C2	CP:WIKIPATHWAYS	WikiPathways	Circadian rhythm genes	HS			WP3594	https://www.wikipathways.org/pathways/WP3594	2025.1.Hs	HS
CSNK1E	1454	ENSG00000213923	CSNK1E	1454	ENSG00000213923	1454	M39605	WP_CIRCADIAN_RHYTHM_GENES	C2	CP:WIKIPATHWAYS	WikiPathways	Circadian rhythm genes	HS			WP3594	https://www.wikipathways.org/pathways/WP3594	2025.1.Hs	HS
CST3	1471	ENSG00000101439	CST3	1471	ENSG00000101439	1471	M39605	WP_CIRCADIAN_RHYTHM_GENES	C2	CP:WIKIPATHWAYS	WikiPathways	Circadian rhythm genes	HS			WP3594	https://www.wikipathways.org/pathways/WP3594	2025.1.Hs	HS
CUL1	8454	ENSG00000055130	CUL1	8454	ENSG00000055130	8454	M39605	WP_CIRCADIAN_RHYTHM_GENES	C2	CP:WIKIPATHWAYS	WikiPathways	Circadian rhythm genes	HS			WP3594	https://www.wikipathways.org/pathways/WP3594	2025.1.Hs	HS
DBP	1628	ENSG00000105516	DBP	1628	ENSG00000105516	1628	M39605	WP_CIRCADIAN_RHYTHM_GENES	C2	CP:WIKIPATHWAYS	WikiPathways	Circadian rhythm genes	HS			WP3594	https://www.wikipathways.org/pathways/WP3594	2025.1.Hs	HS
DDC	1644	ENSG00000132437	DDC	1644	ENSG00000132437	1644	M39605	WP_CIRCADIAN_RHYTHM_GENES	C2	CP:WIKIPATHWAYS	WikiPathways	Circadian rhythm genes	HS			WP3594	https://www.wikipathways.org/pathways/WP3594	2025.1.Hs	HS
DDX5	1655	ENSG00000108654	DDX5	1655	ENSG00000108654	1655	M39605	WP_CIRCADIAN_RHYTHM_GENES	C2	CP:WIKIPATHWAYS	WikiPathways	Circadian rhythm genes	HS			WP3594	https://www.wikipathways.org/pathways/WP3594	2025.1.Hs	HS
DHX9	1660	ENSG00000135829	DHX9	1660	ENSG00000135829	1660	M39605	WP_CIRCADIAN_RHYTHM_GENES	C2	CP:WIKIPATHWAYS	WikiPathways	Circadian rhythm genes	HS			WP3594	https://www.wikipathways.org/pathways/WP3594	2025.1.Hs	HS
DRD1	1812	ENSG00000184845	DRD1	1812	ENSG00000184845	1812	M39605	WP_CIRCADIAN_RHYTHM_GENES	C2	CP:WIKIPATHWAYS	WikiPathways	Circadian rhythm genes	HS			WP3594	https://www.wikipathways.org/pathways/WP3594	2025.1.Hs	HS
DRD2	1813	ENSG00000149295	DRD2	1813	ENSG00000149295	1813	M39605	WP_CIRCADIAN_RHYTHM_GENES	C2	CP:WIKIPATHWAYS	WikiPathways	Circadian rhythm genes	HS			WP3594	https://www.wikipathways.org/pathways/WP3594	2025.1.Hs	HS
DRD3	1814	ENSG00000151577	DRD3	1814	ENSG00000151577	1814	M39605	WP_CIRCADIAN_RHYTHM_GENES	C2	CP:WIKIPATHWAYS	WikiPathways	Circadian rhythm genes	HS			WP3594	https://www.wikipathways.org/pathways/WP3594	2025.1.Hs	HS
DRD4	1815	ENSG00000069696	DRD4	1815	ENSG00000069696	1815	M39605	WP_CIRCADIAN_RHYTHM_GENES	C2	CP:WIKIPATHWAYS	WikiPathways	Circadian rhythm genes	HS			WP3594	https://www.wikipathways.org/pathways/WP3594	2025.1.Hs	HS
DYRK1A	1859	ENSG00000157540	DYRK1A	1859	ENSG00000157540	1859	M39605	WP_CIRCADIAN_RHYTHM_GENES	C2	CP:WIKIPATHWAYS	WikiPathways	Circadian rhythm genes	HS			WP3594	https://www.wikipathways.org/pathways/WP3594	2025.1.Hs	HS
EGR1	1958	ENSG00000120738	EGR1	1958	ENSG00000120738	1958	M39605	WP_CIRCADIAN_RHYTHM_GENES	C2	CP:WIKIPATHWAYS	WikiPathways	Circadian rhythm genes	HS			WP3594	https://www.wikipathways.org/pathways/WP3594	2025.1.Hs	HS
EGR3	1960	ENSG00000179388	EGR3	1960	ENSG00000179388	1960	M39605	WP_CIRCADIAN_RHYTHM_GENES	C2	CP:WIKIPATHWAYS	WikiPathways	Circadian rhythm genes	HS			WP3594	https://www.wikipathways.org/pathways/WP3594	2025.1.Hs	HS
EP300	2033	ENSG00000100393	EP300	2033	ENSG00000100393	2033	M39605	WP_CIRCADIAN_RHYTHM_GENES	C2	CP:WIKIPATHWAYS	WikiPathways	Circadian rhythm genes	HS			WP3594	https://www.wikipathways.org/pathways/WP3594	2025.1.Hs	HS
EZH2	2146	ENSG00000106462	EZH2	2146	ENSG00000106462	2146	M39605	WP_CIRCADIAN_RHYTHM_GENES	C2	CP:WIKIPATHWAYS	WikiPathways	Circadian rhythm genes	HS			WP3594	https://www.wikipathways.org/pathways/WP3594	2025.1.Hs	HS
F7	2155	ENSG00000057593	F7	2155	ENSG00000057593	2155	M39605	WP_CIRCADIAN_RHYTHM_GENES	C2	CP:WIKIPATHWAYS	WikiPathways	Circadian rhythm genes	HS			WP3594	https://www.wikipathways.org/pathways/WP3594	2025.1.Hs	HS
FAS	355	ENSG00000026103	FAS	355	ENSG00000026103	355	M39605	WP_CIRCADIAN_RHYTHM_GENES	C2	CP:WIKIPATHWAYS	WikiPathways	Circadian rhythm genes	HS			WP3594	https://www.wikipathways.org/pathways/WP3594	2025.1.Hs	HS
FBXL3	26224	ENSG00000005812	FBXL3	26224	ENSG00000005812	26224	M39605	WP_CIRCADIAN_RHYTHM_GENES	C2	CP:WIKIPATHWAYS	WikiPathways	Circadian rhythm genes	HS			WP3594	https://www.wikipathways.org/pathways/WP3594	2025.1.Hs	HS
FBXW11	23291	ENSG00000072803	FBXW11	23291	ENSG00000072803	23291	M39605	WP_CIRCADIAN_RHYTHM_GENES	C2	CP:WIKIPATHWAYS	WikiPathways	Circadian rhythm genes	HS			WP3594	https://www.wikipathways.org/pathways/WP3594	2025.1.Hs	HS
GFPT1	2673	ENSG00000198380	GFPT1	2673	ENSG00000198380	2673	M39605	WP_CIRCADIAN_RHYTHM_GENES	C2	CP:WIKIPATHWAYS	WikiPathways	Circadian rhythm genes	HS			WP3594	https://www.wikipathways.org/pathways/WP3594	2025.1.Hs	HS
GHRH	2691	ENSG00000118702	GHRH	2691	ENSG00000118702	2691	M39605	WP_CIRCADIAN_RHYTHM_GENES	C2	CP:WIKIPATHWAYS	WikiPathways	Circadian rhythm genes	HS			WP3594	https://www.wikipathways.org/pathways/WP3594	2025.1.Hs	HS
GHRL	51738	ENSG00000157017	GHRL	51738	ENSG00000157017	51738	M39605	WP_CIRCADIAN_RHYTHM_GENES	C2	CP:WIKIPATHWAYS	WikiPathways	Circadian rhythm genes	HS			WP3594	https://www.wikipathways.org/pathways/WP3594	2025.1.Hs	HS
GNA11	2767	ENSG00000088256	GNA11	2767	ENSG00000088256	2767	M39605	WP_CIRCADIAN_RHYTHM_GENES	C2	CP:WIKIPATHWAYS	WikiPathways	Circadian rhythm genes	HS			WP3594	https://www.wikipathways.org/pathways/WP3594	2025.1.Hs	HS
GNAQ	2776	ENSG00000156052	GNAQ	2776	ENSG00000156052	2776	M39605	WP_CIRCADIAN_RHYTHM_GENES	C2	CP:WIKIPATHWAYS	WikiPathways	Circadian rhythm genes	HS			WP3594	https://www.wikipathways.org/pathways/WP3594	2025.1.Hs	HS
GSK3B	2932	ENSG00000082701	GSK3B	2932	ENSG00000082701	2932	M39605	WP_CIRCADIAN_RHYTHM_GENES	C2	CP:WIKIPATHWAYS	WikiPathways	Circadian rhythm genes	HS			WP3594	https://www.wikipathways.org/pathways/WP3594	2025.1.Hs	HS
HCRTR1	3061	ENSG00000121764	HCRTR1	3061	ENSG00000121764	3061	M39605	WP_CIRCADIAN_RHYTHM_GENES	C2	CP:WIKIPATHWAYS	WikiPathways	Circadian rhythm genes	HS			WP3594	https://www.wikipathways.org/pathways/WP3594	2025.1.Hs	HS
HCRTR2	3062	ENSG00000137252	HCRTR2	3062	ENSG00000137252	3062	M39605	WP_CIRCADIAN_RHYTHM_GENES	C2	CP:WIKIPATHWAYS	WikiPathways	Circadian rhythm genes	HS			WP3594	https://www.wikipathways.org/pathways/WP3594	2025.1.Hs	HS
HDAC1	3065	ENSG00000116478	HDAC1	3065	ENSG00000116478	3065	M39605	WP_CIRCADIAN_RHYTHM_GENES	C2	CP:WIKIPATHWAYS	WikiPathways	Circadian rhythm genes	HS			WP3594	https://www.wikipathways.org/pathways/WP3594	2025.1.Hs	HS
HDAC2	3066	ENSG00000196591	HDAC2	3066	ENSG00000196591	3066	M39605	WP_CIRCADIAN_RHYTHM_GENES	C2	CP:WIKIPATHWAYS	WikiPathways	Circadian rhythm genes	HS			WP3594	https://www.wikipathways.org/pathways/WP3594	2025.1.Hs	HS
HDAC3	8841	ENSG00000171720	HDAC3	8841	ENSG00000171720	8841	M39605	WP_CIRCADIAN_RHYTHM_GENES	C2	CP:WIKIPATHWAYS	WikiPathways	Circadian rhythm genes	HS			WP3594	https://www.wikipathways.org/pathways/WP3594	2025.1.Hs	HS
HEBP1	50865	ENSG00000013583	HEBP1	50865	ENSG00000013583	50865	M39605	WP_CIRCADIAN_RHYTHM_GENES	C2	CP:WIKIPATHWAYS	WikiPathways	Circadian rhythm genes	HS			WP3594	https://www.wikipathways.org/pathways/WP3594	2025.1.Hs	HS
HNF1B	6928	ENSG00000275410	HNF1B	6928	ENSG00000275410	6928	M39605	WP_CIRCADIAN_RHYTHM_GENES	C2	CP:WIKIPATHWAYS	WikiPathways	Circadian rhythm genes	HS			WP3594	https://www.wikipathways.org/pathways/WP3594	2025.1.Hs	HS
HNRNPD	3184	ENSG00000138668	HNRNPD	3184	ENSG00000138668	3184	M39605	WP_CIRCADIAN_RHYTHM_GENES	C2	CP:WIKIPATHWAYS	WikiPathways	Circadian rhythm genes	HS			WP3594	https://www.wikipathways.org/pathways/WP3594	2025.1.Hs	HS
HNRNPU	3192	ENSG00000153187	HNRNPU	3192	ENSG00000153187	3192	M39605	WP_CIRCADIAN_RHYTHM_GENES	C2	CP:WIKIPATHWAYS	WikiPathways	Circadian rhythm genes	HS			WP3594	https://www.wikipathways.org/pathways/WP3594	2025.1.Hs	HS
HOMER1	9456	ENSG00000152413	HOMER1	9456	ENSG00000152413	9456	M39605	WP_CIRCADIAN_RHYTHM_GENES	C2	CP:WIKIPATHWAYS	WikiPathways	Circadian rhythm genes	HS			WP3594	https://www.wikipathways.org/pathways/WP3594	2025.1.Hs	HS
HS3ST2	9956	ENSG00000122254	HS3ST2	9956	ENSG00000122254	9956	M39605	WP_CIRCADIAN_RHYTHM_GENES	C2	CP:WIKIPATHWAYS	WikiPathways	Circadian rhythm genes	HS			WP3594	https://www.wikipathways.org/pathways/WP3594	2025.1.Hs	HS
HTR7	3363	ENSG00000148680	HTR7	3363	ENSG00000148680	3363	M39605	WP_CIRCADIAN_RHYTHM_GENES	C2	CP:WIKIPATHWAYS	WikiPathways	Circadian rhythm genes	HS			WP3594	https://www.wikipathways.org/pathways/WP3594	2025.1.Hs	HS
ID2	3398	ENSG00000115738	ID2	3398	ENSG00000115738	3398	M39605	WP_CIRCADIAN_RHYTHM_GENES	C2	CP:WIKIPATHWAYS	WikiPathways	Circadian rhythm genes	HS			WP3594	https://www.wikipathways.org/pathways/WP3594	2025.1.Hs	HS
ID3	3399	ENSG00000117318	ID3	3399	ENSG00000117318	3399	M39605	WP_CIRCADIAN_RHYTHM_GENES	C2	CP:WIKIPATHWAYS	WikiPathways	Circadian rhythm genes	HS			WP3594	https://www.wikipathways.org/pathways/WP3594	2025.1.Hs	HS
ID4	3400	ENSG00000172201	ID4	3400	ENSG00000172201	3400	M39605	WP_CIRCADIAN_RHYTHM_GENES	C2	CP:WIKIPATHWAYS	WikiPathways	Circadian rhythm genes	HS			WP3594	https://www.wikipathways.org/pathways/WP3594	2025.1.Hs	HS
IL6	3569	ENSG00000136244	IL6	3569	ENSG00000136244	3569	M39605	WP_CIRCADIAN_RHYTHM_GENES	C2	CP:WIKIPATHWAYS	WikiPathways	Circadian rhythm genes	HS			WP3594	https://www.wikipathways.org/pathways/WP3594	2025.1.Hs	HS
JUN	3725	ENSG00000177606	JUN	3725	ENSG00000177606	3725	M39605	WP_CIRCADIAN_RHYTHM_GENES	C2	CP:WIKIPATHWAYS	WikiPathways	Circadian rhythm genes	HS			WP3594	https://www.wikipathways.org/pathways/WP3594	2025.1.Hs	HS
JUND	3727	ENSG00000130522	JUND	3727	ENSG00000130522	3727	M39605	WP_CIRCADIAN_RHYTHM_GENES	C2	CP:WIKIPATHWAYS	WikiPathways	Circadian rhythm genes	HS			WP3594	https://www.wikipathways.org/pathways/WP3594	2025.1.Hs	HS
KCND2	3751	ENSG00000184408	KCND2	3751	ENSG00000184408	3751	M39605	WP_CIRCADIAN_RHYTHM_GENES	C2	CP:WIKIPATHWAYS	WikiPathways	Circadian rhythm genes	HS			WP3594	https://www.wikipathways.org/pathways/WP3594	2025.1.Hs	HS
KCNH7	90134	ENSG00000184611	KCNH7	90134	ENSG00000184611	90134	M39605	WP_CIRCADIAN_RHYTHM_GENES	C2	CP:WIKIPATHWAYS	WikiPathways	Circadian rhythm genes	HS			WP3594	https://www.wikipathways.org/pathways/WP3594	2025.1.Hs	HS
KCNMA1	3778	ENSG00000156113	KCNMA1	3778	ENSG00000156113	3778	M39605	WP_CIRCADIAN_RHYTHM_GENES	C2	CP:WIKIPATHWAYS	WikiPathways	Circadian rhythm genes	HS			WP3594	https://www.wikipathways.org/pathways/WP3594	2025.1.Hs	HS
KDM5A	5927	ENSG00000073614	KDM5A	5927	ENSG00000073614	5927	M39605	WP_CIRCADIAN_RHYTHM_GENES	C2	CP:WIKIPATHWAYS	WikiPathways	Circadian rhythm genes	HS			WP3594	https://www.wikipathways.org/pathways/WP3594	2025.1.Hs	HS
KLF10	7071	ENSG00000155090	KLF10	7071	ENSG00000155090	7071	M39605	WP_CIRCADIAN_RHYTHM_GENES	C2	CP:WIKIPATHWAYS	WikiPathways	Circadian rhythm genes	HS			WP3594	https://www.wikipathways.org/pathways/WP3594	2025.1.Hs	HS
KLF9	687	ENSG00000119138	KLF9	687	ENSG00000119138	687	M39605	WP_CIRCADIAN_RHYTHM_GENES	C2	CP:WIKIPATHWAYS	WikiPathways	Circadian rhythm genes	HS			WP3594	https://www.wikipathways.org/pathways/WP3594	2025.1.Hs	HS
KMT2A	4297	ENSG00000118058	KMT2A	4297	ENSG00000118058	4297	M39605	WP_CIRCADIAN_RHYTHM_GENES	C2	CP:WIKIPATHWAYS	WikiPathways	Circadian rhythm genes	HS			WP3594	https://www.wikipathways.org/pathways/WP3594	2025.1.Hs	HS
LEP	3952	ENSG00000174697	LEP	3952	ENSG00000174697	3952	M39605	WP_CIRCADIAN_RHYTHM_GENES	C2	CP:WIKIPATHWAYS	WikiPathways	Circadian rhythm genes	HS			WP3594	https://www.wikipathways.org/pathways/WP3594	2025.1.Hs	HS
LGR4	55366	ENSG00000205213	LGR4	55366	ENSG00000205213	55366	M39605	WP_CIRCADIAN_RHYTHM_GENES	C2	CP:WIKIPATHWAYS	WikiPathways	Circadian rhythm genes	HS			WP3594	https://www.wikipathways.org/pathways/WP3594	2025.1.Hs	HS
MAGED1	9500	ENSG00000179222	MAGED1	9500	ENSG00000179222	9500	M39605	WP_CIRCADIAN_RHYTHM_GENES	C2	CP:WIKIPATHWAYS	WikiPathways	Circadian rhythm genes	HS			WP3594	https://www.wikipathways.org/pathways/WP3594	2025.1.Hs	HS
MAGEL2	54551	ENSG00000254585	MAGEL2	54551	ENSG00000254585	54551	M39605	WP_CIRCADIAN_RHYTHM_GENES	C2	CP:WIKIPATHWAYS	WikiPathways	Circadian rhythm genes	HS			WP3594	https://www.wikipathways.org/pathways/WP3594	2025.1.Hs	HS
MAPK10	5602	ENSG00000109339	MAPK10	5602	ENSG00000109339	5602	M39605	WP_CIRCADIAN_RHYTHM_GENES	C2	CP:WIKIPATHWAYS	WikiPathways	Circadian rhythm genes	HS			WP3594	https://www.wikipathways.org/pathways/WP3594	2025.1.Hs	HS
MAPK8	5599	ENSG00000107643	MAPK8	5599	ENSG00000107643	5599	M39605	WP_CIRCADIAN_RHYTHM_GENES	C2	CP:WIKIPATHWAYS	WikiPathways	Circadian rhythm genes	HS			WP3594	https://www.wikipathways.org/pathways/WP3594	2025.1.Hs	HS
MAPK9	5601	ENSG00000050748	MAPK9	5601	ENSG00000050748	5601	M39605	WP_CIRCADIAN_RHYTHM_GENES	C2	CP:WIKIPATHWAYS	WikiPathways	Circadian rhythm genes	HS			WP3594	https://www.wikipathways.org/pathways/WP3594	2025.1.Hs	HS
MC3R	4159	ENSG00000124089	MC3R	4159	ENSG00000124089	4159	M39605	WP_CIRCADIAN_RHYTHM_GENES	C2	CP:WIKIPATHWAYS	WikiPathways	Circadian rhythm genes	HS			WP3594	https://www.wikipathways.org/pathways/WP3594	2025.1.Hs	HS
METTL3	56339	ENSG00000165819	METTL3	56339	ENSG00000165819	56339	M39605	WP_CIRCADIAN_RHYTHM_GENES	C2	CP:WIKIPATHWAYS	WikiPathways	Circadian rhythm genes	HS			WP3594	https://www.wikipathways.org/pathways/WP3594	2025.1.Hs	HS
MTA1	9112	ENSG00000182979	MTA1	9112	ENSG00000182979	9112	M39605	WP_CIRCADIAN_RHYTHM_GENES	C2	CP:WIKIPATHWAYS	WikiPathways	Circadian rhythm genes	HS			WP3594	https://www.wikipathways.org/pathways/WP3594	2025.1.Hs	HS
MTNR1A	4543	ENSG00000168412	MTNR1A	4543	ENSG00000168412	4543	M39605	WP_CIRCADIAN_RHYTHM_GENES	C2	CP:WIKIPATHWAYS	WikiPathways	Circadian rhythm genes	HS			WP3594	https://www.wikipathways.org/pathways/WP3594	2025.1.Hs	HS
MTNR1B	4544	ENSG00000134640	MTNR1B	4544	ENSG00000134640	4544	M39605	WP_CIRCADIAN_RHYTHM_GENES	C2	CP:WIKIPATHWAYS	WikiPathways	Circadian rhythm genes	HS			WP3594	https://www.wikipathways.org/pathways/WP3594	2025.1.Hs	HS
MTTP	4547	ENSG00000138823	MTTP	4547	ENSG00000138823	4547	M39605	WP_CIRCADIAN_RHYTHM_GENES	C2	CP:WIKIPATHWAYS	WikiPathways	Circadian rhythm genes	HS			WP3594	https://www.wikipathways.org/pathways/WP3594	2025.1.Hs	HS
MYBBP1A	10514	ENSG00000132382	MYBBP1A	10514	ENSG00000132382	10514	M39605	WP_CIRCADIAN_RHYTHM_GENES	C2	CP:WIKIPATHWAYS	WikiPathways	Circadian rhythm genes	HS			WP3594	https://www.wikipathways.org/pathways/WP3594	2025.1.Hs	HS
NAGLU	4669	ENSG00000108784	NAGLU	4669	ENSG00000108784	4669	M39605	WP_CIRCADIAN_RHYTHM_GENES	C2	CP:WIKIPATHWAYS	WikiPathways	Circadian rhythm genes	HS			WP3594	https://www.wikipathways.org/pathways/WP3594	2025.1.Hs	HS
NAMPT	10135	ENSG00000105835	NAMPT	10135	ENSG00000105835	10135	M39605	WP_CIRCADIAN_RHYTHM_GENES	C2	CP:WIKIPATHWAYS	WikiPathways	Circadian rhythm genes	HS			WP3594	https://www.wikipathways.org/pathways/WP3594	2025.1.Hs	HS
NCOA2	10499	ENSG00000140396	NCOA2	10499	ENSG00000140396	10499	M39605	WP_CIRCADIAN_RHYTHM_GENES	C2	CP:WIKIPATHWAYS	WikiPathways	Circadian rhythm genes	HS			WP3594	https://www.wikipathways.org/pathways/WP3594	2025.1.Hs	HS
NCOR1	9611	ENSG00000141027	NCOR1	9611	ENSG00000141027	9611	M39605	WP_CIRCADIAN_RHYTHM_GENES	C2	CP:WIKIPATHWAYS	WikiPathways	Circadian rhythm genes	HS			WP3594	https://www.wikipathways.org/pathways/WP3594	2025.1.Hs	HS
NFIL3	4783	ENSG00000165030	NFIL3	4783	ENSG00000165030	4783	M39605	WP_CIRCADIAN_RHYTHM_GENES	C2	CP:WIKIPATHWAYS	WikiPathways	Circadian rhythm genes	HS			WP3594	https://www.wikipathways.org/pathways/WP3594	2025.1.Hs	HS
NGFR	4804	ENSG00000064300	NGFR	4804	ENSG00000064300	4804	M39605	WP_CIRCADIAN_RHYTHM_GENES	C2	CP:WIKIPATHWAYS	WikiPathways	Circadian rhythm genes	HS			WP3594	https://www.wikipathways.org/pathways/WP3594	2025.1.Hs	HS
NKX2-1	7080	ENSG00000136352	NKX2-1	7080	ENSG00000136352	7080	M39605	WP_CIRCADIAN_RHYTHM_GENES	C2	CP:WIKIPATHWAYS	WikiPathways	Circadian rhythm genes	HS			WP3594	https://www.wikipathways.org/pathways/WP3594	2025.1.Hs	HS
NLGN1	22871	ENSG00000169760	NLGN1	22871	ENSG00000169760	22871	M39605	WP_CIRCADIAN_RHYTHM_GENES	C2	CP:WIKIPATHWAYS	WikiPathways	Circadian rhythm genes	HS			WP3594	https://www.wikipathways.org/pathways/WP3594	2025.1.Hs	HS
NMS	129521	ENSG00000204640	NMS	129521	ENSG00000204640	129521	M39605	WP_CIRCADIAN_RHYTHM_GENES	C2	CP:WIKIPATHWAYS	WikiPathways	Circadian rhythm genes	HS			WP3594	https://www.wikipathways.org/pathways/WP3594	2025.1.Hs	HS
NOCT	25819	ENSG00000151014	NOCT	25819	ENSG00000151014	25819	M39605	WP_CIRCADIAN_RHYTHM_GENES	C2	CP:WIKIPATHWAYS	WikiPathways	Circadian rhythm genes	HS			WP3594	https://www.wikipathways.org/pathways/WP3594	2025.1.Hs	HS
NONO	4841	ENSG00000147140	NONO	4841	ENSG00000147140	4841	M39605	WP_CIRCADIAN_RHYTHM_GENES	C2	CP:WIKIPATHWAYS	WikiPathways	Circadian rhythm genes	HS			WP3594	https://www.wikipathways.org/pathways/WP3594	2025.1.Hs	HS
NOS2	4843	ENSG00000007171	NOS2	4843	ENSG00000007171	4843	M39605	WP_CIRCADIAN_RHYTHM_GENES	C2	CP:WIKIPATHWAYS	WikiPathways	Circadian rhythm genes	HS			WP3594	https://www.wikipathways.org/pathways/WP3594	2025.1.Hs	HS
NPAS2	4862	ENSG00000170485	NPAS2	4862	ENSG00000170485	4862	M39605	WP_CIRCADIAN_RHYTHM_GENES	C2	CP:WIKIPATHWAYS	WikiPathways	Circadian rhythm genes	HS			WP3594	https://www.wikipathways.org/pathways/WP3594	2025.1.Hs	HS
NPS	594857	ENSG00000214285	NPS	594857	ENSG00000214285	594857	M39605	WP_CIRCADIAN_RHYTHM_GENES	C2	CP:WIKIPATHWAYS	WikiPathways	Circadian rhythm genes	HS			WP3594	https://www.wikipathways.org/pathways/WP3594	2025.1.Hs	HS
NPY2R	4887	ENSG00000185149	NPY2R	4887	ENSG00000185149	4887	M39605	WP_CIRCADIAN_RHYTHM_GENES	C2	CP:WIKIPATHWAYS	WikiPathways	Circadian rhythm genes	HS			WP3594	https://www.wikipathways.org/pathways/WP3594	2025.1.Hs	HS
NR1D1	9572	ENSG00000126368	NR1D1	9572	ENSG00000126368	9572	M39605	WP_CIRCADIAN_RHYTHM_GENES	C2	CP:WIKIPATHWAYS	WikiPathways	Circadian rhythm genes	HS			WP3594	https://www.wikipathways.org/pathways/WP3594	2025.1.Hs	HS
NR1D2	9975	ENSG00000174738	NR1D2	9975	ENSG00000174738	9975	M39605	WP_CIRCADIAN_RHYTHM_GENES	C2	CP:WIKIPATHWAYS	WikiPathways	Circadian rhythm genes	HS			WP3594	https://www.wikipathways.org/pathways/WP3594	2025.1.Hs	HS
NR1H3	10062	ENSG00000025434	NR1H3	10062	ENSG00000025434	10062	M39605	WP_CIRCADIAN_RHYTHM_GENES	C2	CP:WIKIPATHWAYS	WikiPathways	Circadian rhythm genes	HS			WP3594	https://www.wikipathways.org/pathways/WP3594	2025.1.Hs	HS
NR2F6	2063	ENSG00000160113	NR2F6	2063	ENSG00000160113	2063	M39605	WP_CIRCADIAN_RHYTHM_GENES	C2	CP:WIKIPATHWAYS	WikiPathways	Circadian rhythm genes	HS			WP3594	https://www.wikipathways.org/pathways/WP3594	2025.1.Hs	HS
NRIP1	8204	ENSG00000180530	NRIP1	8204	ENSG00000180530	8204	M39605	WP_CIRCADIAN_RHYTHM_GENES	C2	CP:WIKIPATHWAYS	WikiPathways	Circadian rhythm genes	HS			WP3594	https://www.wikipathways.org/pathways/WP3594	2025.1.Hs	HS
NTRK1	4914	ENSG00000198400	NTRK1	4914	ENSG00000198400	4914	M39605	WP_CIRCADIAN_RHYTHM_GENES	C2	CP:WIKIPATHWAYS	WikiPathways	Circadian rhythm genes	HS			WP3594	https://www.wikipathways.org/pathways/WP3594	2025.1.Hs	HS
NTRK3	4916	ENSG00000140538	NTRK3	4916	ENSG00000140538	4916	M39605	WP_CIRCADIAN_RHYTHM_GENES	C2	CP:WIKIPATHWAYS	WikiPathways	Circadian rhythm genes	HS			WP3594	https://www.wikipathways.org/pathways/WP3594	2025.1.Hs	HS
OGT	8473	ENSG00000147162	OGT	8473	ENSG00000147162	8473	M39605	WP_CIRCADIAN_RHYTHM_GENES	C2	CP:WIKIPATHWAYS	WikiPathways	Circadian rhythm genes	HS			WP3594	https://www.wikipathways.org/pathways/WP3594	2025.1.Hs	HS
OPN3	23596	ENSG00000054277	OPN3	23596	ENSG00000054277	23596	M39605	WP_CIRCADIAN_RHYTHM_GENES	C2	CP:WIKIPATHWAYS	WikiPathways	Circadian rhythm genes	HS			WP3594	https://www.wikipathways.org/pathways/WP3594	2025.1.Hs	HS
OPN4	94233	ENSG00000122375	OPN4	94233	ENSG00000122375	94233	M39605	WP_CIRCADIAN_RHYTHM_GENES	C2	CP:WIKIPATHWAYS	WikiPathways	Circadian rhythm genes	HS			WP3594	https://www.wikipathways.org/pathways/WP3594	2025.1.Hs	HS
OPRL1	4987	ENSG00000125510	OPRL1	4987	ENSG00000125510	4987	M39605	WP_CIRCADIAN_RHYTHM_GENES	C2	CP:WIKIPATHWAYS	WikiPathways	Circadian rhythm genes	HS			WP3594	https://www.wikipathways.org/pathways/WP3594	2025.1.Hs	HS
PASD1	139135	ENSG00000166049	PASD1	139135	ENSG00000166049	139135	M39605	WP_CIRCADIAN_RHYTHM_GENES	C2	CP:WIKIPATHWAYS	WikiPathways	Circadian rhythm genes	HS			WP3594	https://www.wikipathways.org/pathways/WP3594	2025.1.Hs	HS
PAX4	5078	ENSG00000106331	PAX4	5078	ENSG00000106331	5078	M39605	WP_CIRCADIAN_RHYTHM_GENES	C2	CP:WIKIPATHWAYS	WikiPathways	Circadian rhythm genes	HS			WP3594	https://www.wikipathways.org/pathways/WP3594	2025.1.Hs	HS
PER1	5187	ENSG00000179094	PER1	5187	ENSG00000179094	5187	M39605	WP_CIRCADIAN_RHYTHM_GENES	C2	CP:WIKIPATHWAYS	WikiPathways	Circadian rhythm genes	HS			WP3594	https://www.wikipathways.org/pathways/WP3594	2025.1.Hs	HS
PER2	8864	ENSG00000132326	PER2	8864	ENSG00000132326	8864	M39605	WP_CIRCADIAN_RHYTHM_GENES	C2	CP:WIKIPATHWAYS	WikiPathways	Circadian rhythm genes	HS			WP3594	https://www.wikipathways.org/pathways/WP3594	2025.1.Hs	HS
PER3	8863	ENSG00000049246	PER3	8863	ENSG00000049246	8863	M39605	WP_CIRCADIAN_RHYTHM_GENES	C2	CP:WIKIPATHWAYS	WikiPathways	Circadian rhythm genes	HS			WP3594	https://www.wikipathways.org/pathways/WP3594	2025.1.Hs	HS
PHLPP1	23239	ENSG00000081913	PHLPP1	23239	ENSG00000081913	23239	M39605	WP_CIRCADIAN_RHYTHM_GENES	C2	CP:WIKIPATHWAYS	WikiPathways	Circadian rhythm genes	HS			WP3594	https://www.wikipathways.org/pathways/WP3594	2025.1.Hs	HS
PML	5371	ENSG00000140464	PML	5371	ENSG00000140464	5371	M39605	WP_CIRCADIAN_RHYTHM_GENES	C2	CP:WIKIPATHWAYS	WikiPathways	Circadian rhythm genes	HS			WP3594	https://www.wikipathways.org/pathways/WP3594	2025.1.Hs	HS
PPARA	5465	ENSG00000186951	PPARA	5465	ENSG00000186951	5465	M39605	WP_CIRCADIAN_RHYTHM_GENES	C2	CP:WIKIPATHWAYS	WikiPathways	Circadian rhythm genes	HS			WP3594	https://www.wikipathways.org/pathways/WP3594	2025.1.Hs	HS
PPARG	5468	ENSG00000132170	PPARG	5468	ENSG00000132170	5468	M39605	WP_CIRCADIAN_RHYTHM_GENES	C2	CP:WIKIPATHWAYS	WikiPathways	Circadian rhythm genes	HS			WP3594	https://www.wikipathways.org/pathways/WP3594	2025.1.Hs	HS
PPARGC1A	10891	ENSG00000109819	PPARGC1A	10891	ENSG00000109819	10891	M39605	WP_CIRCADIAN_RHYTHM_GENES	C2	CP:WIKIPATHWAYS	WikiPathways	Circadian rhythm genes	HS			WP3594	https://www.wikipathways.org/pathways/WP3594	2025.1.Hs	HS
PPP1CA	5499	ENSG00000172531	PPP1CA	5499	ENSG00000172531	5499	M39605	WP_CIRCADIAN_RHYTHM_GENES	C2	CP:WIKIPATHWAYS	WikiPathways	Circadian rhythm genes	HS			WP3594	https://www.wikipathways.org/pathways/WP3594	2025.1.Hs	HS
PPP1CB	5500	ENSG00000213639	PPP1CB	5500	ENSG00000213639	5500	M39605	WP_CIRCADIAN_RHYTHM_GENES	C2	CP:WIKIPATHWAYS	WikiPathways	Circadian rhythm genes	HS			WP3594	https://www.wikipathways.org/pathways/WP3594	2025.1.Hs	HS
PPP1CC	5501	ENSG00000186298	PPP1CC	5501	ENSG00000186298	5501	M39605	WP_CIRCADIAN_RHYTHM_GENES	C2	CP:WIKIPATHWAYS	WikiPathways	Circadian rhythm genes	HS			WP3594	https://www.wikipathways.org/pathways/WP3594	2025.1.Hs	HS
PRF1	5551	ENSG00000180644	PRF1	5551	ENSG00000180644	5551	M39605	WP_CIRCADIAN_RHYTHM_GENES	C2	CP:WIKIPATHWAYS	WikiPathways	Circadian rhythm genes	HS			WP3594	https://www.wikipathways.org/pathways/WP3594	2025.1.Hs	HS
PRKAA1	5562	ENSG00000132356	PRKAA1	5562	ENSG00000132356	5562	M39605	WP_CIRCADIAN_RHYTHM_GENES	C2	CP:WIKIPATHWAYS	WikiPathways	Circadian rhythm genes	HS			WP3594	https://www.wikipathways.org/pathways/WP3594	2025.1.Hs	HS
PRKAA2	5563	ENSG00000162409	PRKAA2	5563	ENSG00000162409	5563	M39605	WP_CIRCADIAN_RHYTHM_GENES	C2	CP:WIKIPATHWAYS	WikiPathways	Circadian rhythm genes	HS			WP3594	https://www.wikipathways.org/pathways/WP3594	2025.1.Hs	HS
PRKCG	5582	ENSG00000126583	PRKCG	5582	ENSG00000126583	5582	M39605	WP_CIRCADIAN_RHYTHM_GENES	C2	CP:WIKIPATHWAYS	WikiPathways	Circadian rhythm genes	HS			WP3594	https://www.wikipathways.org/pathways/WP3594	2025.1.Hs	HS
PRKDC	5591	ENSG00000253729	PRKDC	5591	ENSG00000253729	5591	M39605	WP_CIRCADIAN_RHYTHM_GENES	C2	CP:WIKIPATHWAYS	WikiPathways	Circadian rhythm genes	HS			WP3594	https://www.wikipathways.org/pathways/WP3594	2025.1.Hs	HS
PRKG2	5593	ENSG00000138669	PRKG2	5593	ENSG00000138669	5593	M39605	WP_CIRCADIAN_RHYTHM_GENES	C2	CP:WIKIPATHWAYS	WikiPathways	Circadian rhythm genes	HS			WP3594	https://www.wikipathways.org/pathways/WP3594	2025.1.Hs	HS
PRMT5	10419	ENSG00000100462	PRMT5	10419	ENSG00000100462	10419	M39605	WP_CIRCADIAN_RHYTHM_GENES	C2	CP:WIKIPATHWAYS	WikiPathways	Circadian rhythm genes	HS			WP3594	https://www.wikipathways.org/pathways/WP3594	2025.1.Hs	HS
PROK1	84432	ENSG00000143125	PROK1	84432	ENSG00000143125	84432	M39605	WP_CIRCADIAN_RHYTHM_GENES	C2	CP:WIKIPATHWAYS	WikiPathways	Circadian rhythm genes	HS			WP3594	https://www.wikipathways.org/pathways/WP3594	2025.1.Hs	HS
PROK2	60675	ENSG00000163421	PROK2	60675	ENSG00000163421	60675	M39605	WP_CIRCADIAN_RHYTHM_GENES	C2	CP:WIKIPATHWAYS	WikiPathways	Circadian rhythm genes	HS			WP3594	https://www.wikipathways.org/pathways/WP3594	2025.1.Hs	HS
PROKR1	10887	ENSG00000169618	PROKR1	10887	ENSG00000169618	10887	M39605	WP_CIRCADIAN_RHYTHM_GENES	C2	CP:WIKIPATHWAYS	WikiPathways	Circadian rhythm genes	HS			WP3594	https://www.wikipathways.org/pathways/WP3594	2025.1.Hs	HS
PROKR2	128674	ENSG00000101292	PROKR2	128674	ENSG00000101292	128674	M39605	WP_CIRCADIAN_RHYTHM_GENES	C2	CP:WIKIPATHWAYS	WikiPathways	Circadian rhythm genes	HS			WP3594	https://www.wikipathways.org/pathways/WP3594	2025.1.Hs	HS
PROX1	5629	ENSG00000117707	PROX1	5629	ENSG00000117707	5629	M39605	WP_CIRCADIAN_RHYTHM_GENES	C2	CP:WIKIPATHWAYS	WikiPathways	Circadian rhythm genes	HS			WP3594	https://www.wikipathways.org/pathways/WP3594	2025.1.Hs	HS
PSPC1	55269	ENSG00000121390	PSPC1	55269	ENSG00000121390	55269	M39605	WP_CIRCADIAN_RHYTHM_GENES	C2	CP:WIKIPATHWAYS	WikiPathways	Circadian rhythm genes	HS			WP3594	https://www.wikipathways.org/pathways/WP3594	2025.1.Hs	HS
PTEN	5728	ENSG00000171862	PTEN	5728	ENSG00000171862	5728	M39605	WP_CIRCADIAN_RHYTHM_GENES	C2	CP:WIKIPATHWAYS	WikiPathways	Circadian rhythm genes	HS			WP3594	https://www.wikipathways.org/pathways/WP3594	2025.1.Hs	HS
PTGDS	5730	ENSG00000107317	PTGDS	5730	ENSG00000107317	5730	M39605	WP_CIRCADIAN_RHYTHM_GENES	C2	CP:WIKIPATHWAYS	WikiPathways	Circadian rhythm genes	HS			WP3594	https://www.wikipathways.org/pathways/WP3594	2025.1.Hs	HS
RAI1	10743	ENSG00000108557	RAI1	10743	ENSG00000108557	10743	M39605	WP_CIRCADIAN_RHYTHM_GENES	C2	CP:WIKIPATHWAYS	WikiPathways	Circadian rhythm genes	HS			WP3594	https://www.wikipathways.org/pathways/WP3594	2025.1.Hs	HS
RBM4	5936	ENSG00000173933	RBM4	5936	ENSG00000173933	5936	M39605	WP_CIRCADIAN_RHYTHM_GENES	C2	CP:WIKIPATHWAYS	WikiPathways	Circadian rhythm genes	HS			WP3594	https://www.wikipathways.org/pathways/WP3594	2025.1.Hs	HS
RBM4B	83759	ENSG00000173914	RBM4B	83759	ENSG00000173914	83759	M39605	WP_CIRCADIAN_RHYTHM_GENES	C2	CP:WIKIPATHWAYS	WikiPathways	Circadian rhythm genes	HS			WP3594	https://www.wikipathways.org/pathways/WP3594	2025.1.Hs	HS
RELB	5971	ENSG00000104856	RELB	5971	ENSG00000104856	5971	M39605	WP_CIRCADIAN_RHYTHM_GENES	C2	CP:WIKIPATHWAYS	WikiPathways	Circadian rhythm genes	HS			WP3594	https://www.wikipathways.org/pathways/WP3594	2025.1.Hs	HS
ROCK2	9475	ENSG00000134318	ROCK2	9475	ENSG00000134318	9475	M39605	WP_CIRCADIAN_RHYTHM_GENES	C2	CP:WIKIPATHWAYS	WikiPathways	Circadian rhythm genes	HS			WP3594	https://www.wikipathways.org/pathways/WP3594	2025.1.Hs	HS
RORA	6095	ENSG00000069667	RORA	6095	ENSG00000069667	6095	M39605	WP_CIRCADIAN_RHYTHM_GENES	C2	CP:WIKIPATHWAYS	WikiPathways	Circadian rhythm genes	HS			WP3594	https://www.wikipathways.org/pathways/WP3594	2025.1.Hs	HS
RORB	6096	ENSG00000198963	RORB	6096	ENSG00000198963	6096	M39605	WP_CIRCADIAN_RHYTHM_GENES	C2	CP:WIKIPATHWAYS	WikiPathways	Circadian rhythm genes	HS			WP3594	https://www.wikipathways.org/pathways/WP3594	2025.1.Hs	HS
RORC	6097	ENSG00000143365	RORC	6097	ENSG00000143365	6097	M39605	WP_CIRCADIAN_RHYTHM_GENES	C2	CP:WIKIPATHWAYS	WikiPathways	Circadian rhythm genes	HS			WP3594	https://www.wikipathways.org/pathways/WP3594	2025.1.Hs	HS
RPS27A	6233	ENSG00000143947	RPS27A	6233	ENSG00000143947	6233	M39605	WP_CIRCADIAN_RHYTHM_GENES	C2	CP:WIKIPATHWAYS	WikiPathways	Circadian rhythm genes	HS			WP3594	https://www.wikipathways.org/pathways/WP3594	2025.1.Hs	HS
SERPINE1	5054	ENSG00000106366	SERPINE1	5054	ENSG00000106366	5054	M39605	WP_CIRCADIAN_RHYTHM_GENES	C2	CP:WIKIPATHWAYS	WikiPathways	Circadian rhythm genes	HS			WP3594	https://www.wikipathways.org/pathways/WP3594	2025.1.Hs	HS
SETX	23064	ENSG00000107290	SETX	23064	ENSG00000107290	23064	M39605	WP_CIRCADIAN_RHYTHM_GENES	C2	CP:WIKIPATHWAYS	WikiPathways	Circadian rhythm genes	HS			WP3594	https://www.wikipathways.org/pathways/WP3594	2025.1.Hs	HS
SFPQ	6421	ENSG00000116560	SFPQ	6421	ENSG00000116560	6421	M39605	WP_CIRCADIAN_RHYTHM_GENES	C2	CP:WIKIPATHWAYS	WikiPathways	Circadian rhythm genes	HS			WP3594	https://www.wikipathways.org/pathways/WP3594	2025.1.Hs	HS
SFTPC	6440	ENSG00000168484	SFTPC	6440	ENSG00000168484	6440	M39605	WP_CIRCADIAN_RHYTHM_GENES	C2	CP:WIKIPATHWAYS	WikiPathways	Circadian rhythm genes	HS			WP3594	https://www.wikipathways.org/pathways/WP3594	2025.1.Hs	HS
SIK1	150094	ENSG00000142178	SIK1	150094	ENSG00000142178	150094	M39605	WP_CIRCADIAN_RHYTHM_GENES	C2	CP:WIKIPATHWAYS	WikiPathways	Circadian rhythm genes	HS			WP3594	https://www.wikipathways.org/pathways/WP3594	2025.1.Hs	HS
SIN3A	25942	ENSG00000169375	SIN3A	25942	ENSG00000169375	25942	M39605	WP_CIRCADIAN_RHYTHM_GENES	C2	CP:WIKIPATHWAYS	WikiPathways	Circadian rhythm genes	HS			WP3594	https://www.wikipathways.org/pathways/WP3594	2025.1.Hs	HS
SIRT1	23411	ENSG00000096717	SIRT1	23411	ENSG00000096717	23411	M39605	WP_CIRCADIAN_RHYTHM_GENES	C2	CP:WIKIPATHWAYS	WikiPathways	Circadian rhythm genes	HS			WP3594	https://www.wikipathways.org/pathways/WP3594	2025.1.Hs	HS
SIX3	6496	ENSG00000138083	SIX3	6496	ENSG00000138083	6496	M39605	WP_CIRCADIAN_RHYTHM_GENES	C2	CP:WIKIPATHWAYS	WikiPathways	Circadian rhythm genes	HS			WP3594	https://www.wikipathways.org/pathways/WP3594	2025.1.Hs	HS
SKP1	6500	ENSG00000113558	SKP1	6500	ENSG00000113558	6500	M39605	WP_CIRCADIAN_RHYTHM_GENES	C2	CP:WIKIPATHWAYS	WikiPathways	Circadian rhythm genes	HS			WP3594	https://www.wikipathways.org/pathways/WP3594	2025.1.Hs	HS
SLC6A4	6532	ENSG00000108576	SLC6A4	6532	ENSG00000108576	6532	M39605	WP_CIRCADIAN_RHYTHM_GENES	C2	CP:WIKIPATHWAYS	WikiPathways	Circadian rhythm genes	HS			WP3594	https://www.wikipathways.org/pathways/WP3594	2025.1.Hs	HS
SLC9A3	6550	ENSG00000066230	SLC9A3	6550	ENSG00000066230	6550	M39605	WP_CIRCADIAN_RHYTHM_GENES	C2	CP:WIKIPATHWAYS	WikiPathways	Circadian rhythm genes	HS			WP3594	https://www.wikipathways.org/pathways/WP3594	2025.1.Hs	HS
SOX14	8403	ENSG00000168875	SOX14	8403	ENSG00000168875	8403	M39605	WP_CIRCADIAN_RHYTHM_GENES	C2	CP:WIKIPATHWAYS	WikiPathways	Circadian rhythm genes	HS			WP3594	https://www.wikipathways.org/pathways/WP3594	2025.1.Hs	HS
SREBF1	6720	ENSG00000072310	SREBF1	6720	ENSG00000072310	6720	M39605	WP_CIRCADIAN_RHYTHM_GENES	C2	CP:WIKIPATHWAYS	WikiPathways	Circadian rhythm genes	HS			WP3594	https://www.wikipathways.org/pathways/WP3594	2025.1.Hs	HS
STAR	6770	ENSG00000147465	STAR	6770	ENSG00000147465	6770	M39605	WP_CIRCADIAN_RHYTHM_GENES	C2	CP:WIKIPATHWAYS	WikiPathways	Circadian rhythm genes	HS			WP3594	https://www.wikipathways.org/pathways/WP3594	2025.1.Hs	HS
SUV39H1	6839	ENSG00000101945	SUV39H1	6839	ENSG00000101945	6839	M39605	WP_CIRCADIAN_RHYTHM_GENES	C2	CP:WIKIPATHWAYS	WikiPathways	Circadian rhythm genes	HS			WP3594	https://www.wikipathways.org/pathways/WP3594	2025.1.Hs	HS
SUV39H2	79723	ENSG00000152455	SUV39H2	79723	ENSG00000152455	79723	M39605	WP_CIRCADIAN_RHYTHM_GENES	C2	CP:WIKIPATHWAYS	WikiPathways	Circadian rhythm genes	HS			WP3594	https://www.wikipathways.org/pathways/WP3594	2025.1.Hs	HS
TH	7054	ENSG00000180176	TH	7054	ENSG00000180176	7054	M39605	WP_CIRCADIAN_RHYTHM_GENES	C2	CP:WIKIPATHWAYS	WikiPathways	Circadian rhythm genes	HS			WP3594	https://www.wikipathways.org/pathways/WP3594	2025.1.Hs	HS
THRAP3	9967	ENSG00000054118	THRAP3	9967	ENSG00000054118	9967	M39605	WP_CIRCADIAN_RHYTHM_GENES	C2	CP:WIKIPATHWAYS	WikiPathways	Circadian rhythm genes	HS			WP3594	https://www.wikipathways.org/pathways/WP3594	2025.1.Hs	HS
TIMELESS	8914	ENSG00000111602	TIMELESS	8914	ENSG00000111602	8914	M39605	WP_CIRCADIAN_RHYTHM_GENES	C2	CP:WIKIPATHWAYS	WikiPathways	Circadian rhythm genes	HS			WP3594	https://www.wikipathways.org/pathways/WP3594	2025.1.Hs	HS
TNFRSF11A	8792	ENSG00000141655	TNFRSF11A	8792	ENSG00000141655	8792	M39605	WP_CIRCADIAN_RHYTHM_GENES	C2	CP:WIKIPATHWAYS	WikiPathways	Circadian rhythm genes	HS			WP3594	https://www.wikipathways.org/pathways/WP3594	2025.1.Hs	HS
TOP1	7150	ENSG00000198900	TOP1	7150	ENSG00000198900	7150	M39605	WP_CIRCADIAN_RHYTHM_GENES	C2	CP:WIKIPATHWAYS	WikiPathways	Circadian rhythm genes	HS			WP3594	https://www.wikipathways.org/pathways/WP3594	2025.1.Hs	HS
TOP2A	7153	ENSG00000131747	TOP2A	7153	ENSG00000131747	7153	M39605	WP_CIRCADIAN_RHYTHM_GENES	C2	CP:WIKIPATHWAYS	WikiPathways	Circadian rhythm genes	HS			WP3594	https://www.wikipathways.org/pathways/WP3594	2025.1.Hs	HS
TP53	7157	ENSG00000141510	TP53	7157	ENSG00000141510	7157	M39605	WP_CIRCADIAN_RHYTHM_GENES	C2	CP:WIKIPATHWAYS	WikiPathways	Circadian rhythm genes	HS			WP3594	https://www.wikipathways.org/pathways/WP3594	2025.1.Hs	HS
TPH1	7166	ENSG00000129167	TPH1	7166	ENSG00000129167	7166	M39605	WP_CIRCADIAN_RHYTHM_GENES	C2	CP:WIKIPATHWAYS	WikiPathways	Circadian rhythm genes	HS			WP3594	https://www.wikipathways.org/pathways/WP3594	2025.1.Hs	HS
TPH2	121278	ENSG00000139287	TPH2	121278	ENSG00000139287	121278	M39605	WP_CIRCADIAN_RHYTHM_GENES	C2	CP:WIKIPATHWAYS	WikiPathways	Circadian rhythm genes	HS			WP3594	https://www.wikipathways.org/pathways/WP3594	2025.1.Hs	HS
TYMS	7298	ENSG00000176890	TYMS	7298	ENSG00000176890	7298	M39605	WP_CIRCADIAN_RHYTHM_GENES	C2	CP:WIKIPATHWAYS	WikiPathways	Circadian rhythm genes	HS			WP3594	https://www.wikipathways.org/pathways/WP3594	2025.1.Hs	HS
UBA52	7311	ENSG00000221983	UBA52	7311	ENSG00000221983	7311	M39605	WP_CIRCADIAN_RHYTHM_GENES	C2	CP:WIKIPATHWAYS	WikiPathways	Circadian rhythm genes	HS			WP3594	https://www.wikipathways.org/pathways/WP3594	2025.1.Hs	HS
UBC	7316	ENSG00000150991	UBC	7316	ENSG00000150991	7316	M39605	WP_CIRCADIAN_RHYTHM_GENES	C2	CP:WIKIPATHWAYS	WikiPathways	Circadian rhythm genes	HS			WP3594	https://www.wikipathways.org/pathways/WP3594	2025.1.Hs	HS
UBE3A	7337	ENSG00000114062	UBE3A	7337	ENSG00000114062	7337	M39605	WP_CIRCADIAN_RHYTHM_GENES	C2	CP:WIKIPATHWAYS	WikiPathways	Circadian rhythm genes	HS			WP3594	https://www.wikipathways.org/pathways/WP3594	2025.1.Hs	HS
USP2	9099	ENSG00000036672	USP2	9099	ENSG00000036672	9099	M39605	WP_CIRCADIAN_RHYTHM_GENES	C2	CP:WIKIPATHWAYS	WikiPathways	Circadian rhythm genes	HS			WP3594	https://www.wikipathways.org/pathways/WP3594	2025.1.Hs	HS
UTS2	10911	ENSG00000049247	UTS2	10911	ENSG00000049247	10911	M39605	WP_CIRCADIAN_RHYTHM_GENES	C2	CP:WIKIPATHWAYS	WikiPathways	Circadian rhythm genes	HS			WP3594	https://www.wikipathways.org/pathways/WP3594	2025.1.Hs	HS
UTS2R	2837	ENSG00000181408	UTS2R	2837	ENSG00000181408	2837	M39605	WP_CIRCADIAN_RHYTHM_GENES	C2	CP:WIKIPATHWAYS	WikiPathways	Circadian rhythm genes	HS			WP3594	https://www.wikipathways.org/pathways/WP3594	2025.1.Hs	HS
ZFHX3	463	ENSG00000140836	ZFHX3	463	ENSG00000140836	463	M39605	WP_CIRCADIAN_RHYTHM_GENES	C2	CP:WIKIPATHWAYS	WikiPathways	Circadian rhythm genes	HS			WP3594	https://www.wikipathways.org/pathways/WP3594	2025.1.Hs	HS
AZIN1	51582	ENSG00000155096	AZIN1	51582	ENSG00000155096	51582	M39444	WP_EXERCISEINDUCED_CIRCADIAN_REGULATION	C2	CP:WIKIPATHWAYS	WikiPathways	Exercise-induced circadian regulation	HS			WP410	https://www.wikipathways.org/pathways/WP410	2025.1.Hs	HS
BMAL1	406	ENSG00000133794	BMAL1	406	ENSG00000133794	406	M39444	WP_EXERCISEINDUCED_CIRCADIAN_REGULATION	C2	CP:WIKIPATHWAYS	WikiPathways	Exercise-induced circadian regulation	HS			WP410	https://www.wikipathways.org/pathways/WP410	2025.1.Hs	HS
BTG1	694	ENSG00000133639	BTG1	694	ENSG00000133639	694	M39444	WP_EXERCISEINDUCED_CIRCADIAN_REGULATION	C2	CP:WIKIPATHWAYS	WikiPathways	Exercise-induced circadian regulation	HS			WP410	https://www.wikipathways.org/pathways/WP410	2025.1.Hs	HS
CBX3	11335	ENSG00000122565	CBX3	11335	ENSG00000122565	11335	M39444	WP_EXERCISEINDUCED_CIRCADIAN_REGULATION	C2	CP:WIKIPATHWAYS	WikiPathways	Exercise-induced circadian regulation	HS			WP410	https://www.wikipathways.org/pathways/WP410	2025.1.Hs	HS
CEBPB	1051	ENSG00000172216	CEBPB	1051	ENSG00000172216	1051	M39444	WP_EXERCISEINDUCED_CIRCADIAN_REGULATION	C2	CP:WIKIPATHWAYS	WikiPathways	Exercise-induced circadian regulation	HS			WP410	https://www.wikipathways.org/pathways/WP410	2025.1.Hs	HS
CLDN5	7122	ENSG00000184113	CLDN5	7122	ENSG00000184113	7122	M39444	WP_EXERCISEINDUCED_CIRCADIAN_REGULATION	C2	CP:WIKIPATHWAYS	WikiPathways	Exercise-induced circadian regulation	HS			WP410	https://www.wikipathways.org/pathways/WP410	2025.1.Hs	HS
CLOCK	9575	ENSG00000134852	CLOCK	9575	ENSG00000134852	9575	M39444	WP_EXERCISEINDUCED_CIRCADIAN_REGULATION	C2	CP:WIKIPATHWAYS	WikiPathways	Exercise-induced circadian regulation	HS			WP410	https://www.wikipathways.org/pathways/WP410	2025.1.Hs	HS
CRY1	1407	ENSG00000008405	CRY1	1407	ENSG00000008405	1407	M39444	WP_EXERCISEINDUCED_CIRCADIAN_REGULATION	C2	CP:WIKIPATHWAYS	WikiPathways	Exercise-induced circadian regulation	HS			WP410	https://www.wikipathways.org/pathways/WP410	2025.1.Hs	HS
CRY2	1408	ENSG00000121671	CRY2	1408	ENSG00000121671	1408	M39444	WP_EXERCISEINDUCED_CIRCADIAN_REGULATION	C2	CP:WIKIPATHWAYS	WikiPathways	Exercise-induced circadian regulation	HS			WP410	https://www.wikipathways.org/pathways/WP410	2025.1.Hs	HS
DAZAP2	9802	ENSG00000183283	DAZAP2	9802	ENSG00000183283	9802	M39444	WP_EXERCISEINDUCED_CIRCADIAN_REGULATION	C2	CP:WIKIPATHWAYS	WikiPathways	Exercise-induced circadian regulation	HS			WP410	https://www.wikipathways.org/pathways/WP410	2025.1.Hs	HS
DNAJA1	3301	ENSG00000086061	DNAJA1	3301	ENSG00000086061	3301	M39444	WP_EXERCISEINDUCED_CIRCADIAN_REGULATION	C2	CP:WIKIPATHWAYS	WikiPathways	Exercise-induced circadian regulation	HS			WP410	https://www.wikipathways.org/pathways/WP410	2025.1.Hs	HS
EIF4G2	1982	ENSG00000110321	EIF4G2	1982	ENSG00000110321	1982	M39444	WP_EXERCISEINDUCED_CIRCADIAN_REGULATION	C2	CP:WIKIPATHWAYS	WikiPathways	Exercise-induced circadian regulation	HS			WP410	https://www.wikipathways.org/pathways/WP410	2025.1.Hs	HS
ERC2	26059	ENSG00000187672	ERC2	26059	ENSG00000187672	26059	M39444	WP_EXERCISEINDUCED_CIRCADIAN_REGULATION	C2	CP:WIKIPATHWAYS	WikiPathways	Exercise-induced circadian regulation	HS			WP410	https://www.wikipathways.org/pathways/WP410	2025.1.Hs	HS
ETV6	2120	ENSG00000139083	ETV6	2120	ENSG00000139083	2120	M39444	WP_EXERCISEINDUCED_CIRCADIAN_REGULATION	C2	CP:WIKIPATHWAYS	WikiPathways	Exercise-induced circadian regulation	HS			WP410	https://www.wikipathways.org/pathways/WP410	2025.1.Hs	HS
G0S2	50486	ENSG00000123689	G0S2	50486	ENSG00000123689	50486	M39444	WP_EXERCISEINDUCED_CIRCADIAN_REGULATION	C2	CP:WIKIPATHWAYS	WikiPathways	Exercise-induced circadian regulation	HS			WP410	https://www.wikipathways.org/pathways/WP410	2025.1.Hs	HS
GFRA1	2674	ENSG00000151892	GFRA1	2674	ENSG00000151892	2674	M39444	WP_EXERCISEINDUCED_CIRCADIAN_REGULATION	C2	CP:WIKIPATHWAYS	WikiPathways	Exercise-induced circadian regulation	HS			WP410	https://www.wikipathways.org/pathways/WP410	2025.1.Hs	HS
GSTM3	2947	ENSG00000134202	GSTM3	2947	ENSG00000134202	2947	M39444	WP_EXERCISEINDUCED_CIRCADIAN_REGULATION	C2	CP:WIKIPATHWAYS	WikiPathways	Exercise-induced circadian regulation	HS			WP410	https://www.wikipathways.org/pathways/WP410	2025.1.Hs	HS
GSTP1	2950	ENSG00000084207	GSTP1	2950	ENSG00000084207	2950	M39444	WP_EXERCISEINDUCED_CIRCADIAN_REGULATION	C2	CP:WIKIPATHWAYS	WikiPathways	Exercise-induced circadian regulation	HS			WP410	https://www.wikipathways.org/pathways/WP410	2025.1.Hs	HS
H2BC15	8341	ENSG00000233822	H2BC15	8341	ENSG00000233822	8341	M39444	WP_EXERCISEINDUCED_CIRCADIAN_REGULATION	C2	CP:WIKIPATHWAYS	WikiPathways	Exercise-induced circadian regulation	HS			WP410	https://www.wikipathways.org/pathways/WP410	2025.1.Hs	HS
HERPUD1	9709	ENSG00000051108	HERPUD1	9709	ENSG00000051108	9709	M39444	WP_EXERCISEINDUCED_CIRCADIAN_REGULATION	C2	CP:WIKIPATHWAYS	WikiPathways	Exercise-induced circadian regulation	HS			WP410	https://www.wikipathways.org/pathways/WP410	2025.1.Hs	HS
HLA-DMA	3108	ENSG00000204257	HLA-DMA	3108	ENSG00000204257	3108	M39444	WP_EXERCISEINDUCED_CIRCADIAN_REGULATION	C2	CP:WIKIPATHWAYS	WikiPathways	Exercise-induced circadian regulation	HS			WP410	https://www.wikipathways.org/pathways/WP410	2025.1.Hs	HS
HSPA8	3312	ENSG00000109971	HSPA8	3312	ENSG00000109971	3312	M39444	WP_EXERCISEINDUCED_CIRCADIAN_REGULATION	C2	CP:WIKIPATHWAYS	WikiPathways	Exercise-induced circadian regulation	HS			WP410	https://www.wikipathways.org/pathways/WP410	2025.1.Hs	HS
IDI1	3422	ENSG00000067064	IDI1	3422	ENSG00000067064	3422	M39444	WP_EXERCISEINDUCED_CIRCADIAN_REGULATION	C2	CP:WIKIPATHWAYS	WikiPathways	Exercise-induced circadian regulation	HS			WP410	https://www.wikipathways.org/pathways/WP410	2025.1.Hs	HS
KLF9	687	ENSG00000119138	KLF9	687	ENSG00000119138	687	M39444	WP_EXERCISEINDUCED_CIRCADIAN_REGULATION	C2	CP:WIKIPATHWAYS	WikiPathways	Exercise-induced circadian regulation	HS			WP410	https://www.wikipathways.org/pathways/WP410	2025.1.Hs	HS
MYF6	4618	ENSG00000111046	MYF6	4618	ENSG00000111046	4618	M39444	WP_EXERCISEINDUCED_CIRCADIAN_REGULATION	C2	CP:WIKIPATHWAYS	WikiPathways	Exercise-induced circadian regulation	HS			WP410	https://www.wikipathways.org/pathways/WP410	2025.1.Hs	HS
NCKAP1	10787	ENSG00000061676	NCKAP1	10787	ENSG00000061676	10787	M39444	WP_EXERCISEINDUCED_CIRCADIAN_REGULATION	C2	CP:WIKIPATHWAYS	WikiPathways	Exercise-induced circadian regulation	HS			WP410	https://www.wikipathways.org/pathways/WP410	2025.1.Hs	HS
NCOA4	8031	ENSG00000266412	NCOA4	8031	ENSG00000266412	8031	M39444	WP_EXERCISEINDUCED_CIRCADIAN_REGULATION	C2	CP:WIKIPATHWAYS	WikiPathways	Exercise-induced circadian regulation	HS			WP410	https://www.wikipathways.org/pathways/WP410	2025.1.Hs	HS
NR1D2	9975	ENSG00000174738	NR1D2	9975	ENSG00000174738	9975	M39444	WP_EXERCISEINDUCED_CIRCADIAN_REGULATION	C2	CP:WIKIPATHWAYS	WikiPathways	Exercise-induced circadian regulation	HS			WP410	https://www.wikipathways.org/pathways/WP410	2025.1.Hs	HS
PER1	5187	ENSG00000179094	PER1	5187	ENSG00000179094	5187	M39444	WP_EXERCISEINDUCED_CIRCADIAN_REGULATION	C2	CP:WIKIPATHWAYS	WikiPathways	Exercise-induced circadian regulation	HS			WP410	https://www.wikipathways.org/pathways/WP410	2025.1.Hs	HS
PER2	8864	ENSG00000132326	PER2	8864	ENSG00000132326	8864	M39444	WP_EXERCISEINDUCED_CIRCADIAN_REGULATION	C2	CP:WIKIPATHWAYS	WikiPathways	Exercise-induced circadian regulation	HS			WP410	https://www.wikipathways.org/pathways/WP410	2025.1.Hs	HS
PIGF	5281	ENSG00000151665	PIGF	5281	ENSG00000151665	5281	M39444	WP_EXERCISEINDUCED_CIRCADIAN_REGULATION	C2	CP:WIKIPATHWAYS	WikiPathways	Exercise-induced circadian regulation	HS			WP410	https://www.wikipathways.org/pathways/WP410	2025.1.Hs	HS
PPP1R3C	5507	ENSG00000119938	PPP1R3C	5507	ENSG00000119938	5507	M39444	WP_EXERCISEINDUCED_CIRCADIAN_REGULATION	C2	CP:WIKIPATHWAYS	WikiPathways	Exercise-induced circadian regulation	HS			WP410	https://www.wikipathways.org/pathways/WP410	2025.1.Hs	HS
PPP2CB	5516	ENSG00000104695	PPP2CB	5516	ENSG00000104695	5516	M39444	WP_EXERCISEINDUCED_CIRCADIAN_REGULATION	C2	CP:WIKIPATHWAYS	WikiPathways	Exercise-induced circadian regulation	HS			WP410	https://www.wikipathways.org/pathways/WP410	2025.1.Hs	HS
PSMA4	5685	ENSG00000041357	PSMA4	5685	ENSG00000041357	5685	M39444	WP_EXERCISEINDUCED_CIRCADIAN_REGULATION	C2	CP:WIKIPATHWAYS	WikiPathways	Exercise-induced circadian regulation	HS			WP410	https://www.wikipathways.org/pathways/WP410	2025.1.Hs	HS
PURA	5813	ENSG00000185129	PURA	5813	ENSG00000185129	5813	M39444	WP_EXERCISEINDUCED_CIRCADIAN_REGULATION	C2	CP:WIKIPATHWAYS	WikiPathways	Exercise-induced circadian regulation	HS			WP410	https://www.wikipathways.org/pathways/WP410	2025.1.Hs	HS
QKI	9444	ENSG00000112531	QKI	9444	ENSG00000112531	9444	M39444	WP_EXERCISEINDUCED_CIRCADIAN_REGULATION	C2	CP:WIKIPATHWAYS	WikiPathways	Exercise-induced circadian regulation	HS			WP410	https://www.wikipathways.org/pathways/WP410	2025.1.Hs	HS
RBPMS	11030	ENSG00000157110	RBPMS	11030	ENSG00000157110	11030	M39444	WP_EXERCISEINDUCED_CIRCADIAN_REGULATION	C2	CP:WIKIPATHWAYS	WikiPathways	Exercise-induced circadian regulation	HS			WP410	https://www.wikipathways.org/pathways/WP410	2025.1.Hs	HS
SF3A3	10946	ENSG00000183431	SF3A3	10946	ENSG00000183431	10946	M39444	WP_EXERCISEINDUCED_CIRCADIAN_REGULATION	C2	CP:WIKIPATHWAYS	WikiPathways	Exercise-induced circadian regulation	HS			WP410	https://www.wikipathways.org/pathways/WP410	2025.1.Hs	HS
STBD1	8987	ENSG00000118804	STBD1	8987	ENSG00000118804	8987	M39444	WP_EXERCISEINDUCED_CIRCADIAN_REGULATION	C2	CP:WIKIPATHWAYS	WikiPathways	Exercise-induced circadian regulation	HS			WP410	https://www.wikipathways.org/pathways/WP410	2025.1.Hs	HS
SUMO1	7341	ENSG00000116030	SUMO1	7341	ENSG00000116030	7341	M39444	WP_EXERCISEINDUCED_CIRCADIAN_REGULATION	C2	CP:WIKIPATHWAYS	WikiPathways	Exercise-induced circadian regulation	HS			WP410	https://www.wikipathways.org/pathways/WP410	2025.1.Hs	HS
SUMO3	6612	ENSG00000184900	SUMO3	6612	ENSG00000184900	6612	M39444	WP_EXERCISEINDUCED_CIRCADIAN_REGULATION	C2	CP:WIKIPATHWAYS	WikiPathways	Exercise-induced circadian regulation	HS			WP410	https://www.wikipathways.org/pathways/WP410	2025.1.Hs	HS
TAB2	23118	ENSG00000055208	TAB2	23118	ENSG00000055208	23118	M39444	WP_EXERCISEINDUCED_CIRCADIAN_REGULATION	C2	CP:WIKIPATHWAYS	WikiPathways	Exercise-induced circadian regulation	HS			WP410	https://www.wikipathways.org/pathways/WP410	2025.1.Hs	HS
TOB1	10140	ENSG00000141232	TOB1	10140	ENSG00000141232	10140	M39444	WP_EXERCISEINDUCED_CIRCADIAN_REGULATION	C2	CP:WIKIPATHWAYS	WikiPathways	Exercise-induced circadian regulation	HS			WP410	https://www.wikipathways.org/pathways/WP410	2025.1.Hs	HS
TUBB3	10381	ENSG00000258947	TUBB3	10381	ENSG00000258947	10381	M39444	WP_EXERCISEINDUCED_CIRCADIAN_REGULATION	C2	CP:WIKIPATHWAYS	WikiPathways	Exercise-induced circadian regulation	HS			WP410	https://www.wikipathways.org/pathways/WP410	2025.1.Hs	HS
UCP3	7352	ENSG00000175564	UCP3	7352	ENSG00000175564	7352	M39444	WP_EXERCISEINDUCED_CIRCADIAN_REGULATION	C2	CP:WIKIPATHWAYS	WikiPathways	Exercise-induced circadian regulation	HS			WP410	https://www.wikipathways.org/pathways/WP410	2025.1.Hs	HS
UGP2	7360	ENSG00000169764	UGP2	7360	ENSG00000169764	7360	M39444	WP_EXERCISEINDUCED_CIRCADIAN_REGULATION	C2	CP:WIKIPATHWAYS	WikiPathways	Exercise-induced circadian regulation	HS			WP410	https://www.wikipathways.org/pathways/WP410	2025.1.Hs	HS
VAPA	9218	ENSG00000101558	VAPA	9218	ENSG00000101558	9218	M39444	WP_EXERCISEINDUCED_CIRCADIAN_REGULATION	C2	CP:WIKIPATHWAYS	WikiPathways	Exercise-induced circadian regulation	HS			WP410	https://www.wikipathways.org/pathways/WP410	2025.1.Hs	HS
ZFR	51663	ENSG00000056097	ZFR	51663	ENSG00000056097	51663	M39444	WP_EXERCISEINDUCED_CIRCADIAN_REGULATION	C2	CP:WIKIPATHWAYS	WikiPathways	Exercise-induced circadian regulation	HS			WP410	https://www.wikipathways.org/pathways/WP410	2025.1.Hs	HS
