# Supplementary material for: Potential circadian rhythm-related pathogenic genes in diabetic nephropathy: a multi-omics Mendelian randomization study
Source: Ren Fail. 2026 May 24;48(1):2663248. doi: 10.1080/0886022X.2026.2663248 (PMC13202663; doi:10.1080/0886022X.2026.2663248)
Supplement: Supplemental Material [file IRNF_A_2663248_SM8499.xlsx]

## Sheet: Table S1
Table S1. Information of included studies and consortia
Trait	Pubmed ID/GWAS ID	N.Sample(case/control)	SNPs
mQTL	30514905	1,980 European individuals
eQTL	34475573	31,684 individuals (majority of samples were of European ancestry)
pQTL	37794188	35,559 Icelanders
diabetic nephropathy	GCST90018832	1,032 cases/451,248 controls	24190738
diabetic nephropathy	FinnGen_R5_DM_NEPHROPATHY	3,283 cases/210,463 controls	16380453
estimated glomerular filtration rate (eGFR)	GCST90428447	406,504 individuals
Microalbuminuria	GCST008791	51,861 cases/297,093 controls
End Stage Renal Disease (ESRD)	GCST90476126	6,017 cases/443,098 controls
Glycated haemoglobin HbA1c levels	GCST90475091	338,857 individuals
Fasting Glucose	GCST90002232	200,622 individuals	31008728
