# Supplementary material for: Potential circadian rhythm-related pathogenic genes in diabetic nephropathy: a multi-omics Mendelian randomization study
Source: Ren Fail. 2026 May 24;48(1):2663248. doi: 10.1080/0886022X.2026.2663248 (PMC13202663; doi:10.1080/0886022X.2026.2663248)
Supplement: Supplemental Material [file IRNF_A_2663248_SM8498.xlsx]

## Sheet: Table S15
Table S15. Summary of molecular docking results between candidate ligands and target proteins
Term	Overlap	P-value	Adjusted P-value	Odds Ratio	Combined Score	Genes
Calycosin CTD 00003727	1/39	0.00194996	0.056549	19961	124556	PEBP1
Cyperquat CTD 00007079	1/159	0.00794991	0.0616246	19841	95923.2	PEBP1
Pentadecafluorooctanoic acid CTD 00001078	1/203	0.0101499	0.0616246	19797	90874	PEBP1
dexibuprofen PC3 DOWN	1/219	0.0109499	0.0616246	19781	89299.9	PEBP1
Allococaine CTD 00005697	1/290	0.0144999	0.0616246	19710	83444.6	PEBP1
amikacin PC3 DOWN	1/335	0.0167499	0.0616246	19665	80417.4	PEBP1
diltiazem PC3 DOWN	1/364	0.0181999	0.0616246	19636	78668.5	PEBP1
3'-Azido-3'-deoxythymidine CTD 00007047	1/374	0.0186999	0.0616246	19626	78096.6	PEBP1
paclitaxel PC3 DOWN	1/417	0.0208499	0.0616246	19583	75794.2	PEBP1
Vorinostat CTD 00003560	1/425	0.0212499	0.0616246	19575	75391.3	PEBP1
ambroxol PC3 DOWN	1/622	0.0310998	0.0819904	19378	67252.4	PEBP1
puromycin PC3 DOWN	1/722	0.0360998	0.0868063	19278	64031.3	PEBP1
ampyrone HL60 DOWN	1/781	0.0390498	0.0868063	19219	62325.6	PEBP1
lycorine HL60 DOWN	1/862	0.0430998	0.0868063	19138	60174.4	PEBP1
Silica CTD 00006678	1/898	0.0448998	0.0868063	19102	59279.7	PEBP1
anisomycin HL60 DOWN	1/1034	0.0516998	0.0895585	18966	56183	PEBP1
chlortetracycline HL60 DOWN	1/1050	0.0524998	0.0895585	18950	55844.6	PEBP1
danazol HL60 DOWN	1/1233	0.0616498	0.0966422	18767	52290.2	PEBP1
chlorzoxazone HL60 DOWN	1/1286	0.0642998	0.0966422	18714	51354.9	PEBP1
glibenclamide HL60 DOWN	1/1333	0.0666498	0.0966422	18667	50555.9	PEBP1
VITAMIN E CTD 00006994	1/1510	0.0754998	0.104262	18490	47771.2	PEBP1
clindamycin HL60 DOWN	1/1626	0.0812998	0.106417	18374	46111.6	PEBP1
COPPER CTD 00005706	1/1688	0.0843998	0.106417	18312	45270.8	PEBP1
AFLATOXIN B1 CTD 00007128	1/3081	0.15405	0.183164	16919	31646.6	PEBP1
quercetin CTD 00006679	1/3158	0.1579	0.183164	16842	31086.9	PEBP1
Tetradioxin CTD 00006848	1/3768	0.1884	0.207511	16232	27094.3	PEBP1
METHYL METHANESULFONATE CTD 00006307	1/3864	0.1932	0.207511	16136	26528.1	PEBP1
cyclosporin A CTD 00007121	1/4825	0.24125	0.249866	15175	21577.7	PEBP1
Copper sulfate CTD 00007279	1/6016	0.3008	0.3008	13984	16799.1	PEBP1
Nobiletin CTD 00000424	45678	0.00104998	0.0359994	19979	137036	KIF11
0173570-0000 PC3 DOWN	1/43	0.00214996	0.0359994	19957	122582	KIF11
nocodazole BOSS	1/48	0.00239996	0.0359994	19952	120357	KIF11
etoposide MCF7 DOWN	1/48	0.00239996	0.0359994	19952	120357	KIF11
methotrexate MCF7 DOWN	1/52	0.00259996	0.0359994	19948	118736	KIF11
scriptaid CTD 00003819	1/60	0.00299995	0.0359994	19940	115835	KIF11
apigenin MCF7 DOWN	1/87	0.00434994	0.0413994	19913	108279	KIF11
pyrvinium MCF7 DOWN	1/92	0.00459994	0.0413994	19908	107139	KIF11
resveratrol MCF7 DOWN	1/104	0.00519993	0.0415995	19896	104635	KIF11
thioguanosine MCF7 DOWN	1/150	0.00749991	0.0445841	19850	97123.3	KIF11
thioguanosine PC3 DOWN	1/150	0.00749991	0.0445841	19850	97123.3	KIF11
epivincamine HL60 DOWN	1/160	0.00799991	0.0445841	19840	95794	KIF11
ellipticine HL60 DOWN	1/161	0.00804991	0.0445841	19839	95665.5	KIF11
8-azaguanine PC3 DOWN	1/207	0.0103499	0.0510745	19793	90469.4	KIF11
LUCANTHONE CTD 00006227	1/213	0.0106499	0.0510745	19787	89876.6	KIF11
vinblastine CTD 00006986	1/227	0.0113499	0.0510745	19773	88554.3	KIF11
harmine MCF7 DOWN	1/247	0.0123499	0.0523054	19753	86796.8	KIF11
niclosamide HL60 DOWN	1/267	0.0133499	0.0533995	19733	85172.5	KIF11
atovaquone MCF7 DOWN	1/354	0.0176999	0.063771	19646	79255.9	KIF11
bisacodyl MCF7 DOWN	1/373	0.0186499	0.063771	19627	78153.1	KIF11
daunorubicin PC3 DOWN	1/381	0.0190499	0.063771	19619	77704.9	KIF11
Methaneseleninic acid CTD 00000412	1/402	0.0200999	0.063771	19598	76570.2	KIF11
proscillaridin MCF7 DOWN	1/423	0.0211499	0.063771	19577	75491.3	KIF11
tyrphostin AG-825 MCF7 DOWN	1/462	0.0230998	0.063771	19538	73617.8	KIF11
azacitidine MCF7 DOWN	1/482	0.0240998	0.063771	19518	72715.3	KIF11
cicloheximide HL60 UP	1/485	0.0242498	0.063771	19515	72583	KIF11
ouabain MCF7 DOWN	1/486	0.0242998	0.063771	19514	72539.1	KIF11
ajmaline HL60 DOWN	1/496	0.0247998	0.063771	19504	72104.7	KIF11
fisetin PC3 DOWN	1/541	0.0270498	0.0645673	19459	70248.4	KIF11
piroxicam CTD 00006571	1/549	0.0274498	0.0645673	19451	69934	KIF11
dirithromycin HL60 DOWN	1/556	0.0277998	0.0645673	19444	69662.5	KIF11
troglitazone CTD 00002415	1/651	0.0325498	0.071236	19349	66270	KIF11
lanatoside C MCF7 DOWN	1/653	0.0326498	0.071236	19347	66203.8	KIF11
ampyrone HL60 DOWN	1/781	0.0390498	0.0826937	19219	62325.6	KIF11
8-azaguanine HL60 DOWN	1/897	0.0448498	0.0896304	19103	59304	KIF11
0179445-0000 MCF7 DOWN	1/911	0.0455498	0.0896304	19089	58965	KIF11
67526-95-8 CTD 00007263	1/953	0.0476498	0.0896304	19047	57976.7	KIF11
cimetidine PC3 DOWN	1/953	0.0476498	0.0896304	19047	57976.7	KIF11
Enterolactone CTD 00001393	1/971	0.0485498	0.0896304	19029	57565.9	KIF11
irinotecan PC3 DOWN	1/999	0.0499498	0.089824	19001	56941	KIF11
doxorubicin PC3 DOWN	1/1023	0.0511498	0.089824	18977	56418.6	KIF11
genistein CTD 00007324	1/1231	0.0615498	0.0940938	18769	52326.3	KIF11
danazol HL60 DOWN	1/1233	0.0616498	0.0940938	18767	52290.2	KIF11
testosterone CTD 00006844	1/1247	0.0623498	0.0940938	18753	52039.5	KIF11
Bisphenol A CTD 00000312	1/1262	0.0630998	0.0940938	18738	51773.8	KIF11
irinotecan MCF7 DOWN	1/1272	0.0635998	0.0940938	18728	51598.4	KIF11
chlorzoxazone HL60 DOWN	1/1286	0.0642998	0.0940938	18714	51354.9	KIF11
daunorubicin MCF7 DOWN	1/1290	0.0644998	0.0940938	18710	51285.9	KIF11
GW-8510 MCF7 DOWN	1/1290	0.0644998	0.0940938	18710	51285.9	KIF11
GW-8510 PC3 DOWN	1/1312	0.0655998	0.0940938	18688	50909.5	KIF11
glibenclamide HL60 DOWN	1/1333	0.0666498	0.0940938	18667	50555.9	KIF11
alsterpaullone MCF7 DOWN	1/1469	0.0734498	0.097264	18531	48387.3	KIF11
0175029-0000 MCF7 DOWN	1/1488	0.0743998	0.097264	18512	48099.8	KIF11
camptothecin PC3 DOWN	1/1494	0.0746998	0.097264	18506	48009.7	KIF11
lobeline HL60 DOWN	1/1510	0.0754998	0.097264	18490	47771.2	KIF11
camptothecin MCF7 DOWN	1/1513	0.0756498	0.097264	18487	47726.8	KIF11
resveratrol CTD 00002483	1/1601	0.0800498	0.100924	18399	46459.4	KIF11
clindamycin HL60 DOWN	1/1626	0.0812998	0.100924	18374	46111.6	KIF11
COPPER CTD 00005706	1/1688	0.0843998	0.102996	18312	45270.8	KIF11
Decitabine CTD 00000750	1/1800	0.0899998	0.106937	18200	43824.7	KIF11
COUMESTROL CTD 00005717	1/1812	0.0905998	0.106937	18188	43674.9	KIF11
calcitriol CTD 00005558	1/1958	0.0978997	0.11369	18042	41926.2	KIF11
AFLATOXIN B1 CTD 00007128	1/3081	0.15405	0.174037	16919	31646.6	KIF11
7646-79-9 CTD 00000928	1/3094	0.1547	0.174037	16906	31551.1	KIF11
quercetin CTD 00006679	1/3158	0.1579	0.174904	16842	31086.9	KIF11
0175029-0000 PC3 DOWN	1/3326	0.1663	0.181418	16674	29912.5	KIF11
Tetradioxin CTD 00006848	1/3768	0.1884	0.202459	16232	27094.3	KIF11
acetaminophen CTD 00005295	1/4135	0.20675	0.218912	15865	25007.1	KIF11
estradiol CTD 00005920	1/4336	0.2168	0.226226	15664	23946.8	KIF11
benzo[a]pyrene CTD 00005488	1/4424	0.2212	0.22752	15576	23499.3	KIF11
cyclosporin A CTD 00007121	1/4825	0.24125	0.244648	15175	21577.7	KIF11
Copper sulfate CTD 00007279	1/6016	0.3008	0.3008	13984	16799.1	KIF11
nitrofural PC3 DOWN	1/231	0.0115499	0.0745329	19769	88191.1	GNAI2
paclitaxel PC3 DOWN	1/417	0.0208499	0.0745329	19583	75794.2	GNAI2
3-(1-methylpyrrolidin-2-yl)pyridine CTD 00006393	1/499	0.0249498	0.0745329	19501	71976	GNAI2
anisomycin PC3 DOWN	1/558	0.0278998	0.0745329	19442	69585.5	GNAI2
vorinostat MCF7 UP	1/613	0.0306498	0.0745329	19387	67566.2	GNAI2
scriptaid MCF7 UP	1/688	0.0343998	0.0745329	19312	65075.7	GNAI2
trichostatin A MCF7 UP	1/874	0.0436998	0.0811568	19126	59872.3	GNAI2
Arsenenous acid CTD 00000922	1/1283	0.0641498	0.104243	18717	51406.9	GNAI2
SELENIUM CTD 00006731	1/1559	0.0779498	0.112594	18441	47055.7	GNAI2
atrazine CTD 00005450	1/2968	0.1484	0.182827	17032	32494.4	GNAI2
7646-79-9 CTD 00000928	1/3094	0.1547	0.182827	16906	31551.1	GNAI2
trichostatin A CTD 00000660	1/3584	0.1792	0.194133	16416	28223.3	GNAI2
acetaminophen CTD 00005295	1/4135	0.20675	0.20675	15865	25007.1	GNAI2
